# Supplementary material for: Microscaled proteogenomic methods for precision oncology
Source: Nat Commun. 2020 Jan 27;11:532. doi: 10.1038/s41467-020-14381-2 (PMC6985126; doi:10.1038/s41467-020-14381-2)
Supplement: Supplementary file 4 — Supplementary Data 1 [file 41467_2020_14381_MOESM4_ESM.xlsx]

## Sheet: Supplemental Table S1A
Serial No.	PDX model	Replicate	Experiment	TMTchannel
1	WHIM20	1	Bulk	126
2	WHIM2	2	Bulk	127N
3	WHIM18	2	Bulk	127C
4	WHIM14	1	Bulk	128N
5	WHIM18	1	Bulk	128C
6	WHIM20	2	Bulk	129N
7	WHIM2	1	Bulk	129C
8	WHIM14	2	Bulk	130N
9	CR2		Bulk	130C
10	CR1		Bulk	131
11	WHIM20	1	Core	126
12	WHIM2	2	Core	127N
13	WHIM18	2	Core	127C
14	WHIM14	1	Core	128N
15	WHIM18	1	Core	128C
16	WHIM20	2	Core	129N
17	WHIM2	1	Core	129C
18	WHIM14	2	Core	130N
19	CR3		Core	130C
20	CR1		Core	131

## Sheet: Suppemental Table S1B
Core ID	Patient ID (BCN xxxx)	Plex No	TMT channel	Collection_Event	PAM50 subtype	Patient_Age	Drug Regimen	Response
X1401795	BCN 1300	Plex1	1_126	pre-treatment	LumA	31	Docetaxel carboplatin trastuzumab pertuzumab	pCR
X1402968	BCN 1300	Plex1	8_130N	on-treatment		31	Docetaxel carboplatin trastuzumab pertuzumab	pCR
X1401794	BCN 1300	Plex4	1_126	pre-treatment	LumA	31	Docetaxel carboplatin trastuzumab pertuzumab	pCR
X1402967	BCN 1300	Plex4	7_129C	on-treatment		31	Docetaxel carboplatin trastuzumab pertuzumab	pCR
X1410753P	BCN 1303	Plex1	7_129C	pre-treatment	her2-enriched	60	Docetaxel carboplatin trastuzumab pertuzumab	pCR
X1411848P	BCN 1303	Plex1	4_128N	on-treatment		60	Docetaxel carboplatin trastuzumab pertuzumab	pCR
X1405799P	BCN 1325	Plex3	3_127C	pre-treatment	Basal	45	Docetaxel trastuzumab pertuzumab - 5FU epirubicin cyclophosphamide	pCR
X1406353P	BCN 1325	Plex3	7_129C	on-treatment		45	Docetaxel trastuzumab pertuzumab - 5FU epirubicin cyclophosphamide	pCR
X1408001P	BCN 1326	Plex2	6_129N	pre-treatment	Basal	63	Docetaxel carboplatin trastuzumab pertuzumab	Non-pCR
X1410005P	BCN 1326	Plex2	9_130C	on-treatment		63	Docetaxel carboplatin trastuzumab pertuzumab	Non-pCR
X1408000P	BCN 1326	Plex3	4_128N	pre-treatment	Basal	63	Docetaxel carboplatin trastuzumab pertuzumab	Non-pCR
X1410004P	BCN 1326	Plex3	5_128C	on-treatment		63	Docetaxel carboplatin trastuzumab pertuzumab	Non-pCR
X1410003P	BCN 1326	Plex4	8_130N	on-treatment		63	Docetaxel carboplatin trastuzumab pertuzumab	Non-pCR
X1407999P	BCN 1326	Plex4	5_128C	pre-treatment	Basal	63	Docetaxel carboplatin trastuzumab pertuzumab	Non-pCR
X1414049P	BCN 1331	Plex3	6_129N	on-treatment		50	Docetaxel carboplatin trastuzumab pertuzumab	Non-pCR
X1413835P	BCN 1331	Plex3	2_127N	pre-treatment	her2-enriched	50	Docetaxel carboplatin trastuzumab pertuzumab	Non-pCR
X1420025P	BCN 1335	Plex1	3_127C	pre-treatment	NA	37	Docetaxel carboplatin trastuzumab pertuzumab	Non-pCR
X1422185P	BCN 1357	Plex1	6_129N	pre-treatment	LumB	46	Docetaxel carboplatin trastuzumab pertuzumab	pCR
X1422184P	BCN 1357	Plex2	4_128N	pre-treatment	LumB	46	Docetaxel carboplatin trastuzumab pertuzumab	pCR
X1509146	BCN 1358	Plex2	1_126	pre-treatment	NA	60	Paclitaxel trastuzumab pertuzumab	pCR
X1509534	BCN 1358	Plex2	5_128C	on-treatment		60	Paclitaxel trastuzumab pertuzumab	pCR
X1514458	BCN 1359	Plex1	5_128C	pre-treatment	her2-enriched	63	Docetaxel carboplatin trastuzumab pertuzumab	pCR
X1514936	BCN 1359	Plex1	9_130C	on-treatment		63	Docetaxel carboplatin trastuzumab pertuzumab	pCR
X1523623	BCN 1365	Plex2	7_129C	on-treatment		58	Docetaxel carboplatin trastuzumab pertuzumab	pCR
X1523169	BCN 1365	Plex2	3_127C	pre-treatment	LumA	58	Docetaxel carboplatin trastuzumab pertuzumab	pCR
X1518399	BCN 1367	Plex2	2_127N	on-treatment		46	Docetaxel trastuzumab pertuzumab - paclitaxel	pCR
X1518280	BCN 1367	Plex2	8_130N	pre-treatment	her2-enriched	46	Docetaxel trastuzumab pertuzumab - paclitaxel	pCR
X1518282	BCN 1367	Plex4	2_127N	pre-treatment	her2-enriched	46	Docetaxel trastuzumab pertuzumab - paclitaxel	pCR
X1518400	BCN 1367	Plex4	4_128N	on-treatment		46	Docetaxel trastuzumab pertuzumab - paclitaxel	pCR
X1518729	BCN 1368	Plex1	2_127N	pre-treatment	NA	40	Docetaxel carboplatin trastuzumab	pCR
X1539910	BCN 1369	Plex3	1_126	on-treatment		57	Paclitaxel trastuzumab - paclitaxel	Non-pCR
X1539757	BCN 1369	Plex3	8_130N	pre-treatment	her2-enriched	57	Paclitaxel trastuzumab - paclitaxel	Non-pCR
X1539756	BCN 1369	Plex4	9_130C	pre-treatment	her2-enriched	57	Paclitaxel trastuzumab - paclitaxel	Non-pCR
X1539911	BCN 1369	Plex4	3_127C	on-treatment		57	Paclitaxel trastuzumab - paclitaxel	Non-pCR
X1525224	BCN 1371	Plex3	9_130C	pre-treatment	her2-enriched	54	Docetaxel carboplatin trastuzumab pertuzumab	Non-pCR

## Sheet: Header description
Experimental layout and metadata associated with PDX and Clinical core needle biopsies
Supplementary Table S1A
Serial No.	Serial number of the samples
PDX model	The PDX model used
Replicate	Replicate
Experiment	Bulk refers to the surgically resected tumor and core refers to the core-needle biopsy
TMTchannel	TMT channel used for labeling peptides
CR1-CR3	Refer to method section "Experimental Design"
Supplementary Table S1B
Serial No.	Serial number of the samples
Core ID	Unique identifier of the OCT embedded core needle biopsy that was processed using BioTExt for proteogenomics analysis.
PlexNo	All the cores were analyzed using 4 TMT-11 plex experiments. PlexNo. indicates the plex that contained these samples.
TMT channel	TMT channel used for labeling peptides
Patient ID (BCN xxxx)	Unique patient identified
Collection_Event	Pre-treatment and on-treatment referes to core needle biopsies collected before and after treatment
PAM50	RNA-sequencing based PAM50 classification for all pre-treated samples
Drug Regimen	The drugs that these patients received
Response	Response to chemotherapy and ERBB2 targeted therapy. pCR refers to complete pathological response.
