# Supplementary material for: Microscaled proteogenomic methods for precision oncology
Source: Nat Commun. 2020 Jan 27;11:532. doi: 10.1038/s41467-020-14381-2 (PMC6985126; doi:10.1038/s41467-020-14381-2)
Supplement: Supplementary file 5 — Supplementary Data 2 [file 41467_2020_14381_MOESM5_ESM.xlsx]

## Sheet: Supplementary Table 2A
Refseq accession number/PDX model	accession_number		numColumnsProteinObserved	numSpectraProteinObserved	accession_numbers	species	percentCoverage	groupNum	scoreUnique	entry_name	Bulk.unique_peptides	Core.unique_peptides	WHIM14	WHIM14	WHIM14	WHIM14	WHIM2	WHIM2	WHIM2	WHIM2	WHIM18	WHIM18	WHIM18	WHIM18	WHIM20	WHIM20	WHIM20	WHIM20
Experiment	na		na	na	na	na	na	na	na	na	na	na	Bulk	Bulk	Core	Core	Bulk	Bulk	Core	Core	Bulk	Bulk	Core	Core	Bulk	Bulk	Core	Core
BRCA subtype	na		na	na	na	na	na	na	na	na	na	na	Basal	Basal	Basal	Basal	Basal	Basal	Basal	Basal	Luminal	Luminal	Luminal	Luminal	Luminal	Luminal	Luminal	Luminal
Replicates	na		na	na	na	na	na	na	na	na	na	na	1	2	1	2	1	2	1	2	1	2	2	1	1	2	1	2
NP_001243722.1	NP_001243722.1		2	4	NP_001243722.1|NP_001194.1|NP_001264145.1	HOMO SAPIENS	6.2	8098	40.79	bone morphogenetic protein receptor type-1B isoform a precursor GN=BMPR1B	2	NaN	-0.07	-0.03	NaN	NaN	-0.49	-0.29	NaN	NaN	-1.41	-1.43	NaN	NaN	2.79	3.28	NaN	NaN
NP_001339521.1	NP_001339521.1		2	58	NP_001339521.1|NP_001339520.1|NP_004531.2|NP_001339522.1|NP_001339523.1|NP_001339525.1|NP_001339524.1|NP_001339526.1|NP_001106679.1|NP_035084.1	HOMO SAPIENS	40.7	1576	437.75	neural cell adhesion molecule 2 isoform 3 GN=NCAM2	25	24	-4.45	-4.02	-5.04	-6.12	-4.02	-4.41	-4.22	-4.8	-4.02	-4.86	-3.96	-3.05	4.97	4.91	4.5	3.31
NP_940867.2	NP_940867.2		2	6	NP_940867.2	HOMO SAPIENS	5.6	7713	50.31	nik-related protein kinase GN=NRK	5	NaN	-0.6	-0.65	NaN	NaN	-0.49	-1.01	NaN	NaN	-0.28	-0.25	NaN	NaN	1.7	1.76	NaN	NaN
NP_003699.3	NP_003699.3		2	15	NP_003699.3|NP_001307037.1|NP_003716.2|NP_536684.2|NP_033066.1|NP_001346306.1|NP_694773.1|NP_671755.2|NP_001144221.1	HOMO SAPIENS	28.3	6019	109.22	retinol dehydrogenase 16 isoform 1 GN=RDH16	7	5	-3.65	-3.37	-4.36	-5.21	-4.75	-4.75	-5	-5.1	-1.53	-2.44	-2.65	-2.8	4.97	4.6	4.33	2.38
NP_001317128.1	NP_001317128.1		2	5	NP_001317128.1|NP_066025.2|NP_001164161.1|NP_064436.2|NP_766638.2|NP_001258401.1|NP_073560.2|NP_001258402.1	HOMO SAPIENS	6.2	7515	55.87	signal peptide, CUB and EGF-like domain-containing protein 2 isoform 3 precursor GN=SCUBE2	3	2	-2.77	-2.75	-3.01	-5.76	-0.67	-1.09	-3.79	-3.43	-3.34	-4.81	-13.33	-3.23	4.17	3.71	4.27	4.18
NP_000889.3	NP_000889.3		2	115	NP_000889.3	HOMO SAPIENS	70.3	841	598.18	amine oxidase [flavin-containing] B GN=MAOB	22	20	-4.55	-4.12	-4.32	-3.97	-3.21	-3.35	-1.76	-2.38	-5.33	-3.4	-4.23	-2.88	4.83	4.82	4.25	2.41
NP_005952.2	NP_005952.2		2	44	NP_005952.2|NP_001316930.1	HOMO SAPIENS	13.8	1951	382.51	mucin-6 precursor GN=MUC6	21	14	-3.25	-4.22	-3.62	-3.92	-1.83	-1.89	-2.46	-2.78	-3.95	-3.46	-2.97	-2.88	5.04	4.87	4.23	2.61
NP_000281.2	NP_000281.2		2	29	NP_000281.2	HOMO SAPIENS	65.2	1550	323.66	phosphoglycerate mutase 2 GN=PGAM2	8	8	-2.72	-3	-4.86	-6.15	-3.78	-4.33	-4.53	-5.75	-4.69	-4.89	-7.06	-3.92	4.59	4.63	4.23	4.38
NP_001035546.1	NP_001035546.1		2	11	NP_001035546.1|NP_001333117.1|NP_001333118.1|NP_001035547.1	HOMO SAPIENS	18.9	6161	103.22	rhomboid domain-containing protein 2 isoform a GN=RHBDD2	6	5	-3.9	-4.02	-2.45	-3.74	-0.92	-1.04	-1.7	-2.2	-0.61	-0.7	-0.34	-2.33	2.91	2.67	4.19	2
NP_066959.1	NP_066959.1		2	29	NP_066959.1|NP_001350631.1|NP_703187.2	HOMO SAPIENS	37.1	2638	308.54	reticulon-1 isoform A GN=RTN1	11	11	-5.27	-4.12	-3.96	-5.45	-4.61	-4.59	-2.85	-2.74	-1.62	-2.39	-2.36	-2.27	4.52	4.38	4.19	2.65
NP_001191379.1	NP_001191379.1		2	20	NP_001191379.1|NP_004739.3|NP_001191380.1	HOMO SAPIENS	18.4	4244	195.11	cell cycle progression protein 1 isoform 2 GN=CCPG1	9	9	-3.05	-3.15	-2.88	-3.68	-2.62	-3.04	-2.55	-3.04	-2.61	-3.65	-3.1	-2.41	4.5	4.17	4.13	2.88
NP_001211.3	NP_001211.3		2	10	NP_001211.3|NP_001280099.1|NP_742076.1|NP_742077.1|NP_742078.1|NP_001167524.1|NP_031621.3|NP_001167525.1|NP_742080.1|NP_742081.1|NP_742079.1	HOMO SAPIENS	30.6	1657	235.5	calcium/calmodulin-dependent protein kinase type II subunit beta isoform 1 GN=CAMK2B	6	4	-3.15	-3.35	-5.49	-5.97	-2.78	-3.01	-3.24	-4.34	-0.64	-1.15	-2.99	-1.6	3.69	3.49	3.99	3.96
NP_005900.2	NP_005900.2		2	107	NP_005900.2|NP_001311184.1	HOMO SAPIENS	53.7	63	1546.63	microtubule-associated protein 1B isoform 1 GN=MAP1B	49	42	-4.57	-4.47	-4.43	-4.49	-4.34	-4.18	-3.29	-3.27	-2.48	-3.6	-4.02	-1.63	4.38	4.36	3.97	3.19
NP_001026881.1	NP_001026881.1		2	6	NP_001026881.1	HOMO SAPIENS	39.3	4285	192.51	endoplasmic reticulum-Golgi intermediate compartment protein 1 GN=ERGIC1	2	NaN	-3.95	-4.37	NaN	NaN	-3.97	-3.81	NaN	NaN	2.54	2	NaN	NaN	2.04	2.65	NaN	NaN
NP_001336.2	NP_001336.2		2	67	NP_001337964.1|NP_001336.2|NP_001337965.1|NP_001337967.1	HOMO SAPIENS	56.1	1148	517.41	diacylglycerol kinase alpha isoform a GN=DGKA	26	26	-3.72	-4.2	-3.35	-4.36	-2.7	-2.93	-2.18	-2.5	-4.48	-5.85	-4.45	-2.66	4.57	4.5	3.97	3.33
NP_001034813.2	NP_001034813.2		2	30	NP_001034813.2|NP_001165103.1|NP_001165102.1|NP_443178.2|NP_853525.3	HOMO SAPIENS	39.7	3880	216.6	nostrin isoform 2 GN=NOSTRIN	14	10	-1.3	-1.2	-1.8	-1.79	-2.81	-2.52	-3.55	-3.25	-4.02	-3.91	-4.43	-2.34	3.88	3.9	3.97	3.17
NP_982278.3	NP_982278.3		2	3	NP_982278.3	HOMO SAPIENS	9.8	8521	31.63	phospholipid phosphatase 6 GN=PLPP6	NaN	2	NaN	NaN	-3.01	-4.41	NaN	NaN	-1.48	-1.84	NaN	NaN	-1.62	-2.15	NaN	NaN	3.88	2.41
NP_569057.1	NP_569057.1		2	12	NP_569057.1	HOMO SAPIENS	29.5	3089	248.99	collectin-12 GN=COLEC12	7	5	-1.97	-2.67	-2.63	-4.23	-4.05	-4.25	-2.05	-3.11	-5.24	-8.12	-4.14	-3.66	4.21	4.48	3.86	2.83
NP_065171.2	NP_065171.2		2	5	NP_065171.2|NP_001129389.1|NP_065062.1|NP_001277438.1|NP_001277437.1	HOMO SAPIENS	15.1	8050	41.88	dolichyldiphosphatase 1 isoform a GN=DOLPP1	2	2	-3.5	-2.6	-2.7	-4.41	-1.21	-1.45	-1.22	-2.32	-3.62	-3.12	-2.47	-2.47	3.88	3.61	3.82	2.18
NP_004090.4	NP_004090.4		2	13	NP_004090.4|NP_001257455.1|NP_937837.1|NP_001257456.1	HOMO SAPIENS	63.5	4115	202.94	erythrocyte band 7 integral membrane protein isoform a GN=STOM	4	5	-1.02	-1.47	-2.18	-1.37	-2.83	-2.15	-2.98	-2.98	-0.83	-1.26	-2.25	-2.91	4.21	3.85	3.82	2.74
NP_009169.3	NP_009169.3		2	5	NP_009169.3	HOMO SAPIENS	8	8584	30.66	peroxisomal membrane protein 4 isoform a GN=PXMP4	2	2	-5.85	-7.32	-4.92	-5.55	-2.56	-2.39	-3.52	-4.03	0.21	-0.51	0.4	-1.56	3.9	3.54	3.8	1.8
NP_001317150.1	NP_001317150.1		2	41	NP_001317150.1|NP_057421.1|NP_031991.3|NP_001156868.1	HOMO SAPIENS	62.9	926	455.64	ena/VASP-like protein isoform 2 GN=EVL	12	10	-5.4	-4.1	-6.23	-6.04	-3.83	-4.25	-4.81	-4.27	-4.41	-4.19	-5.8	-2.89	5.16	4.91	3.78	4.32
NP_005759.4	NP_005759.4		2	16	NP_005759.4	HOMO SAPIENS	21.3	5306	141.31	lysophospholipid acyltransferase 5 GN=LPCAT3	5	8	-2.82	-2.85	-1.51	-2.78	-3.64	-3.79	-2.63	-3.51	-0.89	-0.67	-1.15	-2.13	4.31	3.93	3.76	2.07
NP_001314.1	NP_001314.1		2	8	NP_001314.1	HOMO SAPIENS	36.2	6561	88.36	cystatin-M precursor GN=CST6	3	3	-1.15	-1.22	-2.79	-2.59	-1.78	-1.04	-4.42	-2.72	-3.83	-3.4	-5.35	-4.1	3.74	3.16	3.74	4.18
NP_945352.3	NP_945352.3		1	3	NP_945352.3	HOMO SAPIENS	21.1	8825	26.34	cysteine-rich tail protein 1 GN=CYSRT1	NaN	2	NaN	NaN	-1.39	-0.21	NaN	NaN	-1.7	NaN	NaN	NaN	NaN	-1.63	NaN	NaN	3.72	2.34
NP_001011548.1	NP_001011548.1		2	22	NP_001011548.1|NP_001159872.1|NP_001074259.1	HOMO SAPIENS	37.5	3682	227.54	melanoma-associated antigen 4 GN=MAGEA4	10	8	-4.2	-3.8	-3.19	-3.68	-5.21	-6.41	-3.63	-4.4	-4.63	-5.48	-3.62	-2.43	4.9	4.91	3.72	3.64
NP_004361.3	NP_004361.3		2	54	NP_004361.3|NP_542376.2	HOMO SAPIENS	46.7	15	1906.62	collagen alpha-1(XII) chain long isoform precursor GN=COL12A1	15	32	-2.05	-3.02	-3.01	-3.11	-2.1	-2.78	-0.87	-1.65	-3.53	-2.64	-3.71	-2.59	4.71	4.6	3.72	2.65
NP_001028328.2	NP_001028328.2		2	4	NP_001028328.2	MUS MUSCULUS	5.1	9532	16.69	F-box only protein 33 GN=Fbxo33	2	2	NaN	NaN	-2.52	-3.29	NaN	NaN	-0.96	-1.73	NaN	NaN	-0.47	-1.14	NaN	NaN	3.68	1.48
NP_036376.2	NP_036376.2		2	3	NP_036376.2|NP_058668.1|NP_001253965.1|NP_877392.1|NP_001253966.1	HOMO SAPIENS	8.2	8440	33.23	large neutral amino acids transporter small subunit 2 isoform a GN=SLC7A8	NaN	2	NaN	NaN	-2.29	-3.97	NaN	NaN	-1.13	-2.04	NaN	NaN	-1.01	-1.58	NaN	NaN	3.68	1.66
NP_006845.1	NP_006845.1		2	5	NP_006845.1|NP_001094073.1|NP_080117.1	HOMO SAPIENS	11.7	9121	21.4	ER lumen protein-retaining receptor 2 isoform 1 GN=KDELR2	2	NaN	-0.25	-0.12	NaN	NaN	-1.51	-0.62	NaN	NaN	-0.15	0.28	NaN	NaN	1.8	2.55	NaN	NaN
NP_001035887.1	NP_001035887.1		2	6	NP_001035887.1|NP_001033742.1	HOMO SAPIENS	11.6	7495	56.66	monocarboxylate transporter 4 GN=SLC16A3	NaN	4	NaN	NaN	0.09	1.06	NaN	NaN	-1.31	-2.28	NaN	NaN	-7.67	-3.02	NaN	NaN	3.68	1.84
NP_001157940.1	NP_001157940.1		2	8	NP_001157940.1|NP_861974.1|NP_001157941.1	HOMO SAPIENS	29.4	4580	175.26	TRAM adaptor with GOLD domain isoform 1 precursor GN=TMED7-TICAM2	2	2	-2.72	-2.12	-3.04	-3.42	-2.59	-2.49	-0.61	-1.37	-1.01	-1.63	-1.82	-1.79	3.67	3.2	3.64	1.98
NP_001026887.1	NP_001026887.1		2	32	NP_001026887.1|NP_001070883.1	HOMO SAPIENS	48.5	3245	258.92	cysteine-rich with EGF-like domain protein 1 isoform 1 precursor GN=CRELD1	11	11	-1.6	-1.5	-0.92	-1.35	-2.59	-2.44	-2.11	-2.52	-2.24	-2.98	-1.53	-2.47	3.81	3.54	3.62	2.38
NP_001139325.1	NP_001139325.1		2	54	NP_001139325.1|NP_035846.1	HOMO SAPIENS	35.2	1771	406.61	wolframin GN=WFS1	23	18	-3.02	-2.72	-2.99	-4	-2.67	-2.59	-2.79	-3.11	0.15	-0.11	0.34	-2.01	3.41	3.28	3.62	2.11
NP_001018080.1	NP_001018080.1		2	36	NP_001018080.1	HOMO SAPIENS	56	1629	428.2	coronin-1B GN=CORO1B	10	7	-3.02	-2.82	-2.86	-3.37	-1.89	-1.76	-2.74	-2.3	-1.23	-1.94	-1.48	-0.76	3.95	3.9	3.6	3.13
NP_079533.2	NP_079533.2		2	6	NP_079533.2|NP_001171516.1|NP_001171515.1	HOMO SAPIENS	5.3	7763	49.07	choline transporter-like protein 4 isoform 1 GN=SLC44A4	2	4	-6.92	-5.95	-5.35	-6.77	-6.72	-5.76	-4.76	-4.66	1.75	1.69	-0.27	-1.58	4.17	3.73	3.58	3.82
NP_037413.1	NP_037413.1		2	46	NP_037413.1|NP_001165631.1	HOMO SAPIENS	41.1	2343	337.27	leucine-rich repeat transmembrane protein FLRT3 precursor GN=FLRT3	17	20	-4.35	-3.32	-2.86	-3.66	-5.05	-3.71	-2.33	-3.06	0.21	0.31	0.58	-0.73	3.55	3.44	3.54	1.87
NP_077283.2	NP_077283.2		2	17	NP_077283.2	HOMO SAPIENS	30.8	5396	136.95	lysophospholipase D GDPD3 GN=GDPD3	7	7	-2.9	-3.25	-1.96	-1.89	-3.51	-3.04	-1.28	-2.32	-0.31	-0.59	0.22	-0.34	3.93	3.47	3.52	2.34
NP_000918.2	NP_000918.2		2	40	NP_001335874.1|NP_000918.2	HOMO SAPIENS	39.7	768	623.9	multidrug resistance protein 1 isoform 2 GN=ABCB1	17	14	-3.5	-3.27	-2.61	-3.27	-3.56	-3.35	-2.7	-2.82	-3.56	-3.82	-0.85	-1.56	4.4	4.75	3.5	2.2
NP_006860.1	NP_006860.1		2	3	NP_006860.1|NP_001271237.1|NP_001271238.1|NP_001271240.1|NP_001333641.1|NP_060874.1|NP_001333643.1|NP_001333645.1	HOMO SAPIENS	24	6163	100.2	arf-GAP with dual PH domain-containing protein 1 isoform 1 GN=ADAP1	NaN	2	NaN	NaN	-1.8	-2.33	NaN	NaN	-2.46	-1.81	NaN	NaN	-3.55	-1.6	NaN	NaN	3.5	3.87
NP_001158213.1	NP_001158213.1		2	10	NP_001158213.1|NP_001657.3	HOMO SAPIENS	16.6	4724	168.76	rho GTPase-activating protein 4 isoform 1 GN=ARHGAP4	6	4	-2.02	-2.62	-2.61	-3.06	-2.54	-2.78	-2.72	-2.72	-1.78	-2.44	-6.9	-2.68	4.02	4.05	3.47	3.15
NP_004435.3	NP_004435.3		2	30	NP_004435.3	HOMO SAPIENS	43.2	1115	526.24	ephrin type-B receptor 4 precursor GN=EPHB4	12	11	-2.77	-3.1	-2.41	-3.09	-0.7	-0.83	-1.72	-1.41	-3.31	-6.15	-2.92	-2.5	3.53	3.25	3.47	2.72
NP_005054.3	NP_005054.3		2	14	NP_005054.3|NP_077770.1|NP_033154.2|NP_899039.2	HOMO SAPIENS	25.3	5535	130.95	acyl-CoA desaturase GN=SCD	5	7	-3.95	-4.4	-3.44	-3.37	0.7	-0.21	-0.7	-1.53	-3.19	-3.34	-2.61	-3.73	3.62	3.28	3.47	2.97
NP_057543.2	NP_057543.2		2	20	NP_057543.2	HOMO SAPIENS	52.9	5043	154.28	marginal zone B- and B1-cell-specific protein precursor GN=MZB1	7	6	-3.45	-3.82	-5.44	-7.63	-3.91	-4	-4.79	-5.06	-2.73	-3.71	-4.81	-2.82	4.99	4.48	3.45	5.1
NP_001136221.1	NP_001136221.1		2	9	NP_001136221.1|NP_001278919.1|NP_689961.3|NP_001278920.1|NP_001346814.1|NP_001346815.1	HOMO SAPIENS	11.9	5809	118.45	UPF0577 protein KIAA1324-like isoform 1 precursor GN=KIAA1324L	4	3	-3.57	-3.45	-0.76	-0.73	-4.15	-4.49	-1.91	-2.16	1.07	0.79	0.65	-0.35	3.46	3.28	3.45	2.23
NP_872317.1	NP_872317.1		2	8	NP_872317.1|NP_001289285.1|NP_004343.1|NP_062600.2	HOMO SAPIENS	26.7	6754	81.91	cerebellin-2 precursor GN=CBLN2	5	2	-2.9	-2.1	-4.14	-1.79	-3.7	-3.61	-4.46	-4.3	-5.76	-7.56	-0.61	-3.59	5.35	5.25	3.45	2.11
NP_112192.2	NP_112192.2		2	5	NP_112192.2	HOMO SAPIENS	9.7	7101	67.43	protein unc-93 homolog B1 GN=UNC93B1	2	2	-1.62	-1.75	0.74	-0.88	-2.83	-1.97	-1.44	-2.12	-2.27	-2.19	-0.72	-2.01	1.16	1.78	3.43	1.24
NP_001122404.1	NP_001122404.1		2	9	NP_001122404.1|NP_598888.1|NP_001333467.1|NP_001094915.1|NP_001191262.1	HOMO SAPIENS	22.1	6035	108.61	phylloquinone omega-hydroxylase CYP4F11 precursor GN=CYP4F11	4	5	-2.07	-1.87	-1.44	-2.13	-1.27	-2.44	-1.04	-1.81	-2.79	-5.99	-3.53	-1.92	3.74	3.52	3.43	2.34
NP_001209.1	NP_001209.1		2	23	NP_001209.1|NP_996808.1|NP_001280571.1|NP_848483.3|NP_001293077.1	HOMO SAPIENS	34.7	5255	143.6	carbonic anhydrase 12 isoform 1 precursor GN=CA12	8	7	-5.07	-6.92	-3.19	-5.4	-5.96	-5.06	-3	-3.27	0.09	-0.42	-0.58	-0.87	4.24	4.14	3.43	2.86
NP_002063.2	NP_002063.2		2	5	NP_002063.2	HOMO SAPIENS	52.3	2867	290.33	guanine nucleotide-binding protein G(q) subunit alpha GN=GNAQ	2	NaN	-3.82	-2.37	NaN	NaN	-1.86	-1.35	NaN	NaN	0.8	0.98	NaN	NaN	3.43	3.25	NaN	NaN
NP_056303.3	NP_056303.3		2	19	NP_056303.3|NP_072094.1|NP_001034598.1|NP_064383.1|NP_079856.2	HOMO SAPIENS	40.5	4155	201.2	probable hydrolase PNKD isoform 1 precursor GN=PNKD	10	8	-1.8	-2.07	-0.72	-1.92	-4.56	-3.81	-2.68	-2.9	-1.16	-1.69	-1.15	-1.56	4.02	3.76	3.41	2.14
NP_115702.1	NP_115702.1		2	3	NP_115702.1	HOMO SAPIENS	2.7	8486	32.26	endosomal/lysosomal potassium channel TMEM175 isoform 1 GN=TMEM175	NaN	2	NaN	NaN	-3.57	-4.2	NaN	NaN	-2.05	-1.9	NaN	NaN	-2.05	-1.65	NaN	NaN	3.41	2.65
NP_068572.1	NP_068572.1		2	28	NP_068572.1|NP_957714.1	HOMO SAPIENS	47.9	4850	163.28	dnaJ homolog subfamily C member 12 isoform a GN=DNAJC12	9	9	-3.9	-4.27	-5.82	-5.55	-3.94	-3.79	-4.24	-4.36	-1.9	-2.98	-3.82	-1.79	4.57	4.26	3.41	4.34
NP_000780.1	NP_000780.1		2	10	NP_000780.1|NP_690043.1|NP_001171528.1	HOMO SAPIENS	12.9	1687	178.28	angiotensin-converting enzyme isoform 1 precursor GN=ACE	6	3	-0.97	-1.07	-1.01	-0.91	-1.35	-1.69	-1.13	-1.05	-2.36	-2.95	-3.06	-1.97	3.01	2.67	3.41	2.7
NP_001258614.1	NP_001258614.1		2	4	NP_001258614.1|NP_036375.1|NP_001258613.1|NP_001349303.1	HOMO SAPIENS	9.2	8297	36.16	UDP-N-acetylglucosamine transporter isoform 3 GN=SLC35A3	NaN	2	NaN	NaN	-1.39	-1.82	NaN	NaN	-1.02	-2.22	NaN	NaN	-1.91	-2.63	NaN	NaN	3.41	1.98
NP_001350115.1	NP_001350115.1		2	6	NP_001350115.1|NP_001129146.1	HOMO SAPIENS	44.7	7753	49.35	small integral membrane protein 19 isoform 2 GN=SMIM19	3	NaN	-1.52	-1.25	NaN	NaN	-1.56	-0.93	NaN	NaN	0.06	0.14	NaN	NaN	2.82	2.94	NaN	NaN
NP_054729.3	NP_054729.3		2	3	NP_054729.3|NP_937829.3|NP_937830.3|NP_937831.1|NP_001171663.1|NP_001171664.1|NP_996992.1|NP_062387.2	HOMO SAPIENS	4.6	7861	46.78	astrotactin-2 isoform a precursor GN=ASTN2	2	NaN	-1.85	-1.85	NaN	NaN	-2.08	-1.76	NaN	NaN	-0.4	-0.98	NaN	NaN	0.38	1.25	NaN	NaN
NP_116254.4	NP_116254.4		2	4	NP_116254.4|NP_766152.2	HOMO SAPIENS	5.3	8518	31.69	tensin-4 precursor GN=TNS4	2	2	1.7	1.4	-1.01	-1.27	-0.19	0.16	-2.07	-1.71	2.08	2.78	-3.1	-1.7	-0.19	0.17	3.37	3.57
NP_004046.2	NP_004046.2		2	51	NP_004046.2|NP_001288179.1	HOMO SAPIENS	54.6	1751	409.85	calpain-5 GN=CAPN5	21	21	-1.72	-1.75	-0.92	-1.58	-3.59	-3.87	-1.96	-2.38	-3.5	-4.44	-2.7	-1.85	3.98	3.9	3.37	2.27
NP_001092257.1	NP_001092257.1		2	7	NP_001092257.1|NP_057610.2	HOMO SAPIENS	35.1	7405	59.65	BET1-like protein isoform 1 GN=BET1L	4	2	-1.67	-2.17	-1.96	-4	-0.65	-1.92	-1.02	-1.07	-0.95	-0.76	-0.81	-2.72	3.05	3.32	3.37	1.84
NP_001316868.1	NP_001316868.1		2	4	NP_001316868.1|NP_001316867.1	HOMO SAPIENS	36.1	4389	187.38	transforming growth factor beta-3 isoform 1 preproprotein GN=TGFB3	NaN	2	NaN	NaN	-7.31	-9.75	NaN	NaN	-3.81	-14.16	NaN	NaN	-3.19	-0.64	NaN	NaN	3.37	4.81
NP_110409.2	NP_110409.2		2	26	NP_110409.2	HOMO SAPIENS	33.8	4025	208.44	cleft lip and palate transmembrane protein 1-like protein GN=CLPTM1L	6	7	-2.5	-1.97	-1.69	-2.49	0.08	0.18	0.5	-1.03	-1.35	-2.02	-1.89	-3.05	2.72	2.75	3.37	1.62
NP_078836.1	NP_078836.1		2	31	NP_078836.1|NP_001317171.1|NP_001317172.1	HOMO SAPIENS	43	1893	388.72	acyl-CoA synthetase short-chain family member 3, mitochondrial isoform 1 precursor GN=ACSS3	13	13	-2.97	-2.67	-1.53	-1.43	-2.48	-3.04	-2.05	-2.44	-3.43	-3.37	-3.35	-2.06	3.83	3.71	3.37	2.54
NP_777615.1	NP_777615.1		1	3	NP_777615.1|NP_777613.1|NP_777614.1|NP_777616.1	HOMO SAPIENS	50.6	244	778.46	sarcoplasmic/endoplasmic reticulum calcium ATPase 3 isoform b GN=ATP2A3	NaN	3	NaN	NaN	1.64	0.23	NaN	NaN	-2.15	-4.09	NaN	NaN	-5.35	-3.19	NaN	NaN	3.33	2.02
NP_006403.2	NP_006403.2		1	2	NP_006403.2|NP_001012745.1	HOMO SAPIENS	13.3	7675	47.93	1-acyl-sn-glycerol-3-phosphate acyltransferase beta isoform a precursor GN=AGPAT2	NaN	2	NaN	NaN	1.35	0.16	NaN	NaN	-1.41	-3	NaN	NaN	-3.1	-3.73	NaN	NaN	3.33	1.48
NP_006407.1	NP_006407.1		2	3	NP_006407.1|NP_001161870.1|NP_036025.2	HOMO SAPIENS	6.2	8332	35.33	CMP-sialic acid transporter isoform a GN=SLC35A1	2	NaN	-0.22	-0.1	NaN	NaN	-1	-1.17	NaN	NaN	-0.86	-1.1	NaN	NaN	2.56	2.17	NaN	NaN
NP_001304730.1	NP_001304730.1		2	4	NP_001304730.1	HOMO SAPIENS	52.9	6625	85.05	immortalization up-regulated protein isoform IMUP-2 GN=C19orf33	NaN	2	NaN	NaN	-2.65	-3.53	NaN	NaN	-2.28	-2.8	NaN	NaN	-4.5	-2.79	NaN	NaN	3.31	4.79
NP_997122.1	NP_997122.1		2	5	NP_997122.1	MUS MUSCULUS	14.7	105	402.92	general transcription factor 3C polypeptide 1 GN=Gtf3c1	4	NaN	-2.4	-1.85	NaN	NaN	-0.38	-0.23	NaN	NaN	-2.33	-3.04	NaN	NaN	-0.47	-0.96	NaN	NaN
NP_620154.2	NP_620154.2		2	27	NP_620154.2|NP_001308194.1|NP_001308195.1|NP_080313.2|NP_001076810.1	HOMO SAPIENS	22.1	4939	158.88	lysophospholipid acyltransferase 2 isoform 1 GN=MBOAT2	9	9	-3.02	-3.27	-2.18	-3.04	-3.97	-3.09	-1.63	-2.74	1.38	1.24	0.83	-1.7	2.86	2.58	3.29	1.35
NP_001035548.1	NP_001035548.1		2	52	NP_001336173.1|NP_001035548.1	HOMO SAPIENS	38.4	1242	493.87	endoplasmic reticulum aminopeptidase 1 isoform b precursor GN=ERAP1	25	19	-1.92	-2.17	-1.69	-2.21	-0.49	-0.67	-0.37	-1.27	-1.69	-1.88	-1.93	-2.02	3.29	3.18	3.27	2.32
NP_001020118.1	NP_001020118.1		2	9	NP_001020118.1|NP_001258661.1	HOMO SAPIENS	22.1	7725	50.1	protein YIPF5 isoform a GN=YIPF5	3	3	-1.4	-1.52	0.43	-1.01	-1.03	-0.83	-0.65	-1.75	-1.16	-1.94	-0.43	-3.44	2.48	1.83	3.27	1.06
NP_005063.1	NP_005063.1		2	5	NP_005063.1|NP_001139433.1|NP_001139435.1|NP_001139436.1|NP_001139434.1	HOMO SAPIENS	10.6	5463	133.94	solute carrier family 12 member 4 isoform a GN=SLC12A4	4	NaN	-2.95	-1.67	NaN	NaN	-0.86	-0.31	NaN	NaN	-1.32	-0.28	NaN	NaN	1.51	2.02	NaN	NaN
NP_002448.4	NP_002448.4		2	6	NP_002448.4	HOMO SAPIENS	0.8	7582	53.9	mucin-2 precursor GN=MUC2	3	3	-2.4	-4.35	-3.96	-4.28	-6.5	-6.51	-5.46	-4.44	-3.16	-4.5	1.46	-0.55	0.64	0.46	3.25	0.72
NP_004146.1	NP_004146.1		2	27	NP_004146.1	HOMO SAPIENS	50.7	2255	250.51	serpin B9 GN=SERPINB9	15	9	-4.95	-4.02	-5.44	-5.63	-3.91	-3.71	-4.26	-4.11	0.46	0	0.09	-0.02	3.55	3.23	3.23	2.45
NP_066933.1	NP_066933.1		2	36	NP_066933.1	HOMO SAPIENS	32.5	99	708.53	collagen alpha-1(XIV) chain precursor GN=COL14A1	20	11	-2.72	-2.27	-2.05	-2.36	-2.27	-2.46	-1.7	-1.71	-2.58	-3.77	-2.61	-2.11	4.17	4.02	3.23	2.32
NP_005660.4	NP_005660.4		2	20	NP_005660.4	HOMO SAPIENS	41.2	5177	147.71	receptor expression-enhancing protein 5 GN=REEP5	8	6	-3.07	-2.82	-1.84	-2.67	-0.22	-0.1	-0.2	-0.4	-0.4	-0.65	-0.83	-2.02	3.27	2.91	3.23	2
NP_001316843.1	NP_001316843.1		2	17	NP_001316843.1|NP_116213.1	HOMO SAPIENS	16.5	5828	117.72	transmembrane protein 87B isoform 2 precursor GN=TMEM87B	8	4	-1.82	-1.65	-1.55	-1.95	-1.24	-1.27	-0.54	-1.81	0.43	0.45	-0.31	-1.44	3.03	2.31	3.23	1.57
NP_002310.2	NP_002310.2		2	47	NP_002310.2|NP_001276863.1	HOMO SAPIENS	68	905	579.18	leucine-rich repeat and calponin homology domain-containing protein 4 isoform 1 GN=LRCH4	17	18	-1.52	-1.6	-1.42	-1.61	-0.65	-1.01	-1.24	-1.03	-2.48	-2.75	-1.84	-1.65	3.57	3.32	3.21	2.52
NP_110416.1	NP_110416.1		2	13	NP_110416.1|NP_848696.1|NP_848697.1	HOMO SAPIENS	24.1	4570	175.9	minor histocompatibility antigen H13 isoform 1 GN=HM13	4	4	-2.25	-2.27	-0.67	-2.44	-1.97	-2.72	-0.63	-2.58	-1.56	-1.97	-2	-2.4	3.64	3.4	3.21	2.29
NP_476515.1	NP_476515.1		2	12	NP_476515.1|NP_004804.1|NP_660104.2	HOMO SAPIENS	17.3	6854	78.28	peroxisomal biogenesis factor 16 isoform 2 GN=PEX16	4	5	-1.17	-1.12	-0.97	-2.26	-0.62	-0.29	0.26	-1.23	-0.37	-0.08	-0.7	-1.33	2.27	2.24	3.19	1.01
NP_003970.1	NP_003970.1		2	11	NP_003970.1	HOMO SAPIENS	23.5	6825	79.17	retinoic acid-induced protein 3 GN=GPRC5A	3	5	-1.15	0.2	-2.77	-1.95	-3.05	-1.32	-3.57	-3.87	0.49	1.63	-0.13	-0.59	2.79	3.93	3.17	2.32
NP_000286.3	NP_000286.3		2	7	NP_000286.3	HOMO SAPIENS	18.4	6386	94.49	alpha-1-antitrypsin precursor GN=SERPINA1	4	3	-1.77	-2.07	-1.78	-1.22	-3.13	-3.45	-3.05	-3.39	-2.51	-2.22	-2.65	-2.34	3.79	3.73	3.17	3.06
NP_002555.3	NP_002555.3		2	3	NP_002555.3	HOMO SAPIENS	7.4	8469	32.61	P2Y purinoceptor 2 GN=P2RY2	2	NaN	-2.57	-2.52	NaN	NaN	-0.3	-0.1	NaN	NaN	-1.5	-1.15	NaN	NaN	1.73	1.47	NaN	NaN
NP_064505.1	NP_064505.1		2	156	NP_064505.1	HOMO SAPIENS	61.2	82	1428.45	UDP-glucose:glycoprotein glucosyltransferase 1 precursor GN=UGGT1	36	36	-1.85	-1.82	-1.69	-2.23	-1.11	-1.17	-0.74	-1.79	-0.74	-0.84	-0.99	-1.21	3.36	3.04	3.15	1.82
NP_055738.3	NP_055738.3		2	67	NP_055738.3|NP_001073141.1	HOMO SAPIENS	48.1	731	636.74	fibronectin type-III domain-containing protein 3A isoform 2 GN=FNDC3A	26	22	-1.4	-1.65	-0.58	-1.04	-2.02	-1.84	-2.13	-2.5	-0.55	-0.76	-0.56	-2.11	3.31	2.96	3.15	1.78
NP_689544.3	NP_689544.3		2	13	NP_689544.3	HOMO SAPIENS	24.2	1195	148.64	acyl-coenzyme A thioesterase 4 GN=ACOT4	5	7	-3.97	-3.05	-1.62	-2.8	-2.67	-1.89	-1.28	-1.35	-1.53	-1.83	-0.76	-0.59	4.05	3.71	3.13	2.11
NP_001159709.1	NP_001159709.1		2	32	NP_001159709.1	HOMO SAPIENS	44.2	2593	311.85	gasdermin-D GN=GSDMD	14	8	-1.85	-1.05	-2.81	-2.62	-1.03	-1.56	-1.63	-2	-2.18	-1.88	-3.22	-1.95	2.75	3.23	3.13	2.88
NP_001247440.1	NP_001247440.1		2	19	NP_001247440.1|NP_001247441.1|NP_001254527.1	HOMO SAPIENS	30.9	5837	117.32	microsomal glutathione S-transferase 1 isoform a GN=MGST1	6	3	-1.6	-1.82	-0.58	-1.53	0.62	0.75	1.11	-0.63	-4.54	-6.07	-4.14	-2.01	3.03	3.13	3.13	1.62
NP_000019.2	NP_000019.2		2	129	NP_000019.2|NP_000637.2	HOMO SAPIENS	62.6	113	1257.44	glycogen debranching enzyme isoform 1 GN=AGL	46	39	-2.12	-2.32	-1.73	-2.21	-1.11	-1.12	-0.74	-1.07	-0.92	-1.15	-0.9	-1.01	3.34	3.2	3.11	1.55
NP_003733.2	NP_003733.2		2	7	NP_003733.2|NP_001350421.1	HOMO SAPIENS	2.6	8173	39.03	bile salt export pump GN=ABCB11	3	3	-1.87	-2.82	-1.71	-2.05	-1.43	-1.37	-1.44	-1.9	-1.16	-0.87	-2.7	-2.02	2.06	1.93	3.11	1.93
NP_001184147.1	NP_001184147.1		2	22	NP_001184147.1|NP_001098101.1|NP_001159371.1|NP_001336170.1|NP_001336171.1|NP_001184148.1|NP_001184149.1|NP_006194.2|NP_035186.1|NP_001336172.1|NP_001184151.1|NP_001184152.1|NP_001184150.1	HOMO SAPIENS	26.1	3774	222.39	cAMP-specific 3',5'-cyclic phosphodiesterase 4D isoform PDE4D5 GN=PDE4D	12	7	-0.9	-1.42	-1.19	-1.79	-0.86	-1.17	-0.5	-1.21	-3.37	-4.27	-3.87	-2.22	3.41	3.49	3.09	2.59
NP_001302430.1	NP_001302430.1		2	4	NP_001302430.1|NP_002546.3|NP_001302431.1	HOMO SAPIENS	10.8	7771	48.88	solute carrier family 22 member 18 isoform a GN=SLC22A18	NaN	3	NaN	NaN	-2.65	-3.01	NaN	NaN	1.28	0.06	NaN	NaN	-0.4	-1.1	NaN	NaN	3.09	1.19
NP_733765.1	NP_733765.1		2	40	NP_733765.1|NP_001672.1	HOMO SAPIENS	52.7	244	973.91	sarcoplasmic/endoplasmic reticulum calcium ATPase 2 isoform b GN=ATP2A2	11	8	-2.62	-3	-2	-3.16	-1.4	-1.56	-1.59	-2.34	-0.15	0.17	-0.07	-2.27	3.03	2.7	3.09	1.6
NP_689613.1	NP_689613.1		2	6	NP_689613.1	HOMO SAPIENS	55.3	6584	87.56	uncharacterized protein FAM241A GN=FAM241A	3	NaN	-6.32	-5.67	NaN	NaN	-0.24	-0.05	NaN	NaN	-0.25	-0.51	NaN	NaN	3.17	3.11	NaN	NaN
NP_005551.3	NP_005551.3		2	242	NP_005551.3	HOMO SAPIENS	47.5	34	2055.01	laminin subunit alpha-5 precursor GN=LAMA5	92	86	-2.62	-2.45	-2.43	-2.93	-0.27	-0.18	0.2	-0.18	-3.68	-3.88	-3.33	-2.08	3.46	3.4	3.07	2.2
NP_443198.1	NP_443198.1		2	46	NP_443198.1	HOMO SAPIENS	41.2	1108	527.55	protein Niban GN=FAM129A	21	16	-1.45	-1.3	-0.43	-0.34	-4.13	-4.85	-4.16	-4.05	-0.77	-0.76	-0.9	-0.76	3.41	3.3	3.07	2.18
NP_060178.2	NP_060178.2		2	4	NP_060178.2	HOMO SAPIENS	8.3	8137	39.79	protein FAM83E GN=FAM83E	2	2	-1.77	-1.35	-2.14	-2.44	-0.62	-1.56	-3.05	-3.07	1.84	1.35	0.81	0.87	1.4	2.75	3.07	2.88
NP_005566.2	NP_005566.2		2	42	NP_005566.2|NP_787116.2	HOMO SAPIENS	38	1174	512.29	leucyl-cystinyl aminopeptidase isoform 1 GN=LNPEP	18	18	-1.82	-1.97	-2.02	-2.75	-1.21	-1.14	-0.59	-1.84	0.61	0.62	0.72	-1.42	2.37	2.24	3.07	1.39
NP_689541.1	NP_689541.1		2	6	NP_689541.1|NP_954634.1|NP_001307353.1	HOMO SAPIENS	49.4	1725	285.76	adenylosuccinate synthetase isozyme 1 isoform 2 GN=ADSSL1	2	3	-1.65	-1.97	-1.96	-2.18	-1.89	-2.21	-2.57	-2.68	-0.18	-0.96	-1.17	-1.14	2.34	2.51	3.07	2.23
NP_055670.1	NP_055670.1		2	9	NP_055670.1	HOMO SAPIENS	15.7	6228	100.5	AP-5 complex subunit zeta-1 GN=AP5Z1	7	2	-0.1	-0.1	0.88	0.16	-1.7	-2.65	-2.05	-2.6	-0.15	-0.34	0.49	-1.28	1.63	1.32	3.07	1.69
NP_001350422.1	NP_001350422.1		2	21	NP_001350422.1|NP_001350423.1|NP_001254741.1|NP_001254743.1	HOMO SAPIENS	24.9	3667	228.72	solute carrier family 12 member 9 isoform 1 GN=SLC12A9	8	7	-1.65	-1.72	-0.7	-1.09	0.03	0.26	0.02	-0.83	-2.27	-2.42	-2.29	-2.24	2.51	2.43	3.05	1.93
NP_002872.1	NP_002872.1		2	10	NP_002872.1	HOMO SAPIENS	50.9	3358	212.29	ras-related protein Ral-B GN=RALB	4	3	-2.75	-3.15	-2.32	-2.39	-2.1	-2.36	-1.94	-1.31	-0.31	-0.62	-1.28	-1.31	3.48	3.32	3.05	2.56
NP_001138985.1	NP_001138985.1		2	81	NP_001138985.1|NP_001138986.1|NP_001138987.1	HOMO SAPIENS	78.2	1384	468.31	secernin-1 isoform a GN=SCRN1	17	16	-1.62	-1.77	-1.96	-2.08	-3.67	-4.54	-3.7	-4.44	-2.42	-2.78	-2.63	-1.67	4.24	3.95	3.05	3.64
NP_004161.4	NP_004161.4		2	7	NP_004161.4|NP_033225.1	HOMO SAPIENS	11.8	7287	63.01	excitatory amino acid transporter 3 GN=SLC1A1	2	4	-6.82	-11.02	-2.83	-3.66	-8.58	-6.46	-2.28	-3.21	1.07	1.24	0.7	-0.44	3.86	3.88	3.05	1.06
NP_057231.1	NP_057231.1		2	30	NP_057231.1|NP_001258522.1	HOMO SAPIENS	54.9	2233	350.65	protein phosphatase methylesterase 1 isoform a GN=PPME1	6	6	-1.32	-1.32	-0.7	-0.57	-2.02	-1.61	-1.39	-1.59	-2.15	-2.25	-2.2	-1.53	3.22	2.87	3.03	2.41
NP_660202.3	NP_660202.3		2	61	NP_660202.3|NP_001350074.1|NP_001273758.1|NP_001350075.1	HOMO SAPIENS	82.1	859	592.67	nicotinate phosphoribosyltransferase isoform 1 GN=NAPRT	24	17	-2.6	-2.62	-1.82	-1.74	-5.02	-5.99	-2.39	-2.1	-1.87	-3.09	-1.82	-1.47	4.52	4.02	3.03	3.22
NP_009055.2	NP_009055.2		2	68	NP_009055.2|NP_001930.2|NP_001164655.1|NP_034208.2	HOMO SAPIENS	28.6	140	1166.72	utrophin GN=UTRN	36	29	-1.95	-2.12	-1.01	-1.32	0.11	0.21	-0.35	-0.38	-4.45	-5.73	-4.07	-2.45	3.41	3.23	3.03	1.89
NP_001287797.1	NP_001287797.1		2	6	NP_001287797.1|NP_001287798.1	HOMO SAPIENS	8.5	7788	48.39	equilibrative nucleoside transporter 2 isoform a GN=SLC29A2	3	2	-1	-0.67	-1.98	-3.04	-0.92	-1.19	-0.65	-1.31	-0.12	-0.42	1.19	-1.19	2.58	2.24	3.03	1.35
NP_064508.3	NP_064508.3		2	5	NP_064508.3	HOMO SAPIENS	20.8	3526	237.56	transmembrane 9 superfamily member 3 precursor GN=TM9SF3	NaN	2	NaN	NaN	-0.65	-0.6	NaN	NaN	1.09	-2.02	NaN	NaN	-1.03	-2.38	NaN	NaN	3	-0.27
NP_001432.2	NP_001432.2		2	48	NP_001432.2|NP_034303.3	HOMO SAPIENS	66.3	1666	423.26	fatty-acid amide hydrolase 1 GN=FAAH	19	20	-4.62	-3.72	-3.28	-3.81	-5.15	-4.46	-3.76	-3.61	1.66	1.6	1.37	-0.11	3.27	2.91	3	1.75
NP_001229757.1	NP_001229757.1		2	8	NP_001229757.1|NP_001288785.1|NP_001229759.1|NP_599016.2|NP_001229760.1	HOMO SAPIENS	8.8	7945	44.46	elongation of very long chain fatty acids protein 5 isoform 2 GN=ELOVL5	3	3	-2.4	-2.45	-0.83	-2.75	-3.43	-2.21	-2.15	-2.48	2.79	2.53	2.07	-0.73	1.68	1.45	3	1.15
NP_001349894.1	NP_001349894.1		2	5	NP_001349894.1	HOMO SAPIENS	1.7	9247	19.8	protein FAM135B GN=FAM135B	2	2	-1.77	-1.12	-1.12	-0.99	-2.35	-1.5	-2.74	-1.05	1.5	0.96	-0.07	-0.09	3.55	3.16	3	2.34
NP_001244109.1	NP_001244109.1		2	9	NP_001244109.1	HOMO SAPIENS	7.8	6856	78.22	sodium-dependent phosphate transporter 2 GN=SLC20A2	5	4	-3.47	-3	-2.23	-2.91	-0.49	-0.31	-0.2	-0.73	0.15	-0.28	0.29	-2.11	2.58	2.63	2.98	1.62
NP_005246.2	NP_005246.2		2	65	NP_005246.2|NP_001305063.1	HOMO SAPIENS	55.9	517	747.62	cyclin-G-associated kinase isoform 1 GN=GAK	28	24	-2.07	-2.3	-2.14	-2.98	-2.19	-2.05	-2.02	-2.38	0.52	0.14	0.47	-0.28	2.84	2.96	2.98	1.89
NP_000405.1	NP_000405.1		2	125	NP_000405.1|NP_001186220.1|NP_001186221.1|NP_001278956.1|NP_001278957.1	HOMO SAPIENS	68.3	356	864.44	peroxisomal multifunctional enzyme type 2 isoform 2 GN=HSD17B4	36	27	-1.15	-1.25	-0.88	-1.12	-4.78	-4.28	-3.96	-3.99	0.06	0	-0.7	-0.21	3.43	3.18	2.96	2.68
NP_001026976.1	NP_001026976.1		2	43	NP_001026976.1|NP_000373.1	HOMO SAPIENS	35	3057	273.67	fatty aldehyde dehydrogenase isoform 1 GN=ALDH3A2	15	10	-0.3	-0.6	0.22	-0.57	-3.89	-3.58	-2.89	-3.57	0.4	-0.08	-0.2	-1.12	2.48	2.51	2.96	1.19
NP_001015072.2	NP_001015072.2		2	3	NP_001015072.2	HOMO SAPIENS	29.5	7770	48.88	inactive Ufm1-specific protease 1 GN=UFSP1	NaN	2	NaN	NaN	-0.56	-0.23	NaN	NaN	0.74	0.14	NaN	NaN	-0.9	-0.76	NaN	NaN	2.96	3.48
NP_001638.1	NP_001638.1		2	22	NP_001638.1	HOMO SAPIENS	31.2	6680	84.55	apolipoprotein D precursor GN=APOD	6	6	-2.7	-2.57	-2.34	-2.83	-2.78	-3.01	-3.22	-2.78	-2.97	-3.43	-3.91	-2.79	4.33	4.24	2.96	4.43
NP_068758.3	NP_068758.3		2	31	NP_068758.3	HOMO SAPIENS	39.1	2440	319.62	peptidyl-prolyl cis-trans isomerase FKBP10 precursor GN=FKBP10	14	14	-2.8	-2.77	-4.61	-4.51	-0.94	-1.25	-2.55	-0.26	-3.19	-4.78	-4.2	-2.98	3.9	3.69	2.96	4.09
NP_000681.2	NP_000681.2		2	36	NP_000681.2|NP_001191818.1	HOMO SAPIENS	72.3	1263	491.44	aldehyde dehydrogenase, mitochondrial isoform 1 precursor GN=ALDH2	9	10	0	0.12	0.09	0.65	-1.03	-1.56	-2.35	-2.2	-2.94	-3.65	-3.42	-3.37	2.98	3.04	2.96	2.54
NP_001077425.1	NP_001077425.1		2	4	NP_001077425.1|NP_001009960.1|NP_082574.1|NP_001350380.1	HOMO SAPIENS	8.7	2485	55.82	zinc finger protein 655 isoform f GN=ZNF655	2	2	-4.47	-3.07	-0.56	-0.16	-0.13	-0.03	-2.81	-3.29	-2.76	-3.82	-1.71	-1.31	-0.14	0.05	2.96	3.35
NP_931045.1	NP_931045.1		2	6	NP_931045.1|NP_919316.1	HOMO SAPIENS	14.6	7198	65.82	nuclear apoptosis-inducing factor 1 GN=NAIF1	3	3	-2.37	-1.8	-2.77	-3.32	-0.35	-0.44	-0.35	-0.14	-1.93	-1.83	-1.33	-0.48	2.65	2.07	2.96	2.88
NP_849253.2	NP_849253.2		2	14	NP_849253.2|NP_055909.2	MUS MUSCULUS	5	8929	24.55	hypermethylated in cancer 2 protein GN=Hic2	3	NaN	-1.42	-1.32	NaN	NaN	-3.16	-3.35	NaN	NaN	-2.85	-3.18	NaN	NaN	3.67	3.57	NaN	NaN
NP_001074840.2	NP_001074840.2		2	4	NP_001074840.2	MUS MUSCULUS	10.4	443	321.56	dmX-like protein 1 GN=Dmxl1	3	NaN	0.32	0.6	NaN	NaN	-0.11	-0.1	NaN	NaN	-0.55	-0.2	NaN	NaN	0.92	0.6	NaN	NaN
NP_001182539.1	NP_001182539.1		1	2	NP_001182539.1	HOMO SAPIENS	7.5	9097	21.88	doublecortin domain-containing protein 2 GN=DCDC2	NaN	2	NaN	NaN	-1.44	-2.52	NaN	NaN	-1.11	-1.61	NaN	NaN	-0.72	-0.21	NaN	NaN	2.94	2.61
NP_057452.1	NP_057452.1		2	49	NP_057452.1|NP_001164409.1|NP_001240318.1	HOMO SAPIENS	50.3	2197	354.98	inositol-3-phosphate synthase 1 isoform 1 GN=ISYNA1	14	12	-1.15	-1.32	-2.61	-2.44	-1.67	-1.82	-2.94	-2.56	-1.84	-1.97	-1.42	-1.58	3.03	3.37	2.94	3.84
NP_001612.1	NP_001612.1		2	24	NP_001612.1|NP_038492.1|NP_001300956.1	HOMO SAPIENS	29.7	3349	250.43	aryl hydrocarbon receptor GN=AHR	12	10	-2.1	-2.12	-0.99	-1.43	-0.51	-0.49	-1.22	-0.99	-2.3	-3.23	-2.54	-2.17	3.86	3.54	2.94	1.93
NP_071414.2	NP_071414.2		2	4	NP_071414.2|NP_071714.2	HOMO SAPIENS	5.1	8083	41.13	calsyntenin-2 precursor GN=CLSTN2	NaN	3	NaN	NaN	-1.89	-2.54	NaN	NaN	-0.96	-1.47	NaN	NaN	-2.09	-1.17	NaN	NaN	2.92	2.02
NP_001534.1	NP_001534.1		2	4	NP_001534.1|NP_001287992.1|NP_001335075.1|NP_112463.2|NP_004775.1|NP_072091.1|NP_072087.2|NP_003626.1|NP_001317036.1|NP_034941.2	HOMO SAPIENS	23.5	4469	181.4	bifunctional heparan sulfate N-deacetylase/N-sulfotransferase 1 isoform 1 GN=NDST1	2	2	-2.97	-2.7	-0.47	-0.23	-0.89	-1.19	1.61	-0.58	-2.27	-1.77	-1.19	-2.82	2.39	2.12	2.92	1.84
NP_828847.1	NP_828847.1		2	11	NP_828847.1|NP_001307218.1|NP_001307219.1	HOMO SAPIENS	14.5	6730	82.82	cytochrome P450 4X1 isoform 1 GN=CYP4X1	3	5	2.57	2.22	1.87	1.17	-2.78	-2.88	-2.11	-2.68	-2.76	-3.15	-3.82	-2.82	2.01	3.37	2.92	1.44
NP_003636.2	NP_003636.2		2	35	NP_003636.2|NP_001153101.1|NP_036108.2	HOMO SAPIENS	51.4	2300	341.67	very long-chain acyl-CoA synthetase isoform 1 GN=SLC27A2	20	13	-2.62	-2.92	-4.47	-4.77	-3.43	-4.23	-3.2	-3.27	1.56	1.18	2.05	-0.41	2.67	2.63	2.92	1.6
NP_112233.2	NP_112233.2		2	20	NP_112233.2	HOMO SAPIENS	64.6	2886	275.18	sideroflexin-3 GN=SFXN3	8	7	-4.65	-5.55	-3.35	-3.89	-4.42	-4	-2.83	-3.45	1.62	1.38	1.53	0.37	3.69	3.54	2.92	1.64
NP_003496.1	NP_003496.1		2	8	NP_003496.1|NP_067432.2|NP_001457.1|NP_065256.1	HOMO SAPIENS	10.8	6298	97.79	frizzled-1 GN=FZD1	5	3	-0.65	-1.15	-0.74	-1.76	-1.73	-1.17	-0.96	-1.81	-2.36	-2.28	-1.66	-3.27	3.05	2.46	2.92	1.73
NP_001904.2	NP_001904.2		2	9	NP_001904.2|NP_852477.1|NP_001189473.1|NP_001189475.1|NP_001189474.1	HOMO SAPIENS	57.8	607	516.6	protein CASP isoform b GN=CUX1	5	4	-2.07	-2.55	-0.85	-1.95	-4.4	-4.1	-2.63	-2.72	1.01	1.01	0.2	-0.6	2.34	2.43	2.92	1.57
NP_938014.1	NP_938014.1		2	10	NP_938014.1|NP_084533.1|NP_001273741.1	HOMO SAPIENS	26.7	6231	100.42	lysM and putative peptidoglycan-binding domain-containing protein 3 isoform 1 GN=LYSMD3	6	3	-0.82	-1.17	-1.08	-1.5	-0.24	-0.52	-0.63	-0.79	-1.84	-1.74	-0.92	-0.96	1.87	1.37	2.92	2.36
NP_001243206.1	NP_001243206.1		2	13	NP_001243206.1|NP_001138415.1|NP_001243205.1|NP_001138414.1|NP_001136096.2|NP_001243207.1|NP_001136097.2	HOMO SAPIENS	57.5	4379	188.13	ras-related protein Rab-34 isoform 1 GN=RAB34	6	4	-1.05	-1.17	-0.07	-0.91	0.46	0.21	0.89	0	-5.37	-5.51	-5.51	-5.68	2.27	2.36	2.9	1.89
NP_001139748.1	NP_001139748.1		2	17	NP_001139748.1|NP_065843.3|NP_001139749.1	HOMO SAPIENS	27.4	4019	197.7	neutral cholesterol ester hydrolase 1 isoform a GN=NCEH1	7	6	-2.12	-1.75	-0.9	-1.12	-3.51	-3.53	-2.15	-3.04	0.12	0.03	-0.52	-0.98	3.55	3.32	2.9	2.02
NP_006792.1	NP_006792.1		2	6	NP_006792.1|NP_598711.1	HOMO SAPIENS	20.7	7893	45.95	ER lumen protein-retaining receptor 1 GN=KDELR1	2	2	-1.57	-1.85	-0.13	-1.61	-3.1	-2.44	1	-0.71	-0.8	-0.79	-1.3	-2.31	3.55	3.35	2.9	0.67
NP_001073138.1	NP_001073138.1		2	20	NP_001073138.1	HOMO SAPIENS	43.9	3104	207.46	calcium-binding protein 39-like GN=CAB39L	8	12	-0.92	-0.8	-0.36	-1.04	-1.4	-2.23	-2.28	-2.12	-0.77	-0.76	-0.79	-0.76	3.01	2.87	2.9	1.53
NP_000588.2	NP_000588.2		2	22	NP_000588.2|NP_001300919.1|NP_001300921.1|NP_001297588.1	HOMO SAPIENS	57.6	3760	223.38	insulin-like growth factor-binding protein 2 isoform a precursor GN=IGFBP2	9	8	-4.4	-4.02	-2.86	-2.67	-4.56	-4.23	-2.65	-2.6	-0.83	-0.62	-0.61	-0.3	4.4	4.12	2.9	3.69
NP_002289.2	NP_002289.2		2	53	NP_002289.2	HOMO SAPIENS	79.9	365	856.73	plastin-2 GN=LCP1	19	12	-2.87	-2.4	-2.74	-2.91	1.78	1.3	0.98	1.55	-5.64	-5.34	-8.54	-3.48	2.7	2.51	2.9	1.71
NP_037390.2	NP_037390.2		2	5	NP_037390.2	HOMO SAPIENS	80.5	3507	238.92	apoptosis-associated speck-like protein containing a CARD isoform a GN=PYCARD	2	2	0.65	1.1	-0.61	-0.39	-5.85	-3.5	-2.94	-2.38	-0.83	-0.08	-1.39	-1.14	4.12	4.19	2.9	2.68
NP_085133.1	NP_085133.1		2	21	NP_085133.1	HOMO SAPIENS	46.8	1246	493.56	protein HID1 GN=HID1	10	6	-4.17	-4.92	-2.41	-3.19	-3.48	-3.37	-1.94	-1.49	1.53	1.43	0.58	-0.67	3.24	2.96	2.9	1.19
NP_006636.2	NP_006636.2		2	12	NP_006636.2|NP_064374.1	HOMO SAPIENS	63.9	2148	360.89	START domain-containing protein 10 GN=STARD10	4	4	-5.97	-7.54	-5.15	-5.94	-8.82	-5.71	-7.57	-5.38	1.93	1.26	1.53	1.05	3.22	3.42	2.88	2.79
NP_001166.3	NP_001166.3		2	23	NP_001166.3	HOMO SAPIENS	71.1	3740	197.21	rho GDP-dissociation inhibitor 2 GN=ARHGDIB	8	6	-3.97	-3.2	-4.18	-5.29	-0.08	0.13	-0.83	0.69	-4.41	-5.14	-5.49	-3.9	3.88	3.85	2.88	4.16
NP_057625.1	NP_057625.1		2	5	NP_057625.1|NP_001344711.1	HOMO SAPIENS	40.2	8251	37.08	guanine nucleotide-binding protein G(I)/G(S)/G(O) subunit gamma-13 precursor GN=GNG13	3	2	-3.2	-3.6	-5.37	-5.66	-3.24	-2.85	-2.96	-4.62	0.61	0.56	0.56	-0.16	3.64	3.06	2.88	2.61
NP_001074890.1	NP_001074890.1		2	4	NP_001074890.1|NP_001161840.1	MUS MUSCULUS	6.9	8370	34.66	polypeptide N-acetylgalactosaminyltransferase 16 GN=Galnt16	NaN	2	NaN	NaN	-0.18	-0.05	NaN	NaN	-0.81	-1.23	NaN	NaN	-1.42	-0.89	NaN	NaN	2.88	2.36
NP_113626.1	NP_113626.1		2	22	NP_113626.1|NP_001287670.1	HOMO SAPIENS	58.8	2306	341.31	peroxisomal NADH pyrophosphatase NUDT12 isoform 1 GN=NUDT12	11	7	-2.62	-2.75	-2.52	-3.24	-0.73	-0.31	-1.83	-0.87	0.4	0.62	0.31	0.35	2.82	2.63	2.88	2.32
NP_078918.3	NP_078918.3		2	9	NP_078918.3|NP_766281.1	HOMO SAPIENS	17.7	6535	88.93	polypeptide N-acetylgalactosaminyltransferase 12 GN=GALNT12	5	4	-3.8	-4.9	-1.55	-3.16	-6.74	-5.11	-1.61	-2.22	-5.67	-5.42	-4.43	-2.18	4.97	4.17	2.88	2.27
NP_004175.2	NP_004175.2		2	65	NP_004175.2|NP_998810.1	HOMO SAPIENS	76.8	1364	472.35	tryptophan--tRNA ligase, cytoplasmic isoform a GN=WARS	16	12	-3	-3.37	-2.86	-3.06	-1.67	-1.76	-2.11	-1.41	-0.58	-0.87	-1.01	-0.41	3.9	3.73	2.86	3.04
NP_001138888.1	NP_001138888.1		2	15	NP_001138888.1	HOMO SAPIENS	29.1	6007	109.56	transmembrane protein 205 GN=TMEM205	4	3	-2.05	-2.2	-1.33	-3.89	-3.02	-3.24	-1.98	-3.55	1.26	1.46	1.24	-0.75	1.56	1.98	2.86	1.01
NP_055545.1	NP_055545.1		2	18	NP_055545.1|NP_001290556.1|NP_001290557.1	HOMO SAPIENS	46.5	3612	232.16	malectin isoform1 precursor GN=MLEC	6	6	-0.8	-0.77	-0.36	-1.45	-1.86	-1.63	-0.91	-2.06	0.28	0.34	0.27	-1.76	2.93	2.48	2.86	1.08
NP_149078.1	NP_149078.1		2	20	NP_149078.1	HOMO SAPIENS	35.8	4885	161.69	alpha-1,3/1,6-mannosyltransferase ALG2 GN=ALG2	12	6	-1.87	-1.75	-0.52	-1.01	-0.89	-0.75	-0.17	-1.07	0.06	-0.25	-0.05	-1.1	2.58	2.34	2.84	1.6
NP_057479.2	NP_057479.2		2	23	NP_057479.2	HOMO SAPIENS	33.9	3563	235.71	very-long-chain (3R)-3-hydroxyacyl-CoA dehydratase 3 GN=HACD3	7	6	-2.8	-2.8	-2.52	-3.76	-1.75	-2.1	-1.46	-2.46	1.66	2.05	1.8	-0.82	2.06	1.95	2.84	1.15
NP_075053.2	NP_075053.2		2	6	NP_075053.2|NP_075023.2	HOMO SAPIENS	9.1	7083	69.55	zinc transporter 5 isoform 1 GN=SLC30A5	4	2	-1.1	-1.52	-0.25	-1.4	0.94	0.6	2.02	-0.97	-0.8	-0.79	-1.87	-2.61	2.41	2.12	2.84	1.01
NP_006310.1	NP_006310.1		2	13	NP_006310.1|NP_001273514.1|NP_001273515.1|NP_080914.1|NP_001334585.1	HOMO SAPIENS	21.1	7279	63.19	CDP-diacylglycerol--inositol 3-phosphatidyltransferase isoform 1 GN=CDIPT	4	4	-1.45	-1.2	-0.85	-2.1	-0.81	-0.88	-1.09	-1.47	-0.83	-0.93	-0.49	-2.02	2.91	3.06	2.84	1.24
NP_004111.2	NP_004111.2		2	25	NP_004111.2|NP_705792.2	HOMO SAPIENS	31.9	2795	296.52	guanylate-binding protein 2 GN=GBP2	11	12	-4.5	-5.37	-4.81	-5.16	-2.97	-3.11	-1.94	-2.28	1.13	0.9	0.83	0	3.64	3.47	2.84	2.45
NP_001002811.2	NP_001002811.2		2	67	NP_001337449.1|NP_001002811.2|NP_001337450.1|NP_001185763.3|NP_001337451.1|NP_055459.5|NP_001337452.1|NP_001185761.2|NP_001002812.2	HOMO SAPIENS	47.7	514	750.34	myomegalin isoform 5 GN=PDE4DIP	28	22	-1.97	-2.55	-1.73	-1.95	-2.4	-2.57	-2.31	-2.02	-0.55	-0.81	-0.83	-0.53	3.53	3.57	2.82	2.72
NP_003892.2	NP_003892.2		2	58	NP_003892.2	HOMO SAPIENS	54.2	1863	392.2	sphingosine-1-phosphate lyase 1 GN=SGPL1	21	18	-0.8	-0.97	0.02	-0.54	-1.7	-1.58	-1.04	-1.83	-0.06	-0.31	-0.09	-1.77	2.79	2.67	2.82	1.19
NP_004717.2	NP_004717.2		2	70	NP_004717.2|NP_001074444.1|NP_839987.2|NP_001277562.1|NP_001346031.1|NP_001346032.1|NP_001346033.1	HOMO SAPIENS	66.2	786	496.44	ralBP1-associated Eps domain-containing protein 2 isoform 1 GN=REPS2	25	23	-2.45	-2.85	-2.61	-2.98	-2.08	-1.76	-2.5	-2.18	-0.12	-0.31	-1.03	-0.6	3.5	3.4	2.82	3.17
NP_006274.2	NP_006274.2		2	23	NP_001339708.1|NP_006274.2|NP_001339710.1|NP_001339712.1|NP_001339707.1|NP_001339709.1|NP_001339711.1|NP_001339716.1|NP_001339713.1|NP_001339714.1|NP_001339715.1|NP_001339717.1|NP_001139688.1|NP_001339721.1|NP_001317450.1|NP_001339722.1|NP_001339728.1|NP_001339729.1|NP_001116296.1|NP_001339730.1|NP_001339732.1|NP_001339733.1|NP_001339731.1	HOMO SAPIENS	40.7	361	357.63	transforming acidic coiled-coil-containing protein 1 isoform 1 GN=TACC1	10	12	-2.67	-2.05	-2.41	-1.76	-4.59	-3.37	-2.81	-3.02	-2.54	-2.75	-2.34	-0.98	3.69	3.95	2.82	4.18
NP_004642.2	NP_004642.2		2	36	NP_004642.2	HOMO SAPIENS	37.7	452	399.23	ubiquitin carboxyl-terminal hydrolase 11 GN=USP11	18	12	-1.95	-1.92	-2.38	-2.93	-1.56	-1.43	-1.59	-1.25	-1.26	-1.15	-1.48	-0.85	3.46	3.13	2.82	2.56
NP_001171546.1	NP_001171546.1		2	37	NP_001339425.1|NP_001171546.1|NP_001171547.1	HOMO SAPIENS	64.2	1133	520.09	asparagine synthetase [glutamine-hydrolyzing] isoform b GN=ASNS	12	11	-1.2	-1.42	-1.3	-1.74	-1.32	-1.17	-1.02	-0.97	-0.92	-1.32	-0.83	-1.1	3.31	3.23	2.82	2.02
NP_055108.2	NP_055108.2		2	7	NP_055108.2|NP_109614.2|NP_001013378.2	HOMO SAPIENS	21	7091	69.27	neuronal pentraxin receptor GN=NPTXR	3	3	-4.8	-6.2	-4.99	-5.03	-1.67	-2.1	-1.68	-1.11	-1.56	-2.19	-2.02	-0.98	3.9	3.88	2.8	3.66
NP_001193884.1	NP_001193884.1		1	6	NP_001193884.1|NP_783302.1|NP_001193885.1|NP_001103219.1|NP_001103221.1	HOMO SAPIENS	7.6	7162	66.92	contactin-4 isoform a precursor GN=CNTN4	NaN	6	NaN	NaN	-1.64	-2.8	NaN	NaN	-1.78	-1.81	NaN	NaN	0.49	-0.34	NaN	NaN	2.8	2.14
NP_060327.3	NP_060327.3		2	67	NP_060327.3	HOMO SAPIENS	57.6	1495	448.8	protein phosphatase Slingshot homolog 3 GN=SSH3	24	22	-3.17	-4	-3.33	-4.15	-2	-2.08	-2.26	-2.14	0.18	-0.31	-0.29	-0.14	3.76	3.49	2.8	2.68
NP_775853.2	NP_775853.2		2	50	NP_775853.2	HOMO SAPIENS	62	1040	545.73	glucose 1,6-bisphosphate synthase GN=PGM2L1	20	13	0.12	0.37	0.49	0.34	-0.86	-0.99	-0.54	-1.57	-3.56	-4.67	-3.69	-2.5	2.84	2.58	2.8	1.46
NP_001093878.1	NP_001093878.1		2	10	NP_001028218.1|NP_001093878.1	HOMO SAPIENS	39.8	6426	92.86	uncharacterized protein C17orf62 isoform b GN=CYBC1	5	4	-1.4	-1.8	-0.25	-1.66	-1.59	-1.12	-0.67	-2.54	-0.71	-1.24	-0.74	-1.46	3.17	2.84	2.8	1.46
NP_001159864.1	NP_001159864.1		2	19	NP_001159864.1	HOMO SAPIENS	32.1	4629	173.32	trophoblast glycoprotein precursor GN=TPBG	8	7	-2.25	-2.3	-2.02	-1.84	-1.7	-2.65	-1.26	-1.73	0.83	1.01	0.85	-0.04	2.72	2.55	2.8	1.55
NP_080446.1	NP_080446.1		2	5	NP_080446.1	MUS MUSCULUS	39.3	4285	170.42	endoplasmic reticulum-Golgi intermediate compartment protein 1 GN=Ergic1	2	NaN	-1.17	-2.97	NaN	NaN	-2.35	-0.88	NaN	NaN	2.05	2.14	NaN	NaN	2.04	1.16	NaN	NaN
NP_001558.3	NP_001558.3		2	44	NP_001558.3	HOMO SAPIENS	54	294	918.9	phosphatidylinositol 3,4,5-trisphosphate 5-phosphatase 2 GN=INPPL1	19	13	-0.95	-1.2	-0.79	-1.74	-2.32	-2.26	-3	-2.34	0	-0.03	0.09	-0.92	3.1	2.94	2.8	1.51
NP_060935.2	NP_060935.2		2	12	NP_060935.2	HOMO SAPIENS	34	6455	91.75	plasminogen receptor (KT) GN=PLGRKT	5	5	-0.25	-0.22	0.81	0.21	-2.72	-3.11	-2.33	-3.69	-0.64	-1.1	-0.76	-1.92	2.82	2.55	2.78	0.74
NP_006323.2	NP_006323.2		2	58	NP_006323.2	HOMO SAPIENS	38.8	5444	134.82	gamma-interferon-inducible lysosomal thiol reductase preproprotein GN=IFI30	7	7	-2.4	-2.15	-2.74	-3.14	-1.4	-1.82	-1.44	-1.41	-2.45	-1.83	-2.5	-1.88	3.74	3.54	2.78	3.69
NP_000104.1	NP_000104.1		2	13	NP_000104.1|NP_690013.1	HOMO SAPIENS	37.9	4846	163.44	torsin-1A precursor GN=TOR1A	7	5	-2.2	-2.22	-0.88	-1.87	-1	-0.88	-0.2	-0.89	-1.16	-1.43	-0.18	-0.87	3.08	2.79	2.78	1.64
NP_940909.1	NP_940909.1		2	10	NP_940909.1|NP_080597.2	HOMO SAPIENS	35.7	6776	81.06	membrane protein FAM174A precursor GN=FAM174A	3	3	-0.95	-0.07	-1.87	-1.79	-0.67	-0.52	-2.76	-2.26	0.37	0.67	0.63	0.55	1.56	1.88	2.78	2.16
NP_059502.1	NP_059502.1		1	3	NP_059502.1	MUS MUSCULUS	6.5	8687	28.85	calcium-activated chloride channel regulator 1 precursor GN=Clca1	NaN	3	NaN	NaN	-0.13	0.57	NaN	NaN	1.22	-1.11	NaN	NaN	-0.38	-0.09	NaN	NaN	2.76	3.1
NP_057212.1	NP_057212.1		2	51	NP_057212.1	HOMO SAPIENS	78.6	199	1056.85	coatomer subunit gamma-1 GN=COPG1	13	11	-1.7	-1.82	-0.76	-1.01	0.24	-0.03	0.67	-0.81	-1.59	-1.94	-1.6	-1.85	2.34	1.93	2.76	1.21
NP_061198.2	NP_061198.2		2	64	NP_061198.2	HOMO SAPIENS	35.3	114	737.74	unconventional myosin-Vc GN=MYO5C	33	27	-0.77	-0.95	-0.36	-1.14	-2.4	-1.74	-2.18	-2.76	-0.18	-0.34	0.29	-1.6	2.79	2.55	2.76	1.48
NP_116098.2	NP_116098.2		2	18	NP_116098.2	HOMO SAPIENS	22	5071	153.18	pyridine nucleotide-disulfide oxidoreductase domain-containing protein 2 GN=PYROXD2	6	8	-1.52	-1.27	-1.01	-1.06	-2.56	-2.67	-2.22	-2.48	-1.87	-1.71	-2.45	-1.05	4.05	3.83	2.76	3.01
NP_079119.3	NP_079119.3		2	4	NP_079119.3|NP_001243838.1	HOMO SAPIENS	12.5	7597	53.61	cytochrome b reductase 1 isoform 1 GN=CYBRD1	2	2	1.67	1.77	1.84	2.65	-0.62	-1.25	-6.38	-6.59	-6.74	-8.82	-4.86	-5.24	1.8	1.61	2.76	1.98
NP_005742.4	NP_005742.4		2	320	NP_005742.4|NP_671714.1	HOMO SAPIENS	55.2	14	2946.74	A-kinase anchor protein 9 isoform 2 GN=AKAP9	145	124	-1.77	-1.87	-1.15	-1.63	-2.05	-2.02	-1.57	-2.08	-0.37	-0.59	-0.07	-0.69	3.05	2.96	2.76	1.75
NP_000168.1	NP_000168.1		2	5	NP_000168.1|NP_001121135.2|NP_001340005.1|NP_001244958.1|NP_001244959.1|NP_001340007.1	HOMO SAPIENS	70.9	414	828.47	gelsolin isoform a precursor GN=GSN	2	2	-1.47	-1.4	-2.29	-1.3	-1.78	-2.33	-0.37	-0.12	-7.42	-3.29	NaN	-6.76	3.76	3.81	2.76	3.78
NP_001127859.1	NP_001127859.1		2	4	NP_001127859.1	HOMO SAPIENS	9.3	8738	27.9	probable palmitoyltransferase ZDHHC4 GN=ZDHHC4	2	2	0.27	0.97	-0.16	-0.67	0.16	0.16	0.33	-0.06	-2.02	-2.56	-4.05	-2.77	-0.73	-0.36	2.74	1.33
NP_003617.1	NP_003617.1		2	31	NP_003617.1|NP_803172.1|NP_001207409.1|NP_001138327.1	HOMO SAPIENS	42	603	699.93	liprin-alpha-1 isoform b GN=PPFIA1	13	11	-0.92	-1.07	-0.4	-0.75	-2	-1.97	-1.44	-1.05	-1.75	-1.66	-1.17	-0.75	3.03	3.08	2.74	1.87
NP_059119.2	NP_059119.2		2	40	NP_059119.2	HOMO SAPIENS	59.2	1013	550.81	N-acetylgalactosaminyltransferase 7 GN=GALNT7	17	13	-2.87	-3.07	-1.64	-1.76	-4.42	-3.58	-2.7	-3.17	0.8	0.98	0.36	0.27	2.79	2.67	2.74	1.3
NP_000041.2	NP_000041.2		2	42	NP_000041.2	HOMO SAPIENS	74	1278	488.38	argininosuccinate synthase GN=ASS1	12	8	-1.72	-1.92	-1.8	-1.45	0.3	-0.1	0.48	0.26	-4.11	-3.09	-4.23	-1.83	2.58	2.36	2.74	2.41
NP_149351.1	NP_149351.1		2	23	NP_149351.1|NP_001267717.1|NP_035642.1|NP_001267718.1|NP_001267721.1|NP_001267719.1|NP_001267722.1	HOMO SAPIENS	23.7	6838	78.65	surfeit locus protein 4 isoform 1 GN=SURF4	4	6	-1.55	-1.2	-0.97	-2.18	0.3	0.26	0.48	-1.09	-1.66	-1.66	-0.85	-2.17	2.63	2.41	2.74	1.39
NP_056520.2	NP_056520.2		2	24	NP_001336968.1|NP_001336969.1|NP_056520.2|NP_001336970.1|NP_001336971.1|NP_001336972.1|NP_001336973.1|NP_001336975.1|NP_001336976.1|NP_001336977.1|NP_001288778.1|NP_598852.3|NP_001344598.1	HOMO SAPIENS	30.8	3133	267.29	small G protein signaling modulator 3 isoform 1 GN=SGSM3	17	6	-2.37	-2.5	-1.51	-1.82	-1.75	-2	-0.83	-1.41	0.83	0.62	0.4	-0.67	2.6	2.38	2.74	1.03
NP_061332.2	NP_061332.2		2	16	NP_061332.2|NP_001008405.1|NP_001350411.1|NP_001350412.1	HOMO SAPIENS	29.8	5880	114.82	B-cell receptor-associated protein 29 isoform b GN=BCAP29	7	6	0.1	-0.5	0.38	-0.1	-2.43	-2.83	-1.96	-2.94	-0.12	-0.51	-0.16	-2.73	2.82	2.77	2.74	1.39
NP_000179.2	NP_000179.2		2	98	NP_000179.2|NP_277031.1|NP_001309294.1|NP_001309293.1|NP_277035.2|NP_001309295.1|NP_001309296.1|NP_079406.3	HOMO SAPIENS	67.3	268	948.32	hexokinase-1 isoform HKI GN=HK1	29	24	-0.42	-0.55	0.27	-0.47	-2	-2.05	-0.81	-1.9	0.52	0.51	0.81	-1.1	2.37	2.26	2.72	0.63
NP_057455.1	NP_057455.1		2	26	NP_057455.1|NP_001291441.1|NP_001291442.1|NP_034606.3	HOMO SAPIENS	39.5	4517	178.9	3-keto-steroid reductase isoform 1 GN=HSD17B7	10	7	-1.8	-1.9	-1.46	-2.23	0.54	0.36	0.48	-0.87	-0.64	-0.87	-0.56	-1.24	1.82	1.81	2.72	1.08
NP_008873.1	NP_008873.1		2	7	NP_008873.1	HOMO SAPIENS	21.8	8110	40.51	protein SOX-15 GN=SOX15	2	3	-2.95	-4.42	-3.62	-2.93	-4.24	-4	-2.39	-2.46	-4.57	-1.71	-2.63	-0.67	4.69	4.38	2.72	4.16
NP_002215.2	NP_002215.2		2	63	NP_002215.2	HOMO SAPIENS	43	76	1451.14	inositol 1,4,5-trisphosphate receptor type 3 GN=ITPR3	27	23	-1.45	-1.47	-0.54	-1.01	-1.51	-1.25	-1.2	-2.14	0.25	0.2	-0.13	-1.72	2.51	2.43	2.72	0.92
NP_001153242.1	NP_001153242.1		2	16	NP_001153242.1|NP_001339620.1|NP_001349866.1|NP_001349867.1|NP_001159975.1|NP_001349870.1|NP_001349871.1|NP_001349872.1|NP_001349873.1	HOMO SAPIENS	21.9	6146	103.7	zinc transporter ZIP11 isoform 1 GN=SLC39A11	7	5	-0.55	-0.3	-0.05	-0.23	-4.29	-4.31	-3.09	-2.8	-1.23	-1.6	-1.06	-2.36	3.53	3.32	2.72	1.51
NP_001196.2	NP_001196.2		2	11	NP_001196.2|NP_053582.2|NP_053581.2|NP_053583.2	HOMO SAPIENS	62.2	3961	212.03	vesicle transport protein SEC20 isoform BNIP1 GN=BNIP1	5	5	-0.35	-0.67	-0.99	-1.95	-0.4	-0.39	0.15	-1.81	0.12	0.42	1.17	-1.03	0.92	1.9	2.72	1.87
NP_001130029.1	NP_001130029.1		2	9	NP_001130029.1|NP_001130030.1|NP_066011.2|NP_848875.2	HOMO SAPIENS	11.5	7174	66.64	protein GPR107 isoform 1 precursor GN=GPR107	5	4	-0.95	-1.55	-0.29	-0.67	-0.94	-0.67	-0.61	-0.89	-0.21	-0.34	-1.19	-0.55	2.7	2.24	2.72	1.24
NP_001257636.1	NP_001257636.1		2	6	NP_001257636.1|NP_009174.1|NP_001257638.1|NP_001257637.1|NP_598883.1	HOMO SAPIENS	17.1	7746	49.58	nurim isoform 2 GN=NRM	3	3	-1.42	-1.05	0.7	-1.27	-1.24	-1.09	0.89	-1.11	0.61	-0.2	0.47	-0.78	2.01	2.14	2.72	1.15
NP_005124.1	NP_005124.1		2	6	NP_005124.1|NP_001027450.1|NP_075620.1	HOMO SAPIENS	8.2	8213	37.89	CAAX prenyl protease 2 isoform 1 GN=RCE1	2	2	-1.92	-1.32	-0.54	-0.7	-0.24	0.18	0.11	-0.65	-2.21	-1.91	-0.83	-1.62	2.06	2.19	2.72	1.37
NP_997245.2	NP_997245.2		2	29	NP_997245.2|NP_082372.1	HOMO SAPIENS	20.1	3879	216.65	uncharacterized protein KIAA1211-like GN=KIAA1211L	12	12	-1.17	-1.85	-1.8	-1.53	-4.1	-3.63	-3.2	-3.06	-1.5	-2.22	-2	-0.66	3.74	3.57	2.7	3.57
NP_803882.1	NP_803882.1		2	29	NP_803882.1	HOMO SAPIENS	51.2	2864	290.58	cytochrome P450 20A1 GN=CYP20A1	12	12	-1.07	-1.15	-0.27	-0.6	-0.97	-1.14	-1.15	-1.53	-0.25	-0.45	0.18	-1.37	2.37	2.31	2.7	1.44
NP_001013649.2	NP_001013649.2		2	11	NP_001013649.2	HOMO SAPIENS	10.2	5941	112.57	NHS-like protein 2 GN=NHSL2	6	4	-2.32	-2.32	-1.78	-2.75	-1.67	-1.5	-1.26	-1.29	-1.41	-1.91	-2.34	-1.69	3.57	3.81	2.7	3.44
NP_036115.1	NP_036115.1		2	5	NP_036115.1|NP_001307164.1|NP_008914.1	MUS MUSCULUS	8.6	8680	28.96	matrix metalloproteinase-23 isoform 1 precursor GN=Mmp23	3	NaN	0.17	0.12	NaN	NaN	-0.19	-0.7	NaN	NaN	-1.23	-1.26	NaN	NaN	-0.35	0.53	NaN	NaN
NP_640338.2	NP_640338.2		2	18	NP_640338.2|NP_848841.2|NP_001304840.1|NP_001304841.1	HOMO SAPIENS	42.2	4904	160.7	protein phosphatase 1L isoform 1 GN=PPM1L	12	6	-0.15	-0.12	0.43	0.18	-1.48	-1.19	-0.7	-1.63	-1.81	-2.53	-2.34	-2.18	2.7	2.65	2.7	1.53
NP_036211.2	NP_036211.2		2	4	NP_036211.2|NP_034176.1	HOMO SAPIENS	12	7326	62.07	diacylglycerol O-acyltransferase 1 GN=DGAT1	NaN	3	NaN	NaN	-1.1	-1.12	NaN	NaN	0	-0.62	NaN	NaN	0.02	-1.51	NaN	NaN	2.7	1.03
NP_116317.1	NP_116317.1		2	4	NP_116317.1	HOMO SAPIENS	21.2	8250	37.09	transmembrane protein 141 GN=TMEM141	2	2	-1.45	-1.97	-1.21	-2.08	-2.75	-3.16	-1.5	-2.72	-0.25	-0.03	0.56	-0.53	2.56	3.11	2.7	1.17
NP_079157.3	NP_079157.3		2	14	NP_079157.3|NP_808434.2	HOMO SAPIENS	18.2	5720	121.89	solute carrier family 35 member E1 GN=SLC35E1	8	5	-0.95	-1.15	-0.36	-0.99	-1.83	-1.66	-0.52	-2.26	-0.64	0.03	-0.79	-1.72	1.77	1.73	2.7	0.54
NP_001009894.2	NP_001009894.2		2	18	NP_001009894.2|NP_780337.2	HOMO SAPIENS	52.3	5231	144.69	uncharacterized protein C12orf29 GN=C12orf29	11	5	-3.55	-3.92	-3.53	-4.31	0.13	0.29	-0.81	0.02	0.21	-0.17	0	0.04	2.58	2.65	2.7	2.36
NP_997244.4	NP_997244.4		2	24	NP_997244.4	HOMO SAPIENS	10.2	3142	266.62	FRAS1-related extracellular matrix protein 2 precursor GN=FREM2	8	10	-0.75	-0.3	-0.36	-0.42	-1.19	-0.91	-0.11	-0.69	-3.04	-3.12	-3.33	-1.24	2.91	3.3	2.68	2
NP_037470.1	NP_037470.1		2	15	NP_037470.1|NP_001135836.1	HOMO SAPIENS	33.9	5482	132.93	dolichyl-phosphate beta-glucosyltransferase isoform 1 GN=ALG5	4	5	-1	-0.77	-0.29	-0.91	0.08	-0.08	0.13	-1.03	-1.41	-1.83	-1.19	-1.79	2.27	2	2.68	1.51
NP_001306927.1	NP_001306927.1		2	22	NP_001306927.1|NP_001156730.1|NP_001156731.1|NP_001035307.1	HOMO SAPIENS	50.3	3141	266.66	ubiquitin carboxyl-terminal hydrolase MINDY-1 isoform 1 GN=MINDY1	10	9	-1.87	-2.3	-1.01	-1.95	0	0.44	0.26	-0.1	-1.62	-2	-1.39	-0.94	2.51	2.36	2.68	1.57
NP_060705.2	NP_060705.2		2	130	NP_060705.2|NP_001161971.1	HOMO SAPIENS	86.7	645	676.6	cytosolic non-specific dipeptidase isoform 1 GN=CNDP2	29	21	-0.1	-0.12	-0.36	-0.08	-2.59	-2.7	-3.29	-2.62	-1.56	-1.41	-1.44	-1.14	3.34	3.11	2.68	2.92
NP_001191375.1	NP_001191375.1		2	8	NP_001191375.1|NP_081405.2|NP_001277960.1|NP_001277961.1|NP_001342522.1	HOMO SAPIENS	31	7006	72.72	AP-5 complex subunit sigma-1 GN=AP5S1	4	3	-0.47	-0.4	0.11	-0.21	-3.02	-2.78	-2	-2.86	-0.46	-0.39	0.16	-0.3	2.7	2.82	2.68	1.39
NP_663345.2	NP_663345.2		2	4	NP_663345.2|NP_001171345.1|NP_001333638.1	MUS MUSCULUS	36.5	2406	285.53	COP9 signalosome complex subunit 1 isoform 1 GN=Gps1	2	NaN	0.1	0.35	NaN	NaN	0.19	0.29	NaN	NaN	-0.03	0.06	NaN	NaN	0.07	0.82	NaN	NaN
NP_036471.1	NP_036471.1		2	11	NP_036471.1|NP_932113.2|NP_001338192.1	HOMO SAPIENS	26.5	6090	106.39	tetraspanin-15 isoform 1 GN=TSPAN15	5	6	-1.1	-1.3	-0.43	-0.83	-3.08	-3.5	-2.28	-2.52	0.8	0.73	1.06	-0.53	2.6	2.65	2.68	1.3
NP_689677.1	NP_689677.1		2	14	NP_689677.1|NP_954669.2	HOMO SAPIENS	42.7	5469	133.7	transmembrane protein 199 GN=TMEM199	8	5	-1.72	-1.52	-0.81	-1.4	-0.38	-0.44	-0.26	-1.03	-0.4	-0.96	-0.02	-1.76	2.44	2.24	2.68	1.01
NP_003036.1	NP_003036.1		2	11	NP_003036.1	HOMO SAPIENS	12.5	4288	107.1	high affinity cationic amino acid transporter 1 GN=SLC7A1	6	4	-1.4	-1.82	-1.21	-2.28	0.27	0.65	0.39	-0.56	-0.61	-0.65	-0.72	-2.88	1.7	1.66	2.68	1.03
NP_001288002.1	NP_001288002.1		2	9	NP_001288002.1|NP_001288003.1|NP_001343406.1|NP_001288004.1|NP_001288015.1	HOMO SAPIENS	29.4	6087	106.51	CCR4-NOT transcription complex subunit 8 isoform 1 GN=CNOT8	6	3	0.67	0.8	0.9	0.29	-2.29	-2.18	-2.02	-1.49	-1.5	-1.38	-1.66	-1.07	2.11	2.31	2.66	1.28
NP_061871.1	NP_061871.1		2	3	NP_061871.1	HOMO SAPIENS	9.3	8335	35.31	F-box/WD repeat-containing protein 5 GN=FBXW5	2	NaN	-1.52	-0.97	NaN	NaN	-0.22	-0.54	NaN	NaN	-0.34	0.67	NaN	NaN	1.07	1.57	NaN	NaN
NP_002068.1	NP_002068.1		2	32	NP_002068.1	HOMO SAPIENS	45.8	1649	425.17	golgin subfamily A member 1 GN=GOLGA1	13	13	-0.62	-0.67	-1.17	-0.67	-2.27	-2.36	-2.72	-1.84	-4.72	-3.51	-4.18	-2.73	3.62	3.61	2.66	3.39
NP_001128525.1	NP_001128525.1		2	20	NP_001128525.1|NP_001341984.1	HOMO SAPIENS	28.7	4922	159.72	single Ig IL-1-related receptor GN=SIGIRR	11	7	-3.1	-4.05	-3.04	-3.5	-2.62	-2.41	-1.91	-2.46	2.33	1.91	1.82	-0.05	2.13	2.31	2.66	1.8
NP_002632.1	NP_002632.1		2	9	NP_002632.1|NP_065206.3	HOMO SAPIENS	15.2	6893	77.1	phosphatidylinositol N-acetylglucosaminyltransferase subunit A isoform 1 GN=PIGA	5	3	-2.45	-2.15	-1.21	-1.14	-0.89	-0.73	0	-1.15	-0.28	-0.84	0.52	-0.75	2.01	1.78	2.66	1.55
NP_057654.2	NP_057654.2		2	5	NP_057654.2	HOMO SAPIENS	19	6488	90.77	endoplasmic reticulum-Golgi intermediate compartment protein 2 GN=ERGIC2	NaN	2	NaN	NaN	0.63	-0.05	NaN	NaN	-0.22	-1.23	NaN	NaN	0.56	-0.64	NaN	NaN	2.66	1.24
NP_001026973.1	NP_001026973.1		2	56	NP_001026973.1|NP_004515.2|NP_001015002.1	HOMO SAPIENS	48.8	633	683.14	lethal(2) giant larvae protein homolog 2 isoform c GN=LLGL2	21	16	-0.22	-0.32	-0.25	-0.6	-2.21	-2.8	-2.68	-2.42	-0.18	-0.65	0.09	-0.67	2.79	2.65	2.66	1.55
NP_001493.2	NP_001493.2		2	16	NP_001493.2|NP_001007241.2|NP_001007242.2|NP_001007243.2	HOMO SAPIENS	22.2	5148	148.81	pancreatic secretory granule membrane major glycoprotein GP2 isoform 2 precursor GN=GP2	7	6	-2.75	-2.7	-2.38	-2.85	-2.99	-2.72	-3.94	-3.15	0.06	-0.17	0.05	0.39	3.95	3.64	2.66	3.26
NP_056138.1	NP_056138.1		2	93	NP_056138.1	HOMO SAPIENS	62.2	465	787.62	E3 UFM1-protein ligase 1 GN=UFL1	31	28	-0.32	-0.47	0.29	-0.23	-1.75	-1.74	-0.96	-1.9	-0.18	-0.28	-0.18	-1.22	2.7	2.41	2.66	1.17
NP_036451.3	NP_036451.3		2	11	NP_036451.3|NP_001092876.1|NP_631882.2	HOMO SAPIENS	12.3	6009	109.53	zinc transporter ZIP6 isoform 1 precursor GN=SLC39A6	6	5	-0.55	-1.07	-0.25	-0.75	-3.16	-2.57	-1.5	-1.86	-0.55	-0.87	-0.2	-1.92	2.91	2.55	2.66	0.99
NP_031383.1	NP_031383.1		2	58	NP_031383.1|NP_001138508.1	HOMO SAPIENS	65.5	716	643.36	conserved oligomeric Golgi complex subunit 2 isoform 1 GN=COG2	25	22	-1.05	-1.27	0.09	-0.31	-2.19	-2.23	-0.76	-1.88	-0.21	-0.56	-0.81	-1.31	2.77	2.75	2.66	0.99
NP_001243055.1	NP_001243055.1		2	10	NP_001243055.1|NP_982288.1	HOMO SAPIENS	18.8	6741	82.32	ceramide synthase 6 isoform 1 GN=CERS6	3	3	-1.42	-0.97	-0.99	-1.22	-0.35	-0.29	-1.96	-2.14	1.35	1.74	1.71	-0.43	0.85	1.13	2.66	1.17
NP_000008.1	NP_000008.1		2	20	NP_000008.1|NP_001289483.1	HOMO SAPIENS	53.3	2703	256.88	short-chain specific acyl-CoA dehydrogenase, mitochondrial isoform 1 precursor GN=ACADS	8	7	-0.17	-0.5	0.31	0.13	-3.45	-3.87	-3.57	-3.43	-5.52	-2.64	-5.82	-3.62	4.19	4.05	2.64	3.37
NP_612122.2	NP_612122.2		2	10	NP_612122.2|NP_001153114.1|NP_599014.2	HOMO SAPIENS	19.6	6088	106.5	bcl-2/adenovirus E1B 19 kDa-interacting protein 2-like protein isoform a GN=BNIPL	4	6	-0.72	-0.87	-0.07	-0.47	-1.38	-1.58	-2	-1.67	-1.35	-1.35	-0.58	-0.87	2.72	2.65	2.64	1.91
NP_001308286.1	NP_001308286.1		2	4	NP_001308286.1|NP_001308291.1|NP_001308287.1|NP_001308290.1|NP_001308292.1	HOMO SAPIENS	49.3	2315	340.7	nuclear receptor-binding protein isoform 1 GN=NRBP1	2	NaN	-1.52	-1.25	NaN	NaN	0.32	-0.49	NaN	NaN	-0.95	-0.62	NaN	NaN	1.16	0.67	NaN	NaN
NP_002847.1	NP_002847.1		2	3	NP_002847.1	HOMO SAPIENS	41.5	3370	236.17	nectin-2 isoform alpha precursor GN=NECTIN2	2	NaN	-0.12	-1.4	NaN	NaN	-0.08	-1.5	NaN	NaN	1.07	1.52	NaN	NaN	-0.78	-0.39	NaN	NaN
NP_061926.3	NP_061926.3		2	54	NP_061926.3|NP_001306124.1|NP_001306129.1|NP_001306123.1|NP_001013870.1|NP_780562.2	HOMO SAPIENS	41.4	1448	459.05	exocyst complex component 6 isoform a GN=EXOC6	22	22	-1.8	-2.05	-0.79	-1.27	-1.75	-1.37	-1.02	-1.53	0.55	0.59	0.85	-0.59	2.2	2.14	2.64	1.35
NP_000703.2	NP_000703.2		2	57	NP_000703.2	HOMO SAPIENS	69.2	2232	350.68	biliverdin reductase A precursor GN=BLVRA	16	12	-3.45	-2.72	-2.63	-3.06	-3.35	-3.68	-2.52	-2.86	0.92	0.76	0.79	0.43	3.31	2.96	2.64	2.02
NP_055109.1	NP_055109.1		2	16	NP_055109.1|NP_001304733.1|NP_001304734.1	HOMO SAPIENS	15.2	6882	77.38	translocating chain-associated membrane protein 1 isoform 1 GN=TRAM1	4	3	-5.52	-4.55	-2.14	-2.18	0.7	0.47	-0.26	-0.67	-0.09	-0.51	0.7	-1.47	2.63	1.52	2.64	1.19
NP_777569.1	NP_777569.1		2	5	NP_777569.1|NP_079611.2	HOMO SAPIENS	25	8636	29.81	protein kish-A precursor GN=TMEM167A	2	2	-2.57	-2.15	1.03	-0.83	0.57	0.83	0.59	-0.44	0.46	0.28	0.2	-0.8	1.63	1.28	2.64	0.58
NP_001243068.1	NP_001243068.1		2	40	NP_001243068.1|NP_001243069.1|NP_001307663.1	HOMO SAPIENS	60.3	2559	293.14	macrophage-capping protein isoform 1 GN=CAPG	11	10	0.67	0.2	-0.38	-0.29	-1.81	-2.7	-2.74	-1.21	-3.68	-4.52	-6.27	-4.08	4.17	4	2.64	3.75
NP_000498.2	NP_000498.2		2	128	NP_000498.2	HOMO SAPIENS	65.3	2113	365.22	fructose-1,6-bisphosphatase 1 GN=FBP1	14	15	-5.57	-5.92	-3.96	-4.57	-4.99	-5.4	-3.79	-4.05	0.25	-0.17	-0.38	-0.11	4.17	4	2.64	3.98
NP_006396.2	NP_006396.2		2	20	NP_006396.2|NP_001014842.1|NP_001346992.1|NP_001275935.1	HOMO SAPIENS	22.7	4726	168.66	transmembrane 9 superfamily member 1 isoform a precursor GN=TM9SF1	10	6	-1.47	-1.6	-0.2	-0.96	-1.03	-0.83	1.24	-2.06	-0.4	-0.06	-1.06	-1.88	2.7	2.05	2.64	0.79
NP_055113.2	NP_055113.2		2	18	NP_055113.2	HOMO SAPIENS	36	4732	168.34	nicotinate-nucleotide pyrophosphorylase [carboxylating] isoform 1 precursor GN=QPRT	9	7	-6.79	-5.05	-3.28	-4.41	-0.11	0.21	-1.54	-0.28	-3.92	-3.46	-4.14	-2.57	4.38	4.05	2.64	4.23
NP_057038.2	NP_057038.2		2	39	NP_057038.2|NP_001287708.1	HOMO SAPIENS	83	2050	372.06	deoxyribose-phosphate aldolase isoform 1 GN=DERA	14	12	-2.6	-2.5	-1.19	-1.79	-3.1	-2.75	-2.94	-2.8	1.38	1.32	1.3	0.44	3.05	2.58	2.64	1.57
NP_063944.3	NP_063944.3		2	13	NP_063944.3|NP_080460.2	HOMO SAPIENS	37.6	1435	181.12	ERO1-like protein beta precursor GN=ERO1B	8	5	-2.62	-2.82	-1.6	-1.3	-2.51	-2	-1.28	-0.87	-1.23	-0.81	-0.7	-0.46	3.48	3.28	2.64	1.87
NP_006067.3	NP_006067.3		2	16	NP_006067.3	HOMO SAPIENS	30.9	4377	188.14	arf-GAP domain and FG repeat-containing protein 2 GN=AGFG2	7	6	-1.95	-2.22	-1.75	-2.21	-1.94	-1.76	-2.7	-1.25	-1.35	-1.29	-1.87	-0.78	3.05	2.99	2.62	4.11
NP_003216.1	NP_003216.1		2	4	NP_003216.1	HOMO SAPIENS	32.1	7556	54.45	trefoil factor 1 precursor GN=TFF1	3	NaN	-5.6	-8.07	NaN	NaN	-3.7	-4.05	NaN	NaN	0.25	-0.39	NaN	NaN	3.98	4.14	NaN	NaN
NP_055945.2	NP_055945.2		2	30	NP_055945.2|NP_001104774.1|NP_082034.1	HOMO SAPIENS	25.1	991	366.35	TBC1 domain family member 9 GN=TBC1D9	18	10	-1.5	-1.62	-0.74	-1.06	-2.83	-2.8	-1.65	-2.44	0.55	0.39	0.13	-0.87	2.32	2.63	2.62	1.82
NP_766001.1	NP_766001.1		2	10	NP_001258115.1|NP_766001.1|NP_001258116.1	MUS MUSCULUS	84.1	2174	251.99	ras-related protein Rap-2c precursor GN=Rap2c	6	4	-2.72	-3.07	-2.65	-3.32	0.43	0.16	-0.78	0.2	0.89	0.34	1.19	-0.78	1.85	1.69	2.62	1.1
NP_938408.1	NP_938408.1		2	10	NP_938408.1|NP_057050.1	HOMO SAPIENS	26.8	5271	143.09	endoplasmic reticulum-Golgi intermediate compartment protein 3 isoform a GN=ERGIC3	4	3	-0.03	-0.62	0.02	-0.65	-1.78	-2.15	-0.67	-1.77	0.58	-0.06	0.38	-1.33	2.77	2.67	2.62	1.28
NP_598608.2	NP_598608.2		2	8	NP_598608.2	MUS MUSCULUS	29.3	3026	221.86	transmembrane 9 superfamily member 4 precursor GN=Tm9sf4	4	3	-0.5	-1.15	-0.72	-1.61	0.4	0.7	2.39	-1.09	0.25	-0.2	-1.17	-2.43	0.31	1.11	2.62	0.67
NP_064710.4	NP_064710.4		2	22	NP_064710.4|NP_001287672.1	HOMO SAPIENS	37.8	1007	553.02	UPF0505 protein C16orf62 isoform 1 GN=VPS35L	11	9	-2.8	-3.47	-2.7	-3.04	-0.19	-0.03	0.37	-0.67	0.86	0.84	1.03	-0.89	2.08	1.83	2.62	0.92
NP_849193.1	NP_849193.1		2	28	NP_849193.1	HOMO SAPIENS	22.7	2689	303.92	dolichyl-diphosphooligosaccharide--protein glycosyltransferase subunit STT3B GN=STT3B	8	8	0.03	-0.07	0.45	-0.73	-1.13	-0.93	-0.61	-2.3	-0.92	-0.42	-0.7	-2.33	2.3	2.17	2.62	0.65
NP_001268653.1	NP_001268653.1		2	15	NP_001268653.1|NP_001268652.1|NP_000051.1|NP_001268654.1|NP_001268655.1	HOMO SAPIENS	22.9	5017	155.3	biotinidase isoform 2 GN=BTD	7	7	0.37	-0.17	0.16	0.29	-1.75	-2.23	-1.76	-1.39	-1.5	-1.66	-1.35	-1.07	2.53	2.55	2.62	2.07
NP_055461.1	NP_055461.1		2	30	NP_055461.1|NP_001158357.1|NP_001344720.1	HOMO SAPIENS	31	1681	304.02	phosphatidate phosphatase LPIN2 GN=LPIN2	13	12	-2.5	-2.9	-1.89	-2.33	-0.43	-0.93	-0.94	-1.13	-0.74	-1.38	-1.28	-0.59	3.1	2.91	2.62	2.79
NP_005329.3	NP_005329.3		2	43	NP_005329.3|NP_001230127.1	HOMO SAPIENS	44.2	295	611.79	huntingtin-interacting protein 1 isoform 1 GN=HIP1	21	14	-4.17	-3.6	-4.23	-4	1.46	1.43	1.76	0.34	-2.48	-2.95	-2.25	-2.18	2.79	2.51	2.6	1.64
NP_083545.1	NP_083545.1		2	11	NP_083545.1|NP_008875.1	MUS MUSCULUS	32	7010	72.63	secreted phosphoprotein 24 precursor GN=Spp2	4	4	1.85	1.95	2.34	0.39	0.08	0.03	-1.24	-0.02	-3.53	-3.23	-4.92	-2.15	0.73	0.55	2.6	-2.2
NP_113619.2	NP_113619.2		2	32	NP_113619.2	HOMO SAPIENS	62.4	559	724.88	conserved oligomeric Golgi complex subunit 3 GN=COG3	14	12	-1.05	-0.92	0.2	-0.23	-1.21	-1.74	-0.57	-1.84	-0.52	-0.37	-1.42	-1.03	2.72	2.36	2.6	1.03
NP_001129277.1	NP_001129277.1		2	24	NP_001129277.1|NP_001239270.1|NP_001278830.1|NP_001239271.1|NP_001129976.1|NP_001342655.1|NP_003171.2|NP_001284703.1	HOMO SAPIENS	46.9	3138	266.96	synaptotagmin-1 isoform 1 GN=SYT1	9	12	-3.92	-4.35	-3.53	-3.68	-3.99	-3.48	-2.83	-3.07	2.02	1.46	2.27	0.07	2.77	2.65	2.6	0.92
NP_821068.1	NP_821068.1		2	19	NP_821068.1|NP_066954.2|NP_001258761.1|NP_001180326.1|NP_821070.1	HOMO SAPIENS	58.3	2813	295.29	serine/threonine-protein phosphatase 2A activator isoform a GN=PTPA	8	4	-2.4	-1.9	-1.89	-2.23	-1.59	-1.09	-1.46	-1.88	0.61	0.56	0.79	-0.34	2.56	2.26	2.6	1.62
NP_683725.1	NP_683725.1		2	8	NP_683725.1|NP_001905.1|NP_001177736.1	HOMO SAPIENS	55.9	5688	123.22	cytochrome b5 isoform 1 GN=CYB5A	3	3	-0.42	-0.32	-1.15	-0.99	-3.08	-3.19	-3.05	-2.16	0.03	0	-0.25	0.2	3.5	2.91	2.58	1.69
NP_001271427.1	NP_001271427.1		2	3	NP_001271427.1|NP_689559.1|NP_001271428.1	HOMO SAPIENS	5.7	7491	44.99	large neutral amino acids transporter small subunit 4 isoform 1 GN=SLC43A2	2	NaN	-0.67	-0.97	NaN	NaN	0.49	0.13	NaN	NaN	-2.58	-2.87	NaN	NaN	0.92	0.96	NaN	NaN
NP_734465.2	NP_734465.2		2	6	NP_734465.2|NP_001231818.1|NP_084046.2|NP_001346202.1	HOMO SAPIENS	10.1	6816	79.43	netrin receptor UNC5B isoform 1 precursor GN=UNC5B	3	3	-0.95	-0.37	0.4	0.47	0.27	0	1.28	0.75	-0.4	-0.59	-1.64	-0.76	1.04	0.84	2.58	1.82
NP_056340.2	NP_056340.2		2	23	NP_056340.2|NP_001287835.1|NP_001074751.1	HOMO SAPIENS	15.8	3640	230.41	inhibitor of Bruton tyrosine kinase isoform 1 GN=IBTK	11	10	-1.17	-1.37	-0.47	-0.65	-1.03	-0.91	-0.61	-1.49	-1.32	-1.69	-1.1	-1.38	2.75	2.65	2.58	1.37
NP_062547.1	NP_062547.1		2	36	NP_062547.1	HOMO SAPIENS	41.2	2507	320.78	sushi domain-containing protein 2 precursor GN=SUSD2	16	13	0.2	0.07	-0.36	-0.03	-0.57	-0.96	-0.11	0.14	-3.4	-3.96	-4.11	-3.51	2.72	2.89	2.58	1.87
NP_835368.1	NP_835368.1		2	29	NP_835368.1|NP_001239543.1|NP_004471.4|NP_001239544.1|NP_001239545.1	HOMO SAPIENS	40.8	3039	274.72	alpha-(1,6)-fucosyltransferase isoform a GN=FUT8	17	9	-5.02	-5.25	-3.28	-3.92	-2.81	-2.26	-0.17	-1.73	1.96	1.32	1.46	0.04	2.22	2.12	2.58	0.72
NP_001104547.1	NP_001104547.1		2	36	NP_001104547.1	HOMO SAPIENS	59.3	279	743.13	ezrin GN=EZR	7	8	-2.12	-1.9	-2.38	-2.93	-1.08	-0.99	-1.65	-0.48	-1.2	-1.32	-1.33	-0.57	3.27	3.11	2.58	2.92
NP_536858.1	NP_536858.1		2	34	NP_536858.1|NP_002822.2|NP_536859.1	HOMO SAPIENS	64.3	1149	461.18	tyrosine-protein phosphatase non-receptor type 6 isoform 2 GN=PTPN6	13	12	-2.9	-3.05	-3.15	-3.29	-2.59	-2.52	-2.28	-2.84	1.47	1.38	1.01	0.43	2.98	2.46	2.58	1.75
NP_001073941.1	NP_001073941.1		2	7	NP_001073941.1|NP_775573.1	HOMO SAPIENS	11.4	7984	43.5	fat storage-inducing transmembrane protein 2 GN=FITM2	2	3	-2.22	-2.72	-1.24	-1.14	0.08	0.31	-0.63	-1.01	-0.37	-0.53	0.83	-1.33	2.2	1.49	2.58	2.18
NP_001278210.2	NP_001278210.2		2	3	NP_001278210.2|NP_918949.1	HOMO SAPIENS	14.4	3753	91.66	forkhead box protein O6 GN=FOXO6	NaN	2	NaN	NaN	-2.23	-2.26	NaN	NaN	-1.52	-0.46	NaN	NaN	-1.17	-0.34	NaN	NaN	2.58	3.42
NP_065874.1	NP_065874.1		2	3	NP_065874.1	HOMO SAPIENS	5.3	7970	43.99	transmembrane protein 181 GN=TMEM181	NaN	2	NaN	NaN	-1.53	-2	NaN	NaN	-0.48	-2.62	NaN	NaN	0.07	-1.76	NaN	NaN	2.55	0.54
NP_115497.4	NP_115497.4		2	16	NP_115497.4|NP_001177338.1	HOMO SAPIENS	22.3	5844	116.73	magnesium transporter protein 1 GN=MAGT1	6	7	-1.22	-0.95	-0.34	-1.48	-0.49	-0.23	0.24	-1.71	-1.04	-1.21	-1.01	-2.7	1.8	1.73	2.55	0.79
NP_003293.2	NP_003293.2		2	61	NP_003293.2	HOMO SAPIENS	86.5	1003	554.33	thyroid receptor-interacting protein 6 GN=TRIP6	20	16	-2.95	-2.8	-3.01	-2.59	0.08	0.67	-0.96	0.54	-5.24	-3.93	-4.43	-2.36	3.69	3.04	2.55	3.73
NP_001336161.1	NP_001336161.1		2	29	NP_001336161.1|NP_001336165.1|NP_001138384.1|NP_001129503.2|NP_001336166.1|NP_001336167.1	HOMO SAPIENS	52.7	1452	457.97	ubiquitin-like modifier-activating enzyme ATG7 isoform a GN=ATG7	13	9	-1.85	-1.72	-1.78	-1.89	-1.19	-1.12	-0.76	-1.35	0.21	0.03	0.43	-0.71	2.63	2.51	2.55	1.48
NP_699196.2	NP_699196.2		2	20	NP_699196.2|NP_776125.2	HOMO SAPIENS	35	4207	197.55	transmembrane anterior posterior transformation protein 1 homolog GN=TAPT1	9	9	-3.2	-2.67	-1.69	-3.04	-3.67	-3.5	-1.98	-3.49	2.12	2.28	2.25	-0.91	2.34	2.24	2.55	0.97
NP_001304267.1	NP_001304267.1		2	19	NP_001304267.1|NP_001317971.1	HOMO SAPIENS	34.9	4170	170.29	mitochondrial amidoxime reducing component 2 isoform a precursor GN=MARC2	8	8	-2.07	-2.07	-1.33	-1.84	-3.29	-2.67	-2.5	-3.09	1.32	1.18	1.24	-1.01	2.93	2.41	2.55	1.15
NP_001030022.1	NP_001030022.1		2	13	NP_001030022.1|NP_061873.2|NP_001030023.1|NP_001264245.1|NP_001264244.1|NP_001264246.1|NP_001264247.1	HOMO SAPIENS	22.5	5730	121.35	reticulophagy regulator 1 isoform 1 GN=RETREG1	6	4	-1.35	-1.42	-0.83	-1.79	0.57	0.49	-0.57	-0.16	-0.34	-0.2	0.47	-1.33	1.7	1.54	2.55	0.94
NP_963894.1	NP_963894.1		2	4	NP_963894.1	MUS MUSCULUS	26.4	114	586.36	unconventional myosin-Vb GN=Myo5b	NaN	2	NaN	NaN	0.18	-0.7	NaN	NaN	-0.52	-1.57	NaN	NaN	0.29	-0.43	NaN	NaN	2.55	0.76
NP_612396.1	NP_612396.1		2	3	NP_612396.1	HOMO SAPIENS	8.3	8194	38.42	glucose-6-phosphatase 3 isoform 1 GN=G6PC3	NaN	2	NaN	NaN	-2.5	-4.02	NaN	NaN	-0.87	-2.08	NaN	NaN	-0.11	-1.92	NaN	NaN	2.55	0.79
NP_056381.1	NP_056381.1		2	25	NP_056381.1	HOMO SAPIENS	42.3	3319	252.99	soluble lamin-associated protein of 75 kDa GN=FAM169A	15	8	-2.6	-2.52	-1.89	-2.39	-5.99	-5.37	-5	-4.36	0.86	0.22	0.05	0.25	3.29	3.35	2.55	2.63
NP_006807.1	NP_006807.1		2	18	NP_006807.1	HOMO SAPIENS	58.4	2617	310.3	vesicular integral-membrane protein VIP36 precursor GN=LMAN2	4	4	-2.12	-2.27	-0.92	-2	-0.76	-0.26	-0.02	-0.63	-0.21	-0.34	-0.25	-1.76	2.75	2.79	2.55	1.35
NP_004660.2	NP_004660.2		2	34	NP_004660.2|NP_081361.1	HOMO SAPIENS	77.1	3113	268.56	chloride intracellular channel protein 3 GN=CLIC3	14	14	-1.07	-1.32	-1.48	-1.61	-3.8	-3.71	-2.42	-3.39	-2.12	-2.61	-1.93	-1.08	4.02	3.88	2.53	3.39
NP_057238.3	NP_057238.3		2	15	NP_057238.3|NP_083667.1	HOMO SAPIENS	65.2	2316	201.8	ras-related protein Rab-4B GN=RAB4B	9	5	-1.3	-1.7	-1.57	-1.79	-2.54	-2.98	-1.31	-1.51	0.95	0.98	0.85	-0.14	2.63	2.51	2.53	1.57
NP_001229461.1	NP_001229461.1		2	3	NP_001229461.1|NP_001229465.1	HOMO SAPIENS	4	9112	21.58	UNC93-like protein MFSD11 isoform 1 GN=MFSD11	NaN	2	NaN	NaN	0.81	0.13	NaN	NaN	-1.65	-2.56	NaN	NaN	-1.51	-2.18	NaN	NaN	2.53	1.19
NP_001034635.2	NP_001034635.2		2	9	NP_001034635.2	MUS MUSCULUS	50.1	74	1031.27	unconventional myosin-VI GN=Myo6	4	2	0.47	0.55	-0.4	-0.49	-1.43	-1.17	-0.44	-1.07	-0.31	-0.53	-1.15	-1.19	-0.07	0.14	2.53	0.94
NP_006690.1	NP_006690.1		2	16	NP_006690.1|NP_034893.1	HOMO SAPIENS	21.2	4493	180.41	mannosyl-oligosaccharide 1,2-alpha-mannosidase IB GN=MAN1A2	9	7	-1.07	-1.02	-0.07	-1.3	-0.59	-0.65	1.5	-0.65	-2.15	-1.77	-2.52	-1.72	2.34	2.38	2.53	1.03
NP_056151.2	NP_056151.2		2	14	NP_056151.2|NP_001346555.1|NP_766142.2|NP_001346551.1|NP_001346553.1	HOMO SAPIENS	21.8	3015	193.67	palmitoyltransferase ZDHHC17 isoform 1 GN=ZDHHC17	10	4	-1.87	-1.77	-0.61	-0.8	-1.7	-1.76	0.24	-1.25	0.71	0.67	0.2	-0.27	2.27	2.17	2.53	1.33
NP_001161080.1	NP_001161080.1		2	4	NP_001161080.1	HOMO SAPIENS	12.6	7684	51.09	rhomboid-related protein 4 GN=RHBDD1	2	2	-1.15	-1.17	-0.47	-1.45	-0.81	-0.6	-2.85	-3.45	-0.12	-0.03	0.13	-1.69	2.41	1.73	2.53	1.15
NP_065991.3	NP_065991.3		2	21	NP_065991.3|NP_001128523.1	HOMO SAPIENS	46.1	1287	486.96	protein FAM160B1 isoform a GN=FAM160B1	9	9	-0.7	-1.07	0.11	-0.78	-0.92	-0.91	0.07	-1.11	-0.15	-0.31	0.09	-1.17	2.53	2.26	2.53	1.06
NP_001120650.1	NP_001120650.1		2	9	NP_001120650.1|NP_060203.3|NP_001275980.1|NP_001332916.1|NP_001332918.1|NP_001275982.1|NP_001275986.1|NP_001275984.1|NP_001297618.1|NP_001074703.1|NP_001275981.1|NP_001332917.1	HOMO SAPIENS	8.4	6460	91.68	GPI ethanolamine phosphate transferase 2 isoform 1 GN=PIGG	6	3	-2.62	-2.6	-1.48	-2.36	-2.29	-1.48	-1.33	-2.7	1.23	1.07	1.98	-1.31	1.68	1.49	2.53	0.97
NP_066983.1	NP_066983.1		2	57	NP_066983.1|NP_001170986.1|NP_848707.1	HOMO SAPIENS	42.2	2010	376.26	protein ABHD16A isoform a GN=ABHD16A	24	21	-1.97	-1.35	-1.06	-1.71	0.59	0.57	0.7	-0.42	-1.07	-1.32	-0.43	-1.67	2.34	2.36	2.51	1.1
NP_001254.2	NP_001254.2		2	3	NP_001254.2|NP_775546.2	HOMO SAPIENS	10.8	4996	55.08	phosphatidate cytidylyltransferase 1 GN=CDS1	2	NaN	-0.05	0.27	NaN	NaN	0.05	1.01	NaN	NaN	0.25	0.7	NaN	NaN	1.61	1.47	NaN	NaN
NP_060582.1	NP_060582.1		2	4	NP_060582.1	HOMO SAPIENS	11.6	7936	44.67	trimeric intracellular cation channel type B GN=TMEM38B	2	NaN	0.12	0.45	NaN	NaN	-0.97	-1.4	NaN	NaN	0.61	0.59	NaN	NaN	-0.17	-0.19	NaN	NaN
NP_060287.1	NP_060287.1		2	18	NP_060287.1|NP_035357.1	HOMO SAPIENS	50.4	5268	143.27	ras-related protein Rab-20 GN=RAB20	8	7	0.97	0.57	1.12	1.19	-1.24	-2	-2.83	-2.26	-1.9	-2.5	-2.68	-2.68	2.2	2.36	2.51	1.66
NP_001234935.1	NP_001234935.1		2	102	NP_001234935.1|NP_001234936.1|NP_001272799.1|NP_001272802.1|NP_001347354.1	HOMO SAPIENS	65.8	538	738.03	tripartite motif-containing protein 3 isoform 1 GN=TRIM3	32	32	-3.45	-3.05	-3.73	-4.31	-2.72	-2.46	-2.72	-2.48	0.98	0.93	0.92	0.89	2.93	2.82	2.51	2.54
NP_058651.3	NP_058651.3		2	29	NP_058651.3|NP_766078.1|NP_001350392.1	HOMO SAPIENS	46.3	2910	286.95	O-phosphoseryl-tRNA(Sec) selenium transferase GN=SEPSECS	15	11	-2.12	-2.15	-1.98	-2.28	-3.05	-3.16	-2.7	-2.62	0.09	0.22	0.05	0.28	3.1	3.13	2.51	2.27
NP_001332800.1	NP_001332800.1		2	66	NP_001332800.1|NP_001332803.1|NP_001332804.1|NP_001332806.1|NP_001332801.1|NP_001263206.1|NP_056031.2|NP_001332805.1|NP_001332802.1|NP_001332807.1|NP_001268400.1|NP_776121.4	HOMO SAPIENS	48.5	606	699.16	inositol hexakisphosphate and diphosphoinositol-pentakisphosphate kinase 2 isoform 4 GN=PPIP5K2	30	28	-1.75	-2.15	-1.15	-2	-0.86	-0.91	-0.54	-1.13	-0.37	-0.67	-0.27	-0.8	2.7	2.41	2.51	1.03
NP_004906.3	NP_004906.3		2	3	NP_004906.3|NP_997057.1|NP_997510.1|NP_058198.2|NP_997512.1|NP_997511.1|NP_033723.1	HOMO SAPIENS	5.4	7996	43.15	ATP-binding cassette sub-family G member 1 isoform 4 GN=ABCG1	2	NaN	-0.77	-1.32	NaN	NaN	-3.4	-3.48	NaN	NaN	-2.48	-4.05	NaN	NaN	3.98	3.76	NaN	NaN
NP_055947.1	NP_055947.1		2	7	NP_001337791.1|NP_055947.1|NP_001337792.1|NP_001337793.1|NP_001337795.1|NP_001337797.1	HOMO SAPIENS	18.9	4227	196.42	sorting nexin-13 isoform b GN=SNX13	3	3	-2.15	-2	-0.36	-0.86	0.59	0.75	0.63	0	-1.72	-2.28	-1.21	-1.93	1.7	1.95	2.51	1.44
NP_006361.1	NP_006361.1		2	13	NP_006361.1	HOMO SAPIENS	50.4	4841	163.58	vesicle transport through interaction with t-SNAREs homolog 1B GN=VTI1B	8	5	-2.35	-2.72	-1.51	-1.04	0.4	0.05	0.09	0.3	-0.34	-0.56	0.11	-1.01	2.37	2.22	2.51	1.12
NP_038874.3	NP_038874.3		2	5	NP_038874.3|NP_004551.2	MUS MUSCULUS	2.7	8017	42.55	tyrosine-protein kinase transmembrane receptor ROR2 precursor GN=Ror2	2	3	-1.65	-1.3	-3.24	-3.94	-2	-1.61	-0.89	-2.2	-0.55	-0.53	1.87	-0.83	2.04	2.07	2.51	1.15
NP_001177921.1	NP_001177921.1		2	17	NP_001177921.1|NP_001350812.1|NP_001258964.1	HOMO SAPIENS	28.2	4330	190.37	acetyl-coenzyme A transporter 1 isoform 1 GN=SLC33A1	6	7	-0.95	-0.82	0.45	-0.42	-0.46	-0.54	-0.39	-1.35	-0.58	-0.34	-0.22	-1.9	2.04	1.81	2.49	0.45
NP_077274.3	NP_077274.3		2	17	NP_077274.3|NP_001139554.1|NP_001139528.1	HOMO SAPIENS	22.6	5611	127.26	lysophospholipid acyltransferase 7 isoform 1 GN=MBOAT7	5	7	-1.05	-1.65	0.29	-0.47	-1	-0.65	-0.24	-1.83	0.03	-0.37	0.18	-1.81	2.6	2.02	2.49	0.92
NP_001646.2	NP_001646.2		2	9	NP_001646.2|NP_001135753.1	HOMO SAPIENS	57.3	916	576.19	coatomer subunit delta isoform 1 GN=ARCN1	4	NaN	-1.42	-1.05	NaN	NaN	-0.11	-0.39	NaN	NaN	-0.61	-0.7	NaN	NaN	1.89	1.83	NaN	NaN
NP_057117.2	NP_057117.2		2	30	NP_057117.2|NP_001273648.1|NP_001273636.1|NP_001304736.1	HOMO SAPIENS	45.2	3366	249.3	regulator of microtubule dynamics protein 1 isoform 1 GN=RMDN1	13	11	-4.07	-3.45	-3.57	-4.02	-2.56	-2.67	-2	-2.02	1.62	1.63	1.46	1.28	2.77	2.43	2.49	1.57
NP_996801.2	NP_996801.2		2	7	NP_996801.2	HOMO SAPIENS	15.1	6892	77.11	sphingolipid delta(4)-desaturase/C4-monooxygenase DES2 GN=DEGS2	2	4	-4.55	-3.95	-2.63	-3.53	-3.7	-3.19	-1.63	-2.58	2.12	2	1.82	-0.44	2.06	2.12	2.49	1.1
NP_001271335.1	NP_001271335.1		2	6	NP_001271335.1|NP_060776.2|NP_001271336.1|NP_001271337.1	HOMO SAPIENS	18.8	7646	51.95	transmembrane protein 40 isoform a GN=TMEM40	2	3	2.2	1.97	2.36	1.74	-2.75	-1.89	-1.91	-1.67	-5.55	-6.1	-5.78	-3.8	2.53	2.48	2.49	1.28
NP_001673.2	NP_001673.2		2	5	NP_001673.2|NP_001001323.1	HOMO SAPIENS	35.4	850	559.8	plasma membrane calcium-transporting ATPase 1 isoform 1b GN=ATP2B1	2	2	-4.4	-3.3	-2.47	-1.53	-0.57	-0.34	0.87	0.71	0.49	0.2	1.03	-0.2	2.06	2.12	2.49	2.2
NP_004560.1	NP_004560.1		2	5	NP_004560.1|NP_001350623.1|NP_084264.1	HOMO SAPIENS	19.6	7497	56.62	phosphatidylinositol N-acetylglucosaminyltransferase subunit H isoform 1 GN=PIGH	3	2	-2.37	-1.9	-1.89	-2.93	-0.65	-0.52	-0.35	-1.17	0	0	0.31	-1.4	1.63	1.57	2.49	1.26
NP_004306.3	NP_004306.3		2	93	NP_004306.3|NP_808592.2|NP_001350672.1|NP_001120977.1	HOMO SAPIENS	56.4	2145	360.96	acid ceramidase isoform b GN=ASAH1	17	17	-3.17	-3.2	-2.97	-3.14	-3.59	-3.68	-2.48	-2	0.25	0.14	-0.45	-0.25	3.53	3.28	2.49	3.31
NP_000178.2	NP_000178.2		2	22	NP_000178.2|NP_038575.2	HOMO SAPIENS	36.6	4512	179.06	homogentisate 1,2-dioxygenase GN=HGD	11	8	-4.02	-3.35	-3.87	-3.37	1.4	1.37	1.04	1.25	-3.46	-4.1	-4.11	-2.48	2.91	2.65	2.49	1.69
NP_542123.3	NP_542123.3		2	5	NP_542123.3	MUS MUSCULUS	26.4	2583	244.4	transmembrane 9 superfamily member 2 precursor GN=Tm9sf2	3	NaN	0.52	-0.05	NaN	NaN	0	0.42	NaN	NaN	-0.15	-0.11	NaN	NaN	-0.21	-0.67	NaN	NaN
NP_004154.2	NP_004154.2		2	9	NP_004154.2|NP_001289728.1	HOMO SAPIENS	58.2	4471	181.38	ras-related protein Rab-27B GN=RAB27B	4	3	-3.22	-2.72	-2.77	-3.61	-5.69	-7.16	-6.4	-5.32	2.33	2.73	2.2	0.82	1.8	2.1	2.49	1.37
NP_079524.2	NP_079524.2		2	9	NP_079524.2	HOMO SAPIENS	39.9	1116	525.99	SRC kinase signaling inhibitor 1 GN=SRCIN1	4	4	-2.02	-1.97	-1.42	-1.58	-0.19	0	-0.67	-0.08	-1.16	-1.24	-1.03	-0.3	2.65	2.19	2.49	2.9
NP_835361.1	NP_835361.1		2	12	NP_835361.1|NP_001273438.1|NP_001273440.1|NP_001273442.1|NP_001273446.1|NP_001273448.1	HOMO SAPIENS	19.4	5320	140.61	adenosine 3'-phospho 5'-phosphosulfate transporter 1 isoform a precursor GN=SLC35B2	6	5	-0.6	-0.8	-0.38	-0.73	-0.46	-0.21	1.76	-1.61	-1.35	-1.52	-1.98	-3.16	2.46	2.12	2.47	0.56
NP_001273309.1	NP_001273309.1		2	41	NP_001273309.1|NP_001273308.1|NP_115824.1|NP_001273310.1|NP_001344751.1	HOMO SAPIENS	39.2	2201	354.46	constitutive coactivator of peroxisome proliferator-activated receptor gamma isoform b GN=FAM120B	19	18	-1.65	-1.15	-0.56	-0.93	-0.81	-0.78	-0.67	-1.29	-0.49	-0.51	0.25	-0.41	2.04	2.26	2.47	1.53
NP_078991.3	NP_078991.3		2	6	NP_078991.3|NP_001337664.1|NP_780359.2	HOMO SAPIENS	21.9	6993	73.08	thioredoxin domain-containing protein 15 isoform 1 precursor GN=TXNDC15	3	3	-1.67	-2.72	-1.19	-0.23	0.35	0.08	0.33	0.63	-0.83	-1.24	-0.31	-0.64	2.32	2.1	2.47	1.78
NP_683721.1	NP_683721.1		2	6	NP_683721.1|NP_004195.2	HOMO SAPIENS	9.6	6922	75.83	phosphatidylinositol N-acetylglucosaminyltransferase subunit Q isoform 1 GN=PIGQ	3	3	-2.3	-2.3	-2.59	-3.4	0	-1.04	-0.11	-1.25	0.12	-0.17	0.02	-1.35	1.37	2.02	2.47	1.17
NP_001240826.1	NP_001240826.1		2	3	NP_001240826.1	MUS MUSCULUS	13.7	3195	40.16	evolutionarily conserved signaling intermediate in Toll pathway, mitochondrial precursor GN=Ecsit	NaN	2	NaN	NaN	-1.89	-2.02	NaN	NaN	-1.91	-1.9	NaN	NaN	-2.74	-1.14	NaN	NaN	2.47	3.53
NP_000092.2	NP_000092.2		2	7	NP_000092.2	HOMO SAPIENS	28.7	7961	44.19	cytochrome b-245 light chain GN=CYBA	3	2	1.52	1.6	2.45	2.88	-1.08	-0.91	-6.35	-6.29	-1.1	-3.4	-8.79	-5.34	2.58	2.7	2.47	1.15
NP_057308.1	NP_057308.1		2	29	NP_057308.1	HOMO SAPIENS	58.6	2188	356.31	sorting nexin-9 GN=SNX9	9	10	-2.15	-2.27	-1.26	-2.02	-0.54	-0.26	-0.59	-0.75	-0.06	-0.51	0	-0.18	2.51	2.22	2.47	1.89
NP_057457.1	NP_057457.1		2	27	NP_057457.1|NP_001278926.1|NP_570607.1|NP_062519.2	HOMO SAPIENS	45.8	3633	230.9	WW domain-containing oxidoreductase isoform 1 GN=WWOX	14	9	-1.62	-1.4	-0.76	-0.8	-0.4	-0.36	-0.07	-0.63	-1.13	-1.35	-0.74	-1.01	2.34	2.19	2.47	1.06
NP_001008216.1	NP_001008216.1		2	8	NP_001008216.1	HOMO SAPIENS	55.4	7202	65.67	cytochrome c oxidase assembly factor 5 GN=COA5	3	4	-2.12	-1.9	-2.52	-2.39	-1.48	-0.21	-2.55	-0.62	0.03	-0.37	-0.34	0.3	3.34	2.29	2.47	2.56
NP_072174.3	NP_072174.3		2	7	NP_072174.3|NP_001294952.1|NP_001294951.1	HOMO SAPIENS	24	566	453.93	tensin-1 isoform 1 GN=TNS1	3	3	-3.52	-2.17	-2.77	-1.95	-0.38	0	-0.85	-0.16	-0.09	-0.62	-0.83	-0.18	2.96	2.87	2.47	2.77
NP_114401.2	NP_114401.2		2	12	NP_114401.2|NP_780727.3	HOMO SAPIENS	8.5	6355	95.71	transmembrane protein 245 GN=TMEM245	4	5	-1.05	-1.4	0.2	-0.93	-0.73	-0.34	-0.02	-1.05	-0.77	-0.79	0.34	-1.85	2.25	2.05	2.47	0.94
NP_036213.2	NP_036213.2		2	3	NP_036213.2	HOMO SAPIENS	3.9	8468	32.63	RNA polymerase II elongation factor ELL2 GN=ELL2	NaN	2	NaN	NaN	-4.5	-3.14	NaN	NaN	0.24	1.09	NaN	NaN	-6.79	-3.23	NaN	NaN	2.45	3.24
NP_003380.3	NP_003380.3		2	29	NP_003380.3|NP_849224.2|NP_001158276.1	HOMO SAPIENS	30	4211	197.32	coronin-2A GN=CORO2A	10	9	-0.6	-0.52	-0.67	-0.83	-2.86	-3.4	-2.44	-2.58	-0.37	-0.51	-0.72	-0.37	3.17	3.18	2.45	2.32
NP_997329.2	NP_997329.2		2	3	NP_997329.2|NP_001156004.1	HOMO SAPIENS	20.7	8484	32.27	membrane protein FAM174B precursor GN=FAM174B	2	NaN	-1.4	-0.85	NaN	NaN	-2.86	-3.58	NaN	NaN	0.71	0.45	NaN	NaN	2.53	2.41	NaN	NaN
NP_003264.2	NP_003264.2		2	9	NP_003264.2|NP_001264162.1	HOMO SAPIENS	7.6	7312	62.43	delta(14)-sterol reductase isoform 1 GN=TM7SF2	4	3	-4.12	-4.5	-2.68	-2.91	-6.61	-4.9	-2.89	-3.21	2.18	2.33	2.2	-0.09	3.15	2.24	2.45	0.81
NP_115683.3	NP_115683.3		2	38	NP_115683.3|NP_001304926.1	HOMO SAPIENS	59.5	2208	352.91	queuosine salvage protein isoform 1 GN=C9orf64	16	13	-1.35	-1.27	-1.1	-1.56	-3.32	-3.14	-2.22	-2.44	0	0.08	0.09	-0.48	2.75	2.6	2.45	1.78
NP_001338869.1	NP_001338869.1		2	12	NP_001338869.1|NP_001291405.1|NP_653135.2	HOMO SAPIENS	36.4	6221	100.74	syntaxin-binding protein 6 isoform 2 GN=STXBP6	4	7	-1.77	-2.35	-1.89	-1.63	-3.8	-3.48	-3.42	-2.04	-0.74	-1.52	-0.94	0.85	3.67	3.61	2.45	2.36
NP_057110.3	NP_057110.3		2	15	NP_057110.3|NP_001239579.1|NP_001349199.1	HOMO SAPIENS	45.2	4502	179.74	retinol dehydrogenase 11 isoform 1 precursor GN=RDH11	8	5	-3.17	-2.37	-1.64	-1.95	0.84	0.91	1.22	-0.2	-0.46	-0.03	0.74	-1.44	1.63	1.32	2.45	0.9
NP_006236.1	NP_006236.1		2	6	NP_006236.1|NP_851307.1|NP_851308.1|NP_001257405.1	HOMO SAPIENS	54.1	1741	410.79	serine/threonine-protein phosphatase 2A 56 kDa regulatory subunit delta isoform isoform 1 GN=PPP2R5D	2	2	0.17	0.05	0.63	-0.47	-1.51	-0.29	-1.7	-1.33	0.52	0.65	-0.2	-2.09	1.33	1.42	2.45	0.85
NP_808507.2	NP_808507.2		2	52	NP_808507.2|NP_071376.1	MUS MUSCULUS	28.9	1196	505.51	tenascin-N precursor GN=Tnn	24	18	-3.87	-3.27	-3.22	-3.5	1.75	1.84	1.07	0.73	-3.86	-4.75	-2.77	-2.31	2.63	2.58	2.45	2.11
NP_068744.1	NP_068744.1		2	7	NP_068744.1|NP_001269648.1|NP_001269649.1|NP_001269652.1|NP_001269653.1	HOMO SAPIENS	39	5094	151.81	lipid droplet-associated hydrolase isoform a GN=LDAH	4	2	-8.27	-5.82	-3.55	-6.33	0.54	0.93	0.87	0.48	-0.31	-0.42	0.36	-0.27	2.15	1.83	2.45	1.51
NP_001128573.1	NP_001128573.1		2	27	NP_001128573.1|NP_077300.3|NP_001271246.1|NP_001271247.1	HOMO SAPIENS	43.7	3707	226.31	cysteine-rich with EGF-like domain protein 2 isoform a precursor GN=CRELD2	8	10	-0.77	-1.12	-1.93	-1.22	-2.02	-1.92	-2.89	-1.41	-3.22	-4.13	-3.91	-2.33	3.62	3.44	2.45	4.05
NP_689957.3	NP_689957.3		2	10	NP_689957.3|NP_001073121.1	HOMO SAPIENS	5.2	7283	63.08	protein sidekick-1 isoform 1 GN=SDK1	5	5	-2.22	-2.45	-3.57	-5.55	-1.81	-1.5	-2.42	-2.6	-2.3	-2	-3.48	-2.08	2.44	2.26	2.43	2.63
NP_001161744.1	NP_001161744.1		2	5	NP_001161744.1|NP_001093422.2|NP_002213.5	HOMO SAPIENS	23.4	76	653.59	inositol 1,4,5-trisphosphate receptor type 1 isoform 3 GN=ITPR1	2	3	-1.67	-1.45	-1.42	-0.08	-5.56	-3.76	-1.98	-1.33	-1.35	-1.94	-2.25	-1.37	3.9	3.85	2.43	1.62
NP_001139014.1	NP_001139014.1		2	18	NP_001139014.1|NP_001139015.1|NP_001139016.1	HOMO SAPIENS	27.5	4209	197.48	zinc finger and SCAN domain-containing protein 18 isoform 1 GN=ZSCAN18	10	8	0.15	0.07	-0.72	-0.44	-0.4	-0.54	-1.46	-0.2	-5.52	-5.96	-5.94	-4.74	2.82	3.11	2.43	3.42
NP_981948.1	NP_981948.1		2	3	NP_981948.1|NP_081097.2	HOMO SAPIENS	11.8	8459	32.82	leucine rich adaptor protein 1-like GN=LURAP1L	2	NaN	0.07	0.52	NaN	NaN	-0.7	-1.87	NaN	NaN	-1.44	-1.77	NaN	NaN	3.01	2.77	NaN	NaN
NP_443723.2	NP_443723.2		2	7	NP_443723.2	HOMO SAPIENS	4.6	7588	53.81	ankyrin repeat domain-containing protein 30A GN=ANKRD30A	3	4	-1.65	-3.22	-5.44	-3.79	-2.46	-2.7	-3.83	-4.72	-2.15	-9.81	-3.66	-3.12	2.56	2.19	2.43	4.63
NP_004862.1	NP_004862.1		2	7	NP_004862.1|NP_001007026.1|NP_001007025.1	HOMO SAPIENS	61.6	3826	219.45	Golgi SNAP receptor complex member 1 isoform 1 GN=GOSR1	3	2	-0.5	-0.67	-1.21	-1.06	-0.84	-1.43	-2.52	-2.22	0.58	0.45	0.27	-0.8	1.44	2.24	2.43	0.85
NP_060177.2	NP_060177.2		2	24	NP_060177.2|NP_001137250.1|NP_001008233.1|NP_001342627.1	HOMO SAPIENS	22.3	3573	234.9	arf-GAP with SH3 domain, ANK repeat and PH domain-containing protein 3 isoform a GN=ASAP3	14	10	-1.07	-0.92	-0.56	-1.17	0.05	0	-0.17	-0.4	-2.21	-2.61	-2.59	-1.28	2.89	2.58	2.43	1.71
NP_004513.1	NP_004513.1		2	25	NP_004513.1|NP_032475.2	HOMO SAPIENS	38.5	118	462.74	kinesin heavy chain isoform 5C GN=KIF5C	11	11	-3.17	-3.45	-1.84	-2.21	-4.42	-4.31	-2.44	-2.34	0.31	0.25	0.07	0.46	3.36	3.35	2.43	2.02
NP_036308.1	NP_036308.1		2	14	NP_036308.1|NP_277019.1|NP_001284366.1	HOMO SAPIENS	35.1	4609	174.12	F-box only protein 4 isoform 1 GN=FBXO4	5	7	-3	-3.6	-2.65	-3.71	-3.21	-1.61	-1.7	-1.83	0.15	-0.73	0.02	-0.2	3.6	3.25	2.43	1.78
NP_056380.2	NP_056380.2		2	54	NP_056380.2|NP_001307695.1	HOMO SAPIENS	27.5	727	638.48	E3 ubiquitin-protein ligase listerin isoform 1 GN=LTN1	24	24	-0.37	-0.77	0.05	-0.6	-0.89	-0.86	-0.28	-1.23	-0.89	-0.81	-0.4	-1.49	1.94	1.73	2.43	0.99
NP_001121121.1	NP_001121121.1		2	5	NP_001121121.1|NP_001186248.1	HOMO SAPIENS	13.1	7685	50.98	peroxisome assembly protein 26 isoform a GN=PEX26	3	2	-1.15	-1.9	-0.52	-1.63	-0.24	0.13	-0.28	-0.38	0.49	0.31	0.02	-1.56	1.92	1.73	2.43	0.65
NP_078871.1	NP_078871.1		2	8	NP_078871.1|NP_075912.2	HOMO SAPIENS	27.6	8527	31.49	akirin-1 isoform 1 GN=AKIRIN1	2	3	-0.55	-1.07	-1.03	-3.09	-0.73	-0.78	-0.89	-0.99	0.09	0.42	-0.16	0.48	2.18	0.92	2.41	1.26
NP_056134.2	NP_056134.2		2	6	NP_056134.2|NP_736610.2|NP_938072.1	HOMO SAPIENS	20.2	566	281.29	tensin-2 isoform 1 GN=TNS2	4	2	-1.87	-1.95	-3.08	-4.25	-0.78	-1.76	-1.89	-1.94	0.12	0.03	0.83	0.3	2.15	1.59	2.41	1.21
NP_060848.2	NP_060848.2		2	9	NP_060848.2|NP_056636.2	HOMO SAPIENS	25.1	5946	112.47	F-box/LRR-repeat protein 8 GN=FBXL8	4	5	-0.17	-1.2	-1.1	-1.74	-0.78	0.26	-0.41	-1.17	-1.04	-1.55	-1.01	-1.03	0.95	1.76	2.41	1.82
NP_061184.1	NP_061184.1		2	62	NP_061184.1	HOMO SAPIENS	51.1	683	656.22	conserved oligomeric Golgi complex subunit 1 GN=COG1	25	21	-0.95	-1.12	-0.09	-0.49	-1.59	-1.4	0	-1.45	-0.06	-0.14	-0.61	-1.4	2.58	2.43	2.41	0.85
NP_001302.1	NP_001302.1		2	34	NP_001302.1	HOMO SAPIENS	71.4	7013	72.57	cysteine-rich protein 1 GN=CRIP1	2	NaN	-2.95	-3.9	NaN	NaN	-4.15	-4.36	NaN	NaN	1.04	0.76	NaN	NaN	3.41	2.7	NaN	NaN
NP_061819.2	NP_061819.2		2	79	NP_061819.2	HOMO SAPIENS	55.9	1885	390.2	sialic acid synthase GN=NANS	12	9	-0.7	-0.85	-1.1	-0.73	-2.37	-2.7	-2.28	-1.75	-1.04	-1.12	-1.3	-0.76	3.19	2.91	2.41	3.17
NP_689794.1	NP_689794.1		2	19	NP_689794.1|NP_001317170.1|NP_001170946.1	HOMO SAPIENS	28.5	4380	187.99	motile sperm domain-containing protein 2 isoform 1 GN=MOSPD2	6	12	-1.95	-2.62	-0.9	-1.84	-1.65	-1.3	-1.28	-1.77	0.61	0.51	0.97	-0.66	2.44	1.88	2.41	1.21
NP_004854.1	NP_004854.1		2	22	NP_004854.1	HOMO SAPIENS	52.3	1443	459.69	serine palmitoyltransferase 2 GN=SPTLC2	10	7	-2.42	-2.4	-1.84	-2.85	-0.32	-0.21	-0.04	-1.19	0.15	0.11	0.74	-1.14	2.27	1.93	2.41	1.06
NP_068817.1	NP_068817.1		2	17	NP_068817.1|NP_001239160.1	HOMO SAPIENS	28.6	945	438.14	protein transport protein Sec24A isoform 1 GN=SEC24A	7	7	-1.82	-2.07	-1.1	-1.35	0.7	0.93	0.67	-0.52	-1.23	-1.32	-0.76	-1.54	1.99	1.42	2.41	0.88
NP_060745.3	NP_060745.3		2	11	NP_060745.3|NP_694801.2|NP_001290399.1	HOMO SAPIENS	19.3	5885	114.65	uncharacterized protein C7orf43 isoform 1 GN=C7orf43	7	4	-1.37	-1.32	-1.21	-1.58	-0.4	-0.36	-0.44	-1.07	-1.01	-0.7	-0.16	-0.44	2.08	2.19	2.41	1.82
NP_001138500.1	NP_001138500.1		1	2	NP_001138500.1	HOMO SAPIENS	3.4	9466	17.28	paralemmin-3 GN=PALM3	NaN	2	NaN	NaN	-0.22	-0.88	NaN	NaN	-0.85	0.34	NaN	NaN	-4.54	-2.93	NaN	NaN	2.41	2.02
NP_001123917.1	NP_001123917.1		2	38	NP_001123917.1|NP_001274432.1|NP_001274433.1|NP_006742.2|NP_001274434.1	HOMO SAPIENS	28.6	1486	451.28	sperm-specific antigen 2 isoform 1 GN=ITPRID2	16	17	-1.3	-1.6	-1.17	-1.32	-1.05	-1.04	-1.76	-1.23	-0.37	-0.28	-0.38	-0.35	2.44	2.26	2.41	2.07
NP_001157289.1	NP_001157289.1		2	16	NP_001157289.1	HOMO SAPIENS	19.1	6076	107.02	7-dehydrocholesterol reductase GN=DHCR7	6	4	-0.47	-0.65	0.72	0.34	0.92	0.96	0.3	-1.21	-3.43	-4.24	-2.41	-2.41	2.72	2.22	2.41	1.19
NP_006447.2	NP_006447.2		2	5	NP_006447.2|NP_033206.2	HOMO SAPIENS	10.6	8090	40.97	alpha-N-acetylgalactosaminide alpha-2,6-sialyltransferase 2 precursor GN=ST6GALNAC2	3	NaN	-1.22	-2.07	NaN	NaN	-1.43	-1.66	NaN	NaN	0.58	0.51	NaN	NaN	2.86	2.6	NaN	NaN
NP_057616.2	NP_057616.2		2	11	NP_057616.2|NP_001129114.1	HOMO SAPIENS	12.9	6321	96.97	inositol polyphosphate 5-phosphatase K isoform 1 GN=INPP5K	7	4	0.37	0.45	0.49	0.29	-0.81	-0.67	-1	-1.35	-0.64	-1.49	-1.33	-1.7	2.18	1.95	2.41	1.01
NP_055661.3	NP_055661.3		2	32	NP_055661.3|NP_001317538.1	HOMO SAPIENS	44.5	656	668.94	WASH complex subunit 5 isoform 1 GN=WASHC5	15	14	-0.97	-0.92	-0.25	-0.47	-0.67	-0.67	-0.17	-1.33	0.67	0.45	0.85	-1.31	1.59	1.59	2.41	0.54
NP_001349807.1	NP_001349807.1		2	19	NP_001349807.1|NP_001003790.1	HOMO SAPIENS	55.7	2649	307.71	erlin-2 isoform 1 GN=ERLIN2	5	5	-2.12	-2.3	-2.09	-2.88	-1	-1.06	-1	-1.05	0.61	0.79	0.38	-0.07	2.82	2.31	2.41	1.08
NP_055601.2	NP_055601.2		2	35	NP_055601.2	HOMO SAPIENS	18.3	1636	427	rho guanine nucleotide exchange factor 17 GN=ARHGEF17	16	13	0.37	0.4	0.02	-0.29	-1.89	-1.95	-2.57	-1.86	-2.85	-3.68	-2.65	-2.01	3.29	2.79	2.41	2.16
NP_001294869.1	NP_001294869.1		2	37	NP_001294869.1|NP_079197.3	HOMO SAPIENS	38.8	2178	357.96	protein POF1B isoform 2 GN=POF1B	14	13	-3.62	-3.17	-2.56	-2.75	-2.56	-2.93	-4.2	-2.58	-0.15	-0.08	-0.79	0.55	3.62	3.73	2.39	3.66
NP_149052.1	NP_149052.1		2	16	NP_149052.1	HOMO SAPIENS	18.5	4442	183.66	microtubule-associated protein 6 isoform 1 GN=MAP6	7	9	-3.3	-2.2	-2.34	-2	-0.86	-0.99	-2.42	-2.74	-3.46	-3.32	-3.51	-2.08	3.41	3.61	2.39	4.47
NP_001091058.1	NP_001091058.1		2	4	NP_001091058.1	HOMO SAPIENS	28.4	8425	33.52	small proline-rich protein 3 GN=SPRR3	3	NaN	0.72	0.25	NaN	NaN	-0.43	-0.78	NaN	NaN	-2.54	-1.38	NaN	NaN	-0.28	-0.51	NaN	NaN
NP_001127845.1	NP_001127845.1		2	5	NP_001127845.1|NP_001338099.1|NP_001338103.1|NP_001338104.1|NP_001338105.1|NP_001338123.1	HOMO SAPIENS	42.2	2311	340.85	cytosolic purine 5'-nucleotidase isoform 1 GN=NT5C2	3	2	0.65	0.65	0.63	0.36	-1.46	-1.06	-2.44	-1.69	-2.02	-2.39	-1.8	-1.37	2.37	2.1	2.39	0.81
NP_115501.2	NP_115501.2		2	6	NP_115501.2|NP_079943.2	HOMO SAPIENS	20.6	8202	38.2	transmembrane protein 222 GN=TMEM222	NaN	2	NaN	NaN	0.07	-1.32	NaN	NaN	-1.87	-2.32	NaN	NaN	-0.18	-1.46	NaN	NaN	2.39	0.4
NP_001157565.1	NP_001157565.1		2	6	NP_001157565.1	HOMO SAPIENS	52.3	4431	184.48	COP9 signalosome complex subunit 7a GN=COPS7A	4	2	-2.2	-2.3	-1.69	-2.21	-0.08	-0.6	-0.57	0.67	0.15	0.87	-0.63	0.12	1.61	1.08	2.39	2.81
NP_001167596.1	NP_001167596.1		2	7	NP_001167596.1|NP_000608.1|NP_001167601.1|NP_001167597.1	HOMO SAPIENS	10.1	7603	53.45	natural resistance-associated macrophage protein 2 isoform 1 GN=SLC11A2	NaN	5	NaN	NaN	-0.09	-0.91	NaN	NaN	0.09	-0.04	NaN	NaN	-0.58	-1.31	NaN	NaN	2.39	0.09
NP_001274319.1	NP_001274319.1		2	7	NP_001274319.1|NP_001339924.1|NP_001339926.1|NP_001116143.1|NP_001116144.1|NP_001339928.1	HOMO SAPIENS	11.4	1887	75.98	kynurenine--oxoglutarate transaminase 1 isoform c GN=KYAT1	4	3	-1.77	-2.2	-0.74	-1.06	-2.86	-2.26	-1.87	-1.98	-2.88	-2.64	-2.43	-1.88	3.27	3.4	2.39	2.77
NP_000077.1	NP_000077.1		2	4	NP_000077.1|NP_001273033.1|NP_001273039.1|NP_001273038.1|NP_001139783.1|NP_001316718.1|NP_001273034.1	HOMO SAPIENS	10	7782	48.59	battenin isoform a GN=CLN3	2	2	-0.3	-0.67	-0.27	-1.22	0.78	0.8	1.28	-0.16	-2.15	-2.59	-2.05	-2.43	1.28	1.08	2.39	0.47
NP_001303963.1	NP_001303963.1		2	10	NP_001303963.1|NP_001303964.1|NP_003850.1|NP_001303965.1	HOMO SAPIENS	52.8	3771	222.66	dolichol-phosphate mannosyltransferase subunit 1 isoform 1 GN=DPM1	5	3	-1.8	-2.17	-0.81	-1.71	-0.24	-0.57	0.74	-0.69	-0.4	-0.79	0.07	-1.19	2.06	1.59	2.39	0.65
NP_061854.1	NP_061854.1		2	51	NP_061854.1|NP_001258510.1	HOMO SAPIENS	48.4	1271	489.42	dnaJ homolog subfamily C member 10 isoform 1 precursor GN=DNAJC10	19	16	-0.37	-0.52	0.11	-0.13	-1.56	-1.61	-1.57	-2.2	0.21	0.28	0.05	-0.62	2.34	2.12	2.39	0.85
NP_775873.2	NP_775873.2		2	29	NP_775873.2	HOMO SAPIENS	48.4	344	876.81	disco-interacting protein 2 homolog B GN=DIP2B	13	11	0.25	0.2	0.2	0.13	-0.92	-1.35	-0.72	-1.09	-1.69	-2.08	-1.53	-1.77	2.86	2.6	2.37	1.39
NP_001098721.1	NP_001098721.1		2	50	NP_001098721.1|NP_001271166.1	HOMO SAPIENS	32.4	1076	535.18	zinc finger FYVE domain-containing protein 16 isoform a GN=ZFYVE16	21	20	-1.42	-1.52	-0.9	-1.25	-0.22	0.05	-1.41	-0.97	-0.61	-0.81	-0.16	-1.07	1.99	1.88	2.37	1.55
NP_114408.3	NP_114408.3		2	10	NP_114408.3|NP_001152758.1	HOMO SAPIENS	16.4	6189	102.24	histone deacetylase 10 isoform 1 GN=HDAC10	5	3	-2.55	-3.1	-3.06	-3.4	-3.05	-2.85	-2.89	-2.24	0.34	0.28	0.09	0.32	2.56	2.82	2.37	1.84
NP_001034842.2	NP_001034842.2		2	3	NP_001034842.2|NP_666128.2	HOMO SAPIENS	1	9509	16.88	echinoderm microtubule-associated protein-like 6 GN=EML6	NaN	2	NaN	NaN	-2.41	-4.25	NaN	NaN	-4.33	-3.21	NaN	NaN	2.34	1.15	NaN	NaN	2.37	0.74
NP_787068.3	NP_787068.3		2	4	NP_787068.3|NP_780689.3|NP_001311084.1|NP_001311083.1|NP_001311080.1|NP_001311071.1|NP_001311069.1|NP_001311085.1|NP_001311086.1|NP_001311068.1|NP_065984.3|NP_001177720.1	HOMO SAPIENS	10.2	2485	79.94	zinc finger protein 792 GN=ZNF792	2	2	-0.67	0.05	-5.24	-5.24	0.13	-0.31	-5.42	-3.06	-0.06	-0.45	2.29	2.04	-0.02	1.18	2.37	0.31
NP_116052.2	NP_116052.2		2	6	NP_116052.2|NP_001288104.1	HOMO SAPIENS	28	4727	168.65	ubiquitin carboxyl-terminal hydrolase 30 isoform 1 GN=USP30	4	NaN	-3.55	-4.3	NaN	NaN	-1.7	-1.12	NaN	NaN	2.39	2.53	NaN	NaN	0.99	1.32	NaN	NaN
NP_004184.1	NP_004184.1		2	41	NP_004184.1|NP_001186308.1|NP_001186307.1	HOMO SAPIENS	40.5	327	894.09	Golgi-specific brefeldin A-resistance guanine nucleotide exchange factor 1 isoform 1 GN=GBF1	20	15	-1.42	-1.35	-0.36	-1.06	-1.03	-1.06	-0.44	-1.29	0.18	0.17	0.88	-0.99	2.13	2.07	2.37	1.08
NP_852664.1	NP_852664.1		2	4	NP_852664.1|NP_852556.2|NP_852665.1|NP_001020126.1|NP_001229395.1	HOMO SAPIENS	40.1	878	424.5	phosphatidylinositol 3-kinase regulatory subunit alpha isoform 1 GN=PIK3R1	NaN	2	NaN	NaN	1.3	1.4	NaN	NaN	-2.85	-2.84	NaN	NaN	-1.06	-0.99	NaN	NaN	2.37	0.92
NP_001033692.2	NP_001033692.2		2	9	NP_001033692.2|NP_001231663.1|NP_001033691.1|NP_848497.2	HOMO SAPIENS	12.7	6675	84.8	MARVEL domain-containing protein 2 isoform 1 GN=MARVELD2	3	5	-3.57	-3.7	-2.14	-2.75	-1.21	-1.12	-1.04	-1.27	0.64	0.7	0.83	-0.98	2.46	2.65	2.37	1.6
NP_057073.4	NP_057073.4		2	10	NP_057073.4|NP_001231634.1|NP_001231635.1|NP_082914.1	HOMO SAPIENS	22.8	4453	182.79	cysteine sulfinic acid decarboxylase isoform 1 GN=CSAD	5	5	0.17	0.1	-0.07	-0.36	-3.67	-3.71	-1.31	-1.69	-0.58	-1.04	-0.67	-1.14	3.31	2.75	2.37	1.62
NP_035582.1	NP_035582.1		2	6	NP_035582.1	MUS MUSCULUS	7.4	2702	48.33	serine (or cysteine) proteinase inhibitor, clade B, member 9b GN=Serpinb9b	2	NaN	-0.92	-0.67	NaN	NaN	-0.62	-1.22	NaN	NaN	0.55	0.56	NaN	NaN	1.25	1.01	NaN	NaN
NP_061903.2	NP_061903.2		2	74	NP_061903.2|NP_001332893.1|NP_001332894.1	HOMO SAPIENS	52.9	357	864.34	ATP-dependent RNA helicase DHX29 isoform 1 GN=DHX29	34	23	-0.65	-0.8	-0.72	-1.04	0.35	0.21	0.17	-0.28	-1.78	-1.55	-0.88	-1.17	2.13	2.1	2.35	1.12
NP_001265319.1	NP_001265319.1		2	10	NP_001265319.1|NP_001070952.1|NP_001159928.1	HOMO SAPIENS	17.8	5991	110.47	sodium-coupled neutral amino acid transporter 1 isoform 2 GN=SLC38A1	5	5	-0.65	-0.55	-0.36	-1.92	-0.3	-0.42	-0.63	-1.75	0.52	0.25	2.09	-1.42	1.35	0.65	2.35	0.72
NP_000024.2	NP_000024.2		2	35	NP_000024.2|NP_031461.1	HOMO SAPIENS	45.7	2164	359.87	ATP-binding cassette sub-family D member 1 GN=ABCD1	19	14	-3.32	-3.1	-2.23	-3.63	1.51	1.45	1.46	0	-0.18	-0.31	-0.85	-1.65	0.76	1.06	2.35	0.74
NP_665877.1	NP_665877.1		2	22	NP_665877.1|NP_665878.2|NP_001350632.1|NP_001299589.1	HOMO SAPIENS	47.6	4730	147.62	maleylacetoacetate isomerase isoform 1 GN=GSTZ1	8	6	-1.87	-1.87	-1.12	-1.58	-1.78	-1.4	-0.63	-1.41	-0.12	-0.28	-0.36	-1.37	2.93	2.99	2.35	2.14
NP_002363.2	NP_002363.2		2	20	NP_002363.2	HOMO SAPIENS	25.2	3149	266.3	alpha-mannosidase 2 GN=MAN2A1	12	5	-1.05	-0.97	-0.63	-0.54	-0.57	-0.8	0	-0.99	0.8	-0.06	-0.22	-0.02	2.11	2.36	2.35	1.17
NP_001158202.1	NP_001158202.1		2	4	NP_001158202.1|NP_075063.1|NP_001158203.1|NP_848723.1	HOMO SAPIENS	8.6	8661	29.43	receptor expression-enhancing protein 1 isoform 1 GN=REEP1	2	2	-5.8	-6.82	-4.38	-6.43	-5.23	-4.85	-4.31	-5.3	2.73	2.5	2.95	-0.2	1.42	1.64	2.35	1.06
NP_612435.1	NP_612435.1		2	15	NP_612435.1|NP_573499.2|NP_001273657.1|NP_001273658.1	HOMO SAPIENS	25.4	4998	124.63	glucocorticoid-induced transcript 1 protein GN=GLCCI1	6	9	-1.17	-0.52	-1.15	-0.99	-1.38	-1.32	-1.35	-1.25	-3.28	-3.15	-2.81	-1.17	3.64	3.69	2.35	3.26
NP_001333510.1	NP_001333510.1		2	38	NP_001333510.1|NP_001273983.1|NP_001273984.1|NP_598667.2|NP_084145.1|NP_001333508.1|NP_001275571.1|NP_001124314.1|NP_001275572.1|NP_001278534.1|NP_066574.2|NP_001269327.1|NP_001017396.1|NP_001278533.1|NP_003424.3|NP_001007249.1|NP_001275573.1|NP_001275574.1|NP_001275521.1|NP_001265100.1|NP_001020334.1|NP_001106276.1|NP_001034980.1|NP_001177346.1|NP_001139763.1|NP_003438.1|NP_009067.2|NP_083557.2|…	HOMO SAPIENS	42.9	2485	323.32	zinc finger protein with KRAB and SCAN domains 1 isoform a GN=ZKSCAN1	15	15	-2.07	-2.22	-1.37	-1.82	-0.86	-0.6	-1.63	-0.71	-1.07	-1.43	-1.48	-0.46	3.03	2.94	2.35	2.43
NP_004774.1	NP_004774.1		2	11	NP_004774.1|NP_001157246.1	HOMO SAPIENS	42.6	1096	509.89	serine/threonine-protein kinase TAO2 isoform 2 GN=TAOK2	5	5	-0.3	-0.72	-0.72	-1.45	-0.4	0.08	-1.39	-1.09	-0.52	-0.79	-0.97	-0.37	1.66	2	2.35	2.52
NP_035712.1	NP_035712.1		2	58	NP_035712.1|NP_003239.2|NP_001293141.1|NP_000086.2|NP_057894.2	MUS MUSCULUS	48.7	1490	449.81	thrombospondin-4 precursor GN=Thbs4	26	15	0.62	0.45	-0.02	0.47	-0.7	-0.67	-0.02	-0.83	-3.46	-3.74	-2.97	-1.3	2.63	2.6	2.35	2.25
NP_000716.2	NP_000716.2		2	15	NP_000716.2|NP_001193845.1|NP_001193846.1|NP_031607.2|NP_001038206.1|NP_001343472.1|NP_001193844.1|NP_001273155.1|NP_963890.2|NP_963865.2|NP_963887.2|NP_963864.1|NP_000715.2|NP_963884.2|NP_001161417.1|NP_001316989.1|NP_000717.2|NP_001005746.1|NP_001005747.1|NP_001307651.1|NP_001139270.1|NP_001317046.1|NP_001317043.1|NP_075605.1|NP_001269906.1|NP_001296448.1|NP_001239462.1|NP_660099.2|NP_001032176…	HOMO SAPIENS	31.4	4838	163.66	voltage-dependent L-type calcium channel subunit beta-3 isoform 1 GN=CACNB3	9	4	-1.07	-1.47	-0.81	-1.4	-1.13	-1.48	-1.37	-1.45	-0.98	-1.32	-1.66	-0.32	3.1	3.18	2.35	2.47
NP_055410.1	NP_055410.1		2	25	NP_055410.1|NP_001239306.1	HOMO SAPIENS	69.6	3775	222.33	5'(3')-deoxyribonucleotidase, cytosolic type isoform 1 GN=NT5C	9	8	-1.3	-2.02	-1.82	-1.66	-1.67	-1.5	-2.31	-1.43	-1.75	-1.52	-1.69	-0.75	3.6	3.37	2.35	3.17
NP_061133.1	NP_061133.1		2	5	NP_061133.1	HOMO SAPIENS	22	7242	64.74	peroxisomal membrane protein 2 GN=PXMP2	3	2	-2.12	-1.97	-0.34	-1.01	-0.3	-0.65	-0.33	-0.36	1.23	1.29	0.85	-0.75	1.33	1.28	2.35	1.69
NP_001957.2	NP_001957.2		2	23	NP_001957.2|NP_001159887.1	HOMO SAPIENS	32.3	2719	301.92	peroxisomal bifunctional enzyme isoform 1 GN=EHHADH	15	7	-1.62	-1.55	-1.3	-1.14	-0.89	-1.14	-0.98	-0.99	-0.12	-0.51	-0.34	-0.27	2.56	2.63	2.33	1.37
NP_065203.2	NP_065203.2		2	6	NP_065203.2|NP_001287790.1	HOMO SAPIENS	19.7	6968	73.96	protein YIF1A isoform 1 GN=YIF1A	2	2	0.17	0.05	0.02	-0.96	1.08	0.1	-0.2	-0.62	-0.86	-0.2	-0.29	-0.6	1.96	2.96	2.33	1.15
NP_001073936.1	NP_001073936.1		2	82	NP_001073936.1	HOMO SAPIENS	51.1	114	1247.96	unconventional myosin-Vb GN=MYO5B	34	35	-1.52	-1.52	-0.63	-1.17	-0.89	-0.91	-0.72	-1.45	-0.03	-0.28	0.36	-1.15	2.27	2.07	2.33	1.1
NP_062364.3	NP_062364.3		2	6	NP_062364.3	MUS MUSCULUS	65.5	3358	227.79	ras-related protein Ral-A precursor GN=Rala	2	NaN	-0.25	-0.4	NaN	NaN	0.24	0.29	NaN	NaN	-0.46	-0.42	NaN	NaN	1.21	1.11	NaN	NaN
NP_001138791.1	NP_001138791.1		2	52	NP_001138791.1|NP_001028382.1	HOMO SAPIENS	49.4	365	478.83	plastin-1 GN=PLS1	20	18	-0.55	-0.55	0	-0.47	-4.15	-3.71	-2.42	-2.72	0.31	-0.22	0.18	-0.43	2.79	2.63	2.33	1.28
NP_001304863.1	NP_001304863.1		2	14	NP_001304863.1	HOMO SAPIENS	18.4	5111	150.75	UV-stimulated scaffold protein A GN=UVSSA	6	7	-4.4	-4.2	-2.59	-2.15	-3.62	-3.06	-1.57	-1.96	1.84	1.57	1.24	1.01	2.27	2.55	2.33	1.71
NP_116129.3	NP_116129.3		2	7	NP_116129.3	HOMO SAPIENS	26.9	7126	68.21	vesicle transport protein SFT2C GN=SFT2D3	4	3	-1.22	-1.4	-0.11	-1.35	-0.97	-0.96	0.26	-0.89	-1.26	-0.73	-0.72	-2.25	2.51	2	2.33	0.88
NP_001248339.1	NP_001248339.1		2	9	NP_001248337.1|NP_001248339.1|NP_001295180.1|NP_038895.1|NP_001342193.1	HOMO SAPIENS	11.4	6910	76.15	breast cancer anti-estrogen resistance protein 3 isoform 2 GN=BCAR3	5	3	-1.2	-1.52	-3.82	-3.74	1.4	1.48	1.46	1.23	-1.41	-1.07	-3.89	-2.11	2.15	2.34	2.33	2.07
NP_001004127.2	NP_001004127.2		2	25	NP_001004127.2	HOMO SAPIENS	29.4	4725	168.72	GDP-Man:Man(3)GlcNAc(2)-PP-Dol alpha-1,2-mannosyltransferase GN=ALG11	10	8	-1.37	-1.55	-0.72	-1.48	0.43	0.26	-0.07	-0.65	-0.46	-0.42	-0.11	-1.51	1.96	1.73	2.33	0.9
NP_056098.1	NP_056098.1		2	15	NP_056098.1|NP_001346877.1	HOMO SAPIENS	19.1	5524	131.37	probable C-mannosyltransferase DPY19L1 GN=DPY19L1	7	6	-0.92	-0.97	-0.38	-1.25	-0.73	-0.6	-0.63	-1.63	0.06	0.11	0.45	-1.26	2.37	2.1	2.33	0.7
NP_001311022.1	NP_001311022.1		2	24	NP_001311022.1|NP_201577.3|NP_001311021.1|NP_001311020.1	HOMO SAPIENS	37.9	3110	268.89	D-glucuronyl C5-epimerase isoform 1 GN=GLCE	14	9	0.72	0.72	1.42	1.56	-2.02	-2.15	-0.28	-2.12	-1.2	-1.18	-1.82	-1.85	2.15	1.85	2.33	0.11
NP_814444.1	NP_814444.1		2	19	NP_814444.1|NP_004596.2|NP_001347713.1|NP_059493.2	HOMO SAPIENS	45.7	4537	177.77	sulfotransferase family cytosolic 2B member 1 isoform b GN=SULT2B1	9	8	-2.3	-2.42	-2	-2.7	-4.1	-3.68	-2.5	-2.12	1.81	2.11	1.53	0.55	2.11	2.19	2.33	1.19
NP_878919.2	NP_878919.2		2	18	NP_878919.2|NP_001008410.1|NP_619543.2	HOMO SAPIENS	34.9	4200	190.27	metalloreductase STEAP3 isoform a GN=STEAP3	9	6	-1.52	-0.95	-0.09	-1.22	0.73	0.73	0.59	0	-1.87	-1.55	-2.27	-2.84	1.3	1.49	2.33	1.57
NP_002626.1	NP_002626.1		2	26	NP_002626.1|NP_005879.1	HOMO SAPIENS	58.7	3382	248.77	phosphate carrier protein, mitochondrial isoform b precursor GN=SLC25A3	9	6	-2.22	-2.72	-0.52	-1.71	0.43	0.31	0.5	-0.63	1.04	0.73	2.14	-0.83	1.7	1.23	2.33	0.56
NP_694757.1	NP_694757.1		2	3	NP_694757.1	MUS MUSCULUS	25.4	8307	26.6	keratinocyte-associated transmembrane protein 2 precursor GN=9530068E07Rik	NaN	2	NaN	NaN	-0.34	-0.21	NaN	NaN	0.78	0.16	NaN	NaN	-0.18	-0.62	NaN	NaN	2.33	1.08
NP_059830.1	NP_059830.1		2	74	NP_059830.1|NP_005103.2	HOMO SAPIENS	80.1	760	625.42	WD repeat-containing protein 1 isoform 1 GN=WDR1	17	10	-1.1	-1.37	-0.85	-1.04	-1.92	-2.54	-2.24	-1.92	0.92	0.81	0.97	0.41	1.77	2	2.33	1.51
NP_054754.1	NP_054754.1		2	13	NP_054754.1|NP_083670.1	HOMO SAPIENS	31.9	6797	80.3	sorting nexin-24 GN=SNX24	5	6	-1.67	-1.65	-1.15	-2.31	-2.46	-2.7	-1.57	-1.57	0.21	-0.08	0.43	0.66	2.27	2.31	2.31	2.36
NP_005338.1	NP_005338.1		2	23	NP_005338.1	HOMO SAPIENS	75.5	222	1016.62	endoplasmic reticulum chaperone BiP precursor GN=HSPA5	2	3	-1.25	-1	-0.88	-1.12	-1.19	-0.47	-0.76	-1.07	-1.62	-0.76	-2.29	-1.33	1.82	2.6	2.31	3.26
NP_647464.1	NP_647464.1		1	3	NP_647464.1	MUS MUSCULUS	5	7711	27.22	kinesin-like protein KIF18A GN=Kif18a	NaN	3	NaN	NaN	-3.13	-2.57	NaN	NaN	1.91	-1.61	NaN	NaN	1.08	-1.99	NaN	NaN	2.31	0.88
NP_001323.1	NP_001323.1		2	11	NP_001323.1|NP_032755.2|NP_001342431.1|NP_001275644.1|NP_001351057.1|NP_001275645.1|NP_001275646.1	HOMO SAPIENS	8	967	117.01	catenin delta-2 isoform 1 GN=CTNND2	5	5	-5.1	-4.4	-2.09	-2.52	-4.24	-4.85	-1.07	-0.97	0.37	0.17	0.67	0.37	3.53	3.66	2.31	2.18
NP_001193943.1	NP_001193943.1		2	108	NP_001193943.1	HOMO SAPIENS	74.4	784	617.87	serpin H1 precursor GN=SERPINH1	16	14	-2.1	-1.87	-2.54	-2.31	0.65	0.8	0.2	0.83	-3.74	-4.02	-3.55	-2.06	3.01	2.51	2.31	2.43
NP_005594.2	NP_005594.2		2	47	NP_005594.2|NP_001001488.2|NP_001074413.2	HOMO SAPIENS	29	1616	430.37	phospholipid-transporting ATPase IC GN=ATP8B1	22	17	-1.67	-1.95	-1.06	-1.53	-2.54	-2.67	-1.5	-2.02	1.1	0.7	0.63	-0.99	2.75	2.72	2.31	1.21
NP_115545.3	NP_115545.3		2	16	NP_115545.3|NP_780533.2	HOMO SAPIENS	21.9	4521	178.66	acyl-CoA dehydrogenase family member 11 GN=ACAD11	11	5	-2.15	-2	-2.07	-1.82	-1.97	-2.26	-1.87	-1.63	1.1	0.84	0.7	-0.25	2.84	2.79	2.31	0.99
NP_001092871.1	NP_001092871.1		2	5	NP_001333642.1|NP_001333644.1|NP_001092871.1|NP_001092870.1|NP_003910.1|NP_001333646.1|NP_001333648.1|NP_001349736.1|NP_001288068.1|NP_001349738.1|NP_001333649.1|NP_001349737.1|NP_001123660.1|NP_001123661.1|NP_001123662.1|NP_035490.3|NP_001123663.1	HOMO SAPIENS	15.1	7613	53.13	epsilon-sarcoglycan isoform 1 GN=SGCE	3	2	-1.2	-1.02	-0.25	-0.73	-0.4	-0.49	0.02	-0.06	-4.38	-4.38	-4.36	-1.72	3.29	2.89	2.31	1.57
NP_000207.2	NP_000207.2		2	4	NP_000207.2	HOMO SAPIENS	3.3	8781	27.08	anosmin-1 precursor GN=ANOS1	2	2	-3.15	-3.35	-1.15	-1.95	-5.94	-6.25	-2.96	-2.78	-1.23	-1.15	-1.89	-0.3	4.26	4.38	2.31	3.22
NP_004498.1	NP_004498.1		2	13	NP_004498.1|NP_001350612.1|NP_032342.1|NP_001290461.1|NP_001290539.1	HOMO SAPIENS	30.3	5732	121.33	checkpoint protein HUS1 isoform 1 GN=HUS1	7	4	0.57	0.22	0.88	0.31	-0.27	-0.34	-0.2	-0.44	-2.58	-2.33	-1.78	-1.05	1.85	1.95	2.31	1.21
NP_941372.1	NP_941372.1		2	11	NP_941372.1|NP_001291204.1|NP_005303.2	HOMO SAPIENS	15.7	5025	154.93	rap guanine nucleotide exchange factor 1 isoform b GN=RAPGEF1	7	2	-1.05	-1	-2.29	-2.57	-0.7	-0.18	-2.57	-1.25	0.12	-0.08	0.7	-0.51	2.3	2.38	2.31	1.33
NP_060056.1	NP_060056.1		2	3	NP_060056.1|NP_001129247.1|NP_084138.1	HOMO SAPIENS	10.4	9044	22.62	calcium channel flower homolog isoform a GN=CACFD1	2	NaN	-2.5	-2.67	NaN	NaN	-3.37	-3.37	NaN	NaN	1.23	0.76	NaN	NaN	2.39	2.41	NaN	NaN
NP_001139747.1	NP_001139747.1		2	19	NP_001139747.1|NP_001028939.1	MUS MUSCULUS	44.3	4390	187.16	interferon-inducible GTPase 1 GN=Iigp1	9	9	0.07	-0.3	-0.72	-0.42	-0.78	-0.99	-0.2	-1.94	0.61	0.42	0.45	-0.16	1.16	0.58	2.31	0.49
NP_775937.1	NP_775937.1		2	19	NP_775937.1|NP_001295010.1|NP_081130.1|NP_001164431.1	HOMO SAPIENS	48.3	4883	161.89	DTW domain-containing protein 2 isoform a GN=DTWD2	10	6	-1.9	-1.72	-2.07	-1.89	-1.86	-2.31	-1.78	-1.09	-0.52	-1.07	-0.72	0.02	3.34	2.72	2.31	2.79
NP_689968.1	NP_689968.1		2	18	NP_689968.1	HOMO SAPIENS	52.8	3203	262.26	protein canopy homolog 4 precursor GN=CNPY4	8	9	-1.55	-0.97	-1.8	-1.97	-2.27	-2.05	-3.2	-1.69	-2.12	-2.39	-2.74	-1.72	3.01	3.32	2.31	4.27
NP_001290180.1	NP_001290180.1		2	3	NP_001290180.1	HOMO SAPIENS	4.8	8163	39.31	protein ZBED8 GN=ZBED8	2	NaN	-0.62	-0.22	NaN	NaN	-1.13	-0.6	NaN	NaN	-0.95	-0.56	NaN	NaN	2.11	2.07	NaN	NaN
NP_001074248.1	NP_001074248.1		2	58	NP_001074248.1|NP_001350784.1|NP_203693.3	HOMO SAPIENS	61.5	250	964.76	unconventional myosin-Ic isoform a GN=MYO1C	25	20	-1.42	-1.45	-0.29	-0.44	-0.54	-0.65	-0.22	-0.67	-0.49	-0.42	0.05	-0.99	2.48	2.31	2.29	0.79
NP_942133.1	NP_942133.1		2	45	NP_942133.1|NP_942131.1|NP_942134.1|NP_942135.1	HOMO SAPIENS	52.5	62	1560.5	acetyl-CoA carboxylase 1 isoform 2 GN=ACACA	23	18	-1.82	-1.65	-1.24	-1.48	0.86	0.96	0.59	0	-0.37	-0.67	0.11	-1.4	1.96	1.83	2.29	0.83
NP_940878.3	NP_940878.3		2	11	NP_940878.3|NP_001340736.1|NP_001340738.1|NP_001340737.1|NP_001340734.1	HOMO SAPIENS	30.1	5768	119.79	UPF0692 protein C19orf54 isoform 1 GN=C19orf54	4	6	-0.85	-0.75	-1.69	-1.97	-1.13	-1.14	-2.44	-1.98	-0.03	0.45	-0.18	0.3	2.77	2.24	2.29	3.1
NP_036534.1	NP_036534.1		2	58	NP_036534.1|NP_001229783.1|NP_001229784.1|NP_001229785.1|NP_084078.3	HOMO SAPIENS	68	2674	305.15	arfaptin-2 isoform 2 GN=ARFIP2	17	16	-2.95	-3	-2.92	-2.98	-2	-2.02	-1.78	-1.92	0.46	0.53	0.72	0.62	2.63	2.43	2.29	1.91
NP_001139556.1	NP_001139556.1		2	4	NP_001139556.1	MUS MUSCULUS	5.4	2999	30.72	FAST kinase domain-containing protein 5, mitochondrial GN=Fastkd5	2	NaN	-2.8	-2.5	NaN	NaN	-2.32	-3.09	NaN	NaN	1.5	1.55	NaN	NaN	3.03	2.65	NaN	NaN
NP_001329.1	NP_001329.1		2	18	NP_001329.1|NP_001193995.1|NP_001193992.1|NP_001193993.1|NP_001020363.1|NP_034118.1|NP_001263192.1|NP_001193994.1	HOMO SAPIENS	30.9	5606	127.47	coxsackievirus and adenovirus receptor isoform 1 precursor GN=CXADR	7	8	1.05	1.4	1.87	2.36	-2.91	-3.01	-3.22	-3.69	-2.54	-2.56	-2.11	-2.33	2.44	2.51	2.29	1.42
NP_115693.2	NP_115693.2		2	11	NP_115693.2	HOMO SAPIENS	24.7	7288	63.01	dnaJ homolog subfamily C member 30 precursor GN=DNAJC30	3	5	-2.75	-1.6	-1.48	-2.7	-1.16	-0.78	0.57	-0.2	-0.28	-0.11	0.07	-1.17	2.72	2.72	2.29	0.85
NP_004791.1	NP_004791.1		2	19	NP_004791.1	HOMO SAPIENS	31	2583	312.55	transmembrane 9 superfamily member 2 precursor GN=TM9SF2	6	4	0.47	0.5	0.72	0.29	0.27	0.29	1.65	-0.83	-1.96	-2.05	-2.97	-3.09	1.7	1.52	2.29	-0.4
NP_001306872.1	NP_001306872.1		2	6	NP_001306872.1|NP_000910.2|NP_001170777.1|NP_620121.1|NP_620177.1|NP_620176.1	HOMO SAPIENS	10	6548	88.63	peptidyl-glycine alpha-amidating monooxygenase isoform f precursor GN=PAM	4	2	-2.92	-2.55	-2.92	-3.89	0.76	0.88	0.72	0.6	-1.13	-1.26	-2.47	-1.79	2.34	2.55	2.29	1.28
NP_115731.2	NP_115731.2		2	5	NP_115731.2|NP_001135973.1|NP_082645.1	HOMO SAPIENS	2.9	9175	20.73	vacuolar fusion protein MON1 homolog A isoform a GN=MON1A	2	NaN	-1.77	-2.27	NaN	NaN	-3.4	-1.95	NaN	NaN	-0.52	-0.22	NaN	NaN	1.35	1.11	NaN	NaN
NP_001073335.1	NP_001073335.1		2	27	NP_001073335.1|NP_001305765.1|NP_001292581.1	HOMO SAPIENS	41.2	4266	193.95	mitochondrial chaperone BCS1 isoform a GN=BCS1L	11	10	-1.95	-1.82	-1.19	-1.97	-1.81	-1.35	-0.78	-1.96	1.23	1.29	1.66	-0.02	1.73	1.88	2.29	0.49
NP_001138304.1	NP_001138304.1		2	23	NP_001138304.1|NP_001073963.1|NP_001284592.1|NP_001284593.1|NP_001284594.1|NP_001284591.1|NP_001284595.1|NP_001284596.1	HOMO SAPIENS	32	3407	246.5	tetratricopeptide repeat protein 39A isoform 1 GN=TTC39A	9	11	-1.65	-1.2	-1.64	-2.65	-1.46	-1.76	-1.31	-1.71	1.2	1.24	1.48	-0.12	2.2	1.85	2.27	0.79
NP_005722.1	NP_005722.1		2	10	NP_005722.1	HOMO SAPIENS	80.3	1187	507.79	actin-related protein 2/3 complex subunit 2 GN=ARPC2	2	2	-0.9	-1.2	0.31	1.09	-1.16	-0.83	0.02	-0.2	-0.98	-0.87	0.18	0.16	1.54	1.25	2.27	1.64
NP_001336891.1	NP_001336891.1		2	3	NP_001336891.1|NP_001336892.1|NP_444333.3	HOMO SAPIENS	6.7	7882	46.24	ectonucleoside triphosphate diphosphohydrolase 7 isoform 1 GN=ENTPD7	2	NaN	-0.37	-0.3	NaN	NaN	-0.03	0.34	NaN	NaN	-1.9	-2.16	NaN	NaN	1.25	1.71	NaN	NaN
NP_788276.1	NP_788276.1		2	47	NP_788276.1|NP_001265126.1|NP_001265146.1|NP_001265145.1|NP_001265127.1	HOMO SAPIENS	50	1562	439.9	CDK5 regulatory subunit-associated protein 3 isoform b GN=CDK5RAP3	15	14	-0.12	-0.3	0.05	-0.21	-1.92	-1.87	-1	-1.29	-0.28	-0.48	-0.22	-0.59	2.2	1.98	2.27	1.1
NP_057071.2	NP_057071.2		2	63	NP_057071.2	HOMO SAPIENS	83.5	3006	277.26	heme-binding protein 1 GN=HEBP1	13	11	-2.35	-2.45	-3.19	-3.29	-2.46	-2.33	-3.07	-2.06	0.43	0.51	0.31	0.41	3.12	2.7	2.27	3.17
NP_006806.1	NP_006806.1		2	58	NP_006806.1|NP_062744.1|NP_001308374.1	HOMO SAPIENS	35.3	5569	128.76	transmembrane emp24 domain-containing protein 2 isoform 1 precursor GN=TMED2	7	7	-0.95	-0.82	-0.49	-0.91	-0.84	-0.65	0.39	-0.63	-0.49	-0.45	-0.27	-0.85	2.7	2.43	2.27	0.83
NP_003809.1	NP_003809.1		2	14	NP_003809.1	HOMO SAPIENS	27.6	4996	156.05	phosphatidate cytidylyltransferase 2 GN=CDS2	6	4	-1.6	-1.57	-0.81	-1.4	0.81	1.09	0.28	-0.65	-2.51	-1.83	-1.71	-2.8	2.39	2.24	2.27	1.24
NP_002035.1	NP_002035.1		2	35	NP_002035.1|NP_001001556.1|NP_001275959.1|NP_001338976.1	HOMO SAPIENS	52.8	2195	355.44	N-acetylgalactosamine kinase isoform 1 GN=GALK2	12	12	-1.15	-1.4	-0.4	-0.91	-0.27	-0.44	-0.28	-0.63	-1.62	-1.57	-1.66	-1.05	3.24	2.77	2.27	1.62
NP_115904.1	NP_115904.1		2	8	NP_115904.1|NP_058058.1	HOMO SAPIENS	35.3	6393	94.1	bcl-2-related ovarian killer protein GN=BOK	2	5	0.4	-0.2	0.58	0.23	-4.18	-3.53	-3.07	-2.64	0.34	-0.34	-0.09	-0.98	2.01	2.24	2.27	0.02
NP_001035207.1	NP_001035207.1		2	53	NP_001035207.1|NP_056057.2|NP_001128662.1	HOMO SAPIENS	45.5	486	772.12	arf-GAP with Rho-GAP domain, ANK repeat and PH domain-containing protein 1 isoform c GN=ARAP1	23	21	-0.45	-0.65	-0.22	-0.78	-1.21	-1.5	-0.48	-0.95	-1.62	-1.43	-0.97	-1.28	2.86	2.6	2.27	1.42
NP_003621.1	NP_003621.1		2	22	NP_003621.1|NP_064345.1|NP_001157667.1|NP_001334290.1	HOMO SAPIENS	38.8	5110	150.95	peroxisomal biogenesis factor 3 GN=PEX3	9	8	-0.57	-0.7	0.09	-0.42	0.4	0.44	0.28	-0.63	-1.38	-1.15	-1.26	-2.08	1.73	1.4	2.27	0.74
NP_000953.2	NP_000953.2		2	3	NP_000953.2|NP_542158.1|NP_001258093.1|NP_001258297.1|NP_001258094.1|NP_001258095.1|NP_032995.1	HOMO SAPIENS	9.8	1588	54.78	prostaglandin G/H synthase 1 isoform 1 precursor GN=PTGS1	2	NaN	0.07	-0.05	NaN	NaN	-0.81	-0.47	NaN	NaN	-0.67	-0.28	NaN	NaN	-0.52	-0.36	NaN	NaN
NP_004757.1	NP_004757.1		2	51	NP_004757.1	HOMO SAPIENS	73	262	952.54	coatomer subunit beta' GN=COPB2	10	8	-0.7	-0.8	0.11	0	-0.27	-0.29	0.22	-0.77	-0.52	-0.51	-0.07	-1.26	1.59	1.25	2.25	0.58
NP_060859.4	NP_060859.4		1	2	NP_060859.4|NP_001138737.1	HOMO SAPIENS	5.4	9274	19.49	GDP-fucose transporter 1 isoform a GN=SLC35C1	NaN	2	NaN	NaN	-0.97	-1.27	NaN	NaN	1.17	-0.58	NaN	NaN	-1.35	-1.92	NaN	NaN	2.25	1.21
NP_612398.2	NP_612398.2		2	34	NP_612398.2|NP_001337561.1|NP_001337562.1|NP_001337563.1|NP_001317693.1|NP_001337560.1|NP_001337564.1	HOMO SAPIENS	67.4	1327	478.24	protein NOXP20 isoform 1 GN=FAM114A1	15	13	-1.87	-1.95	-2.09	-2.31	-1.46	-1.37	-1.46	-0.71	-0.18	-0.87	-0.54	-0.23	3.01	2.79	2.25	2.79
NP_001180262.1	NP_001180262.1		2	26	NP_001180262.1	HOMO SAPIENS	51.1	1527	445.04	coronin-1A GN=CORO1A	11	8	-2.62	-3.05	-3.48	-3.79	1.59	1.4	1.09	1.27	-3.5	-3.46	-4.47	-2.4	1.92	2.19	2.25	2.25
NP_067052.2	NP_067052.2		2	8	NP_067052.2|NP_001316629.1|NP_001316630.1	HOMO SAPIENS	5.8	8004	42.97	netrin-4 isoform 1 precursor GN=NTN4	3	3	1.07	1.05	-0.22	0.13	-2.59	-2.13	-0.54	-0.24	-5.58	-3.18	-5.08	-2.24	3.1	3.18	2.25	3.15
NP_056450.2	NP_056450.2		2	35	NP_056450.2|NP_001269608.1|NP_001269609.1|NP_001269610.1|NP_001341227.1|NP_001317707.1|NP_001317706.1|NP_001341222.1	HOMO SAPIENS	39.4	423	820.11	GTPase-activating protein and VPS9 domain-containing protein 1 isoform 4 GN=GAPVD1	14	10	-1	-1	-0.52	-0.93	-0.81	-0.67	-0.63	-0.97	-0.98	-1.49	-0.09	-1.3	2.06	2.1	2.25	1.17
NP_001258570.1	NP_001258570.1		2	11	NP_001258570.1|NP_055156.1|NP_001344691.1|NP_001344692.1	HOMO SAPIENS	46.2	2829	293.77	mitochondrial carrier homolog 1 PSAP-LL GN=MTCH1	5	4	-1.12	-1.02	-0.49	-1.4	-0.62	-0.57	-1.11	-2.22	-0.28	-0.87	0.94	-1.77	1.61	1.52	2.25	0.85
NP_644670.1	NP_644670.1		2	11	NP_644670.1	HOMO SAPIENS	63.5	791	483.62	EH domain-containing protein 4 GN=EHD4	4	4	-1.47	-1.2	-1.35	-1.45	-0.84	-0.75	-0.65	-0.65	0.34	0.39	0.56	0.04	2.32	2.14	2.25	1.01
NP_037404.2	NP_037404.2		2	3	NP_037404.2|NP_076397.2|NP_001138516.1|NP_001033732.1	HOMO SAPIENS	4	8734	27.92	solute carrier organic anion transporter family member 3A1 isoform 1 GN=SLCO3A1	2	NaN	-1.9	-2.32	NaN	NaN	-1.75	-2.02	NaN	NaN	1.75	0.65	NaN	NaN	2.63	2.7	NaN	NaN
NP_056201.2	NP_056201.2		2	35	NP_056201.2|NP_001182068.1	HOMO SAPIENS	51	928	573.65	conserved oligomeric Golgi complex subunit 4 isoform 1 GN=COG4	16	10	-0.15	-0.27	0.27	-0.6	-1.32	-1.17	0.09	-1.45	-0.21	-0.31	-0.99	-1.6	1.85	1.83	2.25	0.85
NP_001307643.1	NP_001307643.1		2	77	NP_001307643.1|NP_080976.1	HOMO SAPIENS	33.4	213	1036.74	protein dopey-2 GN=DOP1B	38	29	-0.8	-0.87	0.02	-0.83	-1.59	-1.58	-0.76	-1.19	-0.74	-0.9	-0.49	-1.42	2.53	2.43	2.25	1.55
NP_000277.1	NP_000277.1		2	7	NP_000277.1|NP_598786.1	HOMO SAPIENS	17.2	7450	58.04	peroxisome assembly protein 12 GN=PEX12	4	2	-1.5	-2.22	-0.63	-2.33	-1.56	-1.12	-1.04	-2.06	1.78	1.35	1.24	-0.32	0.57	0.92	2.25	1.1
NP_077306.3	NP_077306.3		2	26	NP_077306.3|NP_001304858.3|NP_001303617.1	HOMO SAPIENS	44.9	2373	334.67	long-chain fatty acid transport protein 3 isoform 1 precursor GN=SLC27A3	11	11	-3.17	-1.82	-2.38	-1.66	0.7	0.67	0.22	-0.2	0.46	0.42	0.61	-1.07	1.25	1.32	2.25	0.92
NP_001340996.1	NP_001340996.1		2	18	NP_001340996.1|NP_059982.2|NP_974487.2|NP_001340995.1|NP_001340994.1|NP_001340997.1|NP_001305689.1	HOMO SAPIENS	28.3	5029	154.83	mitochondrial enolase superfamily member 1 isoform 6 GN=ENOSF1	10	6	-0.62	-0.55	-1.15	-0.73	-1.24	-1.27	-1.72	-1.31	-1.16	-1.66	-0.45	-0.44	3.12	2.94	2.25	1.82
NP_001139571.1	NP_001139571.1		2	5	NP_002489.1|NP_001139571.1	HOMO SAPIENS	10.4	8471	32.55	serine/threonine-protein kinase Nek3 isoform b GN=NEK3	3	2	-0.4	-0.42	-0.07	-0.62	-0.49	-0.52	-1.28	-0.85	-1.56	-1.91	-1.64	-1.85	2.22	1.73	2.25	1.66
NP_073581.2	NP_073581.2		2	29	NP_073581.2	HOMO SAPIENS	41.8	3042	274.58	RUS1 family protein C16orf58 GN=C16orf58	13	12	-0.57	-0.57	0.09	-0.88	-0.22	-0.03	0.09	-1.03	-1.69	-1.21	-1.15	-1.79	2.22	2.38	2.25	1.21
NP_004575.1	NP_004575.1		2	9	NP_004575.1|NP_001230153.1	HOMO SAPIENS	16.8	6500	90.49	cell cycle checkpoint control protein RAD9A isoform 1 GN=RAD9A	6	3	-0.6	-0.42	-0.11	-0.6	-0.22	-0.34	-0.04	-0.16	-1.5	-2	-1.35	-0.76	3.01	2.82	2.25	1.71
NP_722523.1	NP_722523.1		2	17	NP_001337461.1|NP_722523.1|NP_001337462.1|NP_001284543.1|NP_001337463.1|NP_001337464.1|NP_001337465.1|NP_001337466.1|NP_001291408.1|NP_065201.1|NP_001337468.1|NP_001337469.1|NP_001337470.1|NP_001337471.1|NP_001337472.1|NP_001337474.1|NP_001337467.1|NP_001337473.1|NP_001337476.1|NP_001337477.1|NP_001337482.1|NP_001346887.1|NP_766514.2	HOMO SAPIENS	18.4	4665	171.58	sorting nexin-14 isoform a GN=SNX14	9	6	-0.92	-0.62	-0.43	-0.99	0.19	0.03	0.35	-0.87	-0.52	-0.96	-0.81	-1.47	1.75	1.35	2.23	0.72
NP_006145.2	NP_006145.2		2	23	NP_006145.2|NP_001271267.1|NP_001271268.1|NP_001271269.1|NP_940682.2|NP_001316141.1	HOMO SAPIENS	40.1	579	496.83	E3 ubiquitin-protein ligase NEDD4 isoform 1 GN=NEDD4	11	8	-4.07	-3.6	-3.69	-3.04	-1.24	-1.43	-0.94	-1.43	0.77	0.42	-0.52	-0.05	2.93	2.94	2.23	1.69
NP_001071105.1	NP_001071105.1		2	27	NP_001071105.1	HOMO SAPIENS	21.2	2316	105.01	ras-related protein Rab-6D GN=RAB6D	6	5	-0.62	-0.42	-0.54	-0.54	-0.78	-0.42	0.26	0.1	-1.47	-1.21	-1.62	-1.12	2.22	2.34	2.23	1.08
NP_004081.1	NP_004081.1		2	9	NP_004081.1	HOMO SAPIENS	57.8	5246	144.16	dual specificity protein phosphatase 3 GN=DUSP3	4	3	-2.2	-2.27	-1.66	-1.53	-0.67	-1.04	-0.74	-0.26	0.71	0.87	0.99	0.96	2.13	1.93	2.23	2.41
NP_001032209.1	NP_001032209.1		2	42	NP_001032209.1|NP_001180511.1|NP_001180512.1|NP_005001.3|NP_001180513.1|NP_795904.3|NP_001139503.1	HOMO SAPIENS	28.3	1669	422.76	neuronal cell adhesion molecule isoform A precursor GN=NRCAM	17	20	-3.17	-2.65	-4.77	-5.24	0.62	0.52	-0.94	0.62	-0.12	-0.17	-0.16	0.14	2.13	2.31	2.23	2.02
NP_001028755.2	NP_001028755.2		2	52	NP_001028755.2|NP_001032248.1|NP_001317188.1	HOMO SAPIENS	48.9	2541	317.45	acyl-coenzyme A thioesterase 9, mitochondrial isoform b precursor GN=ACOT9	16	14	-1.4	-1.52	-0.43	-0.73	-0.94	-1.19	-1.41	-1.41	-0.09	-0.2	0.13	-0.09	2.22	2.17	2.23	1.35
NP_001347022.1	NP_001347022.1		2	5	NP_001347022.1	MUS MUSCULUS	42.2	581	541.52	exocyst complex component 2 GN=Exoc2	3	NaN	-1.67	-1.45	NaN	NaN	-0.4	-0.1	NaN	NaN	0.55	0.39	NaN	NaN	1.37	1.11	NaN	NaN
NP_000683.3	NP_000683.3		2	27	NP_000683.3	HOMO SAPIENS	60.3	1263	412.73	aldehyde dehydrogenase X, mitochondrial precursor GN=ALDH1B1	10	10	-2.65	-2.87	-2	-2.44	-1.32	-1.27	-1.89	-1.21	0.28	0.03	0.05	0.35	2.84	2.99	2.23	2.07
NP_872353.2	NP_872353.2		2	35	NP_872353.2|NP_598781.1|NP_001289987.1|NP_001289990.1|NP_001289988.1|NP_001289989.1	HOMO SAPIENS	42.7	4174	152.65	transmembrane emp24 domain-containing protein 4 isoform 1 precursor GN=TMED4	8	7	-1.32	-1.45	-0.79	-0.99	-0.38	-0.62	0.09	0.06	-0.4	-0.98	-0.97	-1.19	3.05	2.79	2.23	0.83
NP_954712.1	NP_954712.1		2	10	NP_954712.1	HOMO SAPIENS	13	4866	162.43	protein unc-13 homolog D GN=UNC13D	7	3	-0.97	-0.85	-1.37	-2.23	1.24	1.25	1.31	1.19	-2.3	-2.28	-3.35	-2.72	2.11	1.59	2.23	0.52
NP_003163.1	NP_003163.1		2	11	NP_003163.1|NP_001267716.1	HOMO SAPIENS	28.6	6274	98.98	surfeit locus protein 1 isoform 1 GN=SURF1	5	5	-2.65	-2.12	-2.11	-1.69	-1.51	-1.35	-1.04	-1.37	0.64	0.76	0.58	-0.09	2.27	2.46	2.23	0.67
NP_003392.1	NP_003392.1		2	3	NP_003392.1|NP_001304942.1	HOMO SAPIENS	41.6	4021	208.7	DNA repair protein XRCC4 isoform 1 GN=XRCC4	NaN	2	NaN	NaN	-6.18	-5.99	NaN	NaN	0.67	1.73	NaN	NaN	-6.09	-4.05	NaN	NaN	2.23	2.11
NP_005679.2	NP_005679.2		2	14	NP_005679.2|NP_001306961.1|NP_001018881.1	HOMO SAPIENS	13.5	4811	165.24	multidrug resistance-associated protein 5 isoform 1 GN=ABCC5	7	5	-1.17	-2.1	-1.55	-1.71	-1.7	-2.05	-1.76	-2.46	2.05	1.32	2.45	-0.34	0.97	1.16	2.23	1.12
NP_056069.2	NP_056069.2		2	50	NP_056069.2	HOMO SAPIENS	48.9	152	1138.83	kinesin-like protein KIF13B GN=KIF13B	24	20	-3.1	-3.27	-2.47	-2.57	-2.21	-2.18	-1.48	-1.73	0.67	0.7	0.85	0.43	2.63	2.77	2.23	1.8
NP_060648.2	NP_060648.2		2	6	NP_060648.2|NP_001171140.1	HOMO SAPIENS	44.5	2906	173.93	Golgi phosphoprotein 3-like GN=GOLPH3L	NaN	3	NaN	NaN	-1.06	-1.48	NaN	NaN	-0.28	-0.63	NaN	NaN	-0.31	0.6	NaN	NaN	2.23	2.11
NP_057113.1	NP_057113.1		2	51	NP_057113.1|NP_001309209.1|NP_001309210.1|NP_001309211.1	HOMO SAPIENS	58.9	3261	257.53	dehydrogenase/reductase SDR family member 7 isoform 1 precursor GN=DHRS7	10	8	-1.9	-1.57	-0.81	-1.43	0.94	0.99	1.24	-0.24	-1.32	-1.41	-0.47	-2.2	1.85	1.83	2.21	0.52
NP_777576.1	NP_777576.1		2	45	NP_777576.1	HOMO SAPIENS	31.1	655	669.46	E3 ubiquitin-protein ligase UBR1 GN=UBR1	23	14	-3.17	-2.77	-1.89	-2.36	-1.43	-1.61	-0.41	-1.17	0.92	0.73	0.97	-0.27	2.18	2.17	2.21	1.3
NP_079390.3	NP_079390.3		2	16	NP_079390.3	HOMO SAPIENS	9.4	3754	224	centrosomal protein of 290 kDa GN=CEP290	9	6	-2.35	-2.32	-1.89	-2.52	0.03	-0.21	-0.39	-0.71	-1.07	-0.98	-0.27	-0.5	2.6	2.58	2.21	1.91
NP_001273737.1	NP_001273737.1		2	16	NP_001273737.1|NP_570721.1	HOMO SAPIENS	43.9	3719	225.31	protein PRRC1 isoform 1 GN=PRRC1	6	4	-1.3	-1.65	-1.96	-2.15	-1	-1.14	-1.65	-0.87	-0.67	-0.84	-1.35	-0.32	2.89	2.41	2.21	2.41
NP_001879.1	NP_001879.1		2	9	NP_001879.1	HOMO SAPIENS	37.5	5911	113.65	ketimine reductase mu-crystallin GN=CRYM	5	4	-3.72	-2.62	-1.55	-1.45	-3.16	-3.35	-1.2	-1.63	-0.18	-0.56	-0.27	-0.35	2.2	2.65	2.21	2.43
NP_005104.3	NP_005104.3		2	58	NP_005104.3	HOMO SAPIENS	69.2	552	729.01	golgin subfamily A member 5 GN=GOLGA5	25	18	-0.62	-0.9	0.13	-0.36	-1.27	-1.14	-0.67	-1.07	-0.46	-0.65	-0.83	-1.26	2.56	2.46	2.21	1.06
NP_055956.1	NP_055956.1		2	22	NP_055956.1	HOMO SAPIENS	67.2	2095	366.91	glycerol-3-phosphate dehydrogenase 1-like protein GN=GPD1L	6	5	-2.6	-2.17	-2.02	-2.49	-2.89	-3.01	-2.68	-2.8	1.93	1.74	1.66	0.96	2.41	1.9	2.21	1.71
NP_002022.1	NP_002022.1		2	34	NP_002022.1|NP_001153016.1	HOMO SAPIENS	44.3	2932	284.65	tyrosine-protein kinase FRK GN=FRK	13	13	0.4	0.32	1.15	0.62	-1.16	-1.19	-0.37	-1.47	-1.16	-1.12	-1.44	-1.49	1.96	1.83	2.21	0.22
NP_000654.2	NP_000654.2		2	51	NP_000654.2	HOMO SAPIENS	76.4	1124	521.62	4-aminobutyrate aminotransferase, mitochondrial precursor GN=ABAT	15	12	-4.35	-3.77	-4.54	-4.62	-3.67	-4.33	-3.76	-2.76	2.76	2.56	2.56	1.81	2.75	2.46	2.21	1.03
NP_109591.1	NP_109591.1		2	52	NP_109591.1|NP_001012303.1|NP_006208.1	HOMO SAPIENS	58.8	2255	347.69	leukocyte elastase inhibitor GN=SERPINB1	16	19	-3.32	-3.37	-3.22	-3.68	-4.21	-4.59	-4.5	-3.61	2.58	2.25	1.87	1.33	2.46	2.29	2.21	1.53
NP_001156610.1	NP_001156610.1		2	6	NP_001156610.1	MUS MUSCULUS	5.1	8890	25.21	caspase recruitment domain-containing protein 6 GN=Card6	3	3	-0.7	0.35	-0.16	0.03	1.13	1.37	-1	-0.28	-0.46	-0.06	-0.81	-5.61	-0.52	0	2.21	2.32
NP_001307466.1	NP_001307466.1		2	3	NP_001307466.1	HOMO SAPIENS	4.6	8798	26.84	glucose-6-phosphate exchanger SLC37A1 GN=SLC37A1	2	NaN	-1.65	-2.15	NaN	NaN	-1.78	-1.61	NaN	NaN	1.1	0.51	NaN	NaN	2.72	2.67	NaN	NaN
NP_001338590.1	NP_001338590.1		2	29	NP_001338590.1|NP_001338592.1|NP_542407.2|NP_001028259.1|NP_001338593.1|NP_001013824.2	HOMO SAPIENS	42.8	3688	227.33	O-acetyl-ADP-ribose deacetylase MACROD2 isoform 3 GN=MACROD2	10	13	-4.7	-4.12	-4.92	-4.46	-2.29	-2.28	-2.22	-1.39	0.98	0.81	0.34	0.62	2.93	2.55	2.19	2.68
NP_073738.2	NP_073738.2		2	31	NP_073738.2|NP_001245301.1|NP_001245302.1|NP_659076.2	HOMO SAPIENS	35.7	2503	321.23	spermatogenesis-associated protein 20 isoform 1 precursor GN=SPATA20	17	12	-2.6	-2.72	-1.21	-1.97	-3.86	-4.31	-3.22	-3.09	1.56	1.29	1.64	0.67	2.72	2.6	2.19	0.76
NP_001186112.1	NP_001186112.1		2	18	NP_001186112.1|NP_001186113.1|NP_001186109.1|NP_001186110.1|NP_001001486.1|NP_001001487.1|NP_001186108.1|NP_001001485.1|NP_001186111.1|NP_081198.1	HOMO SAPIENS	40	1610	431.22	calcium-transporting ATPase type 2C member 1 isoform 1e GN=ATP2C1	8	7	-1.75	-1.65	-0.85	-1.53	-0.76	-0.44	1.09	-1.59	0.71	0.7	0.43	-1.92	1.77	1.61	2.19	0.54
NP_001335151.1	NP_001335151.1		2	20	NP_001335151.1	MUS MUSCULUS	34.9	1986	146.3	pyrroline-5-carboxylate reductase 1, mitochondrial GN=Pycr1	3	4	-0.6	-0.4	-0.92	-0.03	0.19	-0.26	0.04	-0.46	-1.99	-2.28	-2.77	-2.06	2.32	2.84	2.19	3.39
NP_640339.4	NP_640339.4		2	7	NP_640339.4|NP_001342304.1	HOMO SAPIENS	9.8	7295	62.89	thiosulfate sulfurtransferase/rhodanese-like domain-containing protein 2 GN=TSTD2	4	3	0.15	-0.12	0.11	0.39	-0.81	-1.06	-0.89	-0.48	-2.27	-2.67	-2.52	-1.38	2.65	2.53	2.19	2.27
NP_001273104.1	NP_001273104.1		2	3	NP_001273104.1|NP_001349042.1|NP_001349045.1|NP_001349043.1|NP_001349047.1	HOMO SAPIENS	35.4	1324	433.24	C2 domain-containing protein 5 isoform b GN=C2CD5	2	NaN	-1.62	-1.02	NaN	NaN	-0.92	-0.08	NaN	NaN	1.01	1.12	NaN	NaN	-0.12	0.46	NaN	NaN
NP_001077395.1	NP_001077395.1		2	32	NP_001077395.1	HOMO SAPIENS	50.9	4152	201.34	isoaspartyl peptidase/L-asparaginase GN=ASRGL1	11	9	-3.95	-3.77	-3.08	-4.28	1.21	1.25	-0.83	0.89	-1.93	-1.94	-2.09	-1.76	2.82	2.53	2.19	3.62
NP_001269803.1	NP_001269803.1		2	15	NP_001269803.1|NP_003060.2|NP_001269804.1|NP_001345547.1	HOMO SAPIENS	37.1	267	589.58	probable global transcription activator SNF2L1 isoform d GN=SMARCA1	7	6	1	0.77	2.09	1.45	-2.94	-3.5	-3.07	-3.55	-2.73	-2.89	-2.97	-1.76	3.24	2.89	2.19	1.17
NP_060773.3	NP_060773.3		2	22	NP_060773.3	HOMO SAPIENS	56.6	581	714.26	exocyst complex component 2 GN=EXOC2	11	9	-1.92	-2.05	-0.7	-1.14	0.13	0.26	0.24	-0.56	0.09	0.11	0.52	-0.87	1.8	1.52	2.19	0.34
NP_996734.1	NP_996734.1		2	3	NP_996734.1|NP_001007597.1	HOMO SAPIENS	30.2	2638	89.05	reticulon-1 isoform C GN=RTN1	2	NaN	-2.17	-2.2	NaN	NaN	-1.73	-2.91	NaN	NaN	1.93	2.16	NaN	NaN	0.45	0.53	NaN	NaN
NP_001032722.1	NP_001032722.1		2	15	NP_001032722.1|NP_001347743.1	HOMO SAPIENS	34.4	4658	171.78	nucleotide exchange factor SIL1 precursor GN=SIL1	8	7	0.3	0.32	0.58	0.13	-3.72	-4.2	-2.74	-2.5	0.31	0.17	-0.54	-0.14	2.7	2.53	2.19	1.8
NP_060895.1	NP_060895.1		2	42	NP_060895.1|NP_663476.1	HOMO SAPIENS	55.1	2313	340.74	phosphatidylinositol 4-kinase type 2-alpha GN=PI4K2A	19	20	-1.45	-1.42	-1.01	-1.27	-0.81	-0.49	0.24	-0.5	0.06	-0.11	0.29	-1.07	1.96	1.85	2.19	1.03
NP_777565.3	NP_777565.3		2	30	NP_777565.3|NP_001338604.1	HOMO SAPIENS	61	3207	262.08	protein FAM98C isoform 1 GN=FAM98C	12	14	-1.75	-1.62	-1.26	-1.63	-3.13	-1.56	-2.2	-2.28	-1.04	-1.94	-1.98	-0.75	3.22	3.42	2.19	2.56
NP_055241.1	NP_055241.1		2	10	NP_055241.1|NP_001269383.1	HOMO SAPIENS	62.1	1425	411.85	sorting nexin-5 isoform a GN=SNX5	5	4	-0.5	-0.5	-0.72	-1.14	-0.94	-1.19	-0.94	-0.65	-0.98	-1.15	-0.22	-0.11	2.67	2.91	2.19	2
NP_001035257.1	NP_001035257.1		2	10	NP_001035257.1|NP_001035258.1|NP_001159827.1|NP_002295.1|NP_032520.1	HOMO SAPIENS	19.5	6169	102.88	beta-1,3-N-acetylglucosaminyltransferase lunatic fringe isoform a precursor GN=LFNG	4	5	-2.6	-2.42	-1.1	0.1	-2.43	-2.46	-0.67	-1.19	-0.46	-0.9	-0.65	0.32	2.67	2.82	2.19	1.82
NP_001028350.1	NP_001028350.1		2	3	NP_001028350.1|NP_001344813.1	MUS MUSCULUS	6.1	7970	32.64	transmembrane protein 181 isoform 1 GN=Tmem181a	2	NaN	-0.7	-0.57	NaN	NaN	0.13	-0.1	NaN	NaN	0.03	-0.08	NaN	NaN	0.43	0.58	NaN	NaN
NP_002932.1	NP_002932.1		2	48	NP_002932.1|NP_598334.2|NP_001139317.1|NP_062286.2	HOMO SAPIENS	27.8	1378	441.75	roundabout homolog 1 isoform a precursor GN=ROBO1	21	19	-3.77	-3.37	-2.9	-2.59	0.11	-0.08	-0.3	-0.06	-0.52	-0.65	-0.31	-0.76	3.12	3.01	2.17	1.91
NP_001814.2	NP_001814.2		2	64	NP_001814.2|NP_001349460.1	HOMO SAPIENS	82.9	1449	458.42	creatine kinase B-type isoform 1 GN=CKB	11	9	0.17	-0.05	-0.07	0.26	-3.48	-3.87	-2.52	-2.96	-1.26	-1.26	-0.99	-0.76	2.96	2.58	2.17	2.45
NP_059980.2	NP_059980.2		2	42	NP_059980.2|NP_080487.2	HOMO SAPIENS	43.8	4174	199.76	transmembrane emp24 domain-containing protein 9 precursor GN=TMED9	10	8	-1.42	-1.4	-1.21	-2.21	-0.38	-0.7	0.17	0.16	0	0.08	0.02	-1.01	2.37	2.24	2.17	0.74
NP_001719.2	NP_001719.2		2	29	NP_001719.2|NP_001309172.1|NP_940993.1|NP_940992.1	HOMO SAPIENS	33.2	4518	178.87	basigin isoform 1 precursor GN=BSG	9	8	-1.75	-1.55	-0.31	0.05	-0.13	-0.29	-0.13	0.32	-1.75	-1.43	-1.82	-1.01	2.51	2.75	2.17	1.75
NP_003867.1	NP_003867.1		2	4	NP_003867.1|NP_001161979.1	HOMO SAPIENS	28.6	6542	88.75	transmembrane protein 11, mitochondrial GN=TMEM11	2	NaN	-0.8	-0.77	NaN	NaN	-0.62	-0.16	NaN	NaN	-0.34	-0.28	NaN	NaN	1.66	1.11	NaN	NaN
NP_001317004.1	NP_001317004.1		2	93	NP_001317004.1|NP_001333178.1|NP_001333175.1|NP_919277.2|NP_001333172.1|NP_001333176.1|NP_001269973.1|NP_001269972.1|NP_001003719.1|NP_001106185.1|NP_001273192.1	HOMO SAPIENS	22.6	738	635.14	ral GTPase-activating protein subunit alpha-1 isoform 5 GN=RALGAPA1	37	31	-1.25	-1.35	-0.54	-1.25	-0.54	-0.52	0.09	-0.91	0.18	0.08	0.76	-0.91	1.85	1.61	2.17	0.72
NP_060318.4	NP_060318.4		2	50	NP_060318.4|NP_932773.2|NP_001287717.1|NP_940858.2	HOMO SAPIENS	31.2	289	438.1	constitutive coactivator of PPAR-gamma-like protein 2 isoform 1 GN=FAM120C	20	21	-1.85	-1.45	-1.28	-1.4	0.59	0.8	0.48	0.28	-0.98	-1.12	-0.43	-0.71	1.73	1.88	2.17	1.28
NP_060647.2	NP_060647.2		2	19	NP_060647.2|NP_001305288.1|NP_001020088.1	HOMO SAPIENS	13.5	3700	226.82	NEDD4-binding protein 2 isoform 1 GN=N4BP2	8	10	-2.7	-2.22	-1.8	-1.74	-2.35	-2.31	-2.55	-1.09	1.23	1.26	1.19	1.01	2.22	2.22	2.17	1.89
NP_001339017.1	NP_001339017.1		2	29	NP_001339017.1|NP_001339018.1|NP_060069.3|NP_001339019.1|NP_001339027.1|NP_001339021.1|NP_001339026.1|NP_001339028.1|NP_001339030.1|NP_001339020.1|NP_001339023.1|NP_001339032.1|NP_001339043.1|NP_001339037.1|NP_001339038.1|NP_001339029.1|NP_001339039.1|NP_001339040.1|NP_001339044.1|NP_001339041.1|NP_001339042.1|NP_001339047.1|NP_001339048.1|NP_001291504.1|NP_766126.2|NP_001291649.1|NP_001291501.1	HOMO SAPIENS	29	3509	238.82	vezatin isoform a GN=VEZT	14	9	-3.65	-3.67	-2.54	-3.5	-0.43	-0.54	-1.04	-1.15	1.2	1.52	1.98	-0.55	1.89	1.88	2.17	0.99
NP_694854.2	NP_694854.2		2	10	NP_694854.2|NP_001161146.1|NP_001161147.1|NP_001243431.1|NP_001243433.1|NP_001334176.1|NP_848836.2|NP_001139449.1	HOMO SAPIENS	24.7	6506	90.21	cell adhesion molecule 2 isoform 3 precursor GN=CADM2	2	6	-5.05	-3.7	-1.87	-1.97	-5.48	-5.14	-2.35	-1.92	-1.44	-3.2	-1.75	-0.66	4.35	4.1	2.17	2.59
NP_008879.3	NP_008879.3		2	12	NP_008879.3	HOMO SAPIENS	40.7	3597	233.26	heat shock 70 kDa protein 13 precursor GN=HSPA13	5	6	-1.37	-1.22	-1.35	-1.09	0.05	0.03	0.57	0.32	-2.08	-2.16	-2.27	-1.54	2.22	1.85	2.17	1.78
NP_997507.1	NP_997507.1		2	34	NP_997507.1|NP_001268748.1|NP_033728.1|NP_001094923.2	MUS MUSCULUS	31.1	1687	418.53	angiotensin-converting enzyme isoform 1 precursor GN=Ace	18	11	-0.1	-0.07	-1.28	-1.5	-1.56	-1.04	-1.04	-1.73	-0.15	-0.28	0.99	-0.39	1.3	1.4	2.15	1.57
NP_001116224.1	NP_001116224.1		2	11	NP_001116224.1|NP_033276.1|NP_001344443.1	HOMO SAPIENS	25.6	6305	97.6	neuroserpin precursor GN=SERPINI1	5	6	-1.45	-1.2	-1.3	-1.17	-1.19	-0.7	-0.98	-0.56	-1.2	-1.71	-1.73	-0.64	3.19	3.16	2.15	2.43
NP_003815.1	NP_003815.1		2	17	NP_003815.1	HOMO SAPIENS	44.7	5531	131.07	FAS-associated death domain protein GN=FADD	5	6	-1.57	-1.35	-1.28	-0.93	0.03	-0.49	-0.61	0.14	-1.35	-2.22	-2.07	-1.08	2.6	2.99	2.15	2.11
NP_003807.1	NP_003807.1		2	37	NP_003807.1	HOMO SAPIENS	43.3	1813	400.35	disintegrin and metalloproteinase domain-containing protein 9 precursor GN=ADAM9	15	16	-2.3	-2.1	-1.44	-1.56	-0.27	-0.49	0	-0.06	0	-0.06	-0.07	-1.28	1.94	1.83	2.15	1.12
NP_000933.1	NP_000933.1		2	43	NP_000933.1	HOMO SAPIENS	58.3	3021	275.91	peptidyl-prolyl cis-trans isomerase B precursor GN=PPIB	8	6	-2.75	-2.82	-2.05	-2.21	0.11	-0.05	-0.89	0.6	-1.1	-1.41	-1.87	-0.44	2.82	2.55	2.15	3.22
NP_001165161.1	NP_001165161.1		2	11	NP_001165161.1|NP_055106.1|NP_038875.3|NP_001155184.1	HOMO SAPIENS	17.9	6547	88.64	2-amino-3-ketobutyrate coenzyme A ligase, mitochondrial isoform 1 precursor GN=GCAT	4	5	-3.4	-3	-1.55	-3.06	0.05	-0.23	-0.85	-0.18	-1.16	-0.79	-0.65	0.16	2.25	2.36	2.15	2.27
NP_000931.1	NP_000931.1		2	13	NP_000931.1	HOMO SAPIENS	35.3	4265	123.43	serum paraoxonase/lactonase 3 GN=PON3	6	2	0.3	0	1.12	0.62	-2.1	-2.62	0.85	-0.24	-3.56	-5.09	-6.39	-2.79	3.29	3.57	2.15	-0.2
NP_001186848.1	NP_001186848.1		2	50	NP_001186848.1|NP_056414.1|NP_001186846.1|NP_001186847.1	HOMO SAPIENS	59.5	1381	469.38	phosphoacetylglucosamine mutase isoform 4 GN=PGM3	14	14	0	-0.1	0.38	-0.03	-0.57	-0.57	-0.52	-1.03	-2.08	-1.88	-1.73	-1.92	2.56	2.38	2.15	1.37
NP_116307.1	NP_116307.1		2	12	NP_116307.1|NP_001157684.1|NP_001177655.1|NP_001157686.1	HOMO SAPIENS	38.6	6139	103.97	ras-related and estrogen-regulated growth inhibitor isoform 1 GN=RERG	5	6	-3.35	-3.8	-4.29	-4.98	-4.51	-3.48	-5.33	-4.27	1.38	1.43	1.66	0.27	2.46	2.91	2.15	2.68
NP_001308310.2	NP_001308310.2		2	15	NP_001308310.2|NP_775102.3|NP_766154.2	HOMO SAPIENS	23.7	5179	147.7	RUN domain-containing protein 1 isoform 2 GN=RUNDC1	8	5	-5.32	-5.25	-0.83	-1.19	-2.19	-2.18	0.02	0.24	1.69	1.55	0.74	0.37	2.34	2.72	2.15	1.15
NP_060564.2	NP_060564.2		2	11	NP_060564.2	HOMO SAPIENS	48.8	817	429.18	eukaryotic peptide chain release factor GTP-binding subunit ERF3B GN=GSPT2	4	4	1.77	1.37	1.66	1.87	-1.92	-2.28	-2.18	-2.04	-2.12	-3.93	-2.47	-1.01	2.7	3.13	2.13	1.71
NP_060641.2	NP_060641.2		2	23	NP_060641.2|NP_001238834.1|NP_001238833.1	HOMO SAPIENS	48.3	2029	373.81	DCC-interacting protein 13-beta isoform 1 GN=APPL2	13	8	-2.32	-2.27	-2.11	-3.37	-2.94	-3.06	-2.5	-2.9	1.84	1.57	1.8	0.96	2.13	1.76	2.13	0.99
NP_001339590.1	NP_001339590.1		2	150	NP_001339590.1|NP_001339593.1|NP_001339591.1|NP_001317156.1	HOMO SAPIENS	65.7	886	584.98	nucleobindin-2 isoform 3 preproprotein GN=NUCB2	27	24	-1.9	-1.7	-2.25	-2.02	-4.1	-3.92	-3.31	-2.68	0.55	0.34	-0.58	-0.27	3.36	3.23	2.13	3.8
NP_009121.1	NP_009121.1		2	73	NP_009121.1	HOMO SAPIENS	47	628	685.38	SEC23-interacting protein GN=SEC23IP	18	15	-0.8	-1	-0.94	-0.73	-1.13	-1.32	-1.37	-1.53	0.09	0	-0.09	-0.04	2.3	2.19	2.13	1.62
NP_001171549.1	NP_001171549.1		2	24	NP_001171549.1|NP_001171551.1	HOMO SAPIENS	38.1	1750	410.29	signal transducer and activator of transcription 6 isoform 1 GN=STAT6	14	8	-1.92	-1.52	-0.63	-0.78	-1.43	-1.53	-0.61	-0.99	-0.95	-1.07	-0.56	-0.53	2.96	2.63	2.13	1.03
NP_001139806.1	NP_001139806.1		1	2	NP_001139806.1	HOMO SAPIENS	2.8	8092	40.95	NAC-alpha domain-containing protein 1 GN=NACAD	NaN	2	NaN	NaN	-2.99	-2.52	NaN	NaN	-1.98	-1.19	NaN	NaN	-4.32	-2.41	NaN	NaN	2.13	3.42
NP_001138778.1	NP_001138778.1		2	5	NP_001138778.1	HOMO SAPIENS	30	5496	132.31	cyclin-dependent kinase 6 GN=CDK6	3	NaN	0.47	0.75	NaN	NaN	-2.16	-2.31	NaN	NaN	-2.3	-3.09	NaN	NaN	2.91	3.04	NaN	NaN
NP_001304988.1	NP_001304988.1		2	3	NP_001304988.1|NP_001304987.1|NP_219500.1	HOMO SAPIENS	29.4	8076	41.29	distal membrane-arm assembly complex protein 1 isoform 3 GN=DMAC1	2	NaN	2.25	1.72	NaN	NaN	0.03	-0.44	NaN	NaN	-1.78	-2.78	NaN	NaN	-0.14	-0.58	NaN	NaN
NP_001093859.1	NP_001093859.1		2	8	NP_001093859.1	HOMO SAPIENS	17.3	7221	65.15	transmembrane protein 192 GN=TMEM192	4	3	-4.25	-3.9	-2.09	-2.75	0.81	0.93	0.39	0	1.56	1.29	1.55	-1.03	1.54	1.4	2.13	0
NP_001166216.1	NP_001166216.1		2	47	NP_001166216.1|NP_001166217.1	HOMO SAPIENS	71.9	509	753.56	protein transport protein Sec23B isoform 1 GN=SEC23B	10	8	-0.47	-0.52	-0.18	-0.44	-0.46	-0.73	0.33	-1.27	-0.67	-0.79	-0.47	-1.26	1.82	1.71	2.13	0.31
NP_001231639.1	NP_001231639.1		2	10	NP_001231639.1|NP_002047.2	HOMO SAPIENS	75.9	493	766.54	glutamine--fructose-6-phosphate aminotransferase [isomerizing] 1 isoform 1 GN=GFPT1	5	5	-0.62	-0.72	-0.2	-0.75	-0.03	0.47	0.52	-0.08	-3.1	-3.74	-2.07	-1.74	2.41	2.12	2.13	0.76
NP_005085.2	NP_005085.2		2	40	NP_005085.2|NP_036119.1	HOMO SAPIENS	46.9	1904	387.87	long-chain fatty acid transport protein 4 GN=SLC27A4	20	13	-0.9	-0.7	0.02	-0.73	0.22	0.16	-0.37	-0.62	-0.64	-0.67	-0.16	-0.91	1.82	1.81	2.13	0.97
NP_001316712.1	NP_001316712.1		2	10	NP_001316712.1|NP_940684.1|NP_001316713.1|NP_001316715.1	HOMO SAPIENS	18	6943	75.03	very-long-chain (3R)-3-hydroxyacyl-CoA dehydratase 2 isoform a GN=HACD2	4	4	-0.35	-0.15	-0.18	-0.96	0.22	0.36	1	-0.95	-0.86	-0.87	-0.45	-2.17	1.99	1.52	2.13	0.83
NP_001095139.1	NP_001095139.1		2	22	NP_001095139.1|NP_001317969.1	HOMO SAPIENS	30.6	2899	287.67	type II inositol 3,4-bisphosphate 4-phosphatase isoform 1 GN=INPP4B	13	6	-2.77	-2.82	-1.66	-1.14	-2.81	-2.93	-1.33	-1.07	1.96	1.69	1.3	0.66	2.6	2.51	2.11	1.26
NP_067680.3	NP_067680.3		2	7	NP_067680.3|NP_084479.1	HOMO SAPIENS	15.9	7887	46.2	testis-specific Y-encoded-like protein 4 GN=TSPYL4	3	2	-0.7	-1.32	0.13	0.36	-0.22	0.36	0.67	0.28	-1.59	-0.96	1.39	1.14	1.96	2.17	2.11	2.5
NP_079152.3	NP_079152.3		2	46	NP_079152.3|NP_001136027.1|NP_598531.2	HOMO SAPIENS	50.3	2094	367.21	atypical kinase COQ8B, mitochondrial isoform a GN=COQ8B	19	21	-1.32	-1.5	-0.7	-1.04	-2.02	-2.26	-1.52	-1.81	0.4	0.34	0.49	0.39	2.67	2.72	2.11	1.78
NP_001137533.1	NP_001137533.1		2	19	NP_001137533.1	HOMO SAPIENS	66.9	167	1101.73	coatomer subunit beta GN=COPB1	6	3	-0.8	-0.8	-0.09	-0.42	-0.16	-0.03	1.2	-0.67	-0.52	-0.51	-0.36	-1.37	1.94	1.66	2.11	0.74
NP_056325.2	NP_056325.2		2	24	NP_056325.2|NP_001317088.1	HOMO SAPIENS	40.6	4181	199.39	dehydrogenase/reductase SDR family member 7B isoform 1 GN=DHRS7B	11	9	-1.4	-1.42	0.16	-0.47	-0.49	-0.05	0.07	-0.85	0.55	0.31	0.92	-1.07	1.61	1.42	2.11	0.45
NP_056415.1	NP_056415.1		2	14	NP_056415.1|NP_001035937.1	HOMO SAPIENS	52.4	2628	278.69	monoacylglycerol lipase ABHD12 isoform b GN=ABHD12	5	6	0.47	0.45	0.65	0.26	-1.51	-1.56	-0.39	-1.15	-0.58	-1.1	-0.7	-1.69	2.6	2.48	2.11	1.26
NP_001005291.1	NP_001005291.1		2	9	NP_001005291.1|NP_004167.3|NP_001308025.1|NP_035610.1|NP_001300908.1|NP_001345243.1|NP_001345244.1	HOMO SAPIENS	6.9	6293	97.94	sterol regulatory element-binding protein 1 isoform a GN=SREBF1	4	5	-1.12	-0.85	-2.88	-3.45	0.32	0.23	-0.41	-0.44	-0.55	-0.51	-0.34	-1.15	1.23	1.37	2.11	1.8
NP_997234.3	NP_997234.3		2	4	NP_997234.3	HOMO SAPIENS	5.4	8765	27.4	proline-rich transmembrane protein 3 isoform 1 precursor GN=PRRT3	3	NaN	-0.47	-0.67	NaN	NaN	-4.56	-4.44	NaN	NaN	0.49	0.25	NaN	NaN	2.79	2.79	NaN	NaN
NP_001167618.1	NP_001167618.1		2	5	NP_001167618.1|NP_002307.2|NP_034855.2|NP_001167617.1	HOMO SAPIENS	8.9	8013	42.76	LIM homeobox transcription factor 1-beta isoform 2 GN=LMX1B	4	NaN	-3.42	-2.65	NaN	NaN	-0.62	-0.91	NaN	NaN	1.2	1.18	NaN	NaN	1.92	2.41	NaN	NaN
NP_056003.1	NP_056003.1		2	5	NP_056003.1|NP_666064.3|NP_001349353.1	HOMO SAPIENS	8	7790	48.36	TBC1 domain family member 12 GN=TBC1D12	4	NaN	-0.85	-0.8	NaN	NaN	-0.84	0.57	NaN	NaN	0.77	0.48	NaN	NaN	0.66	1.3	NaN	NaN
NP_060321.3	NP_060321.3		2	5	NP_060321.3|NP_001303872.1	HOMO SAPIENS	17	7640	52.23	mono [ADP-ribose] polymerase PARP16 isoform 1 GN=PARP16	4	NaN	-0.45	-0.4	NaN	NaN	-0.67	-0.93	NaN	NaN	0.43	0.34	NaN	NaN	1.68	1.71	NaN	NaN
NP_001017970.1	NP_001017970.1		2	5	NP_001017970.1|NP_848830.1	HOMO SAPIENS	13.9	4400	64.02	cell cycle control protein 50B GN=TMEM30B	2	3	-1.32	-1.8	-0.79	-1.76	-2.05	-1.74	-1.02	-1.15	0.61	0.2	0.63	-0.23	2.51	2.46	2.08	1.62
NP_001107604.1	NP_001107604.1		2	24	NP_001107604.1	HOMO SAPIENS	15.2	1574	437.89	neurobeachin-like protein 1 GN=NBEAL1	15	8	-0.8	-1.15	0.07	-0.16	-1.56	-1.53	-0.81	-1.55	0.58	0.48	0.88	-0.78	2.11	2	2.08	0.52
NP_009142.2	NP_009142.2		2	4	NP_001158218.1|NP_009142.2|NP_082036.1	HOMO SAPIENS	12.2	7959	44.22	ras association domain-containing protein 8 isoform b GN=RASSF8	NaN	3	NaN	NaN	-0.49	-1.27	NaN	NaN	-2.98	-2.82	NaN	NaN	-0.65	-0.04	NaN	NaN	2.08	2.02
NP_006399.1	NP_006399.1		2	78	NP_006399.1|NP_035913.1	HOMO SAPIENS	62.8	3996	173.01	anterior gradient protein 2 homolog precursor GN=AGR2	6	9	-4.02	-3.8	-2.86	-3.24	-3.18	-4.33	-2.76	-3.31	1.38	1.01	0.18	0.67	3.48	3.35	2.08	3.31
NP_001096.1	NP_001096.1		2	4	NP_001096.1|NP_001103674.1	HOMO SAPIENS	7	8218	37.74	activin receptor type-1 precursor GN=ACVR1	2	2	-0.25	-0.22	-0.31	-0.39	-1.38	0.16	-0.35	-0.97	-1.13	-0.93	-0.63	-1.53	1.99	1.98	2.08	1.35
NP_037446.1	NP_037446.1		2	21	NP_037446.1|NP_001245369.1|NP_001107566.1|NP_001245370.1|NP_001245371.1	HOMO SAPIENS	36.8	4351	189.51	B-cell linker protein isoform 1 GN=BLNK	9	10	-0.6	-1.25	-1.71	-1.09	-4.48	-3.68	-3.92	-3.17	-0.58	-1.12	-1.3	-0.57	2.89	2.94	2.08	3.37
NP_002764.1	NP_002764.1		2	17	NP_002764.1|NP_579929.1	HOMO SAPIENS	29.7	6472	91.25	prostasin preproprotein GN=PRSS8	5	5	-4.5	-3.67	-3.17	-4.12	1.27	1.27	0.76	1.67	-0.67	-0.73	-0.7	-0.75	1.49	1.3	2.08	1.42
NP_003852.1	NP_003852.1		2	12	NP_003852.1|NP_001271135.1|NP_001271136.1|NP_001271137.1	HOMO SAPIENS	30.6	2408	330.87	DDB1- and CUL4-associated factor 5 isoform 1 GN=DCAF5	6	6	-3.75	-3.95	-6.61	-5.03	2.4	1.43	0.59	1.49	-3.31	-2.89	-3.17	-1.38	2.11	1.3	2.08	1.48
NP_057092.2	NP_057092.2		2	8	NP_057092.2|NP_001335841.1|NP_001180393.1|NP_001335842.1|NP_056337.1	HOMO SAPIENS	18.2	6984	73.34	cytoplasmic dynein 2 light intermediate chain 1 isoform 1 GN=DYNC2LI1	5	2	-1.52	-1.3	-0.4	-1.53	-1.13	-0.54	-1.85	-1.37	1.04	0.93	0.88	-0.02	1.77	1.25	2.08	0.2
NP_000672.3	NP_000672.3		2	4	NP_000672.3|NP_031443.4	HOMO SAPIENS	8.8	7871	46.59	alpha-2A adrenergic receptor GN=ADRA2A	2	2	-1.87	-1.82	-2.65	-4.72	-1.78	-2.08	-2.24	-2.72	0.77	0.37	0.43	0.14	2.56	2.82	2.08	1.57
NP_001350958.1	NP_001350958.1		2	5	NP_001350958.1|NP_722542.2|NP_001288760.1|NP_001288761.1	MUS MUSCULUS	6.8	9125	21.36	rho GTPase-activating protein 15 isoform 5 GN=Arhgap15	3	2	-2.07	-2.1	-2.27	-2.26	-0.81	-1.09	-1.48	-0.85	1.26	1.41	1.93	-0.3	1.16	0.92	2.08	0.7
NP_001193638.1	NP_001193638.1		2	9	NP_001193638.1|NP_002724.1|NP_001193639.1|NP_714966.1	HOMO SAPIENS	68.8	2570	314.3	5'-AMP-activated protein kinase subunit gamma-1 isoform 3 GN=PRKAG1	3	2	-1.3	-1.22	-1.06	-1.79	-0.35	0.08	-0.33	-1.41	0.03	0.39	0.56	-0.59	2.11	2.77	2.08	0.34
NP_002398.1	NP_002398.1		2	4	NP_002398.1	HOMO SAPIENS	31.5	8455	32.89	mammaglobin-B precursor GN=SCGB2A1	NaN	2	NaN	NaN	-1.69	-0.99	NaN	NaN	-0.35	0.18	NaN	NaN	-3.08	-1.77	NaN	NaN	2.08	2.92
NP_115758.3	NP_115758.3		2	36	NP_115758.3|NP_631975.3	HOMO SAPIENS	46.4	2265	346.71	conserved oligomeric Golgi complex subunit 8 GN=COG8	22	13	-0.87	-1.12	-0.27	-0.57	-0.97	-0.75	0.17	-0.71	0.4	0.2	-0.16	-0.91	2.18	2.36	2.08	0.79
NP_777282.1	NP_777282.1		2	19	NP_777282.1|NP_694999.3|NP_001334919.1	MUS MUSCULUS	26.2	4344	189.87	MAM domain-containing protein 2 precursor GN=Mamdc2	8	10	-0.4	-0.8	-1.51	-1.66	-0.54	-0.6	0.7	0.36	-1.81	-1.63	-2.81	-1.6	2.32	2.19	2.06	0.79
NP_001137146.1	NP_001137146.1		2	20	NP_001137146.1|NP_081706.1	HOMO SAPIENS	53.5	6202	101.54	mitochondrial pyruvate carrier 2 GN=MPC2	6	7	-0.1	-0.2	1.24	0.88	0.08	-0.1	-0.24	-1.59	-1.75	-1.26	-0.58	-2.01	1.47	1.4	2.06	0.85
NP_073623.1	NP_073623.1		2	10	NP_001333921.1|NP_073623.1	HOMO SAPIENS	13.6	7817	47.72	protein ARV1 isoform 2 GN=ARV1	3	3	-0.62	-0.22	-0.2	-0.96	0.81	0.65	0.22	-0.67	-0.25	0.03	-0.27	-1.46	2.37	1.88	2.06	1.12
NP_066010.1	NP_066010.1		2	13	NP_066010.1	HOMO SAPIENS	11.2	4728	168.65	anoctamin-8 GN=ANO8	7	5	-0.92	-1.5	-0.2	-0.96	1.11	0.99	0.24	-0.18	-1.56	-1.32	0.27	-1.31	0.59	0.48	2.06	0.81
NP_054760.3	NP_054760.3		2	5	NP_054760.3	HOMO SAPIENS	10	8430	33.43	signal peptidase complex subunit 1 GN=SPCS1	2	2	-2.47	-2.45	-0.27	-1.25	-0.27	-0.7	0.22	-0.79	0.43	0.51	0.76	-0.71	1.99	1.83	2.06	0.43
NP_001120932.1	NP_001120932.1		2	38	NP_001120932.1|NP_001159751.1|NP_055686.3|NP_598753.1|NP_001239255.1|NP_001239256.1|NP_001345751.1	HOMO SAPIENS	26.7	2051	371.81	PAN2-PAN3 deadenylation complex catalytic subunit PAN2 isoform 1 GN=PAN2	20	14	-0.3	-0.47	-0.11	-0.67	-1.24	-1.63	-0.89	-1.51	0.09	-0.2	0.43	-0.57	1.94	1.95	2.06	0.92
NP_055577.1	NP_055577.1		2	24	NP_055577.1|NP_444502.2	HOMO SAPIENS	22.6	5297	141.89	delta(24)-sterol reductase precursor GN=DHCR24	10	9	-3.62	-3.35	-3.06	-2.46	1.62	1.66	1.68	0.44	-1.75	-2.05	-2.14	-2.27	1.42	1.13	2.06	1.71
NP_001071178.2	NP_001071178.2		2	5	NP_001071178.2	HOMO SAPIENS	10.9	8380	34.52	protein FAM110C GN=FAM110C	3	2	-4	-4.15	-4.27	-3.55	-6.39	-5.55	-3.79	-3	-0.28	-1.32	-0.31	0.87	2.75	3.18	2.06	3.26
NP_055500.1	NP_055500.1		2	6	NP_055500.1|NP_001010989.1|NP_001259032.1|NP_071726.1|NP_001344134.1	HOMO SAPIENS	9.9	8054	41.8	homocysteine-responsive endoplasmic reticulum-resident ubiquitin-like domain member 1 protein isoform 1 GN=HERPUD1	3	2	-1.8	-1.72	-1.1	-1.61	-0.78	-1.01	-0.87	-0.54	1.16	1.01	0.22	-0.48	2.2	1.98	2.06	1.42
NP_660207.2	NP_660207.2		2	15	NP_660207.2|NP_001305134.1|NP_001305132.1|NP_001280614.1|NP_058558.1|NP_001347361.1|NP_001347360.1|NP_001280615.1	HOMO SAPIENS	50.2	5000	155.91	vesicle transport through interaction with t-SNAREs homolog 1A isoform b GN=VTI1A	8	6	-0.55	-0.72	-0.38	-0.91	-1	-1.48	-0.59	-1.23	0.37	0.28	0.52	-1.12	2.44	2.19	2.06	1.21
NP_057367.1	NP_057367.1		2	13	NP_057367.1|NP_001015891.1	HOMO SAPIENS	61	6177	102.58	adenylate kinase isoenzyme 6 isoform b GN=AK6	5	6	0.8	0.85	0.74	0.47	-0.94	-1.19	-1.09	-0.75	-2.18	-2.33	-0.88	-1.49	1.42	1.13	2.06	1.55
NP_116235.2	NP_116235.2		2	5	NP_116235.2|NP_001156852.1	HOMO SAPIENS	62	2751	240.09	ras-related protein Rab-2B isoform 1 GN=RAB2B	2	NaN	-1.45	-1.3	NaN	NaN	-2.46	-3.06	NaN	NaN	1.07	0.9	NaN	NaN	1.77	1.42	NaN	NaN
NP_932332.1	NP_932332.1		2	10	NP_932332.1	HOMO SAPIENS	66.8	3962	211.91	glucosamine 6-phosphate N-acetyltransferase GN=GNPNAT1	4	3	-1.42	-1.6	-0.9	-0.16	-1.62	-1.14	-1.63	-1.13	0.46	0.7	0.65	0.5	1.18	1.3	2.06	1.89
NP_000867.2	NP_000867.2		2	181	NP_000867.2	HOMO SAPIENS	52.9	65	1532.49	cation-independent mannose-6-phosphate receptor precursor GN=IGF2R	82	64	-2.6	-2.27	-1.6	-2.05	0.24	0.39	0.54	0.16	-0.03	-0.03	0.27	-0.87	1.99	1.76	2.06	0.67
NP_084384.1	NP_084384.1		2	4	NP_001272381.1|NP_084384.1	MUS MUSCULUS	36.5	5620	125.52	transmembrane protein 33 isoform 2 GN=Tmem33	2	NaN	0.35	0.37	NaN	NaN	0.57	0.75	NaN	NaN	0.4	0.56	NaN	NaN	0.88	0.36	NaN	NaN
NP_997097.1	NP_997097.1		2	4	NP_997097.1	MUS MUSCULUS	41.5	1236	429.89	exocyst complex component 5 GN=Exoc5	3	NaN	0.2	0.47	NaN	NaN	-0.11	0.18	NaN	NaN	0.03	0.06	NaN	NaN	0.5	0.26	NaN	NaN
NP_001004125.1	NP_001004125.1		2	13	NP_001004125.1|NP_081230.1	HOMO SAPIENS	33.4	5767	119.82	tumor suppressor candidate gene 1 protein GN=TUSC1	5	8	-1.7	-2.6	-2.36	-2.59	-1.32	-1.01	-1.26	-0.06	-1.5	-1.69	-1.48	-0.76	3.15	2.89	2.06	3.51
NP_001258762.1	NP_001258762.1		2	24	NP_001258762.1|NP_079177.2|NP_082386.2|NP_001087223.1|NP_001265870.1	HOMO SAPIENS	31.1	3542	236.86	DENN domain-containing protein 2D isoform b GN=DENND2D	15	7	-1.55	-2.12	-0.97	-0.34	-3.26	-3.06	-1.07	-2.1	1.59	1.1	1.53	0.67	1.94	1.81	2.06	0.9
NP_004857.4	NP_004857.4		2	13	NP_004857.4|NP_001277158.1	HOMO SAPIENS	42.6	4122	202.59	secretory carrier-associated membrane protein 1 isoform 1 GN=SCAMP1	3	3	-2.47	-2.72	-1.39	-1.22	-0.43	-0.57	-0.33	-0.56	-0.46	-0.2	0.58	-0.99	2.06	1.54	2.06	0.83
NP_005712.1	NP_005712.1		2	7	NP_005712.1|NP_001264069.1	HOMO SAPIENS	69.3	1112	526.66	actin-related protein 3 isoform 1 GN=ACTR3	2	NaN	-0.97	-0.75	NaN	NaN	-0.08	-0.34	NaN	NaN	-0.25	-0.65	NaN	NaN	2.7	1.71	NaN	NaN
NP_001124330.1	NP_001124330.1		2	32	NP_001124330.1|NP_001341311.1|NP_001341316.1|NP_001124331.1|NP_001341322.1|NP_001341323.1|NP_001177143.1|NP_001341324.1|NP_001341327.1|NP_848910.3|NP_001341330.1|NP_001341331.1	HOMO SAPIENS	31.8	606	478.86	inositol hexakisphosphate and diphosphoinositol-pentakisphosphate kinase 1 isoform 5 GN=PPIP5K1	19	9	-3.25	-3.12	-3.33	-3.89	-2.64	-2.8	-3.05	-3.57	2.21	2.02	2.56	0.6	2.04	2.05	2.04	1.1
NP_115721.1	NP_115721.1		2	18	NP_115721.1|NP_001137325.1|NP_001240634.1	HOMO SAPIENS	73	4327	190.61	partner of Y14 and mago isoform 1 GN=PYM1	7	7	-2.07	-1.92	-1.82	-2.46	-1.35	-2.1	-3.83	-1.69	-0.34	0.42	-0.02	0.18	2.77	2.53	2.04	3.33
NP_001164261.1	NP_001164261.1		2	6	NP_001164261.1|NP_116278.3|NP_598861.1	HOMO SAPIENS	5.3	8558	31.04	molybdate-anion transporter isoform 1 GN=MFSD5	NaN	3	NaN	NaN	0.79	-0.13	NaN	NaN	0.48	-0.32	NaN	NaN	0.02	-0.8	NaN	NaN	2.04	1.01
NP_055458.1	NP_055458.1		2	15	NP_055458.1	HOMO SAPIENS	19	3601	233.09	zinc finger protein 516 GN=ZNF516	7	8	-4.45	-3.85	-2.63	-2.78	-4.99	-6.1	-2.98	-2.38	2.33	1.91	1.28	1.38	2.67	2.41	2.04	1.44
NP_060738.2	NP_060738.2		2	22	NP_060738.2	HOMO SAPIENS	43.3	3470	242.75	WD repeat-containing protein 41 GN=WDR41	13	7	-1.02	-1.1	-0.72	-1.14	-0.51	-0.75	0.15	-0.77	0.09	0.11	0.09	-0.78	1.92	1.78	2.04	0.29
NP_000215.1	NP_000215.1		2	610	NP_000215.1	HOMO SAPIENS	79.7	525	743.54	keratin, type I cytoskeletal 18 GN=KRT18	27	26	-3.45	-3.37	-3.28	-3.66	-3.62	-4	-2.98	-3.29	1.04	0.7	-0.11	0.66	3.34	3.18	2.04	3.48
NP_003889.1	NP_003889.1		2	20	NP_003889.1|NP_001171559.1	HOMO SAPIENS	23.5	2377	334.39	synaptojanin-2 isoform 1 GN=SYNJ2	13	7	-2	-1.95	-1.26	-1.71	-0.46	-0.49	-0.78	-1.35	-0.12	-0.37	-0.09	-0.71	1.99	2.34	2.04	1.91
NP_113631.1	NP_113631.1		2	11	NP_001350387.1|NP_113631.1|NP_001025006.1|NP_001350388.1|NP_001161406.1|NP_001161407.1	HOMO SAPIENS	45.2	3312	253.82	cerebral cavernous malformations 2 protein isoform 2 GN=CCM2	5	3	-0.27	-0.32	-0.27	-0.34	-0.73	-0.7	-1.5	-0.58	-1.13	-1.57	-0.92	-0.55	2.08	1.57	2.04	2.25
NP_031379.2	NP_031379.2		2	12	NP_031379.2|NP_034432.1|NP_001280021.1|NP_001269370.1|NP_001269369.1	HOMO SAPIENS	27.5	1956	146.71	guanine nucleotide-binding protein subunit alpha-12 isoform 1 GN=GNA12	8	3	-1.52	-1.95	-2.29	-2.05	0.13	0.26	0.15	-0.85	0.4	0.2	0.56	-0.67	1.94	1.52	2.04	0.72
NP_690878.2	NP_690878.2		2	4	NP_690878.2|NP_079570.1	HOMO SAPIENS	19.4	9553	16.46	protein NATD1 GN=NATD1	2	NaN	0.85	0.7	NaN	NaN	-1.21	-1.12	NaN	NaN	-1.41	-1.63	NaN	NaN	2.63	1.81	NaN	NaN
NP_078980.3	NP_078980.3		2	77	NP_078980.3|NP_001186795.1|NP_001186794.1|NP_001342052.1|NP_001074602.1	HOMO SAPIENS	42.8	152	722.51	kinesin-like protein KIF16B isoform 2 GN=KIF16B	35	32	-0.72	-0.72	-0.18	-0.57	-1.16	-1.12	-0.85	-1.01	-0.28	-0.73	-0.52	-0.5	2.2	2.1	2.04	1.26
NP_060650.2	NP_060650.2		2	39	NP_060650.2|NP_001272959.1|NP_001344614.1|NP_001272961.1	HOMO SAPIENS	46.1	1938	384.17	putative pre-mRNA-splicing factor ATP-dependent RNA helicase DHX32 GN=DHX32	20	14	-1.87	-1.87	-0.63	-1.22	-1.54	-1.4	-0.59	-1.03	1.07	1.1	1.24	-0.28	1.68	1.52	2.04	0.85
NP_000022.3	NP_000022.3		2	28	NP_000022.3|NP_001003945.1|NP_001304674.1	HOMO SAPIENS	60.9	2473	324.25	delta-aminolevulinic acid dehydratase isoform b GN=ALAD	13	10	-0.25	-0.3	-0.85	-0.86	-2.64	-2.15	-2.42	-1.59	-0.28	-0.67	-0.65	-0.23	2.82	2.31	2.04	2
NP_064541.1	NP_064541.1		2	8	NP_064541.1|NP_443719.3	HOMO SAPIENS	25.3	6402	93.84	glycoprotein-N-acetylgalactosamine 3-beta-galactosyltransferase 1 GN=C1GALT1	6	NaN	-0.15	-0.5	NaN	NaN	0.4	0.47	NaN	NaN	-1.99	-2.3	NaN	NaN	2.01	1.73	NaN	NaN
NP_001161842.1	NP_001161842.1		2	54	NP_001161842.1|NP_055595.2	HOMO SAPIENS	35.5	649	672.79	cullin-7 isoform 1 GN=CUL7	26	22	-0.95	-0.95	-0.27	-0.57	-0.32	-0.23	-0.17	-0.58	-0.98	-0.76	-0.45	-0.94	1.94	1.76	2.04	0.9
NP_079093.2	NP_079093.2		2	42	NP_079093.2|NP_001273358.1|NP_001035516.2|NP_766032.1	HOMO SAPIENS	27.4	2521	319.6	thrombospondin type-1 domain-containing protein 4 isoform 1 precursor GN=THSD4	13	20	-3.42	-3.75	-4.45	-4.31	-3.56	-3.5	-4.94	-3.93	1.26	1.15	1.06	1.19	2.82	2.82	2.04	2.81
NP_001273768.1	NP_001273768.1		2	28	NP_001273768.1|NP_005757.1|NP_001001715.2	HOMO SAPIENS	42.8	985	559.79	FERM, ARHGEF and pleckstrin domain-containing protein 1 isoform 3 GN=FARP1	12	10	0.03	0.03	1.19	1.25	0.05	0.03	0.17	-0.48	-2.27	-2.25	-3.71	-2.8	1.8	1.64	2.04	0.45
NP_008826.1	NP_008826.1		2	20	NP_008826.1	HOMO SAPIENS	32.8	5717	122.12	histamine N-methyltransferase isoform 1 GN=HNMT	8	7	-6.55	-5.45	-4.05	-3.87	3.26	3.24	2.68	2.54	-8.86	-9.33	-7.46	-4.58	2.01	1.66	2.04	0.92
NP_001341087.1	NP_001341087.1		2	72	NP_001341087.1|NP_001129694.1	HOMO SAPIENS	63.1	723	641.18	long-chain-fatty-acid--CoA ligase 3 GN=ACSL3	24	18	0.07	0.03	1.1	0.67	0.16	0.21	0.3	-0.91	-1.35	-1.52	-0.81	-2.2	1.4	1.18	2.04	0
NP_258260.1	NP_258260.1		2	8	NP_258260.1|NP_783615.2	HOMO SAPIENS	10.2	6713	83.23	F-BAR and double SH3 domains protein 1 GN=FCHSD1	5	3	-0.65	-0.72	-1.03	-1.04	-0.86	-0.83	-0.17	-0.69	-0.67	-0.7	-1.35	0.02	2.25	1.76	2.04	2.34
NP_004738.3	NP_004738.3		2	66	NP_004738.3|NP_001156985.1|NP_082002.1	HOMO SAPIENS	26.2	997	557.12	disks large homolog 5 GN=DLG5	35	27	-1.37	-1.4	-1.03	-1.58	-0.59	-0.54	-1.24	-0.91	-0.28	-0.39	-0.09	-0.25	2.08	2.14	2.02	1.64
NP_004883.3	NP_004883.3		2	50	NP_004883.3|NP_035472.1	HOMO SAPIENS	71.6	2744	299.97	vesicle-trafficking protein SEC22b precursor GN=SEC22B	16	14	-1.9	-1.7	-1.1	-1.56	0.86	0.99	0.54	-0.14	-0.52	-0.42	0.09	-1.4	1.42	1.11	2.02	0.34
NP_443204.1	NP_443204.1		2	6	NP_443204.1	HOMO SAPIENS	21.6	7396	59.89	leucine-rich alpha-2-glycoprotein precursor GN=LRG1	4	2	-3.22	-3.47	-2.32	-3.14	-3.78	-3.32	-2.07	-3.09	-3.07	-5.09	-3.93	-1.22	4.52	4.67	2.02	3.17
NP_055843.1	NP_055843.1		2	6	NP_055843.1|NP_001155032.1|NP_001155035.1|NP_001155036.1|NP_001155033.1|NP_001155034.1|NP_001155037.1|NP_001155038.1|NP_001156481.1|NP_081186.1|NP_001156479.1|NP_001156480.1	HOMO SAPIENS	11.3	725	198.54	TRAF2 and NCK-interacting protein kinase isoform 1 GN=TNIK	5	NaN	0.3	0.92	NaN	NaN	-1.46	-2.1	NaN	NaN	-0.74	-1.15	NaN	NaN	1.23	1.45	NaN	NaN
NP_001189342.1	NP_001189342.1		2	51	NP_001189342.1	HOMO SAPIENS	69.5	2101	366.25	alcohol dehydrogenase [NADP(+)] GN=AKR1A1	11	12	-0.55	-0.85	-0.7	-0.31	-0.65	-0.96	-1.11	-0.93	-1.23	-1.29	-1.21	-1.12	2.84	2.51	2.02	2.32
NP_000844.2	NP_000844.2		2	15	NP_000844.2|NP_001280736.1|NP_001280742.1|NP_001280737.1|NP_001280743.1	HOMO SAPIENS	29.5	6325	96.86	glutathione S-transferase theta-1 isoform a GN=GSTT1	6	4	1.25	1.05	0.52	1.17	-1.54	-1.5	-2.37	-2.86	-1.93	-1.71	-3.64	-2.64	2.72	2.41	2.02	1.64
NP_570956.1	NP_570956.1		2	3	NP_570956.1	MUS MUSCULUS	5.2	7653	32.9	caspase recruitment domain-containing protein 14 GN=Card14	2	NaN	-0.6	-0.22	NaN	NaN	-0.19	-0.21	NaN	NaN	0.58	0.28	NaN	NaN	0.9	1.25	NaN	NaN
NP_057649.2	NP_057649.2		2	17	NP_057649.2	HOMO SAPIENS	80.4	5869	115.41	cytochrome c oxidase assembly factor 4 homolog, mitochondrial GN=COA4	5	5	-2.32	-1.9	-2.79	-3.14	-1.43	-1.3	-3.09	-0.85	-1.59	-2.39	-0.81	-1.58	3.67	3.35	2.02	4.54
NP_001241664.1	NP_001241664.1		2	7	NP_001241664.1|NP_001239477.1	MUS MUSCULUS	14.6	7557	54.4	uncharacterized protein C17orf62 homolog isoform 3 GN=Cybc1	4	3	0.17	-0.8	0.02	-1.43	-0.24	-0.31	1.09	-0.63	-0.34	-0.14	0.25	-0.99	-0.24	0.29	2.02	1.12
NP_997648.2	NP_997648.2		2	4	NP_997648.2|NP_034791.2	MUS MUSCULUS	38.9	525	331.71	keratin, type I cytoskeletal 42 GN=Krt42	2	NaN	-3.5	-4.12	NaN	NaN	-4.1	-4.15	NaN	NaN	0.67	0.14	NaN	NaN	3.53	3.49	NaN	NaN
NP_002283.3	NP_002283.3		2	81	NP_002283.3|NP_001304976.1|NP_001304977.1	HOMO SAPIENS	46	242	978.4	laminin subunit beta-2 precursor GN=LAMB2	31	32	-3.55	-2.9	-2.38	-2.44	0.13	0.18	0.87	0.28	-0.77	-0.96	-1.17	-0.59	2.82	2.75	2.02	1.37
NP_006511.1	NP_006511.1		2	5	NP_006511.1	HOMO SAPIENS	23.2	8045	42.01	dynein light chain Tctex-type 3 GN=DYNLT3	2	2	0.2	-0.27	0.22	0.26	0.4	0.26	0.33	0.56	-11.34	-8.74	-5.78	-5.95	2.01	1.73	2.02	1.82
NP_001271426.1	NP_001271426.1		2	15	NP_001271426.1|NP_001193264.1	HOMO SAPIENS	22.8	5261	143.42	protein FAM234A GN=FAM234A	8	7	-0.67	-0.7	-0.05	-0.36	-1.56	-1.19	-1.31	-1.63	1.16	1.01	1.6	-0.23	1.4	1.23	2	0.47
NP_001295126.1	NP_001295126.1		2	7	NP_001295126.1|NP_009038.1|NP_080431.1	HOMO SAPIENS	11.6	8204	38.15	translocon-associated protein subunit gamma isoform 1 GN=SSR3	2	2	-0.8	-0.2	0.61	-0.52	-0.81	-1.06	0.61	0.12	-1.5	-1.1	-0.02	-2.77	1.35	1.47	2	0.25
NP_001240720.1	NP_001240720.1		1	2	NP_001240720.1|NP_001240719.1	HOMO SAPIENS	29.5	9104	21.77	small integral membrane protein 22 isoform 2 GN=SMIM22	NaN	2	NaN	NaN	-0.47	-0.99	NaN	NaN	-0.41	-0.28	NaN	NaN	-0.49	-0.21	NaN	NaN	2	2.54
NP_003492.2	NP_003492.2		2	45	NP_003492.2|NP_001095137.1	HOMO SAPIENS	47.2	1640	426.13	peroxisomal acyl-coenzyme A oxidase 3 isoform a GN=ACOX3	19	17	-2.25	-2.02	-0.63	-0.49	-0.84	-0.78	-0.63	-1.27	1.93	1.74	1.33	-0.48	1.35	1.2	2	0.49
NP_001073966.2	NP_001073966.2		2	13	NP_001073966.2|NP_766282.1	HOMO SAPIENS	19.4	5258	143.47	multiple epidermal growth factor-like domains protein 9 precursor GN=MEGF9	5	8	-1.82	-1.67	-0.88	-1.56	-3.45	-2.88	-2.18	-1.39	1.69	1.57	1.53	0.57	1.51	1.45	2	1.19
NP_001295086.1	NP_001295086.1		2	5	NP_001295086.1|NP_057608.2|NP_001317438.1|NP_619590.1|NP_001349108.1	HOMO SAPIENS	18	7281	63.08	synaptotagmin-17 isoform 2 GN=SYT17	4	NaN	-2.9	-2.5	NaN	NaN	-2	-2.31	NaN	NaN	1.16	1.26	NaN	NaN	2.27	2.31	NaN	NaN
NP_997405.2	NP_997405.2		2	3	NP_997405.2|NP_001346569.1	MUS MUSCULUS	3.5	7401	19.87	methyltransferase-like protein 25 isoform 1 GN=Mettl25	2	NaN	-0.82	-0.77	NaN	NaN	0.65	0.57	NaN	NaN	-7.36	0.25	NaN	NaN	1.85	1.9	NaN	NaN
NP_003362.2	NP_003362.2		2	36	NP_003362.2|NP_001127870.1	HOMO SAPIENS	55.3	994	557.64	guanine nucleotide exchange factor VAV2 isoform 2 GN=VAV2	17	14	-1.12	-0.87	-0.85	-0.78	-2.97	-2.83	-1.94	-2.4	0.31	0.45	0.65	-0.76	2.84	2.48	2	0.9
NP_002809.2	NP_002809.2		2	25	NP_002809.2	HOMO SAPIENS	72.8	2626	309.36	proteasome activator complex subunit 2 GN=PSME2	7	6	-2.27	-2.25	-1.53	-1.69	-1.97	-1.61	-0.74	-1.39	0.64	0.96	1.6	0.35	1.96	1.71	2	0.85
NP_004095.4	NP_004095.4		2	661	NP_004095.4	HOMO SAPIENS	70.2	25	2549.12	fatty acid synthase GN=FASN	118	109	-3.05	-3.22	-2.65	-3.24	-1.78	-1.74	-1.2	-1.77	1.87	1.77	1.87	0.21	1.89	1.78	2	1.33
NP_003245.1	NP_003245.1		2	8	NP_003245.1	HOMO SAPIENS	34.2	6899	76.81	metalloproteinase inhibitor 1 precursor GN=TIMP1	4	3	-4.25	-4.35	-3.48	-2.67	-3.13	-2.59	-0.44	-0.22	0.25	-0.51	-0.36	-0.3	3.62	3.57	2	2.09
NP_057087.2	NP_057087.2		2	4	NP_057087.2|NP_056425.1|NP_001265228.1	HOMO SAPIENS	65.1	3201	262.33	WD repeat domain phosphoinositide-interacting protein 2 isoform b GN=WIPI2	NaN	2	NaN	NaN	-1.06	-1.97	NaN	NaN	-0.76	-1.65	NaN	NaN	0.92	-0.12	NaN	NaN	2	0.54
NP_002102.4	NP_002102.4		2	86	NP_002102.4	HOMO SAPIENS	32.1	163	1106.61	huntingtin GN=HTT	46	27	-1.27	-1.67	-1.15	-1.74	-1.4	-1.43	-1.24	-1.49	1.1	1.1	1.57	-0.44	1.59	1.45	2	0.83
NP_004746.2	NP_004746.2		2	63	NP_004746.2|NP_001309158.1|NP_001309157.1|NP_001309162.1|NP_001309165.1|NP_001309161.1|NP_001309164.1|NP_001309163.1|NP_001309167.1|NP_001317631.1|NP_705815.1|NP_001309160.1|NP_001309159.1|NP_001309156.1|NP_872198.1	HOMO SAPIENS	53.2	1217	500.03	ribosomal protein S6 kinase alpha-5 isoform a GN=RPS6KA5	26	22	-0.05	-0.17	0.27	-0.54	-2.13	-2.39	-1.91	-2.62	0.61	0.56	0.54	-0.14	1.94	1.59	2	0.76
NP_080758.1	NP_080758.1		2	4	NP_001346435.1|NP_080758.1|NP_001346436.1|NP_001346438.1	MUS MUSCULUS	36.8	850	576.91	plasma membrane calcium-transporting ATPase 1 isoform 2 GN=Atp2b1	2	2	0.17	1	0.7	-0.29	-0.27	-0.96	0.78	-2.44	1.41	1.04	0.92	-0.34	0.59	-0.17	2	0.49
NP_115688.1	NP_115688.1		2	12	NP_115688.1|NP_080693.2	HOMO SAPIENS	27.8	7334	61.74	protein YIPF4 GN=YIPF4	4	4	-0.7	-0.57	0.63	-0.23	-0.65	-0.62	0.61	-1.21	0.34	0.22	-0.47	-1.7	2.13	1.32	2	0.49
YP_003024035.1	YP_003024035.1		1	3	YP_003024035.1	HOMO SAPIENS	8.9	8570	30.89	NADH dehydrogenase subunit 4 (mitochondrion) GN=MT-ND4	NaN	3	NaN	NaN	1.26	0.73	NaN	NaN	0.02	-0.38	NaN	NaN	1.75	-1.28	NaN	NaN	1.98	0.05
NP_060137.2	NP_060137.2		2	21	NP_060137.2|NP_001244927.1|NP_078829.1	HOMO SAPIENS	43.7	871	589.24	syndetin isoform a GN=VPS50	13	6	-0.1	-0.2	0.34	-0.18	-1.38	-1.19	-0.11	-1.11	0.43	-0.08	0.99	-0.94	1.25	1.06	1.98	0.54
NP_006001.4	NP_006001.4		2	13	NP_006001.4	HOMO SAPIENS	42.7	4853	163.1	mesencephalic astrocyte-derived neurotrophic factor precursor GN=MANF	4	3	-3.05	-2.52	-2.81	-3.04	-0.89	-2.08	-2.57	-0.6	-0.21	0.2	-0.47	0.66	2.53	2.38	1.98	3.22
NP_001116427.1	NP_001116427.1		2	4	NP_001116427.1	HOMO SAPIENS	16	6891	77.11	seipin isoform 1 GN=BSCL2	NaN	2	NaN	NaN	-0.65	-0.83	NaN	NaN	-1.35	-1.53	NaN	NaN	1.82	-0.43	NaN	NaN	1.98	0.65
NP_001333416.1	NP_001333416.1		2	6	NP_001333416.1|NP_001333417.1|NP_001333419.1|NP_001333420.1|NP_001333422.1|NP_001333423.1|NP_001333425.1	HOMO SAPIENS	39.5	1096	531.17	serine/threonine-protein kinase TAO3 isoform a GN=TAOK3	4	2	0.35	-0.3	0.16	0.47	-1.56	-1.95	-3.07	-2.44	-0.55	-1.15	-0.52	-0.59	2.3	1.95	1.98	2.18
NP_005859.1	NP_005859.1		2	9	NP_005859.1|NP_033878.1|NP_001304668.1	HOMO SAPIENS	60.1	7449	58.07	BET1 homolog isoform 1 GN=BET1	4	2	-0.7	-0.7	0.09	-0.73	0.35	0.03	0.37	-0.44	-0.09	0.22	0.27	-0.92	1.8	1.66	1.98	0.18
NP_079434.3	NP_079434.3		2	30	NP_079434.3|NP_001035541.1	HOMO SAPIENS	58.3	1020	549.47	RUN and FYVE domain-containing protein 1 isoform a GN=RUFY1	14	12	-2.1	-1.65	-1.42	-1.76	-0.43	-0.52	-0.7	-0.99	0.58	0.34	0.52	0.11	2.2	1.88	1.98	1.08
NP_001350043.1	NP_001350043.1		2	15	NP_001350043.1	HOMO SAPIENS	78.4	235	990.25	annexin A6 isoform 3 GN=ANXA6	3	2	-6.25	-5.2	-5.78	-7.91	-4.42	-4.02	-2.57	-3.35	2.36	2.02	1.06	2.02	2.51	2.58	1.98	1.26
NP_057047.4	NP_057047.4		2	6	NP_057047.4|NP_001157828.1|NP_080196.3|NP_001297690.1	HOMO SAPIENS	7.4	7710	50.35	THAP domain-containing protein 4 isoform 1 GN=THAP4	2	2	-0.85	-0.75	-1.51	-1.27	-1.35	-1.14	-1.37	-1.11	0.74	0.62	-0.2	0.11	1.47	1.45	1.98	2.14
NP_714914.2	NP_714914.2		2	3	NP_714914.2|NP_001186009.1	HOMO SAPIENS	19.5	3461	131.63	podocan isoform 1 GN=PODN	2	NaN	0.77	0.42	NaN	NaN	-0.97	-0.83	NaN	NaN	-1.13	-1.15	NaN	NaN	0.78	0.46	NaN	NaN
NP_001307804.1	NP_001307804.1		2	11	NP_001307804.1|NP_001307805.1|NP_932065.1|NP_060213.2	HOMO SAPIENS	29.6	1557	233.61	dipeptidyl peptidase 8 isoform 3 GN=DPP8	8	3	-0.12	-0.6	-0.25	-0.91	-0.81	-0.96	-2.2	-2.66	0.74	0.67	0.63	-0.55	1.68	1.69	1.98	1.03
NP_002426.1	NP_002426.1		2	57	NP_002426.1|NP_001317301.1|NP_001276086.1|NP_001276084.1|NP_001276085.1	HOMO SAPIENS	60.5	2217	351.86	mannose-6-phosphate isomerase isoform 1 GN=MPI	15	13	-0.67	-0.75	-0.31	0.05	-2.78	-2.23	-2.44	-2.42	1.13	0.93	0.7	0.64	2.3	2.22	1.98	1.8
NP_001013424.1	NP_001013424.1		2	20	NP_001337601.1|NP_001013424.1|NP_109600.2|NP_001164023.1|NP_001337600.1	HOMO SAPIENS	26.7	4144	201.7	krev interaction trapped protein 1 isoform 2 GN=KRIT1	9	9	-0.42	-0.82	-0.31	-0.78	-0.46	-0.26	-0.44	-0.48	-0.46	-0.45	0.22	-0.92	1.94	1.9	1.98	1.08
NP_005477.2	NP_005477.2		2	25	NP_005477.2|NP_001308103.1|NP_001308102.1|NP_001344472.1|NP_082287.1|NP_001344473.1	HOMO SAPIENS	42.4	4560	176.57	TOM1-like protein 1 isoform 1 GN=TOM1L1	8	9	-2.55	-2.5	-3.17	-3.79	-1.7	-1.66	-2.18	-1.13	1.84	1.83	0.81	0.87	2.18	2	1.98	2.11
NP_001087240.1	NP_001087240.1		2	100	NP_001087240.1|NP_003321.3|NP_001248374.1|NP_877393.1|NP_001248375.1	HOMO SAPIENS	60.2	876	588.55	thioredoxin reductase 1, cytoplasmic isoform 5 GN=TXNRD1	23	19	-0.57	-0.65	-0.22	-0.39	-1.86	-1.71	-1.68	-1.49	-0.18	-0.62	-0.2	-0.41	2.44	2.22	1.98	1.82
NP_001193769.1	NP_001193769.1		2	55	NP_001193769.1|NP_001193770.1|NP_006455.2|NP_001193773.1	HOMO SAPIENS	41	2309	340.91	trans-Golgi network integral membrane protein 2 isoform 2 precursor GN=TGOLN2	17	19	1.1	0.95	0.7	1.12	-2.51	-2.31	-2.22	-1.13	-1.59	-1.52	-1.82	-0.76	2.3	2.02	1.98	1.53
NP_001180243.1	NP_001180243.1		2	11	NP_001180243.1|NP_001180245.1	HOMO SAPIENS	40.1	3160	265.4	spermatogenesis-defective protein 39 homolog isoform 1 GN=VIPAS39	6	5	-0.8	-0.42	0.11	0.18	-1.03	-1.17	-2.05	-1.31	-0.46	-0.14	0.43	-0.69	1.18	0.89	1.98	1.12
NP_055681.1	NP_055681.1		2	9	NP_055681.1	HOMO SAPIENS	50.7	108	1282.17	protein transport protein Sec16A isoform 1 GN=SEC16A	3	3	-1.72	-1.5	-1.08	-1.35	-0.59	-0.91	-1.04	-0.24	-1.38	0.03	0.07	0.3	2.32	2.31	1.98	1.6
NP_001298240.1	NP_001298240.1		2	7	NP_001298240.1|NP_076869.1|NP_996560.1|NP_848715.1	HOMO SAPIENS	16.7	8434	33.34	vitamin K epoxide reductase complex subunit 1 isoform 3 precursor GN=VKORC1	2	3	-0.77	-1.37	-0.76	-1.71	0.24	0.16	0.74	-0.83	-0.67	-1.07	0.05	-1.77	1.3	1.32	1.98	0.27
NP_065073.3	NP_065073.3		2	104	NP_065073.3|NP_001028430.1	HOMO SAPIENS	32.7	277	938.68	brefeldin A-inhibited guanine nucleotide-exchange protein 3 GN=ARFGEF3	50	43	0.57	0.47	1.39	0.75	-2.59	-2.31	-1.46	-2.52	-0.4	-0.34	-0.47	-1.53	1.82	1.71	1.98	0.61
NP_005691.2	NP_005691.2		2	84	NP_005691.2|NP_001243599.1	HOMO SAPIENS	70.8	594	706.91	dipeptidyl peptidase 3 isoform 1 GN=DPP3	23	21	-1.15	-1.1	-1.21	-1.61	-1.08	-1.69	-1.78	-1.86	0.55	0.2	0.45	-0.55	2.25	2.31	1.98	1.62
NP_699160.2	NP_699160.2		2	46	NP_699160.2|NP_001138868.1	HOMO SAPIENS	47.5	1464	455.8	aldehyde dehydrogenase family 16 member A1 isoform 1 GN=ALDH16A1	15	14	-2.2	-2	-1.64	-1.92	-2.83	-2.52	-1.37	-1.55	1.84	1.91	1.51	0.62	2.15	1.85	1.98	1.21
NP_955518.1	NP_955518.1		2	7	NP_955518.1	MUS MUSCULUS	16.9	574	279.97	RRP12-like protein GN=Rrp12	4	3	-0.92	-1.3	-0.07	-0.93	-1.78	-1.4	-0.61	-1.61	-0.98	-0.59	0.49	0.04	1.44	0.79	1.98	0.54
NP_001317598.1	NP_001317598.1		2	43	NP_001317598.1|NP_006504.2	HOMO SAPIENS	66.6	642	678.17	serine--tRNA ligase, cytoplasmic isoform b GN=SARS	14	12	-1.85	-1.75	-1.51	-1.56	0.32	0.31	0	0.1	-0.34	-0.51	-0.18	-0.04	2.04	1.61	1.96	1.48
NP_077010.1	NP_077010.1		2	5	NP_077010.1	HOMO SAPIENS	9.8	7962	44.13	dol-P-Man:Man(7)GlcNAc(2)-PP-Dol alpha-1,6-mannosyltransferase GN=ALG12	3	2	0.52	0.72	2.11	0.99	0.05	0.23	0.07	-1.57	-0.83	-0.31	-1.39	-2.33	1.75	1.69	1.96	0.92
NP_055250.2	NP_055250.2		2	7	NP_055250.2|NP_001035861.1	HOMO SAPIENS	27.2	4450	125.17	N-acylethanolamine-hydrolyzing acid amidase isoform 1 precursor GN=NAAA	4	3	-1.65	-1.02	-1.37	-1.97	1.86	1.71	1.28	2.18	-0.74	-1.85	-2.09	-0.94	1.89	2.14	1.96	2.63
NP_001273535.1	NP_001273535.1		2	12	NP_001273535.1|NP_775855.3	HOMO SAPIENS	32.8	5425	135.63	EF-hand calcium-binding domain-containing protein 4A isoform 1 GN=CRACR2B	5	6	-2.12	-1.12	-1.24	-2.23	-0.81	-0.49	-0.89	-0.71	0.03	-0.34	-0.38	-0.18	2.18	2.12	1.96	2.45
NP_443161.1	NP_443161.1		2	4	NP_443161.1	HOMO SAPIENS	3.1	9077	22.2	forkhead-associated domain-containing protein 1 GN=FHAD1	2	2	1.52	1.52	-1.82	-1.66	0.43	0.05	-1.46	-1.25	-1.41	-0.93	1.64	0.89	0.47	-0.26	1.96	1.08
NP_056073.1	NP_056073.1		2	75	NP_056073.1	HOMO SAPIENS	44.7	584	712.31	FK506-binding protein 15 GN=FKBP15	32	27	-1.15	-1	-0.7	-1.27	-0.24	-0.18	-0.28	-0.79	-0.4	-0.53	-0.54	-0.73	2.11	1.85	1.96	1.44
NP_598620.2	NP_598620.2		2	32	NP_598620.2|NP_064575.1|NP_001273281.1|NP_001273282.1	MUS MUSCULUS	41.6	4119	202.63	olfactomedin-like protein 3 precursor GN=Olfml3	12	11	-1.05	-1.35	-2.32	-2.18	-0.03	-0.16	0.96	1.01	-0.98	-1.32	-2.05	-0.3	1.92	1.64	1.96	1.42
NP_001014831.1	NP_001014831.1		2	36	NP_001014831.1|NP_001014834.1|NP_065074.1|NP_001347311.1|NP_001122100.1|NP_001263647.1|NP_001028426.2	HOMO SAPIENS	49.9	1707	416.42	serine/threonine-protein kinase PAK 4 isoform 1 GN=PAK4	9	9	-0.37	-0.52	-0.63	-0.83	-2.19	-2.57	-2.72	-1.83	0.34	0.31	0.61	0.48	1.8	1.78	1.96	1.51
NP_942147.3	NP_942147.3		2	10	NP_942147.3	HOMO SAPIENS	22.6	868	154.31	pleckstrin homology-like domain family B member 3 GN=PHLDB3	6	4	0.47	0.05	0.76	0.83	-1.27	-1.74	-2.68	-1.45	-1.66	-1.97	-1.98	-0.82	1.89	1.98	1.96	2.7
NP_006141.2	NP_006141.2		2	6	NP_006141.2|NP_001277553.1|NP_001294908.1	HOMO SAPIENS	10	7655	51.73	prickle planar cell polarity protein 3 isoform 1 GN=PRICKLE3	3	3	-1.17	-1.55	-1.51	-1.3	-0.13	-0.31	-0.74	-0.04	-0.25	-0.87	-1.51	-0.28	1.75	1.95	1.96	2.52
NP_001013011.2	NP_001013011.2		2	4	NP_001013011.2	HOMO SAPIENS	20.5	8088	41.01	uncharacterized protein C9orf152 GN=C9orf152	3	NaN	-2.97	-2.97	NaN	NaN	-2	-2.62	NaN	NaN	0.71	0.34	NaN	NaN	2.63	2.31	NaN	NaN
NP_065797.2	NP_065797.2		2	55	NP_065797.2|NP_001193420.1	HOMO SAPIENS	67.5	1897	388.45	mitochondrial antiviral-signaling protein isoform 1 GN=MAVS	18	15	-0.5	-0.6	-0.07	-0.44	0.16	0.08	-0.24	-0.48	-0.67	-0.84	-0.47	-0.78	1.73	1.66	1.96	1.01
NP_001258142.1	NP_001258142.1		2	67	NP_001258142.1	HOMO SAPIENS	76.6	811	606.86	sulfide:quinone oxidoreductase, mitochondrial GN=SQOR	22	15	-4.1	-3.6	-3.73	-3.76	-2.86	-3.06	-3.11	-2.88	2.02	1.85	2.27	1.6	2.32	2.05	1.96	1.1
NP_001182225.1	NP_001182225.1		2	3	NP_001182225.1	HOMO SAPIENS	6.1	9018	22.91	mirror-image polydactyly gene 1 protein GN=MIPOL1	2	NaN	-1.7	-2.25	NaN	NaN	-0.03	-0.23	NaN	NaN	0.31	0.7	NaN	NaN	0.78	0.87	NaN	NaN
NP_115685.1	NP_115685.1		2	22	NP_115685.1|NP_001291282.1	HOMO SAPIENS	87.2	4615	173.99	coiled-coil-helix-coiled-coil-helix domain-containing protein 5 isoform a GN=CHCHD5	7	7	-2.17	-1.82	-2.38	-1.4	-1.56	-1.09	-0.96	-1.19	-0.49	-0.56	-0.11	-0.48	2.63	2.82	1.96	3.8
NP_005018.1	NP_005018.1		2	26	NP_005018.1	HOMO SAPIENS	65.9	878	587.58	phosphatidylinositol 3-kinase regulatory subunit beta GN=PIK3R2	11	12	-1.92	-2.57	-2.16	-2.83	-2.02	-2.36	-2.05	-1.86	0.74	0.98	0.54	0.41	2.22	2.24	1.96	2.07
NP_001128476.2	NP_001128476.2		2	7	NP_001128476.2|NP_001336654.1|NP_001128477.1|NP_001336653.1|NP_001342367.1|NP_001342368.1|NP_001342369.1	HOMO SAPIENS	6.4	9064	22.37	dnaJ homolog subfamily B member 5 isoform 2 GN=DNAJB5	2	NaN	-1.7	-1.4	NaN	NaN	-1.81	-1.5	NaN	NaN	0.25	0.17	NaN	NaN	2.08	1.85	NaN	NaN
NP_001008910.1	NP_001008910.1		2	9	NP_001008910.1|NP_001317143.1|NP_001264921.1|NP_001317144.1	HOMO SAPIENS	35.7	5864	115.73	serine/threonine-protein kinase 16 isoform 1 GN=STK16	6	2	-1.72	-1.77	-0.76	-1.35	-1.67	-1.89	-1.76	-2.06	0.52	1.24	1.12	-0.2	1.07	1.45	1.94	0.29
NP_071709.3	NP_071709.3		1	2	NP_071709.3	MUS MUSCULUS	56.1	1212	408.69	tropomyosin alpha-3 chain isoform Tpm3.13cy GN=Tpm3	NaN	2	NaN	NaN	-6.34	-7.37	NaN	NaN	-8.88	-5.85	NaN	NaN	1.21	2.73	NaN	NaN	1.94	2.23
NP_057098.2	NP_057098.2		2	10	NP_057098.2|NP_001020951.1|NP_666208.2	HOMO SAPIENS	38.2	6554	88.51	alpha/beta hydrolase domain-containing protein 17B isoform 1 GN=ABHD17B	6	2	-0.07	-0.4	0.05	0.65	-0.89	-1.01	-0.15	-1.69	0.03	-0.2	0.81	-0.18	0.97	0.89	1.94	-0.49
NP_443112.2	NP_443112.2		1	2	NP_443112.2|NP_001129383.1	HOMO SAPIENS	12.9	8884	25.29	phosphoinositide-3-kinase-interacting protein 1 isoform 1 precursor GN=PIK3IP1	NaN	2	NaN	NaN	0.29	-0.08	NaN	NaN	-2.11	-1.15	NaN	NaN	0.07	-0.6	NaN	NaN	1.94	1.21
NP_079423.1	NP_079423.1		2	4	NP_079423.1|NP_001307748.1|NP_001307749.1|NP_001307747.1|NP_080700.3	HOMO SAPIENS	23.1	6708	83.55	coenzyme Q-binding protein COQ10 homolog B, mitochondrial isoform 1 precursor GN=COQ10B	2	2	-5.05	-4.87	-2.45	-2.1	-4.8	-3.97	-2.63	-3.33	2.02	2.25	1.69	0.71	2.84	2.82	1.94	1.08
NP_055428.1	NP_055428.1		2	26	NP_055428.1	HOMO SAPIENS	64.2	1650	425.12	FAS-associated factor 2 GN=FAF2	7	7	-1.65	-1.5	-1.3	-1.43	-0.43	-0.83	-0.87	-1.37	0.06	-0.06	0.7	-0.59	1.77	1.9	1.94	0.58
NP_003078.2	NP_003078.2		2	15	NP_003078.2|NP_001317049.1	HOMO SAPIENS	85.8	4511	179.09	gamma-synuclein isoform 1 GN=SNCG	7	5	-1.42	-1.1	-1.6	-1.37	1.48	1.19	-1.33	0.54	-4.94	-5.09	-5.17	-3.71	2.82	2.96	1.94	3.06
NP_001276841.1	NP_001276841.1		2	4	NP_001276841.1	HOMO SAPIENS	42.5	3091	248.49	casein kinase I isoform epsilon GN=TPTEP2-CSNK1E	2	2	-2.22	-2.52	-1.53	-2.02	-0.65	-0.75	-1.52	-1.31	1.81	1.57	1.69	0.78	2.3	2.22	1.94	0.92
NP_065154.2	NP_065154.2		2	8	NP_065154.2|NP_001136017.1|NP_001348529.1|NP_001348530.1|NP_001348527.1|NP_001348528.1	HOMO SAPIENS	23.3	5687	123.27	uncharacterized aarF domain-containing protein kinase 1 isoform a precursor GN=ADCK1	2	3	-2.9	-2.05	-1.15	-1.71	0.24	-0.05	0.52	-0.6	-0.55	-0.28	1.15	-0.8	0.28	0.53	1.94	0.74
NP_004913.2	NP_004913.2		2	42	NP_004913.2	HOMO SAPIENS	48.6	597	703.05	protein transport protein Sec24C GN=SEC24C	12	12	-0.65	-0.67	-0.22	-0.29	-1.62	-1.63	-0.57	-1.51	0.25	-0.06	0	-0.89	2.11	2.29	1.94	0.76
NP_005304.3	NP_005304.3		2	125	NP_005304.3	HOMO SAPIENS	78	285	823.94	protein disulfide-isomerase A3 precursor GN=PDIA3	10	9	-2.95	-2.57	-2.41	-2.02	-1.81	-1.95	-0.81	-0.91	-1.13	-0.9	-1.57	-0.57	3.31	3.73	1.94	3.31
NP_115765.2	NP_115765.2		2	29	NP_115765.2|NP_001229761.1	HOMO SAPIENS	53.9	2097	366.58	ADP-ribosylation factor GTPase-activating protein 2 isoform 1 GN=ARFGAP2	10	9	-2.22	-2.1	-2.56	-2.91	-0.67	-0.67	-1.26	-0.46	0.21	0	0.05	0.3	2.7	2.34	1.94	2.16
NP_009133.2	NP_009133.2		2	7	NP_009133.2|NP_001317081.1	HOMO SAPIENS	30.6	3732	224.84	A-kinase anchor protein 10, mitochondrial isoform 1 precursor GN=AKAP10	3	3	-1.37	-1.47	-0.05	0.13	-2.13	-1.92	-0.13	-1.43	0.55	0.14	0.85	-0.14	1.33	1.13	1.94	0.45
NP_079431.1	NP_079431.1		2	3	NP_079431.1|NP_001254732.1|NP_001254735.1	HOMO SAPIENS	45.9	3536	237.13	proteasomal ATPase-associated factor 1 isoform 2 GN=PAAF1	2	NaN	-1.45	-1.57	NaN	NaN	-3.29	-2.78	NaN	NaN	1.04	0.84	NaN	NaN	1.49	1.18	NaN	NaN
NP_004808.2	NP_004808.2		2	13	NP_004808.2|NP_001163887.1|NP_001163886.1|NP_963923.1	HOMO SAPIENS	57.5	333	887.04	tight junction protein ZO-2 isoform 1 GN=TJP2	6	6	-1.4	-1.72	-1.33	-1.25	-1.75	-1.58	-1.94	-0.6	-0.83	-1.71	-0.94	-0.34	3.24	2.58	1.92	2.83
NP_001017390.1	NP_001017390.1		2	20	NP_001017390.1	HOMO SAPIENS	57.6	3724	200.72	sulfotransferase 1A4 GN=SULT1A4	5	6	-3.27	-2.87	-2.83	-3.35	-1.03	-1.95	-2.39	-2.12	1.35	1.55	0.88	0.67	2.34	2.19	1.92	2.7
NP_001027539.1	NP_001027539.1		2	6	NP_001027539.1	HOMO SAPIENS	44.8	2141	346.8	kunitz-type protease inhibitor 1 isoform 2 precursor GN=SPINT1	2	2	-2.25	-2.22	-0.18	-0.78	-0.73	-0.47	-0.39	0.12	0.77	0.53	1.26	-0.07	1.8	1.57	1.92	1.26
NP_001245249.1	NP_001245249.1		2	8	NP_001245249.1|NP_001343464.1|NP_001020417.1|NP_001305316.1	HOMO SAPIENS	17.9	7571	54.06	tumor protein p53-inducible protein 11 isoform a GN=TP53I11	3	3	-0.65	-0.72	0.31	-0.78	-4.78	-3.89	-1.04	-1.63	0.58	0.37	0.74	-0.64	2.01	2.14	1.92	1.3
NP_071411.1	NP_071411.1		2	23	NP_071411.1|NP_001274509.1|NP_694876.1	HOMO SAPIENS	34.7	5165	148.19	ribokinase isoform 1 GN=RBKS	9	7	-1.27	-1.52	-1.19	-1.14	-4.45	-4.1	-2.87	-2.44	0.92	0.79	0.2	-1.31	3.24	3.04	1.92	2.92
NP_001258712.1	NP_001258712.1		2	8	NP_001258712.1|NP_001258713.1|NP_001334445.1|NP_848912.1	HOMO SAPIENS	10.8	6919	75.93	fatty acyl-CoA reductase 2 isoform 1 GN=FAR2	4	3	-5.05	-4.2	-4.05	-4.05	-5.34	-5.66	-3.31	-3.55	4.2	4.07	3.04	-0.07	0.76	0.51	1.92	1.53
NP_001129396.1	NP_001129396.1		2	3	NP_001129396.1|NP_001333901.1|NP_001333902.1	HOMO SAPIENS	2.3	8839	26.09	von Willebrand factor D and EGF domain-containing protein isoform 1 precursor GN=VWDE	NaN	2	NaN	NaN	1.19	1.35	NaN	NaN	1.02	-1.17	NaN	NaN	-3.28	-0.76	NaN	NaN	1.92	2.23
NP_001317329.1	NP_001317329.1		2	9	NP_001317329.1|NP_653180.1|NP_001317331.1|NP_848754.1|NP_001317335.1|NP_001317334.1|NP_001317336.1|NP_001317333.1|NP_001317340.1|NP_001317337.1|NP_001317330.1|NP_001317332.1	HOMO SAPIENS	25.4	6046	108.22	sideroflexin-5 isoform 1 GN=SFXN5	5	3	-2.55	-2.37	-1.51	-1.92	-1.59	-1.32	-0.48	-0.73	1.5	1.12	0.76	-0.34	2.56	2.41	1.92	0.76
NP_066961.2	NP_066961.2		2	44	NP_066961.2	HOMO SAPIENS	62.8	1704	416.48	TNF receptor-associated factor 2 GN=TRAF2	19	17	-0.62	-0.52	-0.4	-0.62	-0.7	-0.93	-0.61	-1.09	-0.49	-0.56	0.02	-0.28	2.13	2.22	1.92	1.03
NP_000653.3	NP_000653.3		2	61	NP_000653.3|NP_001153647.1	HOMO SAPIENS	70	2224	351.23	arylamine N-acetyltransferase 1 isoform a GN=NAT1	18	14	-3.35	-4.02	-4.52	-4.46	-3.78	-5.89	-4.33	-3.67	3.62	3.48	2.88	1.4	1.11	1.25	1.92	0.49
NP_055620.1	NP_055620.1		2	28	NP_055620.1	HOMO SAPIENS	39.5	3388	248.61	EPM2A-interacting protein 1 GN=EPM2AIP1	12	10	-1.5	-0.95	-0.29	-1.06	-0.03	0.1	0.54	-0.6	-0.28	-0.56	0.45	-0.51	1.47	1.45	1.92	0.67
NP_055634.3	NP_055634.3		2	16	NP_055634.3	HOMO SAPIENS	29.3	4058	206.41	E3 ubiquitin-protein ligase Praja-2 GN=PJA2	6	8	-0.52	-0.25	-0.49	-1.01	0.11	-0.05	-1.52	-0.18	-1.5	-1.1	-2.68	-1.17	2.39	2.41	1.92	3.13
NP_061960.1	NP_061960.1		2	9	NP_061960.1|NP_766183.1	HOMO SAPIENS	31.3	7320	62.21	ADP-ribosylation factor-like protein 15 GN=ARL15	4	3	-1.7	-1.55	-0.94	-1.17	-1.35	-1.48	-0.67	-0.91	-0.28	-0.51	-0.67	-1.08	2.44	2.34	1.92	1.01
NP_660160.2	NP_660160.2		2	4	NP_660160.2	HOMO SAPIENS	9.3	8109	40.52	dehydrogenase/reductase SDR family member on chromosome X GN=DHRSX	2	2	-0.67	-0.07	0.76	0.21	0.67	0.67	0.78	-0.38	-4.48	-4.13	-2.54	-1.6	2.27	2.1	1.92	0
NP_055454.1	NP_055454.1		2	96	NP_055454.1	HOMO SAPIENS	43.5	271	944.09	tetratricopeptide repeat protein 37 GN=TTC37	40	35	-1.87	-1.8	-0.88	-1.5	-0.08	-0.03	0.13	-0.75	0.55	0.53	0.97	-0.62	1.73	1.42	1.92	0.52
NP_001001669.2	NP_001001669.2		2	11	NP_001001669.2	HOMO SAPIENS	11.8	6583	87.57	rho guanine nucleotide exchange factor 37 GN=ARHGEF37	3	6	0.72	0.55	0.83	0.47	0.94	1.22	1.24	0.36	-3.07	-4.64	-2.36	-0.6	2.46	2.24	1.92	0.92
NP_852118.1	NP_852118.1		2	117	NP_852118.1	HOMO SAPIENS	52.7	124	1215.95	GRIP and coiled-coil domain-containing protein 2 GN=GCC2	55	50	-1.05	-1.17	-0.61	-0.36	-3.16	-3.16	-2.26	-2.28	0.58	0.42	0.18	0.55	2.58	2.31	1.92	1.82
NP_067330.1	NP_067330.1		2	22	NP_067330.1	MUS MUSCULUS	36.9	3605	218.91	fibromodulin precursor GN=Fmod	5	4	-1.65	-1.67	-1.8	-1.37	-1.32	-1.09	-0.44	0.06	-0.71	-1.29	-2.09	0.46	1.68	2.07	1.92	2.43
NP_001265867.1	NP_001265867.1		2	11	NP_001265867.1|NP_001344619.1	HOMO SAPIENS	29.1	7388	60.11	receptor-binding cancer antigen expressed on SiSo cells GN=EBAG9	3	2	0.72	0.7	0.94	0.49	-2.29	-2.05	-2.02	-2.42	0.52	0.67	0.2	-1.19	1.47	1.25	1.92	0.2
NP_065881.1	NP_065881.1		2	5	NP_065881.1|NP_081333.1	HOMO SAPIENS	65.6	2114	365.11	WD repeat and FYVE domain-containing protein 1 GN=WDFY1	4	NaN	0.07	0.47	NaN	NaN	-0.65	-0.73	NaN	NaN	-0.49	0.03	NaN	NaN	1.25	1.16	NaN	NaN
NP_001243211.1	NP_001243211.1		2	399	NP_001243211.1|NP_001243222.1|NP_034407.2|NP_001124492.1|NP_001350775.1|NP_001229305.1|NP_002046.1|NP_001124491.1	HOMO SAPIENS	80.6	211	987.38	keratin, type II cytoskeletal 8 isoform 1 GN=KRT8	21	20	-1.92	-1.95	-2.16	-2.28	-3.67	-3.81	-3.02	-3	1.1	0.98	-0.16	0.67	2.6	2.87	1.92	3.31
NP_001094096.1	NP_001094096.1		2	7	NP_001094096.1|NP_001334785.1|NP_001334787.1	HOMO SAPIENS	37	2649	229.78	erlin-1 isoform a GN=ERLIN1	3	2	-0.52	-1.15	-0.25	-0.23	-0.73	-0.13	-0.22	-0.97	-0.55	-0.7	0.09	-0.94	2.15	1.88	1.92	0.76
NP_072096.2	NP_072096.2		2	27	NP_072096.2	HOMO SAPIENS	36	1436	460.66	GRB10-interacting GYF protein 1 GN=GIGYF1	10	13	-1	-0.67	-0.79	-0.67	-0.05	0.03	-1.02	-0.08	-2.18	-2.73	-2.34	-1.37	2.7	2.87	1.9	3.22
NP_003739.2	NP_003739.2		2	66	NP_003739.2|NP_001154976.1|NP_001306147.1	HOMO SAPIENS	60.5	1455	457.58	delta-1-pyrroline-5-carboxylate dehydrogenase, mitochondrial isoform a precursor GN=ALDH4A1	18	16	-2.07	-1.97	-2.16	-1.74	-1.7	-2.08	-2.15	-1.77	0.67	0.76	0.54	0.98	2.46	2.46	1.9	2.18
NP_003350.1	NP_003350.1		2	47	NP_003350.1|NP_001171630.1|NP_001171629.1	HOMO SAPIENS	79.9	481	775.55	UDP-glucose 6-dehydrogenase isoform 1 GN=UGDH	14	10	-4.2	-4.02	-2.45	-2.65	-3.83	-4.1	-2.81	-2.58	1.81	1.55	1.06	1.46	2.51	2.19	1.9	1.57
NP_060254.2	NP_060254.2		2	21	NP_060254.2|NP_001167531.1	HOMO SAPIENS	19.3	2523	179.03	oxysterol-binding protein-related protein 10 isoform 1 GN=OSBPL10	10	9	0.8	0.92	1.37	1.48	-3.02	-2.21	-2.39	-2.08	-1.5	-1.8	-1.35	-1.38	2.37	2.19	1.9	1.1
NP_055928.3	NP_055928.3		2	57	NP_055928.3	HOMO SAPIENS	28.8	238	985.73	zinc finger ZZ-type and EF-hand domain-containing protein 1 GN=ZZEF1	26	29	-1.1	-0.72	-0.07	-0.54	-0.65	-0.91	-0.85	-1.47	0.31	0.17	0.81	-0.92	1.61	1.66	1.9	0.58
NP_787072.2	NP_787072.2		2	29	NP_787072.2	HOMO SAPIENS	59.5	896	581.95	exocyst complex component 8 GN=EXOC8	11	10	-1.35	-1.12	0.02	0.08	-0.05	0.05	0.02	-0.26	0.09	0.08	0.65	-0.82	1.47	1.35	1.9	0.34
NP_057253.2	NP_057253.2		2	14	NP_057253.2|NP_001171604.1|NP_056567.2|NP_001020562.1	HOMO SAPIENS	23.5	5545	130.09	suppressor of fused homolog isoform 1 GN=SUFU	6	6	-0.47	-0.22	-1.35	-0.99	0.13	-0.34	-0.89	-0.38	-0.58	-0.67	-0.22	0.09	0.31	0.84	1.9	2.38
NP_001074547.1	NP_001074547.1		2	7	NP_001074547.1	MUS MUSCULUS	6	8447	33.09	lactase-phlorizin hydrolase preproprotein GN=Lct	4	3	-1.6	-0.67	-0.9	-1.32	-0.11	-0.29	1.31	-0.89	-0.03	-0.53	-0.13	-0.82	1.99	1.59	1.9	0.94
NP_000128.1	NP_000128.1		2	101	NP_000128.1	HOMO SAPIENS	79.7	1291	485.31	fumarylacetoacetase GN=FAH	24	24	-4.32	-4.2	-3.71	-4.15	-3.51	-3.66	-3.48	-2.56	2.48	2.16	1.48	1.62	2.41	2.02	1.9	2.29
NP_036216.2	NP_036216.2		2	19	NP_036216.2	HOMO SAPIENS	62.1	1101	527.21	glutamate dehydrogenase 2, mitochondrial precursor GN=GLUD2	8	7	-3.25	-2.75	-4.07	-4.7	-3.02	-3.29	-3.11	-3.04	1.53	1.12	0.88	1.15	2.79	2.79	1.9	1.69
YP_003024027.1	YP_003024027.1		2	4	YP_003024027.1	HOMO SAPIENS	10.3	8573	30.84	NADH dehydrogenase subunit 2 (mitochondrion) GN=MT-ND2	2	NaN	-0.97	-0.85	NaN	NaN	-0.7	-0.36	NaN	NaN	1.81	1.07	NaN	NaN	1.09	1.2	NaN	NaN
NP_612432.2	NP_612432.2		2	25	NP_612432.2|NP_816929.1|NP_001192298.1|NP_796028.2|NP_001192299.1|NP_950239.2|NP_001192300.1	HOMO SAPIENS	31.6	4292	192.25	protein CASC4 isoform a GN=CASC4	11	12	-2.22	-1.75	-1.46	-1.53	-2.46	-2.15	-0.41	-1.29	-0.92	-0.87	-0.9	-0.83	3.55	3.47	1.9	1.26
NP_001030177.1	NP_001030177.1		2	8	NP_001030177.1	HOMO SAPIENS	36.8	7894	45.94	UPF0729 protein C18orf32 GN=C18orf32	3	3	0.82	0.77	1.1	0.91	-3.56	-3.32	-2.35	-1.65	0	-0.06	0.27	-0.98	2.37	1.69	1.9	0.02
NP_612401.2	NP_612401.2		2	7	NP_612401.2|NP_619617.2	HOMO SAPIENS	13.5	2318	86.14	SH3KBP1-binding protein 1 GN=SHKBP1	5	2	0.05	0.4	0.34	0.23	-0.7	-1.37	-0.59	-0.87	-0.03	0.2	0.29	-0.09	1.63	1.57	1.9	0.72
NP_001243350.1	NP_001243350.1		2	4	NP_001243350.1	HOMO SAPIENS	12.9	5437	63.66	glycerol-3-phosphate acyltransferase 3 GN=GPAT3	3	NaN	-1.12	-2.05	NaN	NaN	1.97	1.82	NaN	NaN	-2.94	-3.34	NaN	NaN	1.96	1.45	NaN	NaN
NP_062552.2	NP_062552.2		2	54	NP_062552.2|NP_001181919.1	HOMO SAPIENS	57.6	1054	541.02	7SK snRNA methylphosphate capping enzyme isoform A GN=MEPCE	20	14	-1.5	-1.5	-0.97	-1.4	-0.32	-0.05	-1.04	-0.02	-0.77	-1.01	-0.9	-0.3	2.58	2.19	1.9	1.84
NP_001275.1	NP_001275.1		2	30	NP_001275.1|NP_033811.1|NP_001351048.1|NP_001305023.1|NP_001305020.1|NP_001002924.2|NP_001351051.1|NP_001305019.1|NP_001305022.1|NP_001289944.1|NP_001351049.1	HOMO SAPIENS	73	4084	204.69	AP-3 complex subunit sigma-1 isoform 1 GN=AP3S1	13	9	-0.95	-1.3	-0.85	-1.22	-0.38	-0.31	-0.7	-0.63	0.46	0.62	0.72	0.04	1.8	1.69	1.9	0.76
NP_065189.1	NP_065189.1		2	25	NP_065189.1|NP_079973.1|NP_001120954.1|NP_001297532.1	HOMO SAPIENS	88.2	4754	167.45	SPRY domain-containing protein 7 isoform 1 GN=SPRYD7	11	7	-0.45	-0.25	0.2	0.21	-0.19	-0.36	0.59	-0.02	-0.4	-0.48	-0.52	-1.17	1.51	1.57	1.9	0.94
NP_062298.1	NP_062298.1		2	4	NP_062298.1	MUS MUSCULUS	66.3	3962	167.6	glucosamine 6-phosphate N-acetyltransferase GN=Gnpnat1	NaN	2	NaN	NaN	-1.08	-0.8	NaN	NaN	-1.04	-1.19	NaN	NaN	0.83	0.53	NaN	NaN	1.9	1.48
NP_079441.1	NP_079441.1		2	4	NP_079441.1	HOMO SAPIENS	10	8443	33.18	RNA polymerase II elongation factor ELL3 GN=ELL3	2	2	0.03	-0.27	-0.34	-0.6	-0.73	-0.08	-1.68	-0.91	0.15	0.84	-0.09	0.48	1.87	0.99	1.9	2.11
NP_001979.2	NP_001979.2		2	147	NP_001979.2|NP_001307676.1	HOMO SAPIENS	53.2	73	1465.45	envoplakin isoform 2 GN=EVPL	67	61	-0.05	-0.15	-0.36	-0.23	-1.13	-1.22	-1.78	-0.89	-1.69	-1.91	-1.62	-0.78	2.56	2.36	1.9	2.25
NP_006576.2	NP_006576.2		2	78	NP_006576.2|NP_001269836.1|NP_001269837.1|NP_001269838.1	HOMO SAPIENS	78.4	450	795.14	T-complex protein 1 subunit theta isoform 1 GN=CCT8	15	15	-1.22	-1.15	-0.97	-1.3	0.24	0.36	0.7	-0.24	-0.61	-0.65	-0.36	-0.6	1.8	1.61	1.9	0.34
NP_001349708.1	NP_001349708.1		2	13	NP_001349708.1|NP_001349710.1|NP_001038168.1|NP_001346120.1|NP_001346121.1|NP_001305071.1	HOMO SAPIENS	33.1	4605	174.43	zinc finger and SCAN domain-containing protein 21 isoform 1 GN=ZSCAN21	4	9	-0.5	-0.42	-0.34	-0.39	-0.57	-0.36	-1.72	-0.08	-2.73	-1.94	-1.78	-1.21	2.32	2.41	1.9	2.59
NP_055969.1	NP_055969.1		2	16	NP_055969.1	HOMO SAPIENS	55.1	4267	193.87	LRP chaperone MESD precursor GN=MESD	6	5	-2.82	-2.97	-2.72	-2.83	-0.81	-0.67	-1.91	-0.32	0.95	0.81	0.11	0.64	3.12	2.43	1.9	2.63
NP_001111.3	NP_001111.3		2	15	NP_001111.3|NP_001350608.1	HOMO SAPIENS	17.3	6193	101.94	major facilitator superfamily domain-containing protein 10 isoform a GN=MFSD10	4	7	-2.57	-2.55	-0.76	-2.1	-2.08	-1.97	-0.96	-1.9	1.93	1.57	2	-0.6	1.85	1.69	1.88	0.11
NP_062760.3	NP_062760.3		2	4	NP_062760.3	MUS MUSCULUS	23.4	1479	202.84	serine/threonine-protein kinase TBK1 GN=Tbk1	2	NaN	-0.3	-0.1	NaN	NaN	0.03	0.34	NaN	NaN	-0.12	0.25	NaN	NaN	0.95	0.65	NaN	NaN
NP_001180197.1	NP_001180197.1		2	39	NP_001180197.1|NP_001338981.1|NP_001180198.1|NP_001338982.1|NP_036287.1|NP_001338983.1|NP_001338980.1	HOMO SAPIENS	34.8	511	421.3	echinoderm microtubule-associated protein-like 2 isoform 1 GN=EML2	9	9	-2.9	-2.47	-2.47	-2.65	-3.62	-3.09	-3.24	-2.8	2.42	2.08	1.8	1.14	2.18	2.07	1.88	0.88
NP_710142.1	NP_710142.1		2	3	NP_710142.1|NP_710143.2|NP_001157205.1|NP_001278111.1|NP_005700.2|NP_001284693.1	HOMO SAPIENS	6.1	9508	16.89	harmonin isoform b3 GN=USH1C	2	NaN	0.4	-0.35	NaN	NaN	-0.46	-0.16	NaN	NaN	-3.53	-2.64	NaN	NaN	0.28	-0.1	NaN	NaN
NP_006406.1	NP_006406.1		2	40	NP_006406.1|NP_001268232.1|NP_847894.1	HOMO SAPIENS	51.7	2270	345.02	serine palmitoyltransferase 1 isoform a GN=SPTLC1	17	11	-0.17	-0.32	0.34	-0.39	-0.38	-0.23	-0.28	-1.41	0.4	0.22	0.63	-1.26	1.09	1.2	1.88	0.47
NP_148977.2	NP_148977.2		2	23	NP_148977.2|NP_149082.1	HOMO SAPIENS	36.6	3620	231.46	E3 ubiquitin-protein ligase TRIM4 isoform alpha GN=TRIM4	15	8	-1.92	-1.87	-1.71	-1.35	-0.7	-0.62	-0.59	-0.42	-0.18	-0.39	0.31	0.25	2.25	2.24	1.88	1.6
NP_057132.2	NP_057132.2		2	11	NP_057132.2	HOMO SAPIENS	68.4	3046	274.35	isochorismatase domain-containing protein 1 GN=ISOC1	4	3	-2.6	-1.15	-1.89	-1.71	-1.27	-1.87	-1.5	-1.84	0.37	0.45	0.2	0.09	3.15	2.29	1.88	1.6
NP_036381.2	NP_036381.2		2	5	NP_036381.2|NP_663466.2	HOMO SAPIENS	29.7	3693	56.66	rho-related GTP-binding protein RhoQ precursor GN=RHOQ	3	2	0.52	0.92	1.24	1.27	0.38	-0.62	-1.22	-1.15	0.12	-0.25	-0.58	-2.01	0.73	2.02	1.88	0.79
NP_001303260.1	NP_001303260.1		2	57	NP_001303260.1|NP_000657.1|NP_001185827.1|NP_001185825.1|NP_001185826.1	HOMO SAPIENS	66.4	1577	437.72	ABHD14A-ACY1 readthrough (NMD candidate) GN=ABHD14A-ACY1	23	20	-4.12	-4	-2.79	-2.28	-0.89	-0.75	-1.85	-0.69	0.92	0.56	0.38	-0.16	2.82	2.75	1.88	3.28
NP_001180452.1	NP_001180452.1		2	8	NP_001180452.1|NP_001180453.1|NP_001180451.1|NP_078795.2	HOMO SAPIENS	16	4110	203.23	rho family-interacting cell polarization regulator 1 isoform 3 GN=RIPOR1	6	2	-3.55	-2.95	-2.9	-3.19	-2.46	-2.7	-3.87	-2.96	2.7	2.05	2.34	0.67	2.06	1.83	1.88	0.43
NP_660107.2	NP_660107.2		2	3	NP_660107.2|NP_001096649.1	MUS MUSCULUS	2.6	369	81.62	bromodomain and WD repeat-containing protein 1 isoform A GN=Brwd1	NaN	2	NaN	NaN	0.2	-0.96	NaN	NaN	0.65	-0.3	NaN	NaN	0.22	-0.51	NaN	NaN	1.88	0.18
NP_079092.2	NP_079092.2		2	49	NP_079092.2	HOMO SAPIENS	62	952	566.46	rab GTPase-binding effector protein 2 GN=RABEP2	21	15	-1.5	-1.22	-1.71	-1.69	-2.4	-2.15	-3.5	-2.24	0.74	0.39	0	0.5	2.48	2.48	1.88	2.63
NP_036595.2	NP_036595.2		2	24	NP_036595.2|NP_035726.2	HOMO SAPIENS	26.1	1995	271.88	V-type proton ATPase 116 kDa subunit a isoform 2 GN=ATP6V0A2	13	9	-1.62	-1.55	-0.56	-1.25	0.11	-0.03	0.85	-0.67	0.37	0.25	0.02	-1.58	1.89	1.49	1.88	0.18
NP_002735.3	NP_002735.3		2	20	NP_002735.3|NP_001229803.1|NP_032886.2|NP_001337732.1|NP_001028753.1|NP_001342107.1|NP_001337734.1|NP_001034168.1	HOMO SAPIENS	27.7	4259	194.24	protein kinase C zeta type isoform 1 GN=PRKCZ	10	8	0.27	0.15	0.52	-0.21	-1.48	-1.27	-1.44	-2.3	0.03	0.31	0.52	-0.2	2.27	2.24	1.88	0.4
NP_115514.2	NP_115514.2		2	6	NP_115514.2|NP_001019306.2	HOMO SAPIENS	27.3	4391	187.16	kelch repeat and BTB domain-containing protein 7 GN=KBTBD7	5	NaN	-1.57	-0.97	NaN	NaN	0.73	0.75	NaN	NaN	0.25	0.53	NaN	NaN	0.71	0.67	NaN	NaN
NP_003115.1	NP_003115.1		2	54	NP_003115.1	HOMO SAPIENS	67	2925	285.38	sepiapterin reductase GN=SPR	16	14	-3.52	-3.4	-4.16	-4.38	-1.86	-2.28	-2.24	-1.88	1.72	1.52	2.05	1.15	2.25	2.14	1.88	1.87
NP_060342.2	NP_060342.2		2	15	NP_060342.2|NP_001304755.1|NP_001304754.1|NP_001304753.1	HOMO SAPIENS	30.5	5930	112.96	probable tRNA(His) guanylyltransferase isoform 1 GN=THG1L	8	5	0.03	0.03	0.4	0.08	-0.84	-0.83	-0.74	-1.27	-0.95	-0.98	-0.63	-1.07	1.7	1.28	1.88	0.36
NP_055269.1	NP_055269.1		2	3	NP_055269.1|NP_001186862.1|NP_001186863.1|NP_001156380.1|NP_001013388.2	HOMO SAPIENS	2.9	8888	25.26	sestrin-1 isoform 1 GN=SESN1	NaN	2	NaN	NaN	-0.83	-1.97	NaN	NaN	0.46	-0.99	NaN	NaN	0.29	-0.89	NaN	NaN	1.88	0.05
NP_001191215.1	NP_001191215.1		2	25	NP_001191215.1|NP_001191214.1|NP_001191216.1|NP_002447.4|NP_001018016.1|NP_001018017.1|NP_001191220.1|NP_001191218.1|NP_001191219.1|NP_001191221.1|NP_001191223.1|NP_001191225.1|NP_001037855.1|NP_001191224.1|NP_001191226.1|NP_001037857.1|NP_001037856.1	HOMO SAPIENS	25.2	4761	166.83	mucin-1 isoform 10 precursor GN=MUC1	4	5	-4.15	-3.2	-3.19	-2.23	-0.84	-0.1	-0.48	-0.24	1.1	0.81	0.56	0.16	1.77	1.69	1.88	1.89
NP_115698.3	NP_115698.3		2	14	NP_115698.3|NP_001171921.1|NP_922921.1	HOMO SAPIENS	28.7	4942	158.63	E3 ubiquitin-protein ligase RNF135 isoform 1 GN=RNF135	8	4	1.07	0.85	0.61	0.86	-0.94	-1.17	-1.85	-2.28	-3.43	-3.01	-2.02	-1.37	2.27	2.1	1.88	1.12
NP_001025035.1	NP_001025035.1		2	3	NP_001025035.1	HOMO SAPIENS	2.2	9145	21.13	uncharacterized protein KIAA1755 isoform a GN=KIAA1755	2	NaN	-3.85	-2.32	NaN	NaN	4.05	3.81	NaN	NaN	-3.71	-2.67	NaN	NaN	-2.53	-2.87	NaN	NaN
NP_036450.1	NP_036450.1		2	56	NP_036450.1	HOMO SAPIENS	51.6	734	636.11	mitochondrial proton/calcium exchanger protein precursor GN=LETM1	18	20	-1.82	-1.9	-0.31	-0.88	-1.73	-1.82	-1.22	-1.96	1.41	1.29	1.42	-0.51	1.63	1.69	1.88	0.22
NP_001542.1	NP_001542.1		2	24	NP_001542.1|NP_056592.2	HOMO SAPIENS	56.6	2966	282.24	immunoglobulin-binding protein 1 GN=IGBP1	10	12	-1.9	-2.12	-1.78	-1.66	-0.24	0	-0.98	0.34	-0.55	-0.84	-1.03	0.11	3.1	2.53	1.88	2.7
NP_003581.1	NP_003581.1		2	15	NP_003581.1|NP_001244127.1|NP_001244126.1	HOMO SAPIENS	58	489	768.3	cullin-3 isoform 1 GN=CUL3	4	4	-1.35	-1.1	-0.49	-0.57	-1.54	-1.58	-1.35	-2.16	0.98	1.07	1.42	-0.11	2.13	1.73	1.88	0.56
NP_061291.2	NP_061291.2		2	5	NP_061291.2|NP_004223.2	MUS MUSCULUS	11.8	7748	49.55	suppressor of cytokine signaling 6 GN=Socs6	2	3	-0.22	0.1	1.33	1.79	0.05	-0.39	0.39	0.36	0.31	0.06	0.34	0.37	0.8	1.52	1.88	1.98
NP_001291937.1	NP_001291937.1		2	21	NP_001291937.1|NP_001291938.1|NP_085153.1|NP_001291939.1|NP_001291940.1	HOMO SAPIENS	46.1	2832	293.34	endoplasmic reticulum junction formation protein lunapark isoform 1 precursor GN=LNPK	8	9	-1.32	-0.97	-0.7	-0.52	-0.13	-0.05	-0.74	-0.95	0.86	0.7	0.9	-1.01	1.66	1.23	1.88	0.4
NP_001254500.1	NP_001254500.1		2	18	NP_001254500.1|NP_060891.3|NP_001254501.1|NP_941066.3	HOMO SAPIENS	19.9	4435	184.2	TBC1 domain family member 2A isoform 1 GN=TBC1D2	9	7	1.3	0.95	2.36	1.63	-2.51	-2.57	-1.15	-2.7	-1.29	-1.24	-0.76	-1.76	1.87	1.81	1.88	1.24
NP_689735.1	NP_689735.1		2	12	NP_689735.1	HOMO SAPIENS	36.7	6811	79.71	ADP-ribosylation factor-like protein 6-interacting protein 6 isoform a GN=ARL6IP6	4	4	-0.82	-0.75	0.11	-0.34	-0.46	-0.34	-1.07	-1.23	0.03	-0.79	-0.22	-0.89	1.92	2.14	1.88	1.28
NP_001127704.1	NP_001127704.1		2	9	NP_001127704.1	HOMO SAPIENS	32.8	5665	124.22	transmembrane protein 106B GN=TMEM106B	3	3	-2.75	-3.57	-0.63	-0.78	-2.24	-2.93	-1.04	-0.36	-2.76	-3.6	0.79	-1.3	4.85	3.97	1.88	1.71
NP_001277250.1	NP_001277250.1		2	55	NP_001277250.1|NP_001336169.1|NP_001277251.1	HOMO SAPIENS	24.4	443	802.91	dmX-like protein 1 isoform 1 GN=DMXL1	29	16	-1.2	-1.22	-0.18	-0.57	-0.7	-0.54	-0.3	-1.01	0.71	0.48	1.24	-0.75	1.56	1.3	1.86	0.67
NP_775099.2	NP_775099.2		2	27	NP_775099.2|NP_056472.2|NP_780419.2	HOMO SAPIENS	7.1	3614	231.96	ATP-binding cassette sub-family A member 12 isoform a GN=ABCA12	14	11	-4.1	-3.85	-3.15	-2.62	-4.94	-4.25	-2.79	-2.54	3.28	2.92	2.38	0.46	0.97	1.18	1.86	0.99
NP_001007524.1	NP_001007524.1		2	10	NP_001007524.1	HOMO SAPIENS	42.8	5242	144.22	factor VIII intron 22 protein GN=F8A2	5	4	-1.12	-0.55	-0.29	-1.25	-0.54	-0.42	-0.76	-0.71	1.81	1.38	1.71	0.92	1.33	1.2	1.86	1.53
NP_005767.1	NP_005767.1		1	4	NP_005767.1|NP_001341940.1|NP_034049.2	HOMO SAPIENS	20.1	8314	35.79	protein cornichon homolog 1 GN=CNIH1	NaN	2	NaN	NaN	0.07	-1.35	NaN	NaN	-0.59	-0.46	NaN	NaN	-0.25	-1.31	NaN	NaN	1.86	-0.72
NP_006421.2	NP_006421.2		2	84	NP_006421.2|NP_001243650.1	HOMO SAPIENS	72.5	551	651.43	T-complex protein 1 subunit delta isoform a GN=CCT4	10	11	-1.05	-1.22	-0.85	-1.35	0.24	0.29	0.22	-0.4	-0.86	-0.73	-0.43	-0.37	1.89	1.76	1.86	0.79
NP_034068.3	NP_034068.3		2	12	NP_034068.3	MUS MUSCULUS	65.2	75	1306.59	coatomer subunit alpha GN=Copa	4	4	-0.27	-0.3	-0.25	-0.29	-0.11	-0.6	0.46	-1.15	-0.71	-0.37	-0.36	-0.53	1.18	1.16	1.86	0.65
NP_057125.2	NP_057125.2		2	7	NP_057125.2|NP_001291706.1|NP_001291708.1	HOMO SAPIENS	17.1	7718	50.22	derlin-2 isoform a GN=DERL2	NaN	2	NaN	NaN	-0.27	1.01	NaN	NaN	-1.28	-0.85	NaN	NaN	0	-1.19	NaN	NaN	1.86	1.44
NP_001297457.1	NP_001297457.1		2	4	NP_001297457.1|NP_001281253.1|NP_001281251.1	MUS MUSCULUS	9.5	9091	22	protein Mpv17 isoform 3 GN=Mpv17	2	NaN	-0.35	-0.5	NaN	NaN	-0.97	-0.65	NaN	NaN	0.37	0.42	NaN	NaN	0.69	0.65	NaN	NaN
NP_899064.1	NP_899064.1		2	47	NP_899064.1|NP_001316607.1|NP_705785.1	HOMO SAPIENS	79.4	3119	268.22	protein PAXX isoform 2 GN=PAXX	17	15	-0.62	-0.97	-1.08	-0.73	-1.48	-1.69	-1.87	-0.93	-0.64	-0.93	-0.94	-0.3	2.34	2.19	1.86	2.9
NP_536856.2	NP_536856.2		2	22	NP_536856.2|NP_001317660.1|NP_001273659.1|NP_598652.3|NP_001153105.1	HOMO SAPIENS	17	4614	174	choline transporter-like protein 1 isoform a GN=SLC44A1	8	10	-1.07	-0.7	-0.31	-0.65	-1.24	-0.93	-0.94	-0.87	0.06	0.17	1.17	-1.21	1.49	1.18	1.86	0.63
NP_003029.2	NP_003029.2		2	22	NP_003029.2|NP_001335335.1|NP_001180422.1|NP_004163.3|NP_001160167.1|NP_001276868.1|NP_001276869.1|NP_683740.1|NP_061349.3	HOMO SAPIENS	27.4	4642	172.8	neutral amino acid transporter A isoform 1 GN=SLC1A4	8	9	-5.1	-5.4	-2.72	-3.01	-5.48	-5.55	-3.26	-2.66	2.64	2.78	3.08	0.09	2.41	2.22	1.86	0.63
NP_110379.2	NP_110379.2		2	96	NP_110379.2|NP_001008897.1	HOMO SAPIENS	81.8	690	653.28	T-complex protein 1 subunit alpha isoform a GN=TCP1	10	9	-0.75	-0.9	-0.7	-1.06	0.38	0	0.67	-0.24	-0.55	-0.39	-0.02	-0.14	2.06	1.88	1.86	0.83
NP_060631.2	NP_060631.2		2	30	NP_060631.2|NP_084497.1|NP_001295024.1	HOMO SAPIENS	31.4	3302	254.6	glutamine-dependent NAD(+) synthetase GN=NADSYN1	14	13	-0.03	0.1	0.45	0.18	-2.19	-1.74	-1.04	-1.96	-0.86	-0.59	-0.47	-1.15	2.65	2.43	1.86	0.9
NP_037365.2	NP_037365.2		2	30	NP_037365.2|NP_058562.1	HOMO SAPIENS	42.2	2042	292.01	STE20/SPS1-related proline-alanine-rich protein kinase GN=STK39	11	11	0.22	0.05	0.43	0.13	-2.64	-2.59	-2.76	-2.84	1.35	0.84	0.85	0.44	1.59	1.52	1.86	0.74
NP_079455.3	NP_079455.3		2	6	NP_079455.3|NP_032908.2	HOMO SAPIENS	7.3	2193	155.7	plexin-A2 precursor GN=PLXNA2	2	4	-2.57	-2.62	-2.45	-2.59	-0.92	-1.17	-0.61	-1.15	1.26	0.7	1.37	0.28	1.37	1.93	1.86	1.3
NP_653229.1	NP_653229.1		2	8	NP_653229.1	HOMO SAPIENS	21.3	6385	94.5	TBC1 domain family member 20 GN=TBC1D20	4	3	0.07	-0.15	0.22	0.44	1.35	1.4	0.81	0.04	-0.12	-0.93	-0.2	-0.43	1.16	1.49	1.86	0.52
NP_620128.1	NP_620128.1		2	8	NP_620128.1|NP_001290179.1|NP_080441.1|NP_001344390.1|NP_001290178.1	HOMO SAPIENS	14.8	7275	63.38	solute carrier family 25 member 46 isoform 1 GN=SLC25A46	4	2	-0.15	-0.4	-0.85	-1.61	0.65	0.31	0	-1.03	0.4	1.1	-0.02	-0.71	1.73	1.37	1.86	0.49
NP_057723.1	NP_057723.1		2	3	NP_057723.1	HOMO SAPIENS	13.9	9107	21.69	tumor necrosis factor receptor superfamily member 12A precursor GN=TNFRSF12A	2	NaN	-4.17	-2.77	NaN	NaN	2.51	2.36	NaN	NaN	-1.93	-2	NaN	NaN	1.73	1.28	NaN	NaN
NP_001276969.1	NP_001276969.1		2	44	NP_001276969.1|NP_001276968.1|NP_001122401.1|NP_002933.1|NP_001345422.1|NP_001345419.1|NP_780758.3|NP_001345420.1|NP_001345421.1|NP_001345423.1|NP_001276994.1	HOMO SAPIENS	34.3	1378	470.13	roundabout homolog 2 isoform 4 precursor GN=ROBO2	18	24	-4.55	-3.77	-4.11	-4.8	-3.4	-4.1	-2.96	-3.35	2.7	2.3	1.93	1.37	1.99	1.95	1.86	1.35
NP_001610.2	NP_001610.2		2	10	NP_001610.2|NP_796052.2|NP_001272735.1	HOMO SAPIENS	52.5	1315	481.07	beta-adrenergic receptor kinase 1 GN=GRK2	5	3	-1.8	-1.87	-1.51	-2.1	0	0.1	0.07	-0.06	0.25	0.28	0.72	0.04	1.94	1.69	1.86	0.63
NP_060297.1	NP_060297.1		2	76	NP_060297.1|NP_001139373.1|NP_076126.2	HOMO SAPIENS	70.6	1170	513.81	serine--tRNA ligase, mitochondrial isoform b precursor GN=SARS2	26	26	0.4	0.17	0.58	1.09	-1.94	-2	-2.63	-2.1	-1.44	-1.63	-1.53	-0.46	2.46	2.34	1.86	2.23
NP_620164.1	NP_620164.1		2	34	NP_620164.1	HOMO SAPIENS	56.7	2242	349.61	carboxymethylenebutenolidase homolog GN=CMBL	15	11	-6.72	-6.62	-3.66	-5.01	-0.13	0.13	-0.22	-0.65	1.32	0.87	1.42	0.55	2.25	1.93	1.86	0.99
NP_001230209.1	NP_001230209.1		2	51	NP_001230209.1|NP_001618.2|NP_001230210.1|NP_001230212.1	HOMO SAPIENS	57.8	1114	526.34	CD166 antigen isoform 2 precursor GN=ALCAM	11	9	-2.1	-2.52	-3.42	-4.44	-0.92	-0.91	-1.68	-0.32	2.24	1.8	2.43	0.32	1.56	1.78	1.86	0.63
NP_742067.3	NP_742067.3		2	23	NP_742067.3	HOMO SAPIENS	26.4	1395	467.34	E3 ubiquitin-protein ligase UBR3 GN=UBR3	15	6	-0.77	-1	-0.11	-1.06	-0.49	-0.18	-0.11	-0.75	0.12	-0.14	0.05	-0.78	1.61	1.69	1.86	0.56
NP_004701.1	NP_004701.1		2	19	NP_001350707.1|NP_004701.1|NP_001307452.1	HOMO SAPIENS	20.5	6756	81.83	synaptogyrin-2 isoform 1 GN=SYNGR2	6	6	-1.47	-1.97	-0.45	-0.96	-2.67	-2.57	-1.37	-2.04	0.77	0.25	0.54	-0.85	2.58	2.38	1.86	0.9
NP_060897.3	NP_060897.3		2	26	NP_060897.3|NP_001287993.1|NP_001034610.1	HOMO SAPIENS	37.3	3451	243.62	RNA polymerase I-specific transcription initiation factor RRN3 isoform 1 GN=RRN3	16	9	-1.92	-1.4	-1.33	-2.52	1.13	1.25	0.98	0.1	-0.55	-0.56	0.67	-1.01	1.37	1.23	1.84	0.16
NP_004872.2	NP_004872.2		2	36	NP_004872.2|NP_001193731.1	HOMO SAPIENS	51.2	3274	256.16	quinone oxidoreductase PIG3 isoform 1 GN=TP53I3	15	15	-1.7	-1.77	-1.12	-1.14	-0.3	0.05	-1.31	0.22	-4.84	-4.5	-4.11	-2.95	3.31	3.25	1.84	3.28
NP_037522.1	NP_037522.1		2	15	NP_037522.1|NP_001129292.1|NP_001336713.1	HOMO SAPIENS	10.4	4702	169.79	cell surface hyaluronidase isoform a GN=CEMIP2	6	6	-1.05	-0.9	-0.49	-1.17	-1.81	-1.45	-1.24	-1.17	0.09	0.17	0.11	-0.51	1.85	1.78	1.84	0.92
NP_055215.2	NP_055215.2		2	14	NP_055215.2|NP_598504.1	HOMO SAPIENS	29.1	5624	126.48	ly6/PLAUR domain-containing protein 3 precursor GN=LYPD3	8	6	0.07	0.05	-0.09	1.12	-3.02	-2.7	-2.24	-1.27	-4.38	-3.65	-6.03	-3.92	2.77	2.48	1.84	2.95
NP_002061.1	NP_002061.1		2	18	NP_002061.1|NP_001269549.1|NP_001269548.1|NP_001159897.1|NP_001269546.1|NP_001269547.1	HOMO SAPIENS	63.3	1956	371.07	guanine nucleotide-binding protein G(i) subunit alpha-2 isoform 1 GN=GNAI2	6	3	-2.15	-2.6	-1.89	-1.79	-1.78	-1.58	-0.35	-1.41	2.61	2.19	1.64	0.07	2.34	2.31	1.84	0.49
NP_001341661.1	NP_001341661.1		2	40	NP_001341661.1|NP_001341662.1	HOMO SAPIENS	50	2388	333.24	PRKC apoptosis WT1 regulator protein isoform 1 GN=PAWR	11	12	-1.42	-1.82	-1.55	-0.86	-0.57	-0.54	-0.78	-0.1	-1.32	-0.84	-0.74	-0.27	2.7	2.46	1.84	2.95
NP_009107.1	NP_009107.1		2	10	NP_009107.1|NP_001347380.1|NP_001347742.1	HOMO SAPIENS	30	7209	65.58	probable ergosterol biosynthetic protein 28 GN=ERG28	3	5	-2.67	-2.37	-0.76	-1.71	-0.05	0.08	0.83	-0.4	0.34	-0.22	-0.18	-0.96	1.82	1.66	1.84	0.22
NP_001308155.1	NP_001308155.1		2	45	NP_001308155.1|NP_001308154.1|NP_001308159.1	HOMO SAPIENS	41.6	1552	441.49	histone deacetylase 6 isoform b GN=HDAC6	24	12	-1.17	-1.57	-1.17	-0.67	-1.11	-0.86	-0.54	-1.17	0.31	0.11	0.65	-0.11	1.61	1.9	1.84	1.37
NP_005709.1	NP_005709.1		2	46	NP_005709.1|NP_080828.1|NP_001185709.1|NP_001020130.1|NP_001163956.1|NP_001163957.1|NP_001185722.1	HOMO SAPIENS	68.4	4297	192.16	actin-related protein 2/3 complex subunit 4 isoform a GN=ARPC4	11	10	0.05	0.05	0.31	-0.05	-0.65	-0.54	-0.2	-0.87	0.06	0	0.34	-0.35	1.37	1.11	1.84	0.4
NP_000296.2	NP_000296.2		2	21	NP_000296.2|NP_001018171.1	HOMO SAPIENS	65.8	3796	221	serum paraoxonase/arylesterase 2 isoform 1 GN=PON2	8	8	-0.47	-0.97	0.54	-0.39	-0.86	-1.45	-0.91	-0.62	-0.28	-0.48	0.45	0.14	1.73	1.08	1.84	0.29
NP_055866.1	NP_055866.1		2	35	NP_055866.1	HOMO SAPIENS	56.8	2453	326.04	endoplasmic reticulum resident protein 44 precursor GN=ERP44	10	7	-1.5	-1.22	-1.39	-0.86	-0.13	-0.21	-0.2	-0.08	-1.93	-1.24	-1.89	-0.69	2.48	2.29	1.84	2.45
NP_001128471.1	NP_001128471.1		2	13	NP_001128471.1|NP_006823.1|NP_001128472.1	HOMO SAPIENS	50.9	1539	420.18	fermitin family homolog 2 isoform 2 GN=FERMT2	4	4	1.67	1.95	1.51	1.71	-1.67	-1.58	-1.13	-2.26	-2.67	-3.65	-2.34	-1.53	1.87	1.52	1.84	0.63
NP_001248755.1	NP_001248755.1		2	41	NP_001248755.1|NP_003929.4	HOMO SAPIENS	48.2	401	837.63	AP-3 complex subunit delta-1 isoform 3 GN=AP3D1	20	14	-0.65	-0.72	0.13	-0.42	-0.89	-1.17	-1.22	-1.75	1.13	0.73	1.51	-0.57	1.23	1.28	1.84	0.29
NP_036437.1	NP_036437.1		2	32	NP_036437.1|NP_001229766.1	HOMO SAPIENS	52.2	375	687.21	AP-2 complex subunit alpha-2 isoform 2 GN=AP2A2	12	8	-1.8	-1.6	-1.66	-1.76	-0.03	0.1	1.04	-0.65	0.77	0.87	0.92	-0.66	1.09	1.16	1.84	0.29
NP_066974.2	NP_066974.2		2	14	NP_066974.2|NP_001137407.1	HOMO SAPIENS	40.3	2963	282.27	peroxisomal carnitine O-octanoyltransferase isoform 2 GN=CROT	6	7	-2.17	-2.42	-1.53	-0.23	-5.02	-4	-2.5	-1.83	1.2	0.98	0.65	-0.02	2.04	1.76	1.84	1.71
NP_000180.2	NP_000180.2		2	46	NP_000180.2	HOMO SAPIENS	56.2	268	679.44	hexokinase-2 GN=HK2	19	17	-1.95	-1.6	-0.67	0	0.57	0.42	1	-0.54	-0.21	-0.39	-0.25	-0.57	1.66	1.49	1.84	0
NP_057692.1	NP_057692.1		2	25	NP_057692.1|NP_001159849.1	HOMO SAPIENS	41.9	3528	237.54	armadillo repeat-containing X-linked protein 1 GN=ARMCX1	13	12	0.52	0.72	1.69	1.3	0.62	0.78	0.59	-0.44	-4.17	-4.78	-6.68	-3.5	1.73	1.52	1.84	0.54
NP_006244.2	NP_006244.2		2	6	NP_006244.2	HOMO SAPIENS	65.1	3632	217.32	5'-AMP-activated protein kinase subunit beta-1 GN=PRKAB1	2	2	-1.3	-0.67	-0.97	-0.54	-0.22	-0.99	-1.48	-0.67	0.28	0.2	-0.45	0.05	2.18	2.31	1.84	2.18
NP_001034679.2	NP_001034679.2		2	46	NP_001034679.2|NP_001034680.2|NP_004645.2|NP_683745.2	HOMO SAPIENS	48.8	56	1618.87	probable ubiquitin carboxyl-terminal hydrolase FAF-X isoform 3 GN=USP9X	20	17	-0.42	-0.42	0.13	-0.18	1	0.88	0.85	-0.14	-3.37	-3.32	-2.59	-2.4	1.47	1.06	1.84	0.27
NP_001276334.1	NP_001276334.1		2	39	NP_001276334.1|NP_001338285.1|NP_001276332.1|NP_001338286.1|NP_001276333.1|NP_001317057.1|NP_001338287.1	HOMO SAPIENS	42.3	983	560.04	MMS19 nucleotide excision repair protein homolog isoform 1 GN=MMS19	17	12	-1.52	-1.27	-0.94	-1.22	-0.13	-0.05	0.35	-1.03	0.31	0.39	0.52	-0.73	1.92	1.81	1.84	0.63
NP_068756.2	NP_068756.2		2	24	NP_068756.2	HOMO SAPIENS	44.9	1779	405.54	selenocysteine-specific elongation factor GN=EEFSEC	14	8	-1.42	-1.12	-0.9	-1.66	0.03	-0.16	0.13	0.04	0.37	0.28	0.56	0.12	1.75	1.57	1.84	0.88
NP_036475.3	NP_036475.3		2	55	NP_036475.3|NP_001317955.1	HOMO SAPIENS	44.1	505	754.89	NAD(P) transhydrogenase, mitochondrial isoform 1 GN=NNT	17	14	-0.03	-0.07	1.03	0.44	-6.96	-5.53	-4.44	-3.59	1.62	1.29	1.71	-0.69	1.96	1.73	1.84	0.16
NP_001263430.1	NP_001263430.1		2	4	NP_001263430.1	HOMO SAPIENS	39.3	7616	47.14	G-protein-signaling modulator 3 GN=GPSM3	NaN	2	NaN	NaN	-1.55	-1.5	NaN	NaN	-0.78	-3.19	NaN	NaN	-1.87	-0.14	NaN	NaN	1.84	3.93
NP_001317566.1	NP_001317566.1		2	60	NP_001317566.1|NP_001248335.1|NP_003820.2|NP_001248336.1	HOMO SAPIENS	42.7	272	942.48	multiple PDZ domain protein isoform 4 GN=MPDZ	26	24	-0.85	-0.85	-0.58	-0.67	0.4	0.42	0	0.26	-1.01	-1.46	-0.76	-0.78	1.77	1.71	1.82	1.06
NP_005210.3	NP_005210.3		2	66	NP_005210.3|NP_001073280.1|NP_001300936.1	HOMO SAPIENS	46.5	266	949.58	protein diaphanous homolog 1 isoform 1 GN=DIAPH1	25	20	0.3	-0.03	0.63	0.21	-0.57	-0.57	-0.91	-1.17	-0.06	-0.28	0.38	-0.41	1.54	1.35	1.82	0.54
NP_004878.2	NP_004878.2		2	5	NP_004878.2|NP_062514.2	HOMO SAPIENS	17.1	8511	31.78	C-X-C motif chemokine 14 precursor GN=CXCL14	2	3	-2.02	-1.82	-1.06	-0.7	1.24	1.3	1.41	1.19	-1.78	-1.83	-2.59	-1.35	2.79	2.19	1.82	0.45
NP_005572.2	NP_005572.2		2	51	NP_005572.2|NP_001013275.1	HOMO SAPIENS	49.5	1877	391.07	basal cell adhesion molecule isoform 1 precursor GN=BCAM	22	19	-3.07	-3	-2.18	-2.41	-2.27	-1.56	-1.57	-0.95	2.02	2.05	1.8	-0.18	1.75	1.57	1.82	1.51
NP_115527.3	NP_115527.3		2	5	NP_115527.3	HOMO SAPIENS	47.6	7047	71.32	pterin-4-alpha-carbinolamine dehydratase 2 GN=PCBD2	3	2	-2.87	-2.37	-2.56	-3.19	-3.26	-3.92	-3.09	-1.83	1.1	1.12	0.18	0.87	2.48	2.7	1.82	2.83
NP_003156.1	NP_003156.1		2	42	NP_003156.1|NP_001027392.1|NP_001107041.1|NP_033321.2	HOMO SAPIENS	45.6	1963	381.19	syntaxin-binding protein 1 isoform a GN=STXBP1	21	14	-1.32	-1.4	-0.54	-0.93	-0.73	-0.54	-0.26	-0.71	-0.43	-0.51	-0.22	-0.34	2.46	2.34	1.82	1.3
NP_573454.2	NP_573454.2		2	3	NP_573454.2	MUS MUSCULUS	13.1	714	168.27	epidermal growth factor receptor kinase substrate 8-like protein 2 GN=Eps8l2	2	NaN	-3.87	-3.5	NaN	NaN	-2.35	-0.86	NaN	NaN	0.95	0.31	NaN	NaN	2.27	1.52	NaN	NaN
NP_000909.2	NP_000909.2		2	115	NP_000909.2	HOMO SAPIENS	80.3	644	672.26	protein disulfide-isomerase precursor GN=P4HB	14	15	0.82	0.7	0.67	1.19	-2.97	-2.83	-2.65	-2.36	-2.18	-2.22	-2.18	-1.31	2.96	2.7	1.82	2.56
NP_031932.1	NP_031932.1		2	70	NP_031932.1|NP_001949.1	MUS MUSCULUS	74	563	521	elongation factor 1-alpha 2 GN=Eef1a2	16	11	-2.97	-2.67	-3.48	-3.87	-2.81	-3.11	-1.96	-3.02	1.96	1.41	1.62	1.51	2.18	1.95	1.82	1.82
NP_064569.3	NP_064569.3		2	24	NP_064569.3	HOMO SAPIENS	33.1	2525	319.18	metal transporter CNNM4 precursor GN=CNNM4	10	10	-1.95	-1.8	-1.8	-2.49	0.19	0.42	0.15	-0.6	0.95	1.15	1.17	-0.8	1.82	1.85	1.82	0.63
NP_766292.2	NP_766292.2		2	3	NP_766292.2	MUS MUSCULUS	42.5	1791	313.67	dnaJ homolog subfamily C member 11 GN=Dnajc11	2	NaN	0.5	-0.17	NaN	NaN	0.51	0.31	NaN	NaN	-0.25	-0.51	NaN	NaN	-0.07	0.05	NaN	NaN
NP_061167.1	NP_061167.1		2	19	NP_061167.1	HOMO SAPIENS	46.4	2807	295.8	lanC-like protein 2 GN=LANCL2	7	6	-0.32	-0.37	0.13	0.03	0.4	0.31	0.85	-0.06	-1.9	-1.6	-0.99	-1.15	1.4	1.01	1.82	0.52
NP_004477.3	NP_004477.3		2	120	NP_004477.3	HOMO SAPIENS	72	334	885.38	golgin subfamily A member 2 GN=GOLGA2	45	37	-0.87	-0.95	-1.06	-0.52	-0.49	-0.57	-0.85	-0.63	-0.98	-1.1	-1.24	-0.43	2.32	2.19	1.82	2.23
NP_001280569.1	NP_001280569.1		2	17	NP_001280569.1|NP_056090.1	HOMO SAPIENS	24.8	1812	400.39	WASH complex subunit 4 isoform 1 GN=WASHC4	6	6	-1.17	-0.8	-0.85	-1.3	0.16	0	0	-1.51	0.98	0.76	0.43	-1.44	1.4	1.59	1.82	0.43
NP_112243.1	NP_112243.1		2	18	NP_112243.1|NP_001230647.1|NP_941959.1	HOMO SAPIENS	82.5	2316	303.41	ras-related protein Rab-1B GN=RAB1B	5	5	-0.05	-0.22	-0.54	-0.44	-0.3	-0.7	-0.39	-0.48	-0.67	-0.96	-1.37	-1.12	2.6	2.65	1.82	1.21
NP_000886.1	NP_000886.1		2	59	NP_000886.1|NP_001243572.1|NP_001243573.1	HOMO SAPIENS	65.1	752	628.77	leukotriene A-4 hydrolase isoform 1 GN=LTA4H	19	18	-2.62	-2.07	-1.89	-1.95	-1.29	-1.48	-1.59	-1.67	1.38	1.29	1.71	0.83	1.8	1.64	1.82	0.74
NP_002834.3	NP_002834.3		2	14	NP_002834.3|NP_001091973.1	HOMO SAPIENS	13.8	3513	238.71	receptor-type tyrosine-protein phosphatase eta isoform 1 precursor GN=PTPRJ	6	8	-0.27	-0.52	-0.47	-0.54	-0.27	-0.91	-0.65	-0.4	-0.98	-1.63	-1.28	-0.75	2.56	2.34	1.82	1.75
NP_055045.2	NP_055045.2		2	29	NP_055045.2|NP_001247431.1|NP_001247432.1	HOMO SAPIENS	71.1	553	728.23	signal recognition particle subunit SRP68 isoform 1 GN=SRP68	12	6	-0.82	-0.92	-0.16	-1.01	-0.24	-0.52	-0.11	-0.97	0.28	-0.34	0.74	-0.5	1.04	0.96	1.82	-0.05
NP_002589.2	NP_002589.2		2	10	NP_002589.2|NP_001186391.1|NP_001350584.1|NP_659005.1|NP_001186390.1|NP_001186392.1|NP_001186393.1	HOMO SAPIENS	20	6642	85.82	programmed cell death protein 2 isoform 1 GN=PDCD2	4	5	-1	-1.17	-1.19	-1.69	0.11	0.03	-0.5	-0.12	-0.89	-1.29	-1.44	-0.21	2.89	2.55	1.82	2.54
NP_003792.1	NP_003792.1		2	17	NP_003792.1|NP_034461.1	HOMO SAPIENS	14.8	5894	114.23	glycosylphosphatidylinositol anchor attachment 1 protein GN=GPAA1	6	7	-0.6	-0.8	0.52	-0.8	-0.92	-0.91	-0.41	-1.25	0.55	0.56	0.72	-1.24	0.78	0.87	1.82	-0.27
NP_001258851.1	NP_001258851.1		2	22	NP_001258851.1|NP_055115.1|NP_001258849.1|NP_064335.1|NP_001258848.1|NP_001258847.1|NP_001258850.1	HOMO SAPIENS	27.5	5301	141.62	signal peptidase complex catalytic subunit SEC11A isoform 3 GN=SEC11A	9	6	-1.4	-1.52	-0.65	-1.32	0.76	0.73	0.91	-0.62	-0.43	-0.28	0	-1.7	1.14	1.18	1.82	0.4
NP_001269.3	NP_001269.3		2	3	NP_001269.3|NP_001307857.1	HOMO SAPIENS	38.7	2162	359.95	inhibitor of nuclear factor kappa-B kinase subunit alpha isoform 1 GN=CHUK	2	NaN	-0.85	-0.5	NaN	NaN	-1.4	-1.12	NaN	NaN	0.21	0.28	NaN	NaN	1.68	1.66	NaN	NaN
NP_076958.1	NP_076958.1		2	4	NP_076958.1|NP_001291299.1|NP_001291300.1|NP_001291301.1|NP_001002876.1|NP_001291302.1	HOMO SAPIENS	23.8	7891	46.12	centromere protein M isoform a GN=CENPM	3	NaN	1.02	0.82	NaN	NaN	0.57	0.18	NaN	NaN	-1.32	-0.53	NaN	NaN	-0.33	-0.1	NaN	NaN
NP_061918.3	NP_061918.3		2	38	NP_061918.3|NP_001171894.1|NP_001171895.1	HOMO SAPIENS	65.9	451	794.54	WD repeat-containing protein 44 isoform 1 GN=WDR44	16	16	-1.22	-1.15	-0.99	-0.7	-0.81	-0.86	-1.02	-0.4	-1.2	-1.41	-1.01	-0.53	2.44	2.31	1.82	2.27
NP_065892.1	NP_065892.1		2	24	NP_065892.1|NP_001306582.1|NP_001003712.1|NP_001306584.1	HOMO SAPIENS	46.1	1172	512.7	oxysterol-binding protein-related protein 8 isoform a GN=OSBPL8	10	8	-1	-1.15	-0.09	-0.99	-0.94	-1.01	-0.78	-1.35	1.53	1.41	1.93	-0.62	0.73	0.46	1.82	-0.09
NP_001308715.1	NP_001308715.1		2	12	NP_001308715.1|NP_001308717.1|NP_001308719.1|NP_001308720.1|NP_001308718.1|NP_001308723.1|NP_001308726.1|NP_001308725.1|NP_001308728.1|NP_001308735.1|NP_001308737.1|NP_001308740.1|NP_001308745.1|NP_001308749.1|NP_001308751.1	HOMO SAPIENS	30.2	2115	315.4	E3 ubiquitin-protein ligase CBL-B isoform a GN=CBLB	7	5	-2	-2.07	-2.72	-2.49	0.89	0.88	-0.78	0.28	-0.21	-0.17	0.22	-0.04	1.87	1.76	1.82	1.6
NP_060423.3	NP_060423.3		2	13	NP_060423.3|NP_001164141.1|NP_001074563.1|NP_001333450.1	HOMO SAPIENS	29.3	5143	149.25	box C/D snoRNA protein 1 isoform 1 GN=ZNHIT6	8	5	-2.77	-2.55	-3.6	-4.23	-0.3	-0.03	-0.74	0.3	1.1	0.73	1.33	0.92	1.42	1.11	1.82	1.66
NP_071362.1	NP_071362.1		2	34	NP_071362.1|NP_056416.2|NP_001265114.1|NP_001265115.1|NP_001265116.1	HOMO SAPIENS	56.9	396	839.84	probable E3 ubiquitin-protein ligase HERC4 isoform a GN=HERC4	16	9	-1.32	-1.47	-0.29	-1.09	-0.16	0.1	-0.2	-0.67	0.67	0.7	0.94	-0.09	1.63	1.25	1.82	0.34
NP_000428.2	NP_000428.2		2	14	NP_000428.2	HOMO SAPIENS	28.3	5334	140.12	platelet-activating factor acetylhydrolase 2, cytoplasmic GN=PAFAH2	8	6	0.05	0.22	0.88	0.08	-1.65	-1.37	-1.07	-1.45	0.52	0.34	0.25	-0.43	1.49	1.47	1.8	0.38
NP_001230967.1	NP_001230967.1		2	3	NP_001230967.1	HOMO SAPIENS	3.2	9188	20.5	zinc finger protein 726 isoform 1 GN=ZNF726	NaN	2	NaN	NaN	-2.34	-2.33	NaN	NaN	-0.96	-2.42	NaN	NaN	0.45	0	NaN	NaN	1.8	1.8
NP_076424.1	NP_076424.1		2	30	NP_076424.1	HOMO SAPIENS	52.5	2997	278.18	DDRGK domain-containing protein 1 GN=DDRGK1	9	11	-0.4	-0.82	0.38	0.1	-1.11	-1.32	-1.57	-0.95	-0.31	-0.51	-0.09	-1.07	2.08	2.12	1.8	1.26
NP_689939.1	NP_689939.1		2	21	NP_689939.1	HOMO SAPIENS	32.9	4273	193.44	calcium uptake protein 2, mitochondrial GN=MICU2	11	7	-1.02	-0.82	-0.07	-1.06	-0.73	-0.65	0.11	-1.59	0.46	0.53	1.44	-1.35	1.14	1.2	1.8	0.13
NP_001193997.1	NP_001193997.1		2	67	NP_001193997.1|NP_001193998.1|NP_001193996.1|NP_080100.1|NP_001308620.1|NP_001308622.1|NP_001308623.1|NP_055485.2	HOMO SAPIENS	67.6	1418	372.58	basic leucine zipper and W2 domain-containing protein 1 isoform 2 GN=BZW1	21	15	-0.12	-0.15	0.49	-0.18	-0.24	-0.47	-0.04	-0.77	-0.46	-0.51	-0.16	-1.08	1.42	1.2	1.8	0.4
NP_061917.3	NP_061917.3		2	31	NP_061917.3	HOMO SAPIENS	49.1	1335	477.49	coiled-coil domain-containing protein 93 GN=CCDC93	15	11	-1	-0.75	-0.56	-0.78	-0.62	-0.42	-0.33	-0.32	0.34	0.48	0.49	0.04	1.35	1.42	1.8	0.92
NP_006043.1	NP_006043.1		2	20	NP_006043.1|NP_001317951.1|NP_001317950.1|NP_001317947.1	HOMO SAPIENS	44.7	4932	159.22	Down syndrome critical region protein 3 isoform 1 GN=VPS26C	6	5	-1.77	-2.2	-1.37	-1.79	-0.08	0.18	0.46	-0.04	0.58	0.22	0.29	0.2	1.73	1.28	1.8	1.21
NP_031832.2	NP_031832.2		2	9	NP_031832.2|NP_001288213.1	MUS MUSCULUS	27.6	7792	48.32	cytochrome b-245 light chain isoform 1 GN=Cyba	3	3	-0.12	0.25	-0.09	-0.99	-1.81	-1.61	-0.22	-1.98	1.56	1.74	0.22	-0.44	0.47	-0.17	1.8	0.2
NP_057141.1	NP_057141.1		2	25	NP_057141.1|NP_062791.1|NP_001258665.1|NP_001258664.1|NP_001344677.1|NP_001258663.1	HOMO SAPIENS	62.1	5036	154.46	coatomer subunit zeta-1 isoform 1 GN=COPZ1	8	7	-0.32	-0.52	-0.72	-0.49	-0.27	-0.1	-0.37	-0.6	-0.49	-0.2	-0.56	-0.67	1.75	1.76	1.8	0.74
NP_001103724.1	NP_001103724.1		2	3	NP_001103724.1|NP_796332.2	MUS MUSCULUS	4.6	2485	21.58	uncharacterized protein LOC240041 isoform a GN=Zfp945	NaN	2	NaN	NaN	-0.65	-0.88	NaN	NaN	-0.61	-1.01	NaN	NaN	-0.2	-0.55	NaN	NaN	1.8	1.46
NP_001288704.1	NP_001288704.1		2	4	NP_001288704.1|NP_001288698.1|NP_001288702.1	HOMO SAPIENS	11.3	8562	30.99	promethin isoform 1 GN=TMEM159	2	2	-5.45	-4.82	-2.45	-3.5	-0.11	0.08	0.48	-0.6	1.01	1.12	1.55	-1.33	1.63	1.32	1.8	0.29
NP_000704.1	NP_000704.1		2	48	NP_000704.1	HOMO SAPIENS	89.3	2459	325.69	flavin reductase (NADPH) GN=BLVRB	10	7	-1.75	-1.17	-1.39	-1.19	-2.72	-2.26	-1.48	-2.46	0	0.39	-0.47	0.02	3.01	2.65	1.8	2.61
NP_001026915.1	NP_001026915.1		2	3	NP_001026915.1|NP_001253982.1	HOMO SAPIENS	4.2	9386	18.04	RIB43A-like with coiled-coils protein 1 isoform 1 GN=RIBC1	2	NaN	-0.92	-1.4	NaN	NaN	-0.84	-0.21	NaN	NaN	-0.95	-0.84	NaN	NaN	1.68	1.88	NaN	NaN
NP_000932.3	NP_000932.3		2	69	NP_000932.3	HOMO SAPIENS	66.7	521	745.76	NADPH--cytochrome P450 reductase GN=POR	21	24	-1.75	-1.42	-0.79	-1.43	1.32	1.35	1.39	0.14	-0.77	-0.81	-0.43	-1.35	1.14	1.06	1.8	0.92
NP_065781.1	NP_065781.1		2	45	NP_065781.1|NP_001171250.1|NP_066943.2|NP_058027.1|NP_001171249.1|NP_001277331.1|NP_001159750.1|NP_001171251.1	HOMO SAPIENS	45.1	1050	347.53	disks large homolog 3 isoform b GN=DLG3	19	14	-2.32	-1.8	-0.92	-1.32	-0.94	-0.83	-0.63	0.32	-0.21	-0.45	0.13	0.39	2.11	2.1	1.8	2.47
NP_005966.1	NP_005966.1		2	17	NP_005966.1|NP_001243287.1	HOMO SAPIENS	33.4	5107	151.21	protein-tyrosine kinase 6 isoform 1 GN=PTK6	9	7	-1.02	-1.17	-0.83	-1.5	-0.62	-0.44	-0.33	-0.95	0.58	0.31	0.56	0.35	0.83	1.11	1.8	0.47
NP_001238978.1	NP_001238978.1		2	19	NP_001238978.1|NP_001238982.1|NP_001347385.1|NP_001347381.1|NP_001238981.1|NP_001238979.1|NP_001238980.1	HOMO SAPIENS	65.7	2718	302.01	protein-L-isoaspartate(D-aspartate) O-methyltransferase isoform 2 GN=PCMT1	9	5	-2.22	-1.87	-3.06	-3.04	-0.76	-0.34	-2.26	-0.91	-0.43	-0.53	-1.6	-0.76	3.29	3.32	1.8	3.64
NP_001019265.1	NP_001019265.1		2	8	NP_001019265.1|NP_000167.1|NP_001018661.1|NP_001191187.1|NP_001191194.1|NP_001191188.1|NP_001191189.1|NP_001191190.1|NP_001191191.1|NP_001191192.1|NP_001191193.1	HOMO SAPIENS	23.2	4669	171.51	glucocorticoid receptor isoform gamma GN=NR3C1	4	4	-2.27	-1.97	-2.97	-3.55	-3.45	-3.66	-2.89	-3.31	1.99	1.97	1.44	0.92	1.96	1.57	1.8	1.89
NP_001005373.1	NP_001005373.1		2	63	NP_001005373.1|NP_001177652.1|NP_955006.1	HOMO SAPIENS	57.2	1036	546.05	E3 ubiquitin-protein ligase LRSAM1 isoform 1 GN=LRSAM1	29	25	-1.02	-0.92	-1.15	-1.14	-0.92	-0.93	-0.83	-0.79	-0.83	-1.15	-0.7	-0.41	2.37	2.38	1.8	1.84
NP_056345.3	NP_056345.3		2	24	NP_056345.3|NP_001188357.1	HOMO SAPIENS	46.2	2791	296.81	Golgi reassembly-stacking protein 2 isoform 1 GN=GORASP2	8	7	-0.92	-0.87	-0.76	-0.65	-1.08	-1.14	-1.48	-0.38	-0.25	-0.31	-0.72	-0.25	2.41	1.88	1.8	2.43
NP_056449.1	NP_056449.1		2	38	NP_056449.1	HOMO SAPIENS	71.8	1048	543.49	KIF1-binding protein GN=KIF1BP	15	14	-0.82	-1.37	-0.56	-1.22	-1.59	-1.5	-1.44	-1.73	1.01	0.98	1.35	0.11	1.68	1.57	1.8	0.97
NP_001010983.1	NP_001010983.1		2	16	NP_001010983.1|NP_001159402.1	HOMO SAPIENS	33.6	4880	161.94	glycosyltransferase 8 domain-containing protein 1 GN=GLT8D1	9	7	-1.75	-1.55	-1.03	-1.45	0.4	0.83	2.07	0.69	-1.07	-1.49	-1.55	-1.08	2.25	2.22	1.8	0.2
NP_055107.3	NP_055107.3		2	3	NP_055107.3|NP_001290423.1|NP_083039.2	HOMO SAPIENS	6	8615	30.19	chromobox protein homolog 6 isoform 1 GN=CBX6	NaN	2	NaN	NaN	-2.68	-2.83	NaN	NaN	-0.89	0.4	NaN	NaN	-0.7	0.05	NaN	NaN	1.78	1.71
NP_005142.1	NP_005142.1		2	72	NP_005142.1|NP_001032411.1	HOMO SAPIENS	74.6	915	576.21	ubiquitin carboxyl-terminal hydrolase 14 isoform a GN=USP14	13	11	-2.02	-1.97	-1.78	-2.21	0.59	0.1	0.26	-0.14	-0.67	-0.42	-0.27	-0.18	2.11	2.26	1.78	1.01
NP_775970.1	NP_775970.1		2	4	NP_775970.1|NP_002356.2|NP_803251.1|NP_001264236.1	HOMO SAPIENS	4.6	9250	19.79	melanoma-associated antigen B18 GN=MAGEB18	2	NaN	-2.1	-2.7	NaN	NaN	-2.21	-1.97	NaN	NaN	2.73	2.64	NaN	NaN	1.8	1.42	NaN	NaN
NP_001093391.1	NP_001093391.1		2	4	NP_001093391.1	HOMO SAPIENS	6.4	9263	19.6	melanoma-associated antigen B16 GN=MAGEB16	2	NaN	-1.6	-1.77	NaN	NaN	-1.11	-1.14	NaN	NaN	1.75	2.14	NaN	NaN	1.33	0.72	NaN	NaN
NP_001305771.1	NP_001305771.1		2	13	NP_001305771.1|NP_006577.2|NP_001305774.1|NP_001305777.1|NP_001292917.1|NP_001305776.1	HOMO SAPIENS	36	4438	183.89	protein canopy homolog 3 isoform 3 precursor GN=CNPY3	5	6	-0.57	-0.97	-1.66	-0.88	-3.59	-3.58	-3.05	-1.81	0.34	0.17	0.11	0.16	3.62	2.79	1.78	3.08
NP_001491.1	NP_001491.1		2	12	NP_001491.1|NP_001240775.1	HOMO SAPIENS	64.2	2821	294.57	GDP-mannose 4,6 dehydratase isoform 1 GN=GMDS	3	4	0.15	0.1	0.45	0.18	0.35	0.49	-0.33	-0.56	-0.92	-1.24	-1.69	-1.4	2.3	1.71	1.78	1.87
NP_061855.1	NP_061855.1		2	8	NP_061855.1	HOMO SAPIENS	23.5	7423	59.03	protein YIPF1 GN=YIPF1	3	3	-0.87	-1.9	-0.79	-1.09	-2.4	-1.4	-1.09	-1.01	1.35	0.76	0.99	-0.89	1.94	2.05	1.78	0.52
NP_057182.1	NP_057182.1		2	4	NP_057182.1|NP_001257808.1|NP_061289.1	HOMO SAPIENS	8.2	9354	18.43	mitochondrial pyruvate carrier 1 isoform 1 GN=MPC1	2	2	0.6	0.52	0.65	0.08	-2.19	-1.87	-0.87	-1.49	-1.84	-2.11	-1.28	-0.89	2.32	2.26	1.78	0.25
NP_057181.1	NP_057181.1		2	5	NP_057181.1|NP_079685.1	HOMO SAPIENS	34.1	8411	33.84	immediate early response 3-interacting protein 1 precursor GN=IER3IP1	2	2	-0.95	-0.95	-0.38	-0.78	-0.03	0.16	0.85	-0.12	0	0.2	-0.38	-1.14	1.3	1.64	1.78	0.07
NP_001156425.1	NP_001156425.1		2	14	NP_001156425.1|NP_001156423.1|NP_116561.1|NP_001276537.1|NP_996812.1|NP_996813.1|NP_001156424.1|NP_001276538.1|NP_001276512.1|NP_001035174.1|NP_001276513.1|NP_113571.2|NP_001035176.1|NP_001035177.1|NP_001276514.1	HOMO SAPIENS	14.4	5130	149.82	synaptotagmin-like protein 2 isoform i GN=SYTL2	8	6	-0.6	-0.85	-1.28	-1.17	-4.26	-3.53	-3.81	-3.27	1.01	1.04	0.22	0.92	2.04	2.05	1.78	2.43
NP_079239.3	NP_079239.3		2	62	NP_079239.3|NP_001308142.1|NP_001350370.1|NP_001350371.1|NP_001028484.2	HOMO SAPIENS	54.5	1113	526.54	F-box/LRR-repeat protein 18 isoform 2 GN=FBXL18	28	20	-1.17	-1.05	-0.27	-0.91	1.78	1.74	1.78	0.65	-2.97	-2.81	-1.69	-1.6	1.77	1.61	1.78	0.74
NP_001129492.1	NP_001129492.1		2	13	NP_001129492.1|NP_001263407.1|NP_001337760.1|NP_001337767.1|NP_001337763.1|NP_001337755.1|NP_001337757.1|NP_001337759.1|NP_001337764.1	HOMO SAPIENS	41.2	2828	294.13	islet cell autoantigen 1 isoform a GN=ICA1	6	5	-0.72	-1	-0.92	-0.78	1.29	1.27	0.54	0.95	-1.62	-2	-1.26	-1.51	1.37	1.25	1.78	1.55
NP_001254652.1	NP_001254652.1		2	8	NP_001254652.1	HOMO SAPIENS	14.6	6723	82.98	coiled-coil domain-containing protein 61 GN=CCDC61	3	4	0.47	0.17	-0.09	-0.44	-0.16	-0.52	-1.17	-1.01	-0.25	-0.39	-0.76	0.16	1.61	1.69	1.78	1.17
NP_001034556.1	NP_001034556.1		2	6	NP_001034556.1|NP_001278134.1|NP_001278135.1|NP_001278136.1|NP_001278138.1|NP_001278139.1	HOMO SAPIENS	35.4	7190	66.26	regulator of G-protein signaling 19 GN=RGS19	3	3	0.07	-0.17	0.05	-0.36	0.38	0.36	-0.52	-0.36	-0.03	0.31	0.45	-0.89	1.75	1.06	1.78	0.47
NP_689633.1	NP_689633.1		2	8	NP_689633.1|NP_001307426.1	HOMO SAPIENS	14.6	6746	82.13	carnosine N-methyltransferase isoform 1 GN=CARNMT1	4	3	-0.37	-1	0.25	-0.29	-3.4	-2.49	-1.74	-2.04	1.26	1.21	2.09	0.28	1.59	1.61	1.78	0.72
NP_476510.1	NP_476510.1		2	6	NP_476510.1|NP_001128686.1|NP_476511.1|NP_055591.2|NP_001128685.1|NP_631940.2|NP_001317083.1	HOMO SAPIENS	54	1039	456.44	ARF GTPase-activating protein GIT2 isoform 1 GN=GIT2	2	2	-0.65	-0.35	-1.17	-1.3	0.46	0.73	-0.26	0.77	-0.58	-1.49	-0.18	-0.11	1.49	1.01	1.78	1.98
NP_001344822.1	NP_001344822.1		2	3	NP_001344822.1|NP_077131.2	MUS MUSCULUS	40.2	6682	84.51	peptidyl-prolyl cis-trans isomerase FKBP11 isoform 2 GN=Fkbp11	2	NaN	0.7	0.87	NaN	NaN	0.94	0.99	NaN	NaN	0.71	0.22	NaN	NaN	0.09	-0.7	NaN	NaN
NP_001303889.1	NP_001303889.1		2	16	NP_001303889.1|NP_001350493.1|NP_001171416.1|NP_899074.2|NP_001171417.1|NP_001171418.1|NP_001303886.1|NP_001303887.1	HOMO SAPIENS	63.9	5899	114.16	mth938 domain-containing protein isoform c GN=AAMDC	7	6	0.42	0.15	-0.25	0.52	-1.89	-1.37	-2.18	-1.09	-4.38	-6.77	-4.2	-2.7	3.03	2.51	1.78	3.64
NP_001822.3	NP_001822.3		2	50	NP_001822.3	HOMO SAPIENS	43.6	2565	314.76	clusterin preproprotein GN=CLU	17	16	-4.97	-5.35	-4.05	-4.75	0.32	0.39	1.33	1.19	-0.46	-0.9	-1.55	-0.39	3.24	2.96	1.78	2.05
NP_081905.1	NP_081905.1		2	17	NP_081905.1	MUS MUSCULUS	46.5	1040	335.45	glucose 1,6-bisphosphate synthase GN=Pgm2l1	7	4	0.6	0.5	-0.34	-0.03	0.51	0.65	-1.15	-0.48	-0.98	-0.98	-1.26	-0.44	0.17	0.17	1.78	1.98
NP_001158264.1	NP_001158264.1		2	4	NP_001158264.1	MUS MUSCULUS	13.6	4629	53.02	trophoblast glycoprotein precursor GN=Tpbg	2	2	-1.62	-1.72	-1.71	-2.75	-0.94	-1.32	-1.33	-1.13	1.32	0.67	0.49	-0.87	1.51	1.4	1.78	0.99
NP_077199.2	NP_077199.2		2	3	NP_077199.2	MUS MUSCULUS	12	6961	74.24	fibulin-7 precursor GN=Fbln7	2	NaN	1.42	0.97	NaN	NaN	-4.07	-3.4	NaN	NaN	-0.4	-0.98	NaN	NaN	1.63	1.23	NaN	NaN
NP_001020095.1	NP_001020095.1		2	17	NP_001020095.1|NP_839955.1	HOMO SAPIENS	44.2	1249	493.04	exocyst complex component 1 isoform 1 GN=EXOC1	6	7	-1.82	-1.55	-0.4	-0.75	0.43	-0.08	0.41	-0.38	0.09	0.22	0.74	-0.8	1.94	1.61	1.76	0.05
NP_004031.1	NP_004031.1		2	20	NP_004031.1|NP_031509.1	HOMO SAPIENS	66.8	2597	187.9	rho-related GTP-binding protein RhoB precursor GN=RHOB	9	5	-1.12	-1.4	-0.29	-0.83	-2	-1.56	-1.68	-1.53	0.12	0.03	0.16	-1.38	2.56	2.22	1.76	1.06
NP_031390.1	NP_031390.1		2	10	NP_031390.1|NP_001317305.1|NP_001288132.1|NP_001350664.1	HOMO SAPIENS	58.9	5020	155.17	transmembrane emp24 domain-containing protein 3 isoform a precursor GN=TMED3	4	2	-0.17	-0.52	-0.11	-1.4	0.35	-0.18	1.46	0.4	1.13	0.67	0.56	-0.16	1.51	1.61	1.76	0.74
NP_032855.2	NP_032855.2		2	3	NP_032855.2	MUS MUSCULUS	6.4	3188	57.25	progesterone receptor GN=Pgr	2	NaN	-3.02	-1.67	NaN	NaN	-2.1	-1.87	NaN	NaN	2.85	2.78	NaN	NaN	0.71	0.77	NaN	NaN
NP_071934.3	NP_071934.3		2	91	NP_071934.3|NP_001026884.3|NP_116103.1	HOMO SAPIENS	50.7	442	803.7	inverted formin-2 isoform 1 GN=INF2	38	27	-1.67	-1.5	-0.92	-1.61	0.65	0.6	0.48	-0.14	-0.06	0.11	0.13	-0.73	1.16	1.13	1.76	0.2
NP_001103132.3	NP_001103132.3		2	44	NP_001103132.3	HOMO SAPIENS	31.2	64	1539.38	probable E3 ubiquitin-protein ligase HECTD4 GN=HECTD4	21	18	-3.42	-3.12	-1.69	-1.97	-2.51	-3.01	-1.68	-1.51	2.61	2.28	2.07	0.14	1.44	1.64	1.76	0.85
NP_003648.2	NP_003648.2		2	34	NP_003648.2|NP_001303290.1	HOMO SAPIENS	53.9	2734	300.68	breast carcinoma-amplified sequence 1 isoform 1 GN=BCAS1	8	18	0.27	0.27	0.56	0.75	-4.96	-5.19	-3.48	-3.81	-1.41	-1.69	-2.7	-1.31	3.64	3.37	1.76	3.33
NP_002073.2	NP_002073.2		2	7	NP_002073.2|NP_001004106.1|NP_001004105.1|NP_001351093.1|NP_001272995.1|NP_061357.3|NP_892027.2|NP_001004056.1|NP_001004057.1|NP_005298.2	HOMO SAPIENS	21.5	5520	131.53	G protein-coupled receptor kinase 6 isoform B GN=GRK6	4	3	-1.02	-1.17	-0.88	-0.96	-0.62	-0.73	-1.31	-1.03	0.4	-0.37	1.19	-0.41	0.69	1.06	1.76	0.92
NP_001165952.1	NP_001165952.1		2	68	NP_001165952.1	MUS MUSCULUS	57.3	2869	290.16	asporin preproprotein GN=Aspn	15	13	-0.25	-0.25	-1.15	-1.3	-0.08	0.03	0.44	1.41	-1.41	-1.01	-2.16	-0.27	2.18	1.81	1.76	1.35
NP_001305397.1	NP_001305397.1		2	12	NP_001305397.1|NP_001070832.1|NP_001015881.1	HOMO SAPIENS	60	2477	146.01	TSC22 domain family protein 3 isoform 1 GN=TSC22D3	4	5	-1.45	-1.4	-2.16	-2.54	-0.35	-0.39	-0.81	-1.51	0.15	-0.37	0.29	0.28	1.77	1.49	1.76	2.86
NP_000457.1	NP_000457.1		2	65	NP_000457.1|NP_001269606.1|NP_001269607.1|NP_001280735.1|NP_082053.1	HOMO SAPIENS	32.3	1270	489.53	peroxisome biogenesis factor 1 isoform 1 GN=PEX1	35	22	-1.95	-1.8	-1.08	-1.61	-0.08	0.08	-0.13	-0.42	0.8	0.67	0.81	-0.34	1.3	1.4	1.76	0.49
NP_075051.4	NP_075051.4		2	14	NP_075051.4|NP_663373.2|NP_001350355.1|NP_001350357.1|NP_001350356.1	HOMO SAPIENS	14.4	5068	153.28	N-acetylneuraminate 9-O-acetyltransferase isoform 1 GN=CASD1	9	3	-4.1	-4.65	-2.29	-2.15	-5.21	-4.85	-1.33	-3.04	3.56	3.29	2.5	0.25	0.43	0.39	1.76	0.38
NP_001243210.1	NP_001243210.1		2	4	NP_001243210.1	HOMO SAPIENS	13.6	8913	24.77	ras-related protein Rab-34 isoform NARR GN=RAB34	2	NaN	0.1	0.2	NaN	NaN	-0.84	-0.47	NaN	NaN	-1.56	-2.28	NaN	NaN	2.58	2.72	NaN	NaN
NP_006852.1	NP_006852.1		2	24	NP_006852.1|NP_937806.1|NP_001161078.1	HOMO SAPIENS	73.1	2316	229.93	ras-related protein Rab-35 isoform 1 GN=RAB35	9	6	-0.37	-0.82	0.27	-0.39	-1.03	-0.83	-0.35	-0.95	0.74	0.53	0.79	-0.94	1.51	1.01	1.76	-0.11
NP_003038.2	NP_003038.2		2	14	NP_003038.2|NP_003039.2	HOMO SAPIENS	20.2	4017	208.85	sodium/hydrogen exchanger 1 GN=SLC9A1	4	4	-0.9	-0.77	-0.74	-0.34	-0.62	-0.29	-1.09	-0.54	0.49	0.56	0.83	-0.67	1.25	0.99	1.76	1.01
NP_001813.1	NP_001813.1		2	3	NP_001813.1|NP_001020372.2|NP_001106717.2|NP_786928.2|NP_001160075.1|NP_083992.1|NP_001160076.1	HOMO SAPIENS	26.1	5908	113.68	N-chimaerin isoform 1 GN=CHN1	2	NaN	-0.5	-0.8	NaN	NaN	-2.64	-2.91	NaN	NaN	0.52	-0.03	NaN	NaN	2.32	1.93	NaN	NaN
NP_000680.2	NP_000680.2		2	9	NP_000680.2	HOMO SAPIENS	37.3	1263	214.82	retinal dehydrogenase 1 GN=ALDH1A1	7	NaN	-0.37	-1.12	NaN	NaN	0.4	-0.31	NaN	NaN	-1.01	-1.77	NaN	NaN	1.8	1.54	NaN	NaN
NP_073609.2	NP_073609.2		2	69	NP_073609.2	HOMO SAPIENS	63.4	714	643.91	epidermal growth factor receptor kinase substrate 8-like protein 2 GN=EPS8L2	26	24	-2.22	-2.2	-1.48	-1.82	0.81	0.65	0.33	0.52	-0.98	-1.15	-0.74	-0.43	1.92	1.71	1.76	1.46
NP_055399.1	NP_055399.1		2	54	NP_055399.1	HOMO SAPIENS	67.3	1435	460.77	ERO1-like protein alpha precursor GN=ERO1A	16	15	-0.25	-0.47	0.4	1.92	-3.21	-3.06	-1.61	-2.7	0.28	0.2	-0.18	-0.25	2.34	2.22	1.76	0.61
NP_083029.1	NP_083029.1		2	3	NP_083029.1	MUS MUSCULUS	16.4	6545	36.56	ribonuclease P protein subunit p20 GN=Pop7	NaN	2	NaN	NaN	-0.7	-0.96	NaN	NaN	-2.24	-0.81	NaN	NaN	-1.6	-1.15	NaN	NaN	1.76	1.66
NP_000401.1	NP_000401.1		2	3	NP_000401.1|NP_001287678.1|NP_620575.1|NP_620578.1|NP_620576.1|NP_620577.1|NP_620573.1|NP_620572.1	HOMO SAPIENS	13.5	8003	42.98	hereditary hemochromatosis protein isoform 1 precursor GN=HFE	2	NaN	-0.45	-0.25	NaN	NaN	0.24	0.21	NaN	NaN	-0.34	-0.84	NaN	NaN	0.9	1.16	NaN	NaN
NP_001867.2	NP_001867.2		2	62	NP_001867.2|NP_001027017.1|NP_001138607.1|NP_001138606.1	HOMO SAPIENS	50	1062	538.4	carnitine O-palmitoyltransferase 1, liver isoform isoform 1 GN=CPT1A	20	24	1.35	1.17	1.62	0.65	-2.91	-2.75	-1.44	-2.34	-0.18	-0.25	0.18	-1.58	1.47	1.18	1.76	0.43
NP_006313.1	NP_006313.1		2	57	NP_006313.1|NP_001273206.1|NP_001273207.1|NP_932148.1|NP_001273208.1	HOMO SAPIENS	46.8	1214	501.33	gamma-tubulin complex component 3 isoform 1 GN=TUBGCP3	26	24	-1.02	-1.02	-0.05	-0.99	0.43	0.44	0.67	-0.2	-0.21	-0.37	0.7	-1.21	0.99	0.72	1.76	0.13
NP_997192.2	NP_997192.2		2	40	NP_997192.2	HOMO SAPIENS	63.7	1219	422.41	UDP-N-acetylhexosamine pyrophosphorylase-like protein 1 GN=UAP1L1	18	13	-1.42	-1.72	-2.23	-2.1	0.84	0.75	0.48	0.48	-2.21	-2.16	-2.07	-1.86	1.85	1.98	1.76	2.25
NP_055495.2	NP_055495.2		2	29	NP_055495.2|NP_001308489.1|NP_001350755.1|NP_001350756.1|NP_001350757.1|NP_001350758.1|NP_001002004.2|NP_001308490.1	HOMO SAPIENS	15.7	2424	329.62	protein KIAA0100 isoform 1 precursor GN=KIAA0100	19	10	-1.12	-0.92	-0.27	-1.06	-0.46	-0.65	-0.04	-1.21	0.03	0.28	0.61	-0.6	1.3	1.47	1.76	0.54
NP_955769.1	NP_955769.1		2	4	NP_955769.1|NP_598619.2	MUS MUSCULUS	17.5	3141	102.52	ubiquitin carboxyl-terminal hydrolase MINDY-1 isoform 1 GN=Mindy1	2	2	-0.37	0.05	-1.1	-1.56	-0.94	-0.78	0.59	-0.56	-1.81	-1.07	-0.92	-0.12	0.92	1.4	1.76	0.83
NP_478059.1	NP_478059.1		2	39	NP_478059.1|NP_066977.1	HOMO SAPIENS	59.7	2080	368.95	phosphoserine aminotransferase isoform 1 GN=PSAT1	15	13	2.4	2.1	2.16	2.36	-1.48	-1.61	-1.59	-1.45	-8.06	-7.11	-7.04	-3.87	1.96	1.95	1.76	0.81
NP_001316534.1	NP_001316534.1		2	8	NP_001316534.1|NP_001316536.1|NP_001316535.1|NP_775277.2	HOMO SAPIENS	24	4372	141.72	casein kinase I isoform gamma-1 isoform 2 GN=CSNK1G1	3	4	-2.42	-2	-1.73	-1.66	-1.43	-1.06	-0.59	-0.95	1.66	1.8	1.51	-0.28	1.66	1.37	1.76	0.29
NP_065185.1	NP_065185.1		2	6	NP_065185.1	HOMO SAPIENS	1.7	9222	20.1	phospholipid-transporting ATPase ID isoform a GN=ATP8B2	NaN	2	NaN	NaN	-1.03	-1.43	NaN	NaN	-2.7	-1.9	NaN	NaN	-0.09	0.67	NaN	NaN	1.76	3.17
NP_001303256.1	NP_001303256.1		2	62	NP_001341605.1|NP_001341607.1|NP_001303256.1	HOMO SAPIENS	56.2	837	598.97	protein kinase C delta type GN=PRKCD	22	17	-3.9	-3.85	-2.79	-3.09	-1.38	-1.14	-0.83	-1.33	1.81	1.91	1.87	0.51	1.61	1.42	1.76	0.58
NP_612476.1	NP_612476.1		2	4	NP_612476.1|NP_001156388.1	HOMO SAPIENS	16.6	8237	37.4	tRNA wybutosine-synthesizing protein 3 homolog isoform 1 GN=TYW3	3	NaN	1	0.8	NaN	NaN	0.65	0.34	NaN	NaN	-0.31	-0.56	NaN	NaN	-4.35	-3.49	NaN	NaN
NP_001242983.1	NP_001242983.1		2	13	NP_001242983.1|NP_001074812.1|NP_082742.2|NP_659442.2	HOMO SAPIENS	23.7	5631	125.92	guanine nucleotide exchange C9orf72 isoform a GN=C9orf72	5	6	-0.9	-0.82	-0.97	-0.44	-1.78	-1.43	-0.09	-0.56	1.01	0.87	0.25	-0.23	2.53	1.83	1.76	1.03
NP_056991.2	NP_056991.2		2	90	NP_056991.2	HOMO SAPIENS	75.1	863	590.79	cytosol aminopeptidase GN=LAP3	22	19	-0.52	-0.7	-0.81	-0.39	-2.02	-2.21	-2.46	-1.84	0.21	0.31	0.31	-0.09	2.77	2.43	1.74	2.79
NP_079330.2	NP_079330.2		2	41	NP_079330.2	HOMO SAPIENS	57.2	353	865.8	deubiquitinating protein VCIP135 GN=VCPIP1	17	12	-1.52	-1.87	-1.82	-2.08	0	0.1	-0.74	-0.12	0.67	0.39	0.76	0.3	1.87	1.71	1.74	0.92
NP_079094.1	NP_079094.1		2	39	NP_079094.1|NP_001307139.1|NP_001308167.1|NP_001308168.1	HOMO SAPIENS	45	3737	224.63	ubiquitin-like modifier-activating enzyme 5 isoform 1 GN=UBA5	8	8	-1.05	-1.37	-0.54	-0.62	0.24	0.39	0.13	0.08	-1.62	-1.77	-1.28	-0.73	2.13	1.73	1.74	1.37
NP_861448.2	NP_861448.2		2	17	NP_861448.2|NP_001028504.1	HOMO SAPIENS	31.2	1785	404.86	transmembrane and TPR repeat-containing protein 3 GN=TMTC3	8	6	-6.45	-5.8	-4.11	-4.51	0.38	0.57	0.87	-0.28	1.35	1.35	1.82	-0.12	1.14	0.96	1.74	0.56
NP_006210.1	NP_006210.1		2	54	NP_006210.1|NP_083370.2|NP_001242974.1	HOMO SAPIENS	39	1159	515.77	phosphatidylinositol 4,5-bisphosphate 3-kinase catalytic subunit beta isoform isoform 1 GN=PIK3CB	29	19	-1.02	-1.05	-0.29	-1.06	0.03	0.16	0.59	-0.69	-0.12	-0.03	0.13	-0.94	1.66	1.49	1.74	0.54
NP_005561.1	NP_005561.1		2	61	NP_005561.1	HOMO SAPIENS	53.3	1967	380.9	protein ERGIC-53 precursor GN=LMAN1	13	11	0.32	0.1	0.85	0.21	-1.7	-2.31	-1.35	-2.08	-0.83	-0.51	-0.74	-0.64	2.3	2.1	1.74	0.7
NP_001171867.1	NP_001171867.1		2	11	NP_001171867.1|NP_001317236.1|NP_001317239.1|NP_001171866.1|NP_001106887.1|NP_663481.2	HOMO SAPIENS	49.3	2100	366.34	band 4.1-like protein 5 isoform 3 GN=EPB41L5	4	4	-1.6	-1.15	-1.51	-1.5	-1.48	-1.37	-2.79	-1.73	0.89	1.07	0.94	0.69	1.51	1.66	1.74	1.42
NP_004652.2	NP_004652.2		2	10	NP_004652.2	HOMO SAPIENS	54.2	1592	435.27	cell division cycle protein 23 homolog GN=CDC23	5	3	0.17	0.05	0.85	1.06	0.43	-0.03	2.2	-0.22	-0.46	-0.39	0.85	-0.23	-0.19	0.36	1.74	1.21
NP_001028413.2	NP_001028413.2		2	3	NP_001028413.2	MUS MUSCULUS	3.1	9414	17.74	uncharacterized protein LOC211208 GN=Gm382	NaN	2	NaN	NaN	-1.8	-2.96	NaN	NaN	-3.31	-2.08	NaN	NaN	0.97	-0.32	NaN	NaN	1.74	2.23
NP_004438.3	NP_004438.3		2	40	NP_004438.3	HOMO SAPIENS	49.6	1182	509.99	epidermal growth factor receptor kinase substrate 8 GN=EPS8	15	17	-3.4	-3.6	-2.41	-2.65	-5.67	-5.63	-3.92	-4.01	2.67	2.42	1.93	1.44	1.96	1.69	1.74	1.89
NP_001265399.1	NP_001265399.1		2	27	NP_001265399.1|NP_001265400.1|NP_055841.2|NP_001265398.1|NP_001265401.1	HOMO SAPIENS	31.7	484	773.31	protein MON2 homolog isoform 3 GN=MON2	14	8	-1.7	-1.32	-0.85	-1.4	-1.43	-1.25	-0.63	-1.55	1.41	1.32	2.11	-0.37	1.04	1.01	1.74	0.16
NP_005989.3	NP_005989.3		2	55	NP_005989.3|NP_001008800.1	HOMO SAPIENS	68.4	556	726.06	T-complex protein 1 subunit gamma isoform a GN=CCT3	11	8	-0.97	-1.3	-0.88	-1.04	0.05	0.13	0.74	-0.36	-0.95	-1.12	-0.61	-0.28	2.11	1.73	1.74	1.35
NP_006360.3	NP_006360.3		2	27	NP_006360.3	HOMO SAPIENS	30.2	2770	298.59	leucine-rich repeat-containing protein 41 GN=LRRC41	12	7	-1.97	-1.85	-1.8	-0.8	-1.13	-1.12	-0.72	-1.43	1.26	1.18	1.37	0.16	1.33	1.23	1.74	0.81
NP_001185797.1	NP_001185797.1		2	138	NP_001185797.1	HOMO SAPIENS	70.8	366	856.59	calpain-1 catalytic subunit GN=CAPN1	37	27	-0.75	-0.95	-0.45	-0.7	-1.13	-1.14	-1.5	-1.33	0.58	0.34	0.29	0.11	1.87	1.66	1.74	1.19
NP_001153244.1	NP_001153244.1		2	19	NP_001153244.1	HOMO SAPIENS	52.8	3506	239.15	soluble calcium-activated nucleotidase 1 GN=CANT1	10	6	-1.85	-1.82	-1.8	-1.61	-1	-1.17	-1.28	-1.29	0.28	0.31	-0.07	-0.89	2.44	2.38	1.74	1.71
NP_001263248.1	NP_001263248.1		2	19	NP_001263248.1|NP_001263236.1|NP_001171986.1|NP_001263240.1	HOMO SAPIENS	61.1	4582	175.19	nucleolar protein 3 isoform D GN=NOL3	9	6	-1.7	-1.85	-2.63	-2.93	-0.57	-1.74	-1.96	-0.52	-1.23	-0.87	-0.92	-0.37	1.68	1.47	1.74	3.46
NP_066925.1	NP_066925.1		2	20	NP_066925.1|NP_001159575.1	HOMO SAPIENS	36.1	5970	111.4	kunitz-type protease inhibitor 2 isoform a precursor GN=SPINT2	8	6	0.32	0.32	0.47	0.13	-0.84	-0.78	-1.17	-0.83	-0.34	-0.03	0.22	-1.74	1.73	1.45	1.74	0.43
NP_064506.3	NP_064506.3		2	5	NP_064506.3	HOMO SAPIENS	9.9	82	153.9	UDP-glucose:glycoprotein glucosyltransferase 2 precursor GN=UGGT2	4	NaN	-1.3	-0.82	NaN	NaN	0.43	0.39	NaN	NaN	-0.74	-0.87	NaN	NaN	-0.35	0.6	NaN	NaN
NP_073739.3	NP_073739.3		2	15	NP_073739.3|NP_001332904.1|NP_001332905.1	HOMO SAPIENS	37.5	695	651.2	probable ATP-dependent RNA helicase YTHDC2 isoform 1 GN=YTHDC2	8	5	-1	-1.2	-0.85	-1.48	-0.24	0.13	0.09	-0.52	-0.03	-0.42	0.05	-0.66	1.8	1.83	1.74	0.99
NP_005711.1	NP_005711.1		2	4	NP_005711.1	HOMO SAPIENS	61	2262	283.16	actin-related protein 2/3 complex subunit 1B GN=ARPC1B	2	2	-0.3	-0.8	0.25	0.23	-2	-2.83	-0.83	-1.05	-0.28	-0.62	0.27	0.37	2.84	2.63	1.74	0.36
NP_060520.2	NP_060520.2		2	6	NP_060520.2|NP_001350542.1|NP_080621.1	HOMO SAPIENS	15.7	6954	74.44	MANSC domain-containing protein 1 isoform 1 precursor GN=MANSC1	5	NaN	-1.95	-2.1	NaN	NaN	-1.92	-1.66	NaN	NaN	0.55	0.39	NaN	NaN	2.22	1.93	NaN	NaN
NP_001092046.1	NP_001092046.1		2	6	NP_001092046.1|NP_003208.2|NP_001164505.1	HOMO SAPIENS	6.4	8193	38.45	bax inhibitor 1 isoform 2 GN=TMBIM6	2	2	-0.52	-0.75	0.29	-1.06	-2.4	-2.52	-2	-2.82	2.18	2.25	1.89	-1.3	1.54	1.08	1.74	0.25
NP_079523.3	NP_079523.3		2	43	NP_079523.3|NP_001130010.1	HOMO SAPIENS	33.1	1800	402.46	acyl-CoA dehydrogenase family member 10 isoform b GN=ACAD10	21	17	-1.87	-1.75	-0.4	-0.6	-0.32	-0.57	-1.09	-0.89	0.58	0.17	0.74	0.14	1.8	1.81	1.74	0.34
NP_037466.2	NP_037466.2		2	17	NP_037466.2|NP_068806.1	HOMO SAPIENS	53.2	2658	306.79	mannose-1-phosphate guanyltransferase beta isoform 1 GN=GMPPB	5	4	-2.05	-1.97	-1.78	-1.66	-0.65	-0.54	-0.24	-0.6	0.83	0.73	0.52	0.89	2.44	1.83	1.74	1.3
NP_149080.2	NP_149080.2		2	20	NP_149080.2|NP_780335.1	HOMO SAPIENS	34.9	4366	188.67	zinc finger CCHC domain-containing protein 3 GN=ZCCHC3	10	8	-2.05	-1.05	-2.68	-3.68	1.65	1.76	1.04	1.09	-0.95	-1.15	-0.97	-0.87	1.28	1.2	1.74	1.15
NP_003908.1	NP_003908.1		2	20	NP_003908.1|NP_001269404.1|NP_001341602.1|NP_001269403.1	HOMO SAPIENS	40.1	899	424.44	AP-1 complex subunit gamma-like 2 isoform 1 GN=AP1G2	11	8	-2.47	-2.05	-1.87	-2.26	-1.35	-1.01	-0.24	-1.03	1.29	1.49	1.57	0	0.54	0.53	1.74	0.58
NP_003943.2	NP_003943.2		2	22	NP_003943.2|NP_067460.1	HOMO SAPIENS	29.2	4750	167.58	ribosomal protein S6 kinase beta-2 GN=RPS6KB2	9	9	-0.07	0.03	0.25	0	0.32	0.31	-0.3	-0.22	-0.61	-1.01	-0.88	-0.8	1.4	1.25	1.72	0.74
NP_001265485.1	NP_001265485.1		2	13	NP_001265485.1|NP_001274151.1	HOMO SAPIENS	47.7	5526	131.32	actin-related protein 2/3 complex subunit 3 isoform 1 GN=ARPC3	3	3	-0.17	-0.3	-0.34	-0.13	-0.24	-0.78	-0.48	-0.18	-0.12	-0.31	-0.38	-0.23	2.15	1.61	1.72	1.19
NP_061355.3	NP_061355.3		2	12	NP_061355.3|NP_937791.2	MUS MUSCULUS	19.8	934	154.88	inactive carboxypeptidase-like protein X2 precursor GN=Cpxm2	8	2	-1.05	-0.97	-1.44	-1.56	0.67	0.49	1.07	0.54	-0.43	-1.12	-1.08	0.37	1.56	2.24	1.72	0.54
NP_057517.1	NP_057517.1		2	9	NP_057517.1	HOMO SAPIENS	74.6	3927	214.33	glycolipid transfer protein GN=GLTP	5	4	-1.42	-1.32	-0.45	-0.8	-1.03	-0.83	-0.5	-0.42	0.95	1.18	1.44	0.67	1.16	0.75	1.72	0.49
NP_003816.2	NP_003816.2		2	24	NP_003816.2|NP_570710.1	HOMO SAPIENS	77.2	3524	237.7	synaptosomal-associated protein 23 isoform SNAP23A GN=SNAP23	9	10	-2.2	-2.17	-1.91	-1.92	0.13	0.26	-0.52	0.42	0.61	0.87	0.99	-0.64	2.08	1.61	1.72	0.94
NP_000294.1	NP_000294.1		2	19	NP_000294.1	HOMO SAPIENS	71.9	3367	249.27	phosphomannomutase 2 GN=PMM2	8	7	-2.42	-3.07	-2.09	-2.36	0.27	0.18	0.15	0.46	-1.23	-0.81	-0.05	-1.31	2.53	2.22	1.72	2.36
NP_001242936.1	NP_001242936.1		2	18	NP_001242936.1|NP_001242939.1|NP_001242938.1|NP_080440.2	HOMO SAPIENS	19.6	5	141.87	calcium-independent phospholipase A2-gamma isoform 1 GN=PNPLA8	8	6	-0.07	0	0.72	0.6	0	-0.39	0.26	-0.67	-0.67	-0.51	-0.47	-0.94	1.51	1.2	1.72	0.65
NP_859052.3	NP_859052.3		2	14	NP_859052.3	HOMO SAPIENS	24.4	4362	188.89	sulfhydryl oxidase 2 precursor GN=QSOX2	9	4	1	0.57	0.38	-0.13	-1.51	-1.17	-0.13	-1.13	-1.23	-1.52	-1.44	-1.24	2.08	2	1.72	0.47
NP_001014431.1	NP_001014431.1		2	11	NP_001014431.1	HOMO SAPIENS	57.7	1941	349.48	RAC-alpha serine/threonine-protein kinase GN=AKT1	4	3	-1.05	-1.37	-0.58	-1.56	-0.4	-0.1	-1.15	-0.73	0.46	0.08	0.94	0.07	1.87	1.45	1.72	0.94
NP_055888.1	NP_055888.1		2	44	NP_055888.1	HOMO SAPIENS	42.1	409	830.17	signal-induced proliferation-associated 1-like protein 3 GN=SIPA1L3	20	20	-0.07	-0.15	-0.25	-0.54	-1.4	-1.89	-2.11	-1.77	-0.34	-0.2	-0.27	-0.09	2.13	1.98	1.72	1.21
NP_542390.2	NP_542390.2		2	8	NP_542390.2	HOMO SAPIENS	43.9	7355	61.2	uncharacterized protein C11orf52 GN=C11orf52	2	4	-0.57	-1.07	0.02	0.03	-2.4	-2.21	-1.37	-0.48	2.21	1.94	1.46	-0.34	1.63	1.3	1.72	0.76
NP_036537.1	NP_036537.1		2	10	NP_036537.1|NP_598549.1	HOMO SAPIENS	12.6	7525	55.53	protein-S-isoprenylcysteine O-methyltransferase GN=ICMT	4	3	-0.87	-0.35	-0.27	-0.96	0.54	1.22	0.67	-0.22	0.15	0.17	0.27	-1.3	1.35	1.13	1.72	0.2
NP_981951.1	NP_981951.1		2	22	NP_981951.1|NP_082648.1	HOMO SAPIENS	53.4	4329	190.43	metallo-beta-lactamase domain-containing protein 2 GN=MBLAC2	11	8	-2.42	-2.25	-1.06	-1.69	-0.54	-0.54	-0.76	-0.63	0.15	0.06	-0.2	0.11	2.75	2.79	1.72	1.03
NP_000146.2	NP_000146.2		2	26	NP_000146.2|NP_001245261.1|NP_057867.2|NP_001289440.1	HOMO SAPIENS	52.2	3301	254.62	galactose-1-phosphate uridylyltransferase isoform 1 GN=GALT	13	10	-0.2	-0.27	-0.92	-0.39	-1.75	-1.58	-1.65	-1.05	-0.46	-0.76	-0.61	0.12	2.15	2.19	1.72	2.41
NP_938080.1	NP_938080.1		2	13	NP_938080.1|NP_598950.2	HOMO SAPIENS	19.7	5596	127.73	polypeptide N-acetylgalactosaminyltransferase 10 GN=GALNT10	8	5	-0.92	-1.47	-1.51	-0.57	-1.29	-1.48	-0.37	-0.97	-0.21	-0.53	-0.81	-0.43	3.17	2.96	1.72	1.24
NP_001308552.1	NP_001308552.1		2	4	NP_001308552.1|NP_001308547.1|NP_001308556.1|NP_001308558.1|NP_001297527.1|NP_001297528.1	HOMO SAPIENS	10	5888	61.4	protein FAM126B isoform 2 GN=FAM126B	NaN	3	NaN	NaN	0.83	0.91	NaN	NaN	-0.83	-1.73	NaN	NaN	-0.16	-1.14	NaN	NaN	1.72	1.12
NP_001341971.1	NP_001341971.1		2	3	NP_001341971.1	HOMO SAPIENS	42.5	8932	24.53	uncharacterized protein C10orf143 GN=C10orf143	NaN	2	NaN	NaN	-1.12	-1.35	NaN	NaN	-1	0.48	NaN	NaN	0.22	0.16	NaN	NaN	1.72	2.97
NP_003217.3	NP_003217.3		2	4	NP_003217.3	HOMO SAPIENS	32.9	8087	41.03	trefoil factor 3 precursor GN=TFF3	3	NaN	-5.62	-4.3	NaN	NaN	-4.59	-6.95	NaN	NaN	0.58	0.22	NaN	NaN	4.45	4.17	NaN	NaN
NP_060093.3	NP_060093.3		2	36	NP_060093.3|NP_951060.1|NP_444416.2|NP_001318138.1|NP_001034640.1	HOMO SAPIENS	42.2	2489	322.92	metal transporter CNNM3 isoform 1 precursor GN=CNNM3	16	18	-0.27	-0.5	0.13	-0.29	-1.94	-2.05	-1.81	-2.44	0.86	0.73	1.33	-0.66	1.59	1.49	1.72	0.47
NP_078867.2	NP_078867.2		2	9	NP_078867.2|NP_001078967.1	HOMO SAPIENS	27.8	6737	82.42	charged multivesicular body protein 6 GN=CHMP6	4	4	-0.35	-0.12	0.52	1.04	-1.08	-0.88	-0.52	-2.1	0.64	0.76	0.11	-0.02	1.23	0.87	1.72	0.34
NP_338599.1	NP_338599.1		2	3	NP_338599.1|NP_009179.2	HOMO SAPIENS	9.2	4876	37.07	three-prime repair exonuclease 1 isoform b GN=TREX1	NaN	2	NaN	NaN	0.16	-0.13	NaN	NaN	-0.33	0.56	NaN	NaN	-3.35	-1.9	NaN	NaN	1.72	1.21
NP_001229696.1	NP_001229696.1		2	44	NP_001229696.1|NP_056255.2|NP_001229697.1|NP_001337421.1|NP_001337415.1|NP_001337416.1|NP_001337419.1|NP_001337417.1|NP_001229698.1|NP_001337420.1|NP_001337418.1	HOMO SAPIENS	58.9	732	636.53	monofunctional C1-tetrahydrofolate synthase, mitochondrial isoform 1 precursor GN=MTHFD1L	19	20	-0.5	-0.6	0.74	0.05	0.24	0.36	-0.85	-0.62	-1.72	-2.05	-0.83	-0.85	2.15	1.81	1.72	1.03
NP_006251.1	NP_006251.1		2	36	NP_006251.1	HOMO SAPIENS	59.5	1370	471.24	dnaJ homolog subfamily C member 3 precursor GN=DNAJC3	8	7	-0.47	-0.62	-0.13	0.26	0.24	0.34	0.44	0.48	-2.18	-2.42	-2.32	-1.05	2.46	2.1	1.72	1.71
NP_579930.1	NP_579930.1		2	5	NP_579930.1	MUS MUSCULUS	20.9	3526	221.54	transmembrane 9 superfamily member 3 precursor GN=Tm9sf3	2	2	-0.03	0.25	1.46	0.21	0.59	-0.05	1.85	-1.37	-0.18	-0.84	0.52	0.07	0.28	0.12	1.72	0.18
NP_002428.1	NP_002428.1		2	6	NP_002428.1	HOMO SAPIENS	22.1	7911	45.44	protein Mpv17 GN=MPV17	3	2	-1.55	-2	-1.48	-2.39	-0.27	-0.13	1	-0.32	-0.28	0.22	1.46	-0.73	2.25	2	1.72	0.22
NP_001180237.1	NP_001180237.1		2	25	NP_001180237.1|NP_116261.1	HOMO SAPIENS	40.2	3156	265.82	synaptotagmin-like protein 1 isoform 1 GN=SYTL1	11	11	-5	-4.85	-4.68	-5.55	-2.29	-1.53	-2.18	-1.47	1.38	1.49	0.61	0.83	2.51	2.12	1.72	2.9
NP_110382.3	NP_110382.3		2	27	NP_110382.3	HOMO SAPIENS	36.7	4303	191.98	thioredoxin-related transmembrane protein 1 precursor GN=TMX1	11	11	-1.2	-0.95	-0.02	-0.42	-0.24	-0.31	0.11	-1.11	1.01	1.24	1.6	-1.4	0.88	0.72	1.72	-0.25
NP_065783.3	NP_065783.3		2	18	NP_001333742.1|NP_065783.3|NP_059989.2|NP_001350654.1	HOMO SAPIENS	18.2	190	505.8	AT-rich interactive domain-containing protein 1B isoform 2 GN=ARID1B	7	9	0.03	-0.15	0.2	-0.03	-4.8	-4.64	-3.31	-3.61	1.26	1.12	1.06	0.62	1.35	1.47	1.7	0.83
NP_001171809.1	NP_001171809.1		2	7	NP_001171809.1|NP_001098713.1|NP_065817.2|NP_001098715.1|NP_001098716.1	HOMO SAPIENS	4.4	7958	44.23	protocadherin-19 isoform c precursor GN=PCDH19	4	2	-0.72	-1.15	-3.17	-4.18	-0.59	-0.62	-3.11	-2.66	-0.49	-1.15	-0.94	-0.64	1.94	1.66	1.7	1.19
NP_001177765.1	NP_001177765.1		2	8	NP_001177765.1|NP_001128512.1|NP_001128513.1	HOMO SAPIENS	67.6	106	1297.86	dynactin subunit 1 isoform 5 GN=DCTN1	3	2	-1.52	-0.37	-1.37	-2.36	0	-0.16	-1.81	-0.56	0.71	0.25	0.4	-0.2	1.35	1.04	1.7	0.47
NP_061138.3	NP_061138.3		2	59	NP_061138.3|NP_001276077.1|NP_835171.2|NP_001276078.1	HOMO SAPIENS	46.3	1518	446.2	vacuolar protein sorting-associated protein 33B isoform 1 GN=VPS33B	25	25	-0.15	-0.27	0.36	0.03	-1.21	-1.12	-0.74	-1.81	-0.15	-0.11	0.22	-0.75	1.59	1.49	1.7	0.52
NP_258411.2	NP_258411.2		2	39	NP_258411.2	HOMO SAPIENS	53.1	1433	461.06	tripartite motif-containing protein 47 GN=TRIM47	17	14	-1.2	-1.32	-1.39	-0.99	1.56	1.37	0.87	1.05	-2.79	-3.57	-3.01	-2.33	1.47	1.45	1.7	1.17
NP_006339.3	NP_006339.3		2	37	NP_006339.3|NP_859422.2|NP_001154992.1	HOMO SAPIENS	51.5	973	561.88	conserved oligomeric Golgi complex subunit 5 isoform 1 GN=COG5	16	13	-1	-1	-0.27	-1.06	-0.86	-0.65	0.83	-0.91	0.43	0.17	0.4	-0.87	1.87	1.88	1.7	0.09
NP_757385.1	NP_757385.1		2	24	NP_757385.1|NP_115807.1|NP_001158181.1	HOMO SAPIENS	25.9	4990	156.4	E3 ubiquitin-protein ligase synoviolin isoform b precursor GN=SYVN1	8	8	-1.85	-1.2	-0.92	-1.63	-0.57	-0.39	-0.02	-1.39	1.1	1.18	1.21	-1.42	1.07	1.11	1.7	0.34
NP_080406.1	NP_080406.1		2	6	NP_080406.1	MUS MUSCULUS	65.7	900	552.26	signal recognition particle receptor subunit alpha GN=Srpr	3	2	0.25	0.1	0.85	2.75	-0.57	-0.83	-1.13	-1.53	0.4	0.31	0.05	-0.23	0.38	0.12	1.7	0
NP_001243546.1	NP_001243546.1		2	60	NP_001243546.1|NP_006650.1|NP_001243547.1|NP_001272936.1|NP_001272938.1|NP_001272940.1	HOMO SAPIENS	44.6	1146	517.99	gamma-tubulin complex component 2 isoform 1 GN=TUBGCP2	29	22	-1.77	-1.5	-0.99	-1.79	0.51	0.75	0.48	-0.04	0.25	0	0.88	-0.98	1.44	1.35	1.7	0.43
NP_065905.2	NP_065905.2		2	6	NP_065905.2	HOMO SAPIENS	43.8	822	603.46	lisH domain and HEAT repeat-containing protein KIAA1468 isoform c GN=RELCH	3	2	0.7	0.72	2.11	1.61	-2.91	-2.7	-1.07	-0.69	-1.26	-2.14	-1.15	-1.08	1.75	1.69	1.7	0.94
NP_005038.1	NP_005038.1		2	65	NP_005038.1|NP_001257356.1	HOMO SAPIENS	57.7	1568	439.02	26S proteasome non-ATPase regulatory subunit 5 isoform 1 GN=PSMD5	18	17	0.47	0.27	0.61	0.47	-0.73	-1.04	-0.26	-1.01	-0.61	-0.67	-0.56	-0.64	2.06	1.81	1.7	0.49
NP_001316166.1	NP_001316166.1		2	32	NP_001316166.1|NP_149107.4|NP_001316167.1	HOMO SAPIENS	59.1	601	701.37	serine/threonine-protein kinase Nek9 isoform 1 GN=NEK9	12	9	-1.52	-2.1	-1.55	-1.92	-1.38	-1.53	-1.7	-1.71	1.56	1.69	1.06	0.23	1.66	1.69	1.7	0.9
NP_055726.3	NP_055726.3		2	15	NP_055726.3	HOMO SAPIENS	37	1927	385.46	AP2-associated protein kinase 1 GN=AAK1	7	4	-1.25	-0.7	-1.17	-0.7	0	0.16	0.35	0.08	-0.21	-0.22	-0.36	-0.43	1.18	1.28	1.7	0.79
NP_150094.5	NP_150094.5		1	3	NP_150094.5|NP_444401.2	HOMO SAPIENS	0.8	9321	18.98	CUB and sushi domain-containing protein 1 precursor GN=CSMD1	NaN	3	NaN	NaN	-2.86	1.92	NaN	NaN	1.17	4.32	NaN	NaN	-0.16	-0.11	NaN	NaN	1.7	1.35
NP_001300962.1	NP_001300962.1		2	6	NP_001300962.1|NP_780645.1	HOMO SAPIENS	8.8	7509	56.25	zinc finger protein 526 GN=ZNF526	5	NaN	0.65	0.65	NaN	NaN	-0.81	-1.01	NaN	NaN	-0.58	-0.45	NaN	NaN	1.28	1.42	NaN	NaN
NP_037467.2	NP_037467.2		2	10	NP_037467.2	HOMO SAPIENS	60.9	2611	310.86	mannose-1-phosphate guanyltransferase alpha GN=GMPPA	4	3	-1.57	-1.92	-1.28	-1.22	-0.46	-0.99	-0.89	-0.42	0.25	0.42	-0.22	0.34	2.72	2.87	1.7	2.83
NP_003769.1	NP_003769.1		2	12	NP_003769.1|NP_001272722.1	HOMO SAPIENS	27.3	5726	121.65	beta-1,4-galactosyltransferase 4 GN=B4GALT4	9	2	0.17	-0.42	0.47	0.42	-1.38	-1.69	-0.04	-1.19	-0.71	-1.15	0.2	-0.14	2.41	2	1.7	1.03
NP_001317716.1	NP_001317716.1		2	48	NP_001317716.1|NP_055803.2|NP_001317719.1|NP_001317720.1|NP_001276051.1|NP_001106188.1|NP_001106189.1|NP_001317717.1|NP_001317721.1|NP_001317718.1|NP_001317713.1|NP_001317912.1|NP_001317722.1|NP_001317603.1|NP_001276053.1|NP_001317911.1|NP_001106190.1|NP_001317715.1|NP_001106191.1|NP_001317601.1|NP_001001980.2|NP_001243051.1	HOMO SAPIENS	39.7	1517	446.4	LIM and calponin homology domains-containing protein 1 isoform l GN=LIMCH1	22	23	-2.27	-2.52	-2.56	-2.67	-0.46	-0.49	-0.15	0.6	-0.4	-0.7	-1.28	-0.32	2.72	2.58	1.7	2.34
NP_001073333.1	NP_001073333.1		2	51	NP_001073333.1|NP_001349723.1|NP_001193831.1|NP_001349724.1	HOMO SAPIENS	48.9	1474	454.03	tax1-binding protein 1 isoform 2 GN=TAX1BP1	21	19	0.1	-0.03	0	0.16	-1.32	-1.4	-1.87	-0.89	-1.32	-1.26	-1.21	-0.51	2.34	2.07	1.7	1.93
NP_001137474.1	NP_001137474.1		2	58	NP_001137474.1	HOMO SAPIENS	69.4	790	580.56	CTP synthase 2 GN=CTPS2	20	18	-2.1	-2.25	-1.84	-1.95	0.11	0.23	0	-0.14	-0.12	-0.31	0.02	0	1.99	1.78	1.7	1.42
NP_004960.2	NP_004960.2		2	55	NP_004960.2|NP_001309722.1|NP_001309724.1|NP_001309723.1|NP_001159418.1|NP_001309726.1	HOMO SAPIENS	51.8	487	769.41	insulin-degrading enzyme isoform 1 GN=IDE	17	13	-1.4	-1.4	-0.61	-1.04	0.11	0.18	-0.39	-0.42	0.49	0.2	0.99	-0.69	1.47	1.3	1.7	0.47
NP_001032238.1	NP_001032238.1		2	15	NP_001032238.1|NP_001351107.1|NP_663419.3|NP_001334346.1|NP_599007.1|NP_001333630.1	HOMO SAPIENS	80	1195	505.87	acyl-coenzyme A thioesterase 1 GN=ACOT1	3	4	-1.07	-0.3	-2.16	-2.1	0.11	-1.06	-2.7	-2.04	0.21	0.73	1.37	0.99	0.85	1.37	1.7	1.57
NP_002865.1	NP_002865.1		2	13	NP_002865.1|NP_001231642.1|NP_001231653.1	HOMO SAPIENS	48.6	2322	340.09	UV excision repair protein RAD23 homolog B isoform 1 GN=RAD23B	4	3	-0.92	-0.75	-0.9	-0.44	-0.65	-1.14	-1.33	-0.58	-0.83	-0.7	-0.47	-0.39	2.89	2.36	1.7	2.2
NP_006827.1	NP_006827.1		2	147	NP_006827.1	HOMO SAPIENS	63	24	2556.91	eIF-2-alpha kinase activator GCN1 GN=GCN1	64	48	-1	-1.05	-0.16	-0.99	-0.94	-0.86	-0.52	-1.25	0.83	0.93	1.33	-0.66	1.51	1.28	1.7	0.31
NP_067026.3	NP_067026.3		2	12	NP_067026.3	HOMO SAPIENS	53.5	3896	216.04	signal recognition particle receptor subunit beta GN=SRPRB	6	6	-0.22	-0.35	0.79	0.44	1.35	1.19	0.61	0.65	-3.28	-3.37	-1.84	-2.48	1.54	1.06	1.7	0.43
NP_003709.3	NP_003709.3		2	8	NP_003709.3|NP_081394.1	HOMO SAPIENS	35.5	707	646.69	cyclin-dependent kinase 13 isoform 1 GN=CDK13	3	3	-0.77	-0.67	-0.22	-0.52	0.65	0.16	0.26	0.5	-2.24	-2.36	-1.78	-1.01	1.8	1.37	1.7	1.24
NP_001309070.1	NP_001309070.1		2	14	NP_001309070.1|NP_001309071.1|NP_001270058.1|NP_001270035.1|NP_001309073.1|NP_001270077.1|NP_001309078.1|NP_001270128.1|NP_001309074.1|NP_001270108.1|NP_001270144.1|NP_001309075.1|NP_001309077.1|NP_001309079.1|NP_001270164.1|NP_001309098.1|NP_001309089.1|NP_001270177.1	HOMO SAPIENS	36.3	4874	162.19	transport and Golgi organization protein 2 homolog isoform i GN=TANGO2	8	3	-0.87	-1.32	-1.3	-1.43	-1.46	-1.12	-2.65	-2.16	0.58	0.48	0.79	0.92	1.56	1.64	1.7	2.34
NP_937892.2	NP_937892.2		2	5	NP_937892.2|NP_001139393.1|NP_001139394.1	MUS MUSCULUS	6.2	2340	110.46	rho guanine nucleotide exchange factor 40 isoform 1 GN=Arhgef40	4	NaN	0.15	0.42	NaN	NaN	-0.05	0.13	NaN	NaN	0.61	0.73	NaN	NaN	0.19	0.31	NaN	NaN
NP_065164.2	NP_065164.2		2	3	NP_065164.2	HOMO SAPIENS	3.3	8141	39.72	calcium permeable stress-gated cation channel 1 GN=TMEM63C	2	NaN	-3.95	-2.6	NaN	NaN	1.81	1.76	NaN	NaN	-2.48	-2.92	NaN	NaN	2.11	1.71	NaN	NaN
NP_004240.2	NP_004240.2		2	3	NP_004240.2|NP_001017979.1|NP_001153073.1|NP_001297521.1	HOMO SAPIENS	24	6815	79.46	ras-related protein Rab-28 isoform 2 GN=RAB28	2	NaN	-1.07	-0.97	NaN	NaN	-1.97	-2	NaN	NaN	1.56	1.38	NaN	NaN	1.87	1.52	NaN	NaN
NP_001261.2	NP_001261.2		2	50	NP_001351042.1|NP_001261.2|NP_031716.2	HOMO SAPIENS	29	248	614.34	chromodomain-helicase-DNA-binding protein 1 isoform 2 GN=CHD1	29	17	-0.47	-0.6	0.11	-0.23	-0.19	-0.16	-0.13	-0.56	-0.8	-0.9	-0.38	-0.6	1.94	1.57	1.7	0.47
NP_001278220.1	NP_001278220.1		2	11	NP_001278220.1|NP_001278221.1	HOMO SAPIENS	30.1	6339	96.38	uncharacterized protein MISP3 GN=MISP3	6	5	-0.37	0.15	-1.03	-0.49	-2.81	-2.67	-2.76	-2.22	-1.53	-1.46	-2.05	-0.83	2.06	2.65	1.7	3.55
NP_005834.4	NP_005834.4		2	17	NP_005834.4	HOMO SAPIENS	44	2437	327.77	signal transducing adapter molecule 2 GN=STAM2	8	7	0.55	0.25	0.45	0.73	-3.1	-2.93	-2.65	-1.84	-0.37	-0.31	-0.56	-0.02	2.53	2.48	1.68	2.32
NP_085072.2	NP_085072.2		2	10	NP_085072.2|NP_002371.3|NP_001304677.1	HOMO SAPIENS	18.9	4491	180.46	matrilin-2 isoform b precursor GN=MATN2	6	2	0.97	1.37	0.81	0.39	0.24	-0.54	1.13	-0.52	-1.66	-2.19	-6.83	-4.19	1.94	1.73	1.68	-0.02
YP_003024026.1	YP_003024026.1		2	6	YP_003024026.1|NP_904328.1	HOMO SAPIENS	9.4	7815	47.78	NADH dehydrogenase subunit 1 (mitochondrion) GN=MT-ND1	2	3	-0.03	-0.27	1.08	0.08	-1	-1.82	0.04	-1.23	1.23	0.87	1.06	-1.24	1.73	1.16	1.68	0.16
NP_001308126.1	NP_001308126.1		2	8	NP_001308126.1|NP_001337857.1|NP_001308130.1	HOMO SAPIENS	47.9	6788	80.62	cytochrome c oxidase assembly factor 1 homolog isoform a GN=COA1	3	3	-0.2	-0.17	1.46	1.27	-0.81	-0.75	-0.89	-0.91	-1.13	-1.15	-0.34	-0.94	1.25	1.13	1.68	-0.27
NP_001317350.1	NP_001317350.1		2	5	NP_001317350.1|NP_001017916.1|NP_001343303.1	HOMO SAPIENS	13.9	7838	47.34	cytochrome b561 isoform 2 GN=CYB561	2	3	1.17	-2.15	0.38	0.05	-3.78	-0.86	-0.54	-0.44	-2.3	-3.34	0.63	-1.56	-1.66	-0.31	1.68	1.17
NP_612208.1	NP_612208.1		2	10	NP_612208.1|NP_001257809.1|NP_001257810.1	HOMO SAPIENS	77.5	3191	248.76	glucosamine-6-phosphate isomerase 2 isoform 1 GN=GNPDA2	3	2	-3.77	-4.3	-2.59	-3.61	-2.02	-2.46	-3.24	-1.98	2.24	2.08	1.64	1.26	1.75	1.66	1.68	1.46
NP_001317917.1	NP_001317917.1		2	11	NP_001317917.1|NP_001252543.1|NP_001006642.1|NP_001006643.1|NP_443133.2|NP_666230.2|NP_001157830.1|NP_001157829.1|NP_001349834.1|NP_001277487.1|NP_001349835.1|NP_001349836.1	HOMO SAPIENS	20.3	5772	119.71	calcium-binding mitochondrial carrier protein SCaMC-2 isoform e GN=SLC25A25	7	2	-1.32	-1.8	-0.79	-1.3	-0.7	-0.52	0	-1.13	0.77	0.45	1.66	0.43	1.37	1.52	1.68	0.7
NP_705831.1	NP_705831.1		2	43	NP_705831.1	HOMO SAPIENS	64.1	803	610.47	conserved oligomeric Golgi complex subunit 7 GN=COG7	20	15	-1.27	-1.52	-0.54	-1.48	-0.27	-0.26	0.54	-0.79	0.64	0.73	0.4	-0.59	1.63	1.3	1.68	0.05
NP_079487.2	NP_079487.2		2	11	NP_079487.2|NP_001129425.1|NP_062806.1	HOMO SAPIENS	19.3	6205	101.45	G kinase-anchoring protein 1 isoform a GN=GKAP1	5	5	0.2	-0.22	-0.43	-0.23	-0.46	-0.91	-2.13	-0.16	-1.04	-1.57	-1.57	-0.8	1.8	1.85	1.68	2.68
NP_612486.2	NP_612486.2		2	12	NP_612486.2	HOMO SAPIENS	11.8	5290	142.12	codanin-1 GN=CDAN1	8	4	-1.47	-1.32	-0.67	-1.06	-0.3	-0.08	-0.37	-1.15	0.18	0.56	1.08	-0.96	1.21	1.13	1.68	0.79
NP_002930.2	NP_002930.2		2	82	NP_002930.2	HOMO SAPIENS	74.1	1533	444.14	ribonuclease inhibitor GN=RNH1	23	20	-2	-2.27	-1.8	-2.18	-0.67	-0.65	-0.76	-0.71	0.95	0.84	1.15	0.75	1.82	1.81	1.68	1.62
NP_001273063.1	NP_001273063.1		2	38	NP_001273063.1|NP_068751.4	HOMO SAPIENS	53.2	1317	480.19	synembryn-A isoform 2 GN=RIC8A	18	13	-3.9	-3.2	-2.61	-3.42	0.65	0.96	0.98	0.1	0.58	0.2	0.7	-0.28	1.75	1.71	1.68	0.49
NP_055731.2	NP_055731.2		2	27	NP_055731.2|NP_001074578.1	HOMO SAPIENS	19.5	2806	295.81	serine/threonine-protein kinase LMTK2 precursor GN=LMTK2	14	12	-0.22	-0.27	0.25	0.05	-0.59	-0.26	-0.81	-1.23	0.18	-0.2	0.02	-0.44	1.56	1.78	1.68	0.94
NP_001101.1	NP_001101.1		2	21	NP_001101.1|NP_001307499.1	HOMO SAPIENS	45.8	1660	423.61	disintegrin and metalloproteinase domain-containing protein 10 isoform 1 preproprotein GN=ADAM10	9	8	-1	-0.72	-0.76	-0.6	-0.4	-0.44	-0.67	-0.71	-0.37	-0.31	0.11	-1.17	1.94	1.76	1.68	0.97
NP_005237.2	NP_005237.2		2	6	NP_005237.2|NP_001294957.1|NP_001294960.1|NP_032026.2	HOMO SAPIENS	17.6	5194	146.9	tyrosine-protein kinase Fer isoform a GN=FER	4	2	-0.75	-0.8	-0.43	0.13	0.08	0.18	0.87	0.24	0.4	0	0.29	-0.41	0.69	0.79	1.68	1.37
NP_001342618.1	NP_001342618.1		2	3	NP_001342618.1	MUS MUSCULUS	7.2	5654	65.55	GDNF-inducible zinc finger protein 1 GN=Gzf1	2	NaN	-1	-1	NaN	NaN	0.76	0.29	NaN	NaN	-0.55	-0.98	NaN	NaN	0.9	0.65	NaN	NaN
NP_001304922.1	NP_001304922.1		2	54	NP_001304922.1|NP_001304924.1	HOMO SAPIENS	76.6	1168	514.56	protein FAM114A2 isoform 1 GN=FAM114A2	26	18	-2.17	-2.52	-2.36	-2.52	-1.86	-1.92	-1.83	-1.77	1.96	1.63	1.51	1.15	2.22	2	1.68	1.1
NP_004473.2	NP_004473.2		2	32	NP_004473.2|NP_056551.2	HOMO SAPIENS	40.2	2403	295.65	polypeptide N-acetylgalactosaminyltransferase 3 GN=GALNT3	15	12	0.15	0.07	0.31	-0.42	0.08	0.18	1.59	-0.58	-3.16	-3.01	-2.56	-2.18	2.3	2.07	1.68	-0.27
NP_660150.1	NP_660150.1		2	5	NP_660150.1	HOMO SAPIENS	8.9	7829	47.55	GPI mannosyltransferase 1 GN=PIGM	3	2	-2.05	-2	-0.16	-1.01	-1.43	-1.12	-0.15	-1.59	2.58	2.47	2.25	-0.25	1.07	1.08	1.68	-0.29
NP_002152.2	NP_002152.2		2	166	NP_002152.2	HOMO SAPIENS	63.5	151	1138.85	isoleucine--tRNA ligase, cytoplasmic GN=IARS	46	40	-0.2	-0.12	0.65	0.03	-0.22	-0.31	0.39	-0.79	-0.43	-0.48	-0.13	-1.15	1.42	1.3	1.68	0.22
NP_001308307.1	NP_001308307.1		2	41	NP_001308307.1|NP_001308309.1	HOMO SAPIENS	35.5	604	699.39	phosphatidylinositol 4-phosphate 3-kinase C2 domain-containing subunit alpha isoform 1 GN=PIK3C2A	23	14	-0.25	-0.17	0.22	-0.44	0.49	0.39	0.96	-0.63	-0.61	-0.59	0.18	-1.14	0.99	0.89	1.68	0.36
NP_005222.2	NP_005222.2		2	42	NP_005222.2|NP_612632.1|NP_001171669.1	HOMO SAPIENS	60.9	1010	551.73	src substrate cortactin isoform a GN=CTTN	11	12	-0.27	-0.52	-0.83	-0.39	-1.11	-1.71	-1.91	-0.36	-1.13	-1.15	-1.1	-0.44	3.19	2.75	1.68	3.19
NP_008850.1	NP_008850.1		2	3	NP_008850.1|NP_002965.1|NP_778206.1	HOMO SAPIENS	9.2	8319	35.74	serpin B3 GN=SERPINB3	2	NaN	0.15	-0.12	NaN	NaN	-0.65	-0.67	NaN	NaN	-1.38	-1.04	NaN	NaN	0.59	0.75	NaN	NaN
NP_055209.2	NP_055209.2		2	8	NP_055209.2|NP_001186051.1	HOMO SAPIENS	15	6588	87.47	growth hormone-inducible transmembrane protein GN=GHITM	2	6	0.12	-0.35	1.64	0.16	-0.97	-0.73	-0.48	-1.57	-0.28	-0.59	0.45	-1.93	1.21	1.01	1.68	0
NP_001167578.1	NP_001167578.1		2	3	NP_001167578.1	MUS MUSCULUS	2	9302	19.15	mitogen-activated protein kinase kinase kinase 9 isoform 1 GN=Map3k9	NaN	2	NaN	NaN	-1.39	-3.19	NaN	NaN	-1.81	-2.48	NaN	NaN	1.03	-0.73	NaN	NaN	1.68	1.91
NP_982272.2	NP_982272.2		2	22	NP_982272.2|NP_001180465.1|NP_001177387.1	HOMO SAPIENS	18.4	177	438.26	dedicator of cytokinesis protein 8 isoform 1 GN=DOCK8	8	10	-0.97	-0.27	-0.4	-1.17	-1.05	-1.32	-0.76	-0.77	-0.92	-0.96	-0.99	-0.82	2.6	2.96	1.68	1.06
NP_000044.2	NP_000044.2		2	5	NP_000044.2|NP_001317507.1|NP_001230111.1|NP_001317508.1|NP_001005918.1|NP_031537.2	HOMO SAPIENS	5.5	3409	81.75	copper-transporting ATPase 2 isoform a GN=ATP7B	2	3	-0.9	-1.22	-0.29	-0.62	-1.75	-1.56	-0.67	-1.79	-0.83	-0.87	-0.83	-0.85	2.86	2.38	1.68	1.01
NP_683720.2	NP_683720.2		2	10	NP_683720.2|NP_004150.1	HOMO SAPIENS	60.8	3594	208.85	proteasome subunit beta type-8 isoform E2 precursor GN=PSMB8	7	2	-0.8	-0.62	0.36	0.52	-0.46	-0.96	-2.7	-0.14	-0.09	0.37	0.72	1.12	1.47	1.08	1.68	-0.16
NP_714917.2	NP_714917.2		2	5	NP_714917.2|NP_001165461.1|NP_001309947.1|NP_001309948.1|NP_001309949.1|NP_001309951.1	HOMO SAPIENS	21	7679	51.17	SET domain-containing protein 9 isoform 1 GN=SETD9	3	2	-0.47	-0.47	-0.07	0.16	-0.27	0.99	0.24	-1.01	-0.55	-0.51	0.05	-0.11	0.92	0.67	1.68	1.24
NP_443077.1	NP_443077.1		2	21	NP_443077.1	HOMO SAPIENS	60.4	4829	164.28	cob(I)yrinic acid a,c-diamide adenosyltransferase, mitochondrial precursor GN=MMAB	8	7	-3.92	-4.65	-3.24	-4.75	-2.78	-2.78	-2.63	-1.71	1.75	1.35	1.15	1.26	2.86	2.6	1.66	2.86
NP_775798.2	NP_775798.2		2	4	NP_775798.2|NP_542764.2	HOMO SAPIENS	11.7	8020	42.54	GTP-binding protein REM 2 GN=REM2	2	2	NaN	NaN	-3.06	-3.27	NaN	NaN	-1.26	-0.63	NaN	NaN	-0.63	0.12	NaN	NaN	1.66	2.32
NP_653284.2	NP_653284.2		2	15	NP_653284.2|NP_899109.2	HOMO SAPIENS	32.8	5259	143.46	dehydrogenase/reductase SDR family member 13 precursor GN=DHRS13	9	4	-1.45	-1.35	-0.61	-1.5	0.7	0.39	0.28	-0.36	-0.03	-0.08	0.54	-0.67	1.25	1.13	1.66	0.22
NP_001317096.1	NP_001317096.1		2	4	NP_001317096.1|NP_055719.1|NP_001028344.2|NP_001157839.1	HOMO SAPIENS	11.6	820	71.09	rab11 family-interacting protein 2 isoform 2 GN=RAB11FIP2	2	2	0.37	0.25	-0.43	-0.65	-0.43	-0.31	-0.89	-0.04	-1.01	-0.65	-0.65	-0.41	1.33	1.11	1.66	1.91
NP_055754.2	NP_055754.2		2	39	NP_055754.2	HOMO SAPIENS	40.1	576	717.32	trafficking protein particle complex subunit 8 GN=TRAPPC8	22	14	-0.65	-0.8	0.47	0.18	-0.54	-0.57	0.15	-0.95	0.37	0.28	0.85	-0.87	1.18	1.2	1.66	0.25
NP_001341932.1	NP_001341932.1		2	4	NP_001341932.1|smORF_G050169	HOMO SAPIENS	49.2	8809	26.67	MMP24 opposite strand GN=MMP24OS	2	2	-0.07	-1.25	0.07	0.44	-2.02	-0.73	-0.76	-13.21	1.41	1.1	0.49	0.43	2.51	2.77	1.66	2.36
NP_001244031.1	NP_001244031.1		2	8	NP_001244031.1	HOMO SAPIENS	21.4	8351	35.01	NADH dehydrogenase [ubiquinone] 1 beta subcomplex subunit 3 GN=NDUFB3	2	2	-1.4	-1.47	-1.51	-1.87	-0.73	-0.78	-0.2	-0.69	1.69	1.24	1.69	0.78	1.23	1.04	1.66	-0.45
NP_775746.1	NP_775746.1		2	5	NP_775746.1|NP_001157175.1	HOMO SAPIENS	17.1	7219	65.19	DCN1-like protein 3 GN=DCUN1D3	3	2	-2.55	-2.45	0	-1.79	-1.13	-0.05	-0.39	-0.52	0.55	0.62	1.93	-0.18	0.85	0.19	1.66	0.49
NP_056161.2	NP_056161.2		2	10	NP_056161.2	HOMO SAPIENS	6.1	5731	121.34	zinc finger FYVE domain-containing protein 26 GN=ZFYVE26	8	2	-1	-0.2	-0.7	-0.6	0.16	-0.08	0	-0.34	-0.03	-0.06	0.56	-0.16	0.95	1.3	1.66	0.88
NP_653176.2	NP_653176.2		2	4	NP_653176.2	HOMO SAPIENS	7.3	7960	44.2	calpain-13 GN=CAPN13	3	NaN	-2	-1.87	NaN	NaN	-0.59	-0.52	NaN	NaN	1.53	1.46	NaN	NaN	0.73	1.04	NaN	NaN
NP_061331.2	NP_061331.2		2	9	NP_061331.2|NP_001276524.1|NP_001276525.1	HOMO SAPIENS	23	6932	75.4	solute carrier family 25 member 40 GN=SLC25A40	5	4	-3.2	-2.3	-1.3	-1.5	0.76	1.09	1.02	-0.46	0.92	0.84	1.6	-0.69	0.97	0.63	1.66	0.52
NP_001161206.1	NP_001161206.1		2	40	NP_001161206.1|NP_065175.4|NP_001161205.1|NP_780346.3	HOMO SAPIENS	32	1836	396.5	valine--tRNA ligase, mitochondrial isoform 1 GN=VARS2	19	15	-1.12	-1.05	-0.36	-0.96	-0.97	-0.91	-1.41	-2	0.64	0.81	1.93	0.23	1.02	1.13	1.66	-0.11
NP_277050.2	NP_277050.2		2	26	NP_277050.2	HOMO SAPIENS	50.2	1928	385.16	rho GTPase-activating protein 18 GN=ARHGAP18	13	11	0.37	0.17	0.47	0.44	0.03	0.36	0.48	0.2	-1.84	-1.8	-1.98	-1.35	1.07	1.18	1.66	0.99
NP_689822.2	NP_689822.2		2	20	NP_689822.2|NP_001132931.1	HOMO SAPIENS	25.7	4143	201.73	consortin isoform 1 GN=CNST	9	8	-1.37	-0.92	-0.2	-0.75	-0.62	-0.23	-0.39	-0.18	0.95	0.59	0.76	-0.2	1.25	1.18	1.66	0.83
NP_001192165.1	NP_001192165.1		2	4	NP_001192165.1|NP_899111.2	MUS MUSCULUS	15.1	4060	111.69	rho GTPase-activating protein 27 isoform 1 GN=Arhgap27	2	NaN	-0.75	-0.37	NaN	NaN	-1.75	-1.66	NaN	NaN	0.43	0.48	NaN	NaN	1.25	1.85	NaN	NaN
NP_079172.2	NP_079172.2		2	49	NP_079172.2	HOMO SAPIENS	41	1122	523.63	endoplasmic reticulum metallopeptidase 1 GN=ERMP1	17	18	0.42	0.62	1.21	0.44	-0.13	0.03	0.22	-1.51	-0.98	-0.73	-0.83	-2.54	1.44	1.32	1.66	0.43
NP_002201.1	NP_002201.1		2	49	NP_002201.1|NP_001138471.1|NP_001138472.1	HOMO SAPIENS	51.5	596	703.3	integrin alpha-V isoform 1 preproprotein GN=ITGAV	21	17	-1.52	-1.6	-0.85	-0.88	-1.08	-1.09	-0.78	-0.26	1.1	1.1	0.81	-0.2	2.11	1.88	1.66	0.97
NP_079150.3	NP_079150.3		2	36	NP_079150.3|NP_001030602.1|NP_598647.1|NP_001342125.1	HOMO SAPIENS	24.7	2609	311.12	dyslexia-associated protein KIAA0319-like protein GN=KIAA0319L	16	14	-1.22	-1.17	-0.47	-0.42	-0.65	-0.44	0.54	-0.85	0.77	0.53	0.79	-1.3	1.42	1.18	1.66	0.16
NP_056100.2	NP_056100.2		2	19	NP_056100.2|NP_443066.2	HOMO SAPIENS	22.1	2025	374.55	WD repeat-containing protein 7 isoform 1 GN=WDR7	10	6	-0.75	-0.62	-0.05	-0.42	-0.43	-0.49	0.22	-0.71	1.35	1.18	1.42	0.46	1.04	1.23	1.66	0.94
NP_115982.1	NP_115982.1		2	14	NP_115982.1	HOMO SAPIENS	47.2	6197	101.9	histidine triad nucleotide-binding protein 2, mitochondrial precursor GN=HINT2	4	4	0.62	0.32	0.02	1.01	-3.8	-4.02	-3	-3.43	-1.62	-1.74	-0.81	-1.35	3.22	2.91	1.66	2.86
NP_004321.2	NP_004321.2		2	4	NP_004321.2|NP_001307604.1|NP_001008239.1|NP_851993.3|NP_056040.2|NP_001294977.1|NP_001294976.1|NP_001317609.1|NP_001294979.1|NP_001294978.1|NP_001294980.1	HOMO SAPIENS	18.6	5778	119.43	BCL2/adenovirus E1B 19 kDa protein-interacting protein 2 isoform 2 GN=BNIP2	NaN	2	NaN	NaN	-1.96	-1.63	NaN	NaN	-0.54	-1.29	NaN	NaN	1.1	-0.23	NaN	NaN	1.66	0.16
NP_008955.1	NP_008955.1		2	3	NP_008955.1	HOMO SAPIENS	15.3	7436	58.56	transmembrane protein 115 GN=TMEM115	2	NaN	-2.85	-2.25	NaN	NaN	-0.81	0.52	NaN	NaN	1.32	0.96	NaN	NaN	1.59	1.4	NaN	NaN
NP_006068.2	NP_006068.2		2	26	NP_001350442.1|NP_006068.2|NP_001182447.1|NP_001278371.1|NP_001278372.1|NP_001346196.1|NP_659071.1|NP_001182448.1	HOMO SAPIENS	30.7	4526	178.47	calcium uptake protein 1, mitochondrial isoform 1 GN=MICU1	10	9	-0.65	-0.87	-0.11	-0.83	-1.16	-0.54	-0.5	-1.73	1.29	1.04	1.37	-0.82	1.66	1.25	1.66	-0.07
NP_057701.1	NP_057701.1		2	21	NP_057701.1|NP_080711.1|NP_001273632.1|NP_001273633.1|NP_001273634.1	HOMO SAPIENS	68.2	7315	62.33	ubiquitin-fold modifier 1 isoform 1 precursor GN=UFM1	3	4	0	-0.17	-0.65	-0.31	-0.57	-0.6	-1.37	-0.48	-0.46	-0.76	-1.01	-0.25	2.67	2.31	1.66	2.47
NP_001007528.1	NP_001007528.1		2	11	NP_001007528.1	HOMO SAPIENS	12.2	5684	123.42	LMBR1 domain-containing protein 2 GN=LMBRD2	5	4	-0.82	-0.85	-0.61	-1.32	-0.54	0.03	0.61	-0.87	0.71	0.08	0.83	-1.4	0.59	0.96	1.66	0.2
NP_079400.1	NP_079400.1		2	10	NP_079400.1|NP_001072118.1|NP_001072119.1|NP_001072117.1|NP_080165.1	HOMO SAPIENS	45.1	5895	114.22	transmembrane protein 134 isoform a GN=TMEM134	6	3	-2.02	-2.25	-1.69	-1.48	-1.08	-0.78	-1.26	-0.91	1.59	1.12	1.6	-0.57	1.56	1.66	1.66	0.27
NP_034500.1	NP_034500.1		2	7	NP_034500.1	MUS MUSCULUS	32.6	6699	83.79	granzyme A precursor GN=Gzma	5	2	-0.07	0.1	-1.1	-0.52	-0.24	-0.26	-0.48	-0.87	-1.1	-1.12	-2.7	1.83	0.59	0.7	1.66	0.72
YP_003024036.1	YP_003024036.1		2	7	YP_003024036.1	HOMO SAPIENS	3.3	8366	34.75	NADH dehydrogenase subunit 5 (mitochondrion) GN=MT-ND5	2	2	-1.27	-1.07	0.72	-0.78	-0.22	-0.65	0.11	-1.47	-0.21	0.06	2.09	-1.6	0.5	0.58	1.66	0.09
NP_003472.2	NP_003472.2		2	31	NP_003472.2|NP_001092006.1	HOMO SAPIENS	72.9	237	987.7	ubiquitin carboxyl-terminal hydrolase 5 isoform 2 GN=USP5	11	9	-0.4	-0.82	-0.56	-0.23	-1.89	-1.43	-1.52	-1.65	0.67	0.98	0.38	0.35	2.04	1.9	1.66	1.42
NP_001317074.1	NP_001317074.1		2	15	NP_001317074.1|NP_001338290.1|NP_001317076.1|NP_060627.2|NP_001338291.1|NP_001317075.1|NP_001338292.1|NP_001338293.1|NP_001338295.1|NP_001338296.1|NP_898995.1|NP_001013459.1	HOMO SAPIENS	28.3	1317	141.93	synembryn-B isoform 1 GN=RIC8B	9	5	-1.45	-0.95	-0.63	-0.57	-0.97	-1.09	-0.91	-1.55	1.32	0.84	1.8	0.39	1.14	0.99	1.66	1.01
NP_569730.1	NP_569730.1		2	8	NP_569730.1|NP_001191007.1|NP_612139.1|NP_075668.1|NP_001334280.1	HOMO SAPIENS	66.9	5764	80.55	V-type proton ATPase subunit G 2 isoform a GN=ATP6V1G2	2	4	-0.92	-1.47	-1.33	-1.89	0.81	0.18	-1.39	-0.46	-5.52	-5.85	-2.02	-1.3	3.48	4.05	1.66	2.79
NP_689947.2	NP_689947.2		2	6	NP_689947.2|NP_001273564.1|NP_001273565.1	HOMO SAPIENS	14.1	7033	71.98	bombesin receptor-activated protein C6orf89 isoform a GN=C6orf89	3	3	-0.03	-0.2	1.37	0.42	0.11	0.16	0.48	-0.18	-1.47	-1.94	-0.81	-1.31	1.56	1.32	1.66	0.58
NP_001154970.1	NP_001154970.1		2	5	NP_001154970.1|NP_001170974.1	HOMO SAPIENS	12.2	7170	66.78	pleckstrin homology domain-containing family D member 1 GN=PLEKHD1	3	2	-1.87	-4.4	-1.39	-0.99	-5.15	-2.57	-1.44	-1.49	0.77	0.65	0.11	0.37	3.01	2.82	1.66	2.47
NP_033015.1	NP_033015.1		2	3	NP_033015.1	MUS MUSCULUS	51.7	3484	225.81	transcriptional activator protein Pur-alpha GN=Pura	2	NaN	-1.1	-1.32	NaN	NaN	-1.62	-1.56	NaN	NaN	1.87	2.28	NaN	NaN	2.11	1.06	NaN	NaN
NP_001278675.1	NP_001278675.1		2	32	NP_001278675.1|NP_002899.1	HOMO SAPIENS	47	1102	333.31	proto-oncogene c-Rel isoform 2 GN=REL	14	11	-0.92	-0.57	-1.39	-0.96	-0.16	-0.26	-1.09	-0.48	-0.55	-1.07	-0.83	-0.12	2.01	2.05	1.66	1.69
NP_078995.2	NP_078995.2		2	11	NP_078995.2|NP_001273661.1|NP_001273662.1|NP_080044.2	HOMO SAPIENS	27.3	6888	77.17	growth hormone-regulated TBC protein 1 isoform 1 GN=GRTP1	5	4	0.55	0.5	0.99	0.96	-1.29	-1.61	-2.15	-1.29	0.31	0.14	0.45	-1.14	1.4	1.11	1.66	0.4
NP_001015882.2	NP_001015882.2		2	5	NP_001015882.2|NP_001028337.2	HOMO SAPIENS	12.2	6830	49.61	dnaJ homolog subfamily C member 25 precursor GN=DNAJC25	3	2	0.47	0.45	0.79	0.7	-0.73	-0.47	-1.37	-1.45	0.15	-0.28	-0.36	-1.3	1.66	0.92	1.66	0.47
NP_004949.1	NP_004949.1		2	132	NP_004949.1|NP_064393.2	HOMO SAPIENS	37.5	156	1127.56	serine/threonine-protein kinase mTOR GN=MTOR	63	50	-0.8	-0.87	0.02	-0.47	-0.22	-0.1	0.04	-0.73	0.4	0.25	0.83	-0.91	1.11	1.01	1.66	0.45
NP_006411.2	NP_006411.2		2	38	NP_006411.2	HOMO SAPIENS	41	258	921.27	brefeldin A-inhibited guanine nucleotide-exchange protein 2 GN=ARFGEF2	17	15	-1.32	-1.1	-0.34	-1.09	-0.03	-0.03	0.17	-0.83	0.67	0.59	1.17	-0.94	0.99	0.96	1.66	0.02
NP_002941.1	NP_002941.1		2	49	NP_002941.1	HOMO SAPIENS	65.5	599	701.6	dolichyl-diphosphooligosaccharide--protein glycosyltransferase subunit 1 precursor GN=RPN1	14	11	-0.05	-0.03	0.99	0.49	-0.08	-0.08	0.67	-0.99	-0.49	-0.22	0.05	-1.35	1.33	0.99	1.66	0.27
NP_001017395.2	NP_001017395.2		2	13	NP_001017395.2|NP_001121696.1|NP_001336200.1|NP_001336201.1|NP_001336202.1|NP_001336203.1|NP_001336204.1|NP_803131.1|NP_055823.1|NP_849205.1|NP_001298036.1|NP_001298037.1	HOMO SAPIENS	20.8	4938	158.91	transmembrane and coiled-coil domains protein 1 isoform a GN=TMCC1	7	5	-1	-1	-0.18	-0.54	-0.3	-0.23	0.02	-0.46	0.09	-0.03	0.63	-1.05	1.09	1.08	1.66	0.54
NP_733936.1	NP_733936.1		2	37	NP_733936.1|NP_001071.1	HOMO SAPIENS	52.1	1999	377.72	succinate-semialdehyde dehydrogenase, mitochondrial isoform 1 precursor GN=ALDH5A1	14	13	-1.22	-1.3	-0.29	-0.36	-1.86	-2.05	-1.94	-2.14	1.32	1.26	1.42	0.82	2.11	1.83	1.64	0.2
NP_063933.1	NP_063933.1		2	6	NP_063933.1|NP_001334264.1	MUS MUSCULUS	44.7	2829	240.5	mitochondrial carrier homolog 1 isoform 1 GN=Mtch1	3	2	-0.03	-0.12	0.07	-1.27	-2.64	-2.54	-0.09	-1.73	-0.83	-0.48	0.56	-1.53	2.37	1.98	1.64	0.63
NP_001242996.1	NP_001242996.1		2	9	NP_001242996.1|NP_006638.1|NP_001242997.1	HOMO SAPIENS	22.2	5786	119.13	NADPH oxidase activator 1 isoform 2 GN=NOXA1	4	5	-6.25	-5.85	-1.24	-2.23	-0.67	-0.49	-0.83	-0.73	-1.13	-2.05	-1.06	-0.35	3.03	2.79	1.64	1.93
NP_004571.2	NP_004571.2		2	3	NP_004571.2	HOMO SAPIENS	38	4471	126.23	ras-related protein Rab-27A GN=RAB27A	2	NaN	-1.15	-1.12	NaN	NaN	-0.62	-0.03	NaN	NaN	0.83	0.7	NaN	NaN	0.57	1.28	NaN	NaN
NP_005056.3	NP_005056.3		2	21	NP_005056.3|NP_001231913.1	HOMO SAPIENS	51.1	1553	441.46	protein sel-1 homolog 1 isoform 1 precursor GN=SEL1L	9	7	-1.55	-1.37	-0.36	-0.67	-1.24	-0.83	-0.02	-0.46	0.8	0.51	0.72	-0.6	1.21	1.11	1.64	0.43
NP_057086.2	NP_057086.2		2	25	NP_057086.2	HOMO SAPIENS	59.4	2902	287.42	saccharopine dehydrogenase-like oxidoreductase GN=SCCPDH	11	7	-1.62	-1.85	-1.15	-1.19	-4.83	-3.84	-4.76	-3.67	2.24	1.77	2.7	0.46	1.37	1.11	1.64	0.25
NP_115881.3	NP_115881.3		2	9	NP_115881.3|NP_080641.1|NP_001350819.1|NP_001191954.1|NP_001230668.1	HOMO SAPIENS	13.6	7524	55.57	protein jagunal homolog 1 isoform a GN=JAGN1	3	2	0.87	0.2	1.08	0.44	-1.08	-1.3	-0.7	-1.51	-3.4	-3.29	-1.51	-1.85	2.72	2.43	1.64	0.81
NP_056619.1	NP_056619.1		2	3	NP_056619.1|NP_001280596.1|NP_001280597.1	MUS MUSCULUS	9.9	5585	91.99	probable phospholipid-transporting ATPase IH isoform 1 GN=Atp11a	2	NaN	0.07	0.03	NaN	NaN	-0.89	-1.48	NaN	NaN	1.5	1.55	NaN	NaN	0.4	0.72	NaN	NaN
NP_001349705.1	NP_001349705.1		2	14	NP_001349705.1|NP_001265213.1|NP_001305065.1|NP_001265220.1|NP_689697.2|NP_001317411.1|NP_653294.1|NP_001291279.1|NP_060185.2|NP_001275729.1|NP_689868.1|NP_009078.1|NP_009068.2|NP_001129745.1|NP_612474.1	HOMO SAPIENS	31.7	2485	186.43	zinc finger protein 3 isoform 6 GN=ZNF3	6	7	-1.3	-0.92	-1.73	-1.71	0.38	0.29	0.33	0.63	-1.1	-1.32	-2.41	-1.42	2.2	2.07	1.64	2.38
NP_068747.1	NP_068747.1		2	13	NP_068747.1|NP_083977.1	HOMO SAPIENS	30	6764	81.55	signal peptidase complex subunit 3 GN=SPCS3	4	4	-1.52	-1.35	-0.83	-0.75	0.46	0.73	0.94	-0.2	0.34	0.59	0.02	-0.62	1.73	1.35	1.64	0.34
NP_001278798.1	NP_001278798.1		2	8	NP_001278798.1|NP_006539.3|NP_001007226.1|NP_898850.2|NP_001278801.1|NP_001278802.1|NP_001278803.1|NP_001278804.1	HOMO SAPIENS	16	1399	117.56	insulin-like growth factor 2 mRNA-binding protein 2 isoform c GN=IGF2BP2	5	2	-0.15	-0.32	-0.7	-1.74	-0.4	-0.8	-0.22	-0.16	-0.55	0.11	-1.17	0.55	1.25	1.71	1.64	2.9
NP_036380.2	NP_036380.2		2	24	NP_036380.2	HOMO SAPIENS	64.9	2919	286.02	selenide, water dikinase 2 GN=SEPHS2	8	8	-1.6	-1.9	-0.83	-1.12	-3.43	-2.98	-1.78	-0.97	1.01	0.73	0.7	0.83	2.08	1.59	1.64	2.38
NP_110430.5	NP_110430.5		2	24	NP_001350671.1|NP_110430.5|NP_060444.3|NP_001177195.1|NP_001177196.1|NP_942593.2	HOMO SAPIENS	42.5	2421	330.04	autophagy-related protein 16-1 isoform 1 GN=ATG16L1	10	10	-0.75	-0.27	-0.18	-0.29	-0.57	-0.18	-0.67	-0.58	0.12	0	0.29	0.14	1.66	1.61	1.64	0.97
NP_005794.1	NP_005794.1		2	18	NP_005794.1|NP_001305804.1	HOMO SAPIENS	74	1491	449.73	flotillin-1 isoform 1 GN=FLOT1	6	5	-1.82	-1.75	-0.88	-1.45	0.22	0.08	0.24	-0.52	1.04	1.01	0.61	-0.28	1.33	1.35	1.64	0.61
NP_663506.2	NP_663506.2		2	4	NP_663506.2	MUS MUSCULUS	1.9	3884	30.92	spatacsin GN=Spg11	3	NaN	-1.07	-0.1	NaN	NaN	-0.24	-0.78	NaN	NaN	0.64	0.73	NaN	NaN	0.88	1.28	NaN	NaN
NP_001350747.1	NP_001350747.1		2	20	NP_001350747.1|NP_001010891.4|NP_001161213.1|NP_001156417.1	HOMO SAPIENS	37.5	4937	158.94	metaxin-3 isoform 3 GN=MTX3	9	9	-1.37	-1.35	-0.88	-1.5	-1.54	-1.56	-1.17	-1.73	1.87	1.88	1.15	0.46	1.59	1.18	1.64	-0.2
NP_061877.1	NP_061877.1		2	7	NP_061877.1	HOMO SAPIENS	24.7	3297	255.03	ankyrin repeat and IBR domain-containing protein 1 GN=ANKIB1	4	3	-1.55	-1.97	-0.27	-1.19	-2.62	-2.15	-1.41	-1.13	1.2	0.9	0.85	0.51	2.08	1.78	1.64	1.33
NP_006546.1	NP_006546.1		2	5	NP_006546.1|NP_001350607.1	HOMO SAPIENS	64.6	4590	174.95	synaptobrevin homolog YKT6 isoform 1 GN=YKT6	3	2	-0.9	-0.95	-0.2	-1.09	0	-0.26	-0.24	-0.75	-2.79	-2.42	-0.97	-1.72	1.56	1.47	1.64	-0.31
NP_000447.2	NP_000447.2		2	29	NP_000447.2	HOMO SAPIENS	51.9	2639	308.53	sulfite oxidase, mitochondrial GN=SUOX	11	10	-1.97	-2.3	-2.07	-2.08	-3.13	-3.22	-3.37	-2.52	1.32	1.24	0.56	0.85	2.72	2.55	1.64	2.54
NP_054888.2	NP_054888.2		2	24	NP_054888.2	HOMO SAPIENS	43.3	4332	190.2	charged multivesicular body protein 4a GN=CHMP4A	12	9	0.37	0.45	0.18	0.49	-1.43	-1.74	-0.74	0.2	-2.67	-3.2	-2.29	-1.69	2.58	2.26	1.64	2.54
NP_004362.2	NP_004362.2		2	49	NP_004362.2|NP_001091868.1	HOMO SAPIENS	74.1	75	1460.98	coatomer subunit alpha isoform 2 GN=COPA	11	8	-0.45	-0.8	0.22	-0.42	-0.22	-0.21	0.39	-0.89	-0.43	-0.22	-0.27	-1.31	1.82	1.45	1.64	0.36
NP_001171748.1	NP_001171748.1		2	16	NP_001171748.1	HOMO SAPIENS	41.7	2578	313.65	guanine nucleotide-binding protein-like 3-like protein GN=GNL3L	9	6	-0.15	-0.05	0.7	-0.13	-0.32	0.23	-0.81	-0.06	-0.67	-0.84	-0.79	-0.23	1.37	1.83	1.64	1.35
NP_008860.4	NP_008860.4		2	40	NP_008860.4	HOMO SAPIENS	55.5	298	916.28	helicase SKI2W GN=SKIV2L	17	14	-1.47	-1.55	-0.65	-0.86	-0.3	-0.05	-0.13	-0.67	0.46	0.11	0.79	-0.43	1.51	1.45	1.64	0.72
NP_005442.2	NP_005442.2		2	21	NP_005442.2|NP_976227.1	HOMO SAPIENS	55.5	2436	293.96	PDZ and LIM domain protein 7 isoform 1 GN=PDLIM7	9	9	-1.57	-1.8	-1.44	-1.76	-0.27	-0.42	-0.72	0	-0.31	-0.22	0.11	0.02	1.73	1.81	1.64	2.63
NP_004152.1	NP_004152.1		2	56	NP_004152.1|NP_033022.1|NP_056358.1	HOMO SAPIENS	75.1	2316	280.59	ras-related protein Rab-1A isoform 1 GN=RAB1A	8	7	-0.4	-0.67	-0.34	0.13	-0.22	-0.36	0.11	-0.1	0.18	0.25	-0.05	-0.76	1.54	1.42	1.64	0.7
NP_078837.3	NP_078837.3		2	20	NP_078837.3|NP_001104268.1|NP_060997.2	HOMO SAPIENS	28.5	283	322.75	N-alpha-acetyltransferase 16, NatA auxiliary subunit isoform 1 GN=NAA16	12	6	-0.42	-0.67	0.34	-0.03	-1.86	-1.5	-2.28	-2.04	0.43	0.7	1.46	0.2	1.4	1.13	1.64	0.85
NP_065941.2	NP_065941.2		2	47	NP_065941.2|NP_766204.2	HOMO SAPIENS	27.9	1906	387.81	protein CIP2A GN=CIP2A	23	19	-0.03	-0.1	0.61	-0.47	-0.03	0.13	-0.07	-0.67	-1.07	-1.04	0	-1.22	1.44	1.28	1.64	0.61
NP_004055.1	NP_004055.1		2	19	NP_004055.1	HOMO SAPIENS	82.8	3676	227.86	cyclin-dependent kinase inhibitor 1B GN=CDKN1B	9	6	-3.15	-3.97	-4.05	-2.52	-3.7	-3.35	-3.83	-2.98	1.5	1.41	1.33	1.58	1.96	1.93	1.64	3.08
NP_036367.2	NP_036367.2		2	6	NP_036367.2|NP_001306973.1|NP_001001144.2	HOMO SAPIENS	5.3	7240	64.75	sterol regulatory element-binding protein cleavage-activating protein isoform 1 GN=SCAP	5	NaN	-2.25	-0.4	NaN	NaN	0.49	0.21	NaN	NaN	-0.98	0.11	NaN	NaN	0.9	0.39	NaN	NaN
NP_001292092.1	NP_001292092.1		2	19	NP_001292092.1|NP_001346022.1|NP_001292111.1	HOMO SAPIENS	26.7	4646	172.63	RING finger and SPRY domain-containing protein 1 isoform 1 precursor GN=RSPRY1	8	7	-1.3	-1.5	-0.76	-1.48	0.89	1.14	0.94	0.26	-0.49	-0.39	0.25	-0.66	0.83	1.01	1.61	0.22
NP_057156.1	NP_057156.1		2	7	NP_057156.1|NP_080148.1	HOMO SAPIENS	22.4	7453	57.96	vesicle transport protein GOT1B GN=GOLT1B	3	3	0.1	-0.62	1.93	2.02	-1.32	-1.87	0.24	-1.23	0.49	0.31	0.67	-1.22	0.76	0.79	1.61	0.31
NP_780615.2	NP_780615.2		2	5	NP_780615.2	MUS MUSCULUS	18	7619	52.94	V-type proton ATPase subunit d 2 GN=Atp6v0d2	2	NaN	1.17	0.57	NaN	NaN	-1.16	-0.23	NaN	NaN	-2.08	-1.97	NaN	NaN	1.56	1.18	NaN	NaN
NP_058626.1	NP_058626.1		2	17	NP_058626.1|NP_001333211.1|NP_001333210.1|NP_001346327.1	HOMO SAPIENS	52.2	4075	205.15	syntaxin-18 isoform 1 GN=STX18	7	5	-1.15	-1.22	-0.25	-1.3	-0.67	-0.49	-0.63	-1.35	1.1	1.38	1.75	-0.87	0.59	0.84	1.61	0.11
NP_001257766.1	NP_001257766.1		2	26	NP_001257766.1|NP_001303.1|NP_001257770.1	HOMO SAPIENS	46.4	4027	208.19	cysteine-rich protein 2 isoform 2 GN=CRIP2	4	4	-2.1	-1.9	-2.25	-1.95	-0.24	-0.44	-1.7	0.1	-0.28	-0.96	-0.2	0.37	0.59	1.28	1.61	2.65
NP_955767.1	NP_955767.1		2	6	NP_955767.1	MUS MUSCULUS	15.4	6428	92.73	collagen alpha-2(VIII) chain precursor GN=Col8a2	NaN	4	NaN	NaN	-1.26	-2.13	NaN	NaN	3.35	0.08	NaN	NaN	-2.54	-2.27	NaN	NaN	1.61	1.21
NP_001035957.1	NP_001035957.1		2	84	NP_001035957.1|NP_000258.1|NP_035027.1|NP_001121619.1	HOMO SAPIENS	22.9	502	758.8	neurofibromin isoform 1 GN=NF1	41	35	-0.37	-0.15	0.27	-0.16	-0.27	-0.36	0	-0.63	-0.12	-0.2	0.18	-1.05	1.54	1.47	1.61	0.49
NP_006402.1	NP_006402.1		2	13	NP_006402.1|NP_001156851.1	HOMO SAPIENS	27.9	6127	104.47	1-acyl-sn-glycerol-3-phosphate acyltransferase alpha GN=AGPAT1	7	5	-0.15	-0.77	0.45	-0.73	0.49	0.73	0.52	-0.69	0.4	0.31	1.19	-1.49	1.23	1.2	1.61	0.16
NP_150596.1	NP_150596.1		2	12	NP_150596.1|NP_001294870.1|NP_079744.1	HOMO SAPIENS	42.1	5816	118.15	signal peptidase complex catalytic subunit SEC11C isoform 1 GN=SEC11C	7	4	-0.57	-0.47	0.85	0.47	-2.13	-1.79	-2.15	-2.44	1.81	1.55	1.42	-0.21	1.73	1.45	1.61	0.49
NP_004861.2	NP_004861.2		2	10	NP_004861.2|NP_001317002.1	HOMO SAPIENS	21	6844	78.49	mannose-P-dolichol utilization defect 1 protein isoform 1 GN=MPDU1	3	3	-1.15	-1.4	0.2	-0.18	-1.62	-1.66	-0.02	-1.01	0.21	0	0.09	-0.69	1.68	1.78	1.61	1.03
NP_002832.3	NP_002832.3		2	4	NP_002832.3|NP_001334522.1	HOMO SAPIENS	3.3	7519	55.73	receptor-type tyrosine-protein phosphatase gamma GN=PTPRG	2	2	-4.22	-2.05	-6.03	-6.28	-0.43	-1.63	-3.74	-2.42	1.53	1.91	3.37	0.02	0.92	1.81	1.61	0.43
NP_000241.1	NP_000241.1		1	2	NP_000241.1	HOMO SAPIENS	16.3	3087	88.47	myeloperoxidase precursor GN=MPO	NaN	2	NaN	NaN	0.02	0.21	NaN	NaN	-0.44	NaN	NaN	NaN	1.42	2.04	NaN	NaN	1.61	4.61
NP_001124463.1	NP_001124463.1		2	132	NP_001124463.1	HOMO SAPIENS	67.9	232	992.07	hypoxia up-regulated protein 1 precursor GN=HYOU1	28	33	-0.47	-0.55	-0.97	-0.47	0.13	0.21	0.09	0.28	-1.2	-1.66	-2.25	-1.1	2.65	2.43	1.61	2.07
NP_001339007.1	NP_001339007.1		2	17	NP_001339007.1|NP_001339011.1|NP_001339015.1|NP_001339016.1|NP_001339013.1|NP_001317296.1	HOMO SAPIENS	39.9	3511	238.77	coiled-coil domain-containing protein 91 isoform 1 GN=CCDC91	5	10	-0.05	-0.57	-0.49	0.18	-5.45	-5.11	-4.26	-3.61	1.07	0.87	0.22	0.89	2.56	2.36	1.61	2.88
NP_001157750.1	NP_001157750.1		2	5	NP_001157750.1|NP_001157749.1|NP_001157751.1|NP_001344658.1|NP_001280559.1	HOMO SAPIENS	7.5	7820	47.65	glucose-6-phosphate exchanger SLC37A4 isoform 2 GN=SLC37A4	2	3	-1.35	-1.02	-1.17	-1.5	0.38	0.67	1.02	-0.02	-0.74	-1.07	0.09	-1.26	1.51	1.11	1.61	0.22
NP_035060.1	NP_035060.1		2	4	NP_035060.1	MUS MUSCULUS	17.7	7124	68.25	protein NOV homolog precursor GN=Nov	NaN	2	NaN	NaN	-1.17	0.08	NaN	NaN	-1.7	-1.61	NaN	NaN	-4.52	-1.51	NaN	NaN	1.61	1.33
NP_064716.2	NP_064716.2		2	34	NP_064716.2|NP_001337434.1|NP_001305714.1|NP_001337435.1	HOMO SAPIENS	56.4	1808	400.73	probable arginine--tRNA ligase, mitochondrial isoform 1 precursor GN=RARS2	17	13	-0.9	-0.85	0.45	-0.08	-0.4	-0.36	-0.91	-1.57	-0.21	-0.2	0.54	-0.8	1.33	1.23	1.61	0.2
NP_001269209.1	NP_001269209.1		2	58	NP_001269209.1|NP_001269208.1|NP_001269210.1|NP_722546.1|NP_001317452.1	HOMO SAPIENS	74.2	1986	379.06	pyrroline-5-carboxylate reductase 1, mitochondrial isoform 1 GN=PYCR1	15	11	-0.75	-0.65	-0.05	0.57	0.19	0.21	-0.26	-0.06	-3.34	-3.68	-2.68	-1.47	3.01	2.77	1.61	2.07
NP_001308896.1	NP_001308896.1		2	34	NP_001308896.1|NP_080763.2|NP_001308898.1|NP_001308897.1	HOMO SAPIENS	47.9	3635	230.63	ATPase family AAA domain-containing protein 1 isoform 1 GN=ATAD1	11	11	-0.4	-0.5	0.34	-0.39	-0.81	-0.7	-0.78	-1.49	0.37	0.62	1.06	-0.23	1.07	0.89	1.61	0.13
NP_001186189.1	NP_001186189.1		2	42	NP_001186189.1	HOMO SAPIENS	61.2	1373	310.92	torsin-1A-interacting protein 2 isoform b GN=TOR1AIP2	17	13	-2.3	-1.9	-1.51	-1.95	0.89	0.91	0.17	0.5	-0.18	-0.31	-0.22	-0.51	1.21	1.11	1.61	0.9
NP_789783.1	NP_789783.1		2	42	NP_789783.1|NP_997414.2	HOMO SAPIENS	74	3996	209.96	anterior gradient protein 3 precursor GN=AGR3	12	11	-4.7	-4.67	-3.91	-4.12	-5.42	-5.16	-3.05	-3.06	2.82	2.39	1.64	1.72	2.6	2.36	1.61	1.55
NP_004827.4	NP_004827.4		2	19	NP_004827.4|NP_001300844.1|NP_034251.2|NP_001300847.1	HOMO SAPIENS	18.9	4369	188.55	eukaryotic translation initiation factor 2-alpha kinase 3 isoform 1 precursor GN=EIF2AK3	11	6	-1.12	-1.15	-0.25	-0.44	-1.21	-0.7	-0.37	-1.05	-0.49	-0.76	-0.83	-1.51	2.3	2.31	1.61	1.28
NP_653177.3	NP_653177.3		2	4	NP_653177.3|NP_001092807.1|NP_001074509.1	HOMO SAPIENS	11.3	6708	40.21	coenzyme Q-binding protein COQ10 homolog A, mitochondrial isoform a GN=COQ10A	3	NaN	-2.42	-2.82	NaN	NaN	-2.4	-1.63	NaN	NaN	-0.67	-0.65	NaN	NaN	2.72	2.58	NaN	NaN
NP_001289972.1	NP_001289972.1		2	36	NP_001289972.1|NP_076399.4|NP_084081.1	HOMO SAPIENS	71.1	2477	323.86	TSC22 domain family protein 4 isoform a GN=TSC22D4	13	16	-1.4	-1.77	-1.69	-2.15	1.75	1.61	0.09	1.41	-2.33	-2.59	-2.45	-2.06	1.96	1.98	1.61	2.52
NP_001238965.1	NP_001238965.1		2	51	NP_001238965.1|NP_803130.1|NP_001238966.1	HOMO SAPIENS	80	3007	258.73	ras-related protein Rab-5B isoform 1 GN=RAB5B	11	7	-1.55	-1.82	-1.53	-1.53	-1.73	-1.71	-1.13	-0.85	1.07	1.07	0.79	0.5	1.73	1.76	1.61	1.35
NP_001008389.1	NP_001008389.1		2	17	NP_001008389.1|NP_080178.1	HOMO SAPIENS	45.1	5928	113	CDGSH iron-sulfur domain-containing protein 2 GN=CISD2	5	6	-0.97	-1	-0.65	-1.22	-0.43	-0.65	0.15	-0.79	1.75	1.97	1.89	-0.28	1.4	0.65	1.61	-0.09
NP_071412.2	NP_071412.2		2	13	NP_071412.2|NP_001028255.1	HOMO SAPIENS	47.5	5818	118.05	phenazine biosynthesis-like domain-containing protein isoform a GN=PBLD	6	5	-1.92	-1.85	-2.05	-1.79	-0.62	-1.82	-1.87	-1.59	0.83	0.11	0.16	-0.23	2.13	2.19	1.61	2.16
NP_938023.1	NP_938023.1		2	7	NP_938023.1|NP_001288667.1	HOMO SAPIENS	24.2	6979	73.64	stimulator of interferon genes protein isoform 1 GN=TMEM173	3	4	2.32	2.25	1.39	1.92	-2.56	-2.96	-0.46	-2.12	-2.73	-2.36	-2.45	-2.25	1.59	1.95	1.61	1.19
NP_001317517.1	NP_001317517.1		2	3	NP_001317517.1	HOMO SAPIENS	66.6	155	1121.7	tripeptidyl-peptidase 2 isoform 2 GN=TPP2	NaN	2	NaN	NaN	-0.22	-0.52	NaN	NaN	-0.35	0.67	NaN	NaN	-0.72	-0.85	NaN	NaN	1.61	0.27
NP_001333694.1	NP_001333694.1		2	3	NP_001333694.1|NP_001333695.1|NP_001333697.1	HOMO SAPIENS	44.5	96	1327.82	unconventional myosin-XVIIIa isoform c GN=MYO18A	NaN	2	NaN	NaN	0.7	-0.42	NaN	NaN	-3.55	-2.2	NaN	NaN	0.94	0.07	NaN	NaN	1.61	0.58
NP_004335.1	NP_004335.1		2	29	NP_004335.1|NP_004057.1|NP_031619.3	HOMO SAPIENS	54.6	5149	148.8	centrin-2 GN=CETN2	6	6	-0.65	-0.57	-1.12	-0.86	-0.54	-0.65	-2.22	-0.38	0.49	0.17	0.02	0.48	3.05	2.41	1.61	2.97
NP_055398.1	NP_055398.1		2	27	NP_055398.1|NP_001265162.1|NP_001265163.1|NP_001265164.1	HOMO SAPIENS	74.5	1745	410.56	LIM and cysteine-rich domains protein 1 isoform 1 GN=LMCD1	12	9	0.62	0.65	0.27	0.99	-5.34	-4.59	-2.52	-2.08	-0.77	-0.28	-1.39	-0.43	2.77	2.67	1.61	2.61
NP_658988.2	NP_658988.2		2	20	NP_658988.2|NP_001078909.1|NP_780700.1	HOMO SAPIENS	25.7	3638	230.44	guanine nucleotide exchange protein SMCR8 GN=SMCR8	11	7	-1.1	-0.85	-0.7	-0.39	-1.29	-1.76	-0.5	-1.09	0.64	0.03	0.94	-0.04	1.73	1.61	1.61	0.9
NP_065141.3	NP_065141.3		2	11	NP_065141.3|NP_001158312.1|NP_001305712.1|NP_001158313.1|NP_001305711.1	HOMO SAPIENS	46.1	6701	83.68	LYR motif-containing protein 4 isoform 1 GN=LYRM4	4	3	-2	-1.4	-1.37	-1.06	0.49	0.34	0.11	0.12	-0.43	0.06	0.34	0.18	1.54	0.79	1.61	0.74
NP_079552.3	NP_079552.3		2	5	NP_079552.3	MUS MUSCULUS	7.8	73	223.55	envoplakin GN=Evpl	3	NaN	-1.52	-1.4	NaN	NaN	-0.22	-0.65	NaN	NaN	-0.86	-1.57	NaN	NaN	0.95	1.37	NaN	NaN
NP_001003652.1	NP_001003652.1		2	23	NP_001003652.1|NP_001129409.1|NP_001239410.1|NP_001297999.1	HOMO SAPIENS	56.9	2714	302.35	mothers against decapentaplegic homolog 2 isoform 1 GN=SMAD2	7	7	0.27	0.25	0.13	0.18	-0.13	-0.26	-0.61	-0.44	-0.8	-0.79	-0.16	-0.51	1.42	1.11	1.59	0.76
NP_005383.3	NP_005383.3		2	19	NP_005383.3	HOMO SAPIENS	30.2	2009	376.44	lysine-specific demethylase PHF2 GN=PHF2	10	7	0.35	0.27	0.79	0.42	-2	-1.66	-1.63	-1.75	0.09	0.06	0.34	0.85	1.23	1.06	1.59	0.47
NP_057662.3	NP_057662.3		2	76	NP_057662.3	HOMO SAPIENS	46	404	833.5	remodeling and spacing factor 1 GN=RSF1	26	33	0.4	0.32	0.13	0.34	-0.73	-0.8	-1.2	-0.73	-1.26	-1.29	-1.19	-0.57	2.08	1.78	1.59	1.6
NP_001258753.1	NP_001258753.1		2	73	NP_001258753.1|NP_001258752.1|NP_001258751.1|NP_001182220.2	HOMO SAPIENS	76	1855	393.7	serpin B6 isoform a GN=SERPINB6	19	17	-2.47	-3	-2.05	-2.49	-3.21	-2.67	-1.87	-2.48	2.05	1.94	1.42	0.92	2.34	2.29	1.59	1.17
NP_001229712.1	NP_001229712.1		2	31	NP_001229712.1	HOMO SAPIENS	54.1	1798	402.76	tripartite motif-containing protein 26 GN=TRIM26	14	12	-0.47	-0.47	-0.54	-0.8	0.22	0.26	-0.22	-0.26	-0.71	-0.73	-0.34	-0.48	1.44	1.32	1.59	0.56
NP_057157.1	NP_057157.1		2	28	NP_057157.1|NP_038914.2	HOMO SAPIENS	51.7	1305	159.86	hepatoma-derived growth factor-related protein 3 GN=HDGFL3	7	8	-2.35	-2.37	-2.95	-3.37	-5.85	-4.57	-5.94	-5.51	1.56	1.49	1.15	1.53	2.58	2.29	1.59	2.92
NP_071858.3	NP_071858.3		1	3	NP_071858.3|NP_061116.5	MUS MUSCULUS	6.9	9561	16.38	transient receptor potential cation channel subfamily V member 6 GN=Trpv6	NaN	3	NaN	NaN	-2.41	-2.78	NaN	NaN	-1.74	-2.42	NaN	NaN	1.42	0.83	NaN	NaN	1.59	0.97
NP_075721.3	NP_075721.3		2	6	NP_075721.3	MUS MUSCULUS	23.2	7513	56.03	diablo homolog, mitochondrial precursor GN=Diablo	4	NaN	0.2	-0.3	NaN	NaN	-0.11	0.16	NaN	NaN	0.8	1.49	NaN	NaN	0.92	0.55	NaN	NaN
NP_065156.5	NP_065156.5		2	29	NP_065156.5|NP_851607.2|NP_083052.1|NP_001272931.1|NP_001272932.1	HOMO SAPIENS	36.6	2928	285.11	protein-associating with the carboxyl-terminal domain of ezrin isoform 1 GN=SCYL3	19	8	-1.05	-1.45	-0.38	-0.49	-0.24	-0.05	0.65	-0.44	-0.28	-0.28	-0.27	-0.83	1.42	1.32	1.59	0.52
NP_001077083.1	NP_001077083.1		2	60	NP_001077083.1|NP_001295140.1	HOMO SAPIENS	61.5	1471	455.08	probable glutamate--tRNA ligase, mitochondrial isoform 1 GN=EARS2	22	19	-2.7	-3.02	-2.5	-2.75	-2.54	-2.36	-2.42	-2.14	1.96	1.69	2	1.33	1.94	1.98	1.59	0.67
NP_001264890.1	NP_001264890.1		2	20	NP_001264890.1|NP_003147.2|NP_001264891.1	HOMO SAPIENS	32.6	2036	373.54	stromal interaction molecule 1 isoform 1 precursor GN=STIM1	8	5	-0.85	-0.85	-0.99	-0.16	-1	-0.83	-0.76	-0.63	0.55	0.59	0.47	-0.07	2.01	2.29	1.59	1.21
NP_001242907.1	NP_001242907.1		2	8	NP_001242907.1|NP_001242909.1	HOMO SAPIENS	23.7	6709	83.51	cyclic AMP-responsive element-binding protein 3-like protein 4 isoform 1 GN=CREB3L4	4	3	-3.47	-2.57	-3.69	-4.49	-0.73	0.13	-0.98	-0.26	-0.34	0	0.13	-0.73	2.01	1.59	1.59	2.52
NP_055061.1	NP_055061.1		2	43	NP_055061.1	HOMO SAPIENS	18.1	1265	488.12	cadherin EGF LAG seven-pass G-type receptor 1 precursor GN=CELSR1	23	15	-0.35	-0.5	-0.22	-0.18	-1.43	-1.71	-1.85	-1.37	0.74	0.42	0.58	0.51	1.51	1.57	1.59	0.4
NP_001123551.1	NP_001123551.1		2	46	NP_001123551.1|NP_001273001.1	HOMO SAPIENS	48.7	833	600.5	putative helicase MOV-10 isoform 1 GN=MOV10	26	15	-2.7	-2.75	-2.07	-2.46	0.38	0.29	0.24	-0.12	0.77	0.81	1.28	-0.16	1.11	0.99	1.59	0.22
NP_061901.2	NP_061901.2		2	26	NP_061901.2|NP_001001483.1	HOMO SAPIENS	33.6	3015	276.2	palmitoyltransferase ZDHHC13 isoform 1 GN=ZDHHC13	12	9	0.05	-0.37	0.4	0.31	-1.03	-0.75	0.98	-0.4	0.61	0.73	-0.16	0.05	1.54	1.59	1.59	1.03
NP_612377.4	NP_612377.4		2	10	NP_612377.4|NP_001028620.1	HOMO SAPIENS	14.4	5872	115.25	AP-5 complex subunit beta-1 GN=AP5B1	5	5	-0.05	0.27	-0.09	-0.6	-0.86	-0.62	-0.02	-0.46	0.15	0.65	0.34	-0.76	1.18	1.64	1.59	0.94
NP_835464.1	NP_835464.1		2	3	NP_835464.1	HOMO SAPIENS	2.6	9371	18.2	serine/threonine-protein kinase Nek8 GN=NEK8	NaN	2	NaN	NaN	0.02	-0.31	NaN	NaN	-1.52	-1.25	NaN	NaN	-0.63	-0.57	NaN	NaN	1.59	1.35
NP_005876.2	NP_005876.2		2	7	NP_005876.2|NP_001257589.1|NP_766194.2	HOMO SAPIENS	3.7	8152	39.55	E3 ubiquitin-protein ligase MARCH6 isoform 1 GN=MARCH6	2	2	-0.92	-1.3	-0.7	-1.84	0.49	0.83	0.41	-0.5	0.25	-0.84	0.36	-1.24	1.16	0.96	1.59	0.61
NP_001277232.1	NP_001277232.1		2	3	NP_001277232.1|NP_898978.2	MUS MUSCULUS	6.3	3718	96.88	protein NRDE2 homolog isoform a GN=Nrde2	2	NaN	-1.3	-1.2	NaN	NaN	-1.13	-1.45	NaN	NaN	0.25	-0.2	NaN	NaN	3.17	2.34	NaN	NaN
NP_942568.2	NP_942568.2		2	28	NP_942568.2|NP_055858.2	HOMO SAPIENS	38.6	991	558.21	TBC1 domain family member 9B isoform a GN=TBC1D9B	14	10	-1.75	-1.57	-1.24	-1.61	-0.16	-0.65	-0.44	-0.95	1.26	0.9	1.39	-0.16	0.8	1.23	1.59	0.49
NP_003655.3	NP_003655.3		2	77	NP_003655.3|NP_001258698.1|NP_001265441.1|NP_004635.2|NP_067467.2|NP_001265440.1|NP_001335369.1	HOMO SAPIENS	58.5	330	890.14	AP-3 complex subunit beta-1 isoform 1 GN=AP3B1	28	23	-0.67	-0.67	0.2	-0.62	-1	-0.83	-0.57	-1.19	0.34	0.45	0.88	-0.6	1.92	1.59	1.59	0.56
NP_065631.3	NP_065631.3		2	24	NP_060692.3|NP_065631.3	MUS MUSCULUS	37.3	4558	176.58	alpha-parvin GN=Parva	10	9	-0.57	-0.45	0	-0.7	0.35	0.39	-0.2	-0.38	-0.86	-0.81	-0.09	-0.62	1.77	1.08	1.59	0.31
NP_997698.1	NP_997698.1		2	22	NP_997698.1|NP_001597.2|NP_031405.2	HOMO SAPIENS	10	3690	227.31	ATP-binding cassette sub-family A member 2 isoform b GN=ABCA2	14	8	-0.92	-0.47	0.29	-0.42	-0.65	-0.8	0.41	-0.91	1.1	0.84	1.15	-1.44	0.59	0.75	1.59	0.38
NP_001070654.1	NP_001070654.1		2	151	NP_001070654.1|NP_001139281.1|NP_079005.3	HOMO SAPIENS	64.1	13	2345.43	myosin-14 isoform 1 GN=MYH14	64	47	0.67	0.62	1.12	0.99	-3.05	-3.11	-2.44	-2.26	0.12	-0.06	0.31	-0.59	1.75	1.78	1.59	0.34
NP_033907.1	NP_033907.1		2	21	NP_033907.1	MUS MUSCULUS	27.6	6567	88.15	complement C1q subcomponent subunit B precursor GN=C1qb	5	5	-0.35	-0.4	-0.13	-0.34	-1.62	-1.69	0.52	-0.71	1.1	1.21	0.63	0.59	1.23	1.08	1.59	0.43
NP_060224.3	NP_060224.3		2	11	NP_060224.3	HOMO SAPIENS	13.3	4468	181.49	UHRF1-binding protein 1 GN=UHRF1BP1	8	3	-0.67	-0.65	-0.34	-0.49	-0.03	-0.03	0.39	-0.32	-0.46	-0.48	0.22	-0.18	1.63	1.3	1.59	0.79
NP_001307192.1	NP_001307192.1		2	9	NP_001307192.1|NP_001307194.1	HOMO SAPIENS	68.6	2293	342.59	AP-3 complex subunit mu-1 isoform a GN=AP3M1	2	2	-1.3	-0.57	0.2	-0.31	-1.78	-1.06	-0.33	-1.15	0.28	-0.34	0.31	-0.66	1.99	1.71	1.59	0.27
NP_001128179.1	NP_001128179.1		2	9	NP_001128179.1	HOMO SAPIENS	17.7	5370	138.26	sarcosine dehydrogenase, mitochondrial precursor GN=SARDH	7	2	-1.77	-2.9	-0.83	-1.27	1.13	1.09	1.33	0.6	-3.07	-2.59	-1.28	-0.96	1.4	1.11	1.59	1.37
NP_082268.2	NP_082268.2		2	5	NP_082268.2	MUS MUSCULUS	23.6	5665	73.2	transmembrane protein 106B GN=Tmem106b	2	2	-2.02	-1.67	-1.66	-1.76	-3.29	-4.07	-2.87	-1.77	1.41	1.43	1.87	0.82	2.3	1.28	1.57	2.38
NP_000108.1	NP_000108.1		2	48	NP_000108.1	HOMO SAPIENS	83.4	2338	337.81	emerin GN=EMD	15	13	-2.45	-2.5	-1.3	-1.48	0.08	0.31	-0.35	-0.65	0.98	1.12	1.19	-0.44	1.21	0.87	1.57	0.56
NP_001267470.1	NP_001267470.1		2	32	NP_001267470.1|NP_060732.2|NP_443711.2|NP_443715.1|NP_443716.1|NP_001267475.1|NP_001267474.1|NP_112454.2|NP_001161235.1	HOMO SAPIENS	24.4	2167	359.71	intraflagellar transport protein 122 homolog isoform 5 GN=IFT122	16	13	-1.02	-1.02	-0.54	-1.09	-0.03	-0.21	-0.13	-0.42	-0.06	-0.37	0.76	-1.12	1.14	1.01	1.57	0.02
NP_006773.2	NP_006773.2		2	29	NP_006773.2|NP_001343923.1	HOMO SAPIENS	45.4	4336	190.12	zinc finger protein-like 1 GN=ZFPL1	9	8	-0.72	-0.37	0.05	-0.8	-0.78	-0.67	-0.17	-0.1	-0.03	0.03	0.45	-0.48	1.7	1.61	1.57	0.92
NP_005361.2	NP_005361.2		2	15	NP_005361.2|NP_075615.2	HOMO SAPIENS	49.2	2316	163.79	ras-related protein Rab-8A GN=RAB8A	3	5	-1.1	-1.25	-0.83	-1.32	-1.16	-1.3	-1.78	-1.19	1.07	1.07	1.55	0.3	2.37	1.85	1.57	1.15
NP_001284502.1	NP_001284502.1		2	9	NP_001284502.1|NP_277037.1|NP_001091092.1|NP_766210.1	HOMO SAPIENS	7.1	6774	81.15	transcriptional-regulating factor 1 isoform 1 GN=TRERF1	4	3	-1.02	-0.8	-2.02	-2.26	-2.24	-2.21	-1.17	-1.98	0.86	0.25	0.27	0.69	1.82	2	1.57	1.87
NP_001129511.1	NP_001129511.1		2	9	NP_001129511.1|NP_001135827.1	HOMO SAPIENS	44.5	3146	266.46	NIF3-like protein 1 isoform 1 GN=NIF3L1	3	4	-0.15	-0.05	-0.25	-0.03	-0.7	-1.25	-2.11	-0.65	-0.09	0.17	-0.05	-0.11	1.77	1.81	1.57	1.3
NP_001307730.1	NP_001307730.1		2	7	NP_001307730.1|NP_079937.1	HOMO SAPIENS	33.3	7372	60.44	ORM1-like protein 3 GN=ORMDL3	NaN	3	NaN	NaN	-0.63	-0.96	NaN	NaN	-0.7	-0.77	NaN	NaN	0.45	-0.23	NaN	NaN	1.57	0.47
NP_067636.1	NP_067636.1		2	21	NP_067636.1|NP_112547.1	HOMO SAPIENS	40.4	4356	189.28	pleckstrin homology domain-containing family A member 2 GN=PLEKHA2	11	9	-2.3	-2.07	-2.14	-2.36	-0.73	-1.01	-0.63	-0.71	1.07	0.84	0.16	0.69	1.99	2	1.57	1.19
NP_057305.1	NP_057305.1		2	19	NP_057305.1|NP_001129115.1|NP_001129116.1	HOMO SAPIENS	53.9	2321	340.11	dynactin subunit 4 isoform b GN=DCTN4	6	5	-1.32	-1.27	-0.49	-0.54	-0.32	-1.32	-1.26	-0.75	0.34	0.11	0.36	0.87	1.66	1.06	1.57	1.78
NP_056274.3	NP_056274.3		2	6	NP_056274.3	HOMO SAPIENS	54.1	1340	476.17	atlastin-3 isoform 1 GN=ATL3	2	2	-1.1	-1.22	0.16	-0.88	-2.27	-1.84	-1.33	-1.65	1.59	2.22	2.65	-0.59	0.73	0.41	1.57	-0.18
NP_009194.2	NP_009194.2		2	63	NP_009194.2|NP_001317398.1|NP_955476.1|NP_955474.1	HOMO SAPIENS	73	1674	421.46	coatomer subunit epsilon isoform a GN=COPE	19	16	-0.92	-0.72	-0.11	0.18	-0.59	-0.57	-0.2	0.04	-0.34	-0.56	-0.76	0	1.89	1.76	1.57	1.75
NP_031833.3	NP_031833.3		2	29	NP_031833.3|NP_000388.2	MUS MUSCULUS	28.9	4397	186.77	cytochrome b-245 heavy chain GN=Cybb	9	10	-0.03	0.05	-0.05	-0.99	-1.51	-1.25	-0.3	-1.86	1.59	1.04	1.48	-0.62	-0.09	-0.14	1.57	0
NP_001002261.1	NP_001002261.1		2	10	NP_001002261.1|NP_653189.3|NP_001002262.1|NP_001167590.1|NP_001167591.1|NP_001167592.1|NP_001167593.1|NP_796293.2|NP_001158003.1	HOMO SAPIENS	21.8	6612	86.77	protrudin isoform a GN=ZFYVE27	4	6	-1.87	-1.6	0.09	-1.14	-1.32	-0.75	-1.26	-1.51	1.1	1.01	1.78	-0.6	1.18	1.08	1.57	0.34
NP_001243000.2	NP_001243000.2		2	294	NP_001243000.2|NP_066005.2	HOMO SAPIENS	40.8	21	2723.08	E3 ubiquitin-protein ligase RNF213 isoform 3 GN=RNF213	150	106	-2.57	-2.45	-1.69	-2.23	-1.73	-1.61	-0.96	-1.59	2.05	1.83	2.18	-0.07	1.11	1.16	1.57	0.47
NP_001005242.2	NP_001005242.2		2	88	NP_001005242.2|NP_004563.2|NP_080439.1	HOMO SAPIENS	52.4	814	606.06	plakophilin-2 isoform 2a GN=PKP2	34	31	-0.4	-0.55	0.22	0.08	-3.35	-3.22	-2.76	-2.66	1.59	1.43	1.69	-0.02	1.63	1.61	1.57	0.02
NP_002881.1	NP_002881.1		2	64	NP_002881.1|NP_072179.1|NP_663427.2	HOMO SAPIENS	36.1	1412	465.08	ras GTPase-activating protein 1 isoform 1 GN=RASA1	29	23	-0.4	-0.47	-0.13	-0.39	-0.76	-0.62	-0.22	-0.83	0.06	-0.22	0.58	-0.62	1.47	1.61	1.57	0.4
NP_056999.2	NP_056999.2		2	23	NP_056999.2|NP_001121185.1|NP_848743.1	HOMO SAPIENS	30.8	1340	228.83	atlastin-1 isoform a GN=ATL1	10	12	0.4	0.22	1.15	0.65	-0.76	-0.83	-0.85	-1.11	-0.28	-0.62	-0.09	-1.38	1.49	1.47	1.57	0.38
NP_001124439.1	NP_001124439.1		2	21	NP_001124439.1|NP_001276931.1|NP_038894.2|NP_001124440.1|NP_001343556.1|NP_001276930.1	HOMO SAPIENS	39.3	4534	177.95	zinc finger protein 385A isoform a GN=ZNF385A	10	10	-2.12	-2.15	-2.83	-3.32	-2.7	-2.57	-3.13	-2.3	1.04	0.84	0.11	0.5	2.72	2.43	1.57	2.97
NP_001654.1	NP_001654.1		2	33	NP_001654.1|NP_031507.1|NP_001647.1|NP_150230.1|NP_150231.1|NP_001348467.1|NP_001348468.1	HOMO SAPIENS	74.8	3758	223.69	ADP-ribosylation factor 6 GN=ARF6	11	10	-1.22	-1.1	-0.9	-1.06	-0.67	-0.93	-1.48	-1.39	1.59	1.6	1.24	1.19	1.75	1.13	1.57	1.26
NP_690618.2	NP_690618.2		2	4	NP_690618.2|NP_003639.2	HOMO SAPIENS	13.9	5116	150.6	diacylglycerol kinase delta isoform 2 GN=DGKD	NaN	3	NaN	NaN	-0.58	-0.73	NaN	NaN	0.15	0.65	NaN	NaN	-0.52	-0.27	NaN	NaN	1.57	0.85
NP_116264.2	NP_116264.2		2	10	NP_116264.2|NP_082425.1|NP_001171835.1|NP_001336248.1|NP_001336251.1|NP_001336252.1	HOMO SAPIENS	24.7	5716	122.14	F-box/LRR-repeat protein 20 isoform 1 GN=FBXL20	6	3	-3.45	-3.07	-3.15	-2.33	-0.57	-0.54	-0.44	-1.45	2.05	1.94	2.14	-0.32	1.25	0.92	1.57	0.11
NP_004713.2	NP_004713.2		2	16	NP_001350600.1|NP_004713.2|NP_067367.3	HOMO SAPIENS	26.9	5281	142.41	AP-4 complex subunit mu-1 isoform 1 GN=AP4M1	11	5	-1.17	-1.17	-0.47	-1.12	0.62	0.31	0.81	0.14	-0.74	-0.22	0.13	-0.71	1.3	1.52	1.57	0.83
NP_001034672.1	NP_001034672.1		2	30	NP_001034672.1|NP_001039023.1	HOMO SAPIENS	40.7	3385	248.67	PRKCA-binding protein GN=PICK1	14	12	-0.7	-0.85	-0.7	-1.22	0.81	0.86	0.83	0.3	-1.26	-1.32	-1.42	-0.96	1.56	1.16	1.55	0.43
NP_002145.3	NP_002145.3		2	147	NP_002145.3	HOMO SAPIENS	78.5	147	1151.51	heat shock 70 kDa protein 4 GN=HSPA4	28	26	-1.5	-1.55	-1.75	-1.37	0.57	0.54	-0.44	0.12	-0.21	-0.14	0.27	-0.04	1.82	1.69	1.55	1.1
NP_001161836.1	NP_001161836.1		2	8	NP_001161836.1	HOMO SAPIENS	30.4	6832	78.78	keratinocyte-associated protein 3 GN=KRTCAP3	3	3	-0.75	-1.42	-1.24	-1.71	0.67	1.17	1.63	0.81	0.34	-0.53	1.19	-1.1	0.71	0.63	1.55	0.38
NP_001005619.1	NP_001005619.1		2	70	NP_001005619.1|NP_001005731.1|NP_000204.3	HOMO SAPIENS	42.4	226	1003.35	integrin beta-4 isoform 2 precursor GN=ITGB4	33	26	1.75	1.55	1.98	1.76	-2.54	-2.52	-1.78	-2.28	-1.59	-1.57	-1.6	-2.31	1.56	1.35	1.55	0.56
NP_034939.1	NP_034939.1		2	17	NP_034939.1|NP_062344.1|NP_002413.1|NP_002416.1	MUS MUSCULUS	27.3	4587	175.06	stromelysin-1 preproprotein GN=Mmp3	7	9	-0.72	-0.62	-3.44	-2.52	1.86	1.53	1.83	1.75	-2.15	-2.22	-2.88	-0.46	1.42	1.64	1.55	0.9
NP_004093.1	NP_004093.1		2	16	NP_004093.1|NP_001307925.1	HOMO SAPIENS	65.4	5319	140.77	fatty acid-binding protein, heart isoform 2 GN=FABP3	4	6	-4.17	-3.75	-2.9	-2.83	2.62	2.52	1.26	1.88	-9.38	-12.23	-6.63	-4.08	2.93	2.65	1.55	2.36
NP_001164378.1	NP_001164378.1		2	6	NP_001164378.1	MUS MUSCULUS	29.8	1585	158.15	activating signal cointegrator 1 isoform 2 GN=Trip4	4	NaN	0.2	-0.4	NaN	NaN	0.32	-0.31	NaN	NaN	-0.25	-0.25	NaN	NaN	1.09	1.59	NaN	NaN
NP_789807.1	NP_789807.1		2	6	NP_789807.1	MUS MUSCULUS	31.3	1928	251.4	rho GTPase-activating protein 18 GN=Arhgap18	4	NaN	0.52	0.97	NaN	NaN	-0.81	0.1	NaN	NaN	0.31	-0.14	NaN	NaN	0.02	0.14	NaN	NaN
NP_775752.1	NP_775752.1		2	70	NP_775752.1|NP_084494.1	HOMO SAPIENS	57.1	982	560.08	mitotic interactor and substrate of PLK1 GN=MISP	28	28	-0.97	-1.32	-1.24	-1.01	-3.67	-2.96	-3.37	-2.28	0.95	0.67	-0.13	0.39	2.67	2.53	1.55	2.81
NP_003265.3	NP_003265.3		2	20	NP_003265.3|NP_001338638.1	HOMO SAPIENS	25	2491	322.34	trafficking protein particle complex subunit 10 isoform a GN=TRAPPC10	12	6	-0.65	-0.32	0.61	-0.16	-0.03	0.08	0.09	-0.62	-0.31	-0.08	0.76	-0.48	0.95	0.87	1.55	0.2
NP_001317692.1	NP_001317692.1		2	19	NP_001317692.1|NP_008830.2|NP_777280.1|NP_001245313.1	HOMO SAPIENS	56.8	2346	337.1	isocitrate dehydrogenase [NAD] subunit beta, mitochondrial isoform e precursor GN=IDH3B	10	5	-0.85	-0.95	-0.49	-1.01	-0.51	-1.43	-1.24	-1.01	1.01	0.7	0.88	0.99	1.99	2	1.55	1.3
NP_001091089.1	NP_001091089.1		1	3	NP_001091089.1	HOMO SAPIENS	8.9	8096	40.82	transmembrane protein 184A GN=TMEM184A	NaN	3	NaN	NaN	-3.33	-2.8	NaN	NaN	1.13	0.06	NaN	NaN	0.79	-0.23	NaN	NaN	1.55	0.76
NP_075069.3	NP_075069.3		2	3	NP_075069.3|NP_001162195.1	HOMO SAPIENS	8	8252	37.05	transmembrane protein 135 isoform 1 GN=TMEM135	2	NaN	-1.55	-1.72	NaN	NaN	-1.4	-0.96	NaN	NaN	1.41	1.18	NaN	NaN	0.43	0.87	NaN	NaN
NP_062322.2	NP_062322.2		2	4	NP_062322.2|NP_001154900.1	MUS MUSCULUS	10.1	7101	68.92	protein unc-93 homolog B1 isoform a GN=Unc93b1	3	NaN	0.03	-0.07	NaN	NaN	-0.62	-0.91	NaN	NaN	1.5	1.8	NaN	NaN	-0.59	-0.58	NaN	NaN
NP_060197.4	NP_060197.4		2	40	NP_060197.4|NP_001077059.1	HOMO SAPIENS	32.3	2110	365.69	transmembrane protein 214 isoform 1 GN=TMEM214	17	14	-0.4	-0.47	0.61	-0.26	1.59	1.48	1.54	0.18	-1.69	-1.69	-1.53	-2.79	0.8	0.65	1.55	-0.09
NP_002195.1	NP_002195.1		2	22	NP_002195.1	HOMO SAPIENS	19.9	3967	211.62	integrin alpha-3 preproprotein GN=ITGA3	13	7	-0.25	-0.1	0.85	1.09	-1.19	-1.48	-0.39	-0.91	0.15	-0.06	-0.07	-1.3	2.01	1.52	1.55	0.09
NP_055182.3	NP_055182.3		2	19	NP_055182.3	HOMO SAPIENS	29.2	5776	119.58	protein FAM162A GN=FAM162A	7	5	-1.32	-1.42	-1.19	0.05	-0.13	0.1	-0.35	-1.17	-0.06	0.06	-0.05	-0.25	1.96	1.52	1.55	-0.31
NP_036348.2	NP_036348.2		2	13	NP_036348.2|NP_438112.2|NP_001345296.1|NP_001345295.1|NP_035975.1	HOMO SAPIENS	18.3	5241	144.27	probable E3 ubiquitin-protein ligase MID2 isoform 1 GN=MID2	9	4	-0.32	0.1	1.12	0.47	-0.03	-0.52	-0.13	-0.32	-0.64	-1.24	-0.65	-1.07	1.3	1.13	1.55	1.19
NP_443091.1	NP_443091.1		2	6	NP_443091.1	HOMO SAPIENS	4.9	8422	33.59	protein RFT1 homolog GN=RFT1	3	2	-1.62	-1.52	-0.83	-1.58	0.54	0.73	0.94	-0.89	0.49	0.28	0.65	-1.85	1.04	0.67	1.55	-0.18
NP_001009923.1	NP_001009923.1		2	8	NP_001009923.1|NP_001009924.1|NP_001317916.1|NP_001135443.1	HOMO SAPIENS	20.7	7328	61.96	transmembrane protein 230 isoform 1 GN=TMEM230	4	3	-0.37	-0.17	0.25	0.08	-0.13	0.49	-0.3	-0.58	-1.26	-1.74	-1.39	-1.63	2.15	1.76	1.55	0.88
NP_006246.2	NP_006246.2		1	2	NP_006246.2	HOMO SAPIENS	11.7	5511	73.17	protein kinase C eta type GN=PRKCH	NaN	2	NaN	NaN	0.07	-0.88	NaN	NaN	0.28	-0.22	NaN	NaN	1.17	-0.51	NaN	NaN	1.55	0.54
NP_149094.3	NP_149094.3		2	55	NP_149094.3|NP_082173.3	HOMO SAPIENS	58.4	1352	474.44	rhophilin-2 GN=RHPN2	26	21	0.12	0.07	0.81	0.93	-1.32	-1.66	-0.94	-1.33	-1.16	-1.26	-0.56	-0.64	2.34	2.05	1.55	1.21
NP_003360.2	NP_003360.2		2	32	NP_003360.2|NP_848750.3	HOMO SAPIENS	32	3228	260.29	UV radiation resistance-associated gene protein GN=UVRAG	16	13	-0.82	-0.82	-0.47	-0.83	-0.81	-0.73	-0.28	-1.51	0.67	0.42	1.21	-0.18	1.16	0.96	1.55	0.16
NP_001035997.2	NP_001035997.2		2	32	NP_001035997.2|NP_001035994.1	HOMO SAPIENS	49.7	2720	301.83	bifunctional coenzyme A synthase isoform c GN=COASY	8	12	-2.05	-2.27	-1.46	-1.66	-1.94	-2.15	-1.37	-1.57	0.98	0.87	0.94	0.94	2.04	1.88	1.55	1.39
NP_150093.1	NP_150093.1		2	14	NP_150093.1	HOMO SAPIENS	66.9	3108	269.15	transcriptional activator protein Pur-beta GN=PURB	6	5	-1.87	-1.87	-2.05	-1.14	1.03	1.32	-0.44	0.75	-2.7	-2.95	-1.64	-0.71	2.86	2.75	1.55	2.16
NP_065872.1	NP_065872.1		2	171	NP_065872.1|NP_060154.3|NP_001018098.1|NP_060550.2	HOMO SAPIENS	41.8	40	1966.76	vacuolar protein sorting-associated protein 13C isoform 2A GN=VPS13C	83	61	-1.6	-1.65	-0.76	-1.3	-4.67	-4.12	-2.72	-3.55	2.73	2.64	2.59	0.27	1.21	1.23	1.55	0.25
NP_005264.2	NP_005264.2		2	65	NP_005264.2|NP_034442.1|NP_002066.1|NP_001284500.1|NP_038558.1	HOMO SAPIENS	81.7	2716	302.28	guanine nucleotide-binding protein G(I)/G(S)/G(T) subunit beta-2 GN=GNB2	8	7	-1.4	-1.32	-1.12	-0.36	-0.62	-0.49	-0.37	-0.52	-0.03	-0.22	-0.29	0.12	2.27	1.93	1.55	1.51
NP_001186127.1	NP_001186127.1		2	23	NP_001186127.1|NP_060779.2	HOMO SAPIENS	44.4	2561	315.07	TBC1 domain family member 23 isoform 1 GN=TBC1D23	9	7	-0.1	-0.1	0.34	0.29	-0.89	-0.47	0.07	-0.67	0.58	0.25	0.4	-0.66	0.95	1.01	1.55	0.27
NP_056210.1	NP_056210.1		2	9	NP_056210.1	HOMO SAPIENS	12	5192	147.01	tectonin beta-propeller repeat-containing protein 1 GN=TECPR1	5	4	-0.8	-0.5	-0.97	-1.09	-0.59	-1.25	-1.98	-1.83	0.03	0.37	0.34	-0.59	2.01	1.73	1.55	0.99
NP_055087.2	NP_055087.2		2	3	NP_055087.2	HOMO SAPIENS	3.1	7892	25.98	A disintegrin and metalloproteinase with thrombospondin motifs 7 preproprotein GN=ADAMTS7	NaN	2	NaN	NaN	-4.34	-3.04	NaN	NaN	-0.89	-0.67	NaN	NaN	2	1.12	NaN	NaN	1.55	1.39
NP_115826.2	NP_115826.2		2	50	NP_115826.2|NP_001275743.1|NP_001092750.1	HOMO SAPIENS	23.8	1607	431.88	maestro heat-like repeat-containing protein family member 1 isoform 1 GN=MROH1	27	19	-1.05	-0.82	-0.02	-0.36	-0.46	-0.44	-0.39	-0.81	0.71	0.67	0.97	-1.03	0.9	0.99	1.55	0.38
NP_003105.2	NP_003105.2		2	48	NP_003105.2	HOMO SAPIENS	32.8	1910	387.57	sperm-associated antigen 1 GN=SPAG1	22	18	2.45	2.25	1.87	2.52	-3.89	-4.07	-3.22	-3.67	-2.94	-3.01	-2.2	-1.19	1.56	1.49	1.55	0.63
NP_001272416.1	NP_001272416.1		2	3	NP_001272416.1|NP_001272417.1|NP_001342103.1	MUS MUSCULUS	7.3	8398	34.11	MAP kinase-interacting serine/threonine-protein kinase 1 isoform a GN=Mknk1	NaN	2	NaN	NaN	-0.72	-0.8	NaN	NaN	0.07	-0.3	NaN	NaN	0.05	0.6	NaN	NaN	1.55	1.1
NP_689488.3	NP_689488.3		2	15	NP_689488.3|NP_689730.2|NP_084464.3|NP_001074697.1|NP_082511.1	HOMO SAPIENS	20.9	4690	170.26	tetratricopeptide repeat protein 30A GN=TTC30A	8	7	-0.8	-0.92	-0.34	-0.57	-1.67	-1.82	-1.57	-1.17	1.87	1.1	1.53	-0.04	1.11	1.04	1.53	0.81
NP_001273506.1	NP_001273506.1		2	15	NP_001273506.1|NP_056346.3|NP_001264154.1|NP_066024.1	HOMO SAPIENS	9.1	4489	180.6	C2 domain-containing protein 3 isoform 1 GN=C2CD3	9	6	-0.12	-0.17	0.49	-0.21	-1.97	-1.97	-1.24	-1.29	-0.46	-0.59	-0.58	-0.75	1.54	1.9	1.53	0.63
NP_001008398.2	NP_001008398.2		2	11	NP_001008398.2|NP_001293126.1|NP_001293130.1|NP_001293127.1	HOMO SAPIENS	32.5	6229	98.73	probable glutathione peroxidase 8 isoform a GN=GPX8	3	5	-2.02	-1.25	-0.7	-1.17	0.81	0.54	0.78	-0.02	-1.13	-0.98	-0.63	-0.83	1.09	1.23	1.53	0.92
NP_001128509.1	NP_001128509.1		2	6	NP_001229265.1|NP_001128509.1|NP_663401.2|NP_067679.6|NP_001009554.1|NP_001171352.1|NP_001280698.1	HOMO SAPIENS	24	7527	55.47	microfibril-associated glycoprotein 3 isoform 2 GN=MFAP3	4	2	-1.07	-1.42	-3.28	-3.01	-1.7	-1.76	-2.57	-2.74	1.78	1.24	1.28	0.6	0.71	0.92	1.53	1.82
NP_002399.1	NP_002399.1		2	5	NP_002399.1	HOMO SAPIENS	21.2	6071	107.1	alpha-1,6-mannosyl-glycoprotein 2-beta-N-acetylglucosaminyltransferase GN=MGAT2	4	NaN	-1.7	-1.75	NaN	NaN	-0.59	-0.47	NaN	NaN	-0.25	0.25	NaN	NaN	1.8	1.76	NaN	NaN
NP_001273035.1	NP_001273035.1		2	11	NP_001273035.1|NP_001273036.1|NP_001273037.1|NP_001345525.1|NP_001273040.1	HOMO SAPIENS	53.8	3543	236.72	autophagy protein 5 isoform a GN=ATG5	4	4	-0.5	-0.57	-0.63	-0.39	-0.54	-0.44	-1.2	-0.75	-0.25	-0.45	0.09	-0.04	2.01	2.31	1.53	1.03
NP_002142.1	NP_002142.1		2	7	NP_002142.1	HOMO SAPIENS	17.7	6982	73.42	serine protease hepsin precursor GN=HPN	2	4	-1.35	-0.8	-0.63	-1.22	1.86	1.74	1.07	0.52	0.37	0.14	-0.02	-0.05	0.21	1.04	1.53	0.83
NP_950176.1	NP_950176.1		2	4	NP_950176.1|NP_001343958.1	MUS MUSCULUS	6.9	5927	53.54	diacylglycerol kinase theta isoform 1 GN=Dgkq	2	NaN	0.57	0.42	NaN	NaN	-1.62	-1.22	NaN	NaN	-0.61	-0.79	NaN	NaN	0.09	0.14	NaN	NaN
NP_055814.1	NP_055814.1		2	22	NP_055814.1	HOMO SAPIENS	60	3705	226.43	ras-related protein Rab-21 GN=RAB21	4	4	-1.3	-1.82	-0.85	-2.08	-6.23	-6.38	-2.39	-1.35	-0.09	-0.56	1.26	0.48	2.48	2.17	1.53	0.52
NP_001094896.1	NP_001094896.1		2	12	NP_001094896.1|NP_001094887.1	HOMO SAPIENS	28.8	5592	127.84	D-ribitol-5-phosphate cytidylyltransferase isoform a GN=ISPD	8	3	-0.95	-1.2	-0.61	-0.75	-1	-0.93	-0.35	-0.75	-1.07	-0.9	-1.15	-0.75	2.65	2.65	1.53	1.89
NP_001317582.1	NP_001317582.1		2	15	NP_001317582.1|NP_006368.3|NP_001073890.2|NP_001025044.2|NP_001074622.1|NP_001074003.1|NP_001316848.1	HOMO SAPIENS	23.8	1638	426.49	protein unc-13 homolog B isoform 2 GN=UNC13B	8	7	1.62	1.3	1.78	1.37	-0.38	-0.99	-1.85	-1.43	-1.69	-1.83	-2.02	-1.97	1.59	1.59	1.53	0.63
NP_001180418.1	NP_001180418.1		2	8	NP_001180418.1|NP_055516.2	HOMO SAPIENS	13.5	3378	152.5	selenocysteine insertion sequence-binding protein 2-like isoform 1 GN=SECISBP2L	5	3	-1.05	-0.8	-0.43	-0.7	-1	-0.75	-2.31	-0.83	-0.06	0.17	0	0.41	1.51	1.57	1.53	1.89
NP_001158730.1	NP_001158730.1		1	3	NP_001158730.1|NP_079663.1|NP_001347699.1	HOMO SAPIENS	24.1	8414	33.74	transmembrane protein 14C GN=TMEM14C	NaN	2	NaN	NaN	-0.13	-0.13	NaN	NaN	0.96	0.28	NaN	NaN	0.49	-0.14	NaN	NaN	1.53	0.36
NP_598552.2	NP_598552.2		2	4	NP_598552.2|NP_079225.5	MUS MUSCULUS	2.4	8508	31.82	protein WWC2 GN=Wwc2	3	NaN	0.12	0.2	NaN	NaN	-0.05	0	NaN	NaN	0.58	0.39	NaN	NaN	1.04	0.84	NaN	NaN
NP_001488.2	NP_001488.2		2	22	NP_001488.2	HOMO SAPIENS	49.7	3748	224.2	beta-1,4-galactosyltransferase 1 GN=B4GALT1	7	6	-0.55	-0.77	-0.18	0.57	0.35	-0.62	-0.26	-0.3	-1.04	-2.02	-1.75	-1.22	2.93	2.34	1.53	1.21
NP_005453.2	NP_005453.2		2	6	NP_005453.2	HOMO SAPIENS	4.4	7923	44.96	melanoma-associated antigen C1 GN=MAGEC1	3	2	1.65	1.55	-1.35	-2	-2.21	-1.97	-3.57	-3.87	-0.67	-1.15	1.87	1.42	-1.16	0.14	1.53	0.81
NP_008878.3	NP_008878.3		2	43	NP_008878.3|NP_001254651.1	HOMO SAPIENS	69.8	611	696.43	signal recognition particle subunit SRP72 isoform 1 GN=SRP72	13	10	-0.72	-0.75	-0.85	-1.22	0	-0.44	-0.48	-0.77	0.15	0.28	0.29	0.16	1.73	1.23	1.53	0.38
NP_055623.1	NP_055623.1		2	27	NP_055623.1|NP_001269912.1|NP_001269913.1|NP_663494.2	HOMO SAPIENS	26.9	3534	237.14	FERM, ARHGEF and pleckstrin domain-containing protein 2 isoform a GN=FARP2	13	10	-0.97	-1.1	-0.54	-0.42	0.7	0.86	0.07	0.02	-0.46	-0.22	0.61	-0.39	0.52	0.89	1.53	0.43
NP_078895.2	NP_078895.2		2	29	NP_078895.2	HOMO SAPIENS	40.4	4005	209.54	ketosamine-3-kinase GN=FN3KRP	8	9	0.87	0.55	0.02	0.62	-1.83	-1.76	-2.2	-1.71	-1.1	-0.81	-0.99	-0.41	2.41	2.34	1.53	1.8
NP_001307696.1	NP_001307696.1		2	10	NP_001307696.1|NP_001307699.1|NP_001307703.1	HOMO SAPIENS	6.4	2485	44.68	zinc finger protein 544 isoform 1 GN=ZNF544	2	NaN	-1	-1.55	NaN	NaN	-0.67	-0.49	NaN	NaN	0.43	0.25	NaN	NaN	2.39	2.1	NaN	NaN
NP_034874.2	NP_034874.2		2	4	NP_034874.2|NP_001311439.1	MUS MUSCULUS	17.1	6410	46.35	transmembrane emp24 domain-containing protein 1 isoform 1 precursor GN=Tmed1	2	NaN	-0.62	-0.32	NaN	NaN	0.19	0.13	NaN	NaN	0.95	1.1	NaN	NaN	1.49	1.25	NaN	NaN
NP_037520.1	NP_037520.1		2	40	NP_037520.1|NP_001317415.1|NP_001317414.1|NP_001317413.1|NP_001317416.1	HOMO SAPIENS	55.8	2839	292.81	prolactin regulatory element-binding protein isoform 1 GN=PREB	14	11	-1.3	-1.25	-0.36	-0.83	0.3	0.67	0.81	-0.06	0.06	-0.06	0.34	-1.12	1.04	0.87	1.53	0.22
NP_006779.1	NP_006779.1		2	42	NP_006779.1	HOMO SAPIENS	37.4	1842	396.03	ralA-binding protein 1 GN=RALBP1	14	11	-0.55	-0.7	-0.27	-0.52	0.13	0.52	0.13	-0.46	-0.46	-0.51	-0.13	-0.76	1.66	1.47	1.53	0.99
NP_005975.1	NP_005975.1		2	12	NP_005975.1|NP_001243463.1|NP_001274316.1	HOMO SAPIENS	55.9	3355	250.12	tricarboxylate transport protein, mitochondrial isoform a precursor GN=SLC25A1	5	3	-3.62	-3.27	-1.55	-2.62	0.67	0.83	0.33	-1.43	1.04	1.12	1.75	-0.71	1.89	1.3	1.53	-0.16
NP_004628.4	NP_004628.4		2	85	NP_004628.4|NP_001280581.1	HOMO SAPIENS	78.7	2271	345.01	ras-related protein Rab-7a GN=RAB7A	18	17	-0.8	-0.65	-0.43	-0.67	-0.57	-0.8	-0.3	-0.06	0.61	0.39	0.49	-0.3	1.47	1.35	1.53	0.65
NP_009208.2	NP_009208.2		2	16	NP_009208.2	HOMO SAPIENS	46.5	1334	477.52	exocyst complex component 3 GN=EXOC3	7	9	-1.05	-1.47	-1.24	-1.17	-0.19	0.18	-0.09	-0.67	0.61	0.51	0.25	-0.69	2.39	2.02	1.53	0.16
NP_036205.1	NP_036205.1		2	112	NP_036205.1|NP_001293082.1|NP_001293085.1|NP_001293083.1|NP_001293084.1	HOMO SAPIENS	79.2	551	729.24	T-complex protein 1 subunit epsilon isoform a GN=CCT5	19	18	-1.32	-1.1	-1.15	-0.96	0.11	0.31	0	0.24	-0.52	-0.67	-0.4	-0.12	2.2	1.81	1.53	1.55
NP_001157858.1	NP_001157858.1		2	32	NP_001157858.1|NP_057424.3|NP_001157859.1|NP_001157860.1|NP_001157861.1|NP_001157862.1|NP_001239423.1|NP_780467.2|NP_001239425.1|NP_001239426.1|NP_001239427.1	HOMO SAPIENS	23.6	1889	389.03	rap guanine nucleotide exchange factor 6 isoform 1 GN=RAPGEF6	17	13	-1.02	-1.27	-0.83	-1.17	-0.46	-0.8	-0.2	-0.69	0.15	0.22	0.72	-0.5	1.14	0.7	1.53	0.65
NP_444284.1	NP_444284.1		2	25	NP_444284.1|NP_031657.1|NP_033959.1|NP_001750.1	HOMO SAPIENS	65.4	3446	244.2	G1/S-specific cyclin-D1 GN=CCND1	11	11	-2.4	-2.75	-1.55	-2.31	-3.86	-3.76	-2.11	-2.06	2.36	2.3	2.14	1.42	1.68	1.71	1.53	1.6
NP_001124435.1	NP_001124435.1		2	12	NP_001124435.1|NP_056072.2	HOMO SAPIENS	17.1	5945	112.48	nuclear envelope integral membrane protein 1 isoform a precursor GN=NEMP1	6	5	0.15	0.05	0.92	-0.29	-2.1	-1.63	-0.39	-2.6	1.72	1.52	1.51	-1.51	0.02	0.02	1.53	-0.09
NP_996988.2	NP_996988.2		2	8	NP_996988.2	MUS MUSCULUS	17.3	7399	59.82	histocompatibility 2, class II antigen A, beta 1 precursor GN=H2-Ab1	3	3	-0.7	-0.87	-4.34	-2.96	-9.07	-6.46	-5.05	-1.09	2.48	1.97	0.65	3.05	0.83	0.82	1.53	-0.13
NP_009129.1	NP_009129.1		2	14	NP_009129.1|NP_001336276.1|NP_001336275.1|NP_001336277.1	HOMO SAPIENS	60.7	3708	226.25	pyridoxal phosphate homeostasis protein isoform 2 GN=PLPBP	4	3	-1	-1.42	-2.72	-2.65	-0.24	-0.05	-1.61	-0.38	0.03	0.06	-0.65	-0.11	2.25	2.31	1.53	2.74
NP_995308.1	NP_995308.1		2	15	NP_995308.1|NP_110420.3|NP_001258652.1	HOMO SAPIENS	31.8	1393	467.39	F-box only protein 38 isoform b GN=FBXO38	6	8	-3.1	-3.52	-2.68	-3.09	-2.99	-3.04	-3.11	-2.9	1.01	0.84	1.15	0.92	2.22	2.31	1.53	0.9
NP_620703.1	NP_620703.1		2	4	NP_620703.1	MUS MUSCULUS	15.3	8184	38.67	TNFAIP3-interacting protein 2 GN=Tnip2	3	NaN	-0.42	-0.55	NaN	NaN	-0.81	-0.8	NaN	NaN	-1.16	-0.93	NaN	NaN	1.96	1.4	NaN	NaN
NP_002430.3	NP_002430.3		2	61	NP_002430.3	HOMO SAPIENS	43.3	700	648.98	DNA mismatch repair protein Msh3 GN=MSH3	32	21	-1.05	-0.95	-0.31	-0.6	0.59	0.65	0.91	-0.22	-0.52	-0.48	-0.05	-0.46	1.18	1.13	1.51	0.02
NP_065802.1	NP_065802.1		2	31	NP_065802.1|NP_001138551.1	HOMO SAPIENS	55	1316	480.33	conserved oligomeric Golgi complex subunit 6 isoform 1 GN=COG6	14	9	-1.15	-1.07	0.05	-0.75	-0.67	-0.6	0.81	-0.73	0.34	0.2	-0.22	-0.94	1.77	1.52	1.51	0.61
NP_001074260.1	NP_001074260.1		2	6	NP_001074260.1|NP_001074261.1|NP_001276061.1|NP_955014.2	HOMO SAPIENS	64.9	6333	96.63	coiled-coil domain-containing protein 32 isoform 1 GN=CCDC32	NaN	5	NaN	NaN	-2.2	-1.63	NaN	NaN	-1.44	-0.87	NaN	NaN	-0.13	-0.05	NaN	NaN	1.51	2.83
NP_150597.1	NP_150597.1		2	14	NP_150597.1	HOMO SAPIENS	53.3	6668	85.12	28S ribosomal protein S36, mitochondrial GN=MRPS36	4	5	-0.97	-1.35	-0.88	-0.26	-1.86	-1.63	-2.48	-1.79	-0.37	0.42	-0.74	0.18	2.6	2.12	1.51	2.54
NP_004121.2	NP_004121.2		2	12	NP_004121.2|NP_001171649.1|NP_001171650.1	HOMO SAPIENS	28.8	4800	165.49	glycogenin-1 isoform 1 GN=GYG1	5	4	0.75	0.22	0.65	0.47	-1.83	-1.74	-1.61	-1.49	-0.58	-0.37	-0.25	-0.28	1.82	1.61	1.51	1.28
NP_001739.2	NP_001739.2		2	76	NP_001739.2|NP_001139540.1	HOMO SAPIENS	72.7	470	783.98	calpain-2 catalytic subunit isoform 1 GN=CAPN2	25	17	-1.25	-1.15	-0.05	-0.6	-0.4	-0.6	-0.3	-1.15	0.43	0.45	0.9	-0.18	1.3	1.35	1.51	0.36
NP_065815.1	NP_065815.1		2	6	NP_065815.1	HOMO SAPIENS	5.8	1416	110.6	caskin-1 GN=CASKIN1	NaN	5	NaN	NaN	-2.9	-4.72	NaN	NaN	0.35	-0.18	NaN	NaN	-0.25	0.3	NaN	NaN	1.51	1.28
NP_001289277.1	NP_001289277.1		2	8	NP_001289277.1|NP_001289279.1	HOMO SAPIENS	38.6	7633	52.41	UBAP1-MVB12-associated (UMA)-domain containing protein 1 isoform a GN=UMAD1	3	3	-0.95	-1.3	-1.66	-1.69	-3.05	-3.01	-2.26	-2.26	-0.77	-0.08	-0.34	0.3	1.82	1.9	1.51	3.31
NP_443134.3	NP_443134.3		2	20	NP_443134.3	HOMO SAPIENS	18.7	3946	213	serine/threonine-protein kinase 11-interacting protein GN=STK11IP	9	10	-1	-0.8	-0.97	-1.76	0.03	0.13	-0.09	-0.71	0.28	0.34	0.52	-0.83	1.51	1.52	1.51	0.79
NP_004654.1	NP_004654.1		2	8	NP_004654.1|NP_059078.2|NP_001193765.1	HOMO SAPIENS	78.7	3374	249.04	ras-related protein Rab-11A isoform 1 GN=RAB11A	2	NaN	-0.37	0.32	NaN	NaN	-0.32	-1.12	NaN	NaN	-0.43	-0.79	NaN	NaN	0.52	1.28	NaN	NaN
NP_001122082.1	NP_001122082.1		2	62	NP_001122082.1|NP_001269978.1	HOMO SAPIENS	37	1021	549.33	ubiquitin carboxyl-terminal hydrolase 8 isoform a GN=USP8	25	21	-1.45	-1.4	-1.15	-1.69	-0.67	-0.47	-1.15	-1.05	0.83	0.65	1.12	0.57	1.47	1.35	1.51	0.79
NP_057033.2	NP_057033.2		2	12	NP_057033.2	HOMO SAPIENS	53.2	3565	235.64	Golgi to ER traffic protein 4 homolog GN=GET4	6	4	-0.22	-0.1	-0.49	-0.16	0.19	0.7	0.59	-0.38	-0.86	-1.26	-0.54	-0.85	0.97	0.72	1.51	-0.38
NP_065392.1	NP_065392.1		2	58	NP_065392.1	HOMO SAPIENS	55.2	1615	430.67	adipocyte plasma membrane-associated protein GN=APMAP	16	19	0.17	-0.22	0.16	0	0.13	0.1	1.04	0.22	-1.81	-2.08	-1.82	-1.7	2.11	1.78	1.51	0.34
NP_057225.2	NP_057225.2		2	28	NP_057225.2|NP_001316064.1	HOMO SAPIENS	81.2	775	620.8	cytoplasmic dynein 1 light intermediate chain 1 isoform 1 GN=DYNC1LI1	10	9	-0.6	-1.12	-0.18	-0.65	-0.7	-0.7	-0.83	-0.81	-1.04	-0.65	-0.29	-0.14	1.73	1.52	1.51	1.35
NP_000159.3	NP_000159.3		2	12	NP_000159.3	HOMO SAPIENS	9.9	5387	137.46	transcriptional activator GLI3 GN=GLI3	5	5	-1.32	-1.9	-1.17	-1.4	-0.24	-0.44	-0.81	-0.75	-0.49	-1.15	-1.06	-0.16	2.08	1.81	1.51	2.56
NP_001012333.1	NP_001012333.1		2	16	NP_001012333.1|NP_001257481.1|NP_001012335.1|NP_001278411.1|NP_001278412.1	HOMO SAPIENS	51	5755	120.42	midkine isoform a precursor GN=MDK	8	4	1.7	1.37	1.48	1.82	-1.05	-1.27	-1.78	-0.36	-7.39	-9.5	-6.74	-2.4	2.04	1.52	1.51	2.07
NP_001307737.1	NP_001307737.1		2	8	NP_001307737.1	HOMO SAPIENS	26.2	5230	144.75	acyl-CoA:lysophosphatidylglycerol acyltransferase 1 GN=LPGAT1	5	3	-1.8	-1.15	0.31	1.43	-0.94	-0.86	1.28	0.14	0.77	0.87	0.92	0.25	1.3	1.08	1.51	0.25
NP_001347389.1	NP_001347389.1		2	8	NP_001347389.1	MUS MUSCULUS	42.8	2148	323.23	START domain-containing protein 10 isoform 1 GN=Stard10	2	2	-5.12	-4.52	-2.38	-1.84	-4.86	-4.72	-1.65	-1.57	2.48	2.16	1.21	0.76	2.37	2.19	1.51	1.21
NP_001127853.1	NP_001127853.1		2	45	NP_001127853.1|NP_001336005.1|NP_001336010.1|NP_001336011.1|NP_001336016.1	HOMO SAPIENS	58.1	956	565.74	TBC1 domain family member 5 isoform a GN=TBC1D5	17	18	0.03	0.17	0.58	0.03	-1.35	-1.19	-1.41	-1.75	0.77	0.87	1.33	0.04	1.11	1.01	1.51	0.47
NP_056453.1	NP_056453.1		2	11	NP_056453.1|NP_955400.1|NP_001156924.1|NP_062802.2	HOMO SAPIENS	13.2	6485	90.87	short transient receptor potential channel 4-associated protein isoform a GN=TRPC4AP	7	3	-0.55	-0.8	-0.29	-0.52	0.86	0.29	0.94	0.18	-0.06	0.39	0.76	-1.3	1.21	1.2	1.51	0.27
NP_659467.1	NP_659467.1		2	5	NP_659467.1|NP_081518.1|NP_001333867.1	HOMO SAPIENS	20.9	7558	54.37	protein phosphatase 1 regulatory subunit 35 isoform 1 GN=PPP1R35	3	2	-0.45	-0.4	-1.19	-0.73	0.11	0.39	-0.48	0.18	-0.95	-0.81	-1.62	-0.6	2.39	2.72	1.51	2.2
NP_598446.2	NP_598446.2		2	17	NP_598446.2|NP_006859.2	MUS MUSCULUS	86.1	4177	199.61	ras-related protein Rab-31 GN=Rab31	8	8	-1.35	-1.37	-0.74	-0.91	-1.73	-1.35	-0.22	-0.04	0.43	0.11	-0.09	-0.6	3.08	2.51	1.51	0.99
NP_078917.2	NP_078917.2		2	5	NP_078917.2|NP_766453.2	HOMO SAPIENS	10.3	8711	28.36	glycoprotein endo-alpha-1,2-mannosidase GN=MANEA	2	2	0.67	0.15	0.52	-0.16	-2.64	-2.54	1.37	0.65	-0.4	-0.45	0.2	0.11	1.37	0.94	1.51	0.38
NP_001035810.1	NP_001035810.1		2	90	NP_001035810.1|NP_000393.4|NP_062341.2	HOMO SAPIENS	80.7	724	640.79	glucose-6-phosphate 1-dehydrogenase isoform b GN=G6PD	18	16	-2.5	-2.5	-2.38	-2.65	-2.08	-2.13	-1.28	-1.9	1.81	1.57	1.51	0.98	1.73	1.61	1.51	0.81
NP_056312.2	NP_056312.2		2	13	NP_056312.2|NP_001273416.1|NP_001103973.1	HOMO SAPIENS	28.6	5006	155.77	transmembrane protein 87A isoform 1 precursor GN=TMEM87A	6	6	-0.25	-0.3	0.07	-0.18	-0.97	-0.93	0.17	-1.03	0.86	0.73	0.58	-1.01	0.71	0.53	1.51	0.13
NP_001006618.1	NP_001006618.1		2	16	NP_001006618.1|NP_077022.1|NP_001006620.1|NP_001277554.1|NP_001349850.1|NP_001006619.1|NP_001006621.1|NP_001277555.1	HOMO SAPIENS	24.1	5859	115.9	target of rapamycin complex 2 subunit MAPKAP1 isoform 1 GN=MAPKAP1	8	6	0.72	0.32	1.26	1.09	-0.19	-0.13	0.5	0.1	-1.9	-1.91	-0.76	-0.59	0.99	0.31	1.51	0.72
NP_004299.1	NP_004299.1		2	16	NP_004299.1	HOMO SAPIENS	81	1500	447.81	rho GTPase-activating protein 1 GN=ARHGAP1	5	5	-2.2	-2.05	-0.92	-0.42	0.35	-0.03	0.17	0.02	0.55	0.2	0.43	0.34	1.44	1.47	1.51	0.81
NP_056207.3	NP_056207.3		2	8	NP_056207.3	HOMO SAPIENS	24.9	6834	78.71	neural proliferation differentiation and control protein 1 precursor GN=NPDC1	5	3	-1.2	-1.57	-2.54	-2.54	-2.05	-0.88	-0.11	0.42	1.84	1.43	2.5	0.02	2.06	2.17	1.51	0.38
NP_055904.1	NP_055904.1		2	33	NP_055904.1	HOMO SAPIENS	19.9	649	539.78	cullin-9 GN=CUL9	16	13	-0.9	-1.1	-0.31	-0.57	-1.54	-1.58	-0.7	-1.23	0.74	0.45	0.67	-0.51	1.99	2.58	1.51	0.9
NP_001288789.1	NP_001288789.1		2	11	NP_001288789.1	HOMO SAPIENS	19.2	5050	154.1	phosphatidate phosphatase LPIN3 GN=LPIN3	6	5	0.05	0	-0.36	-0.16	-0.89	-0.44	-0.63	-0.71	0	0.2	0.38	0.41	1.73	1.54	1.51	1.69
NP_996790.3	NP_996790.3		2	8	NP_996790.3|NP_006242.5|NP_001341957.1|NP_001341958.1|NP_001341964.1|NP_001341963.1	HOMO SAPIENS	54.5	1857	393.32	5'-AMP-activated protein kinase catalytic subunit alpha-1 isoform 2 GN=PRKAA1	4	3	-0.8	-0.72	-0.02	-1.3	0.35	0.26	1.07	0.18	-1.32	-1.41	-1.51	-0.91	2.3	1.64	1.51	0.61
NP_003071.2	NP_003071.2		2	11	NP_003071.2	HOMO SAPIENS	26.7	5275	142.85	sphingomyelin phosphodiesterase 2 GN=SMPD2	7	3	-1.05	-0.65	-0.56	-0.47	0.27	0.21	0.15	-1.37	0.03	-0.03	-0.09	-1.3	1.68	1.88	1.51	1.3
NP_035897.2	NP_035897.2		2	6	NP_035897.2|NP_001345752.1	MUS MUSCULUS	50.7	257	853.68	zinc finger RNA-binding protein isoform 1 GN=Zfr	2	3	-0.27	-0.92	-0.31	-0.7	-0.3	0.26	-0.57	-0.16	-0.18	-0.51	-0.36	0.27	0.71	0.75	1.51	1.17
NP_071928.2	NP_071928.2		2	3	NP_071928.2|NP_001034333.2	HOMO SAPIENS	11.1	8364	34.76	transmembrane protein 267 GN=TMEM267	NaN	2	NaN	NaN	0.29	-0.21	NaN	NaN	0.02	-0.63	NaN	NaN	-0.47	-0.69	NaN	NaN	1.51	0.07
NP_002586.2	NP_002586.2		2	6	NP_002586.2|NP_001163935.1	HOMO SAPIENS	30.4	3578	185.77	cyclin-dependent kinase 17 isoform 1 GN=CDK17	3	2	-0.9	-1.2	-1.6	-1.3	-0.54	-0.99	-0.46	-0.87	1.29	0.51	1.6	1.08	0.47	0.82	1.51	1.01
NP_060829.2	NP_060829.2		2	27	NP_060829.2	HOMO SAPIENS	56	2365	335.74	ufm1-specific protease 2 GN=UFSP2	16	8	-0.95	-0.77	-0.05	-0.67	1.03	0.88	0.57	-0.06	-0.77	-0.42	-0.61	-0.75	0.97	0.82	1.49	0.13
NP_037397.2	NP_037397.2		2	25	NP_037397.2	HOMO SAPIENS	52.5	1240	494.36	vacuolar protein sorting-associated protein 51 homolog GN=VPS51	11	7	0.35	0.27	0.4	-0.75	0.05	-0.26	-0.2	-1.67	0.67	0.34	0.88	-1.21	1.09	0.55	1.49	-0.52
NP_001128587.1	NP_001128587.1		2	5	NP_001128587.1	MUS MUSCULUS	11	7755	49.31	predicted gene 12250 GN=Gm12250	3	2	0.27	-0.03	-0.25	-0.31	-0.46	-0.54	0.35	-1.81	0.34	0.51	0.36	0.07	-0.21	0.1	1.49	0.27
NP_001123237.1	NP_001123237.1		2	49	NP_001123237.1	HOMO SAPIENS	68.9	1840	396.09	sterol-4-alpha-carboxylate 3-dehydrogenase, decarboxylating GN=NSDHL	15	15	-1.87	-1.97	-1.03	-1.56	0.35	0.49	0.89	0	0.61	0.56	0.81	-0.25	1.04	0.77	1.49	0.18
NP_002818.1	NP_002818.1		2	47	NP_002818.1|NP_001265547.1	HOMO SAPIENS	62.5	1603	433.11	tyrosine-protein phosphatase non-receptor type 1 isoform 1 GN=PTPN1	17	13	-2.35	-2.42	-1.96	-2.18	-0.57	-0.36	-0.81	-0.62	1.16	1.15	1.6	0.6	1.16	0.96	1.49	0.58
NP_001291646.2	NP_001291646.2		2	33	NP_001291646.2|NP_000305.3|NP_032986.1|NP_001291647.1	HOMO SAPIENS	36.9	3468	242.83	phosphatidylinositol 3,4,5-trisphosphate 3-phosphatase and dual-specificity protein phosphatase PTEN isoform PTEN-L GN=PTEN	16	10	-0.57	-0.6	-0.43	-0.65	-0.78	-0.7	-0.54	-0.26	-0.64	-0.73	-0.25	0.04	1.04	1.25	1.49	0.83
NP_008844.1	NP_008844.1		2	14	NP_008844.1|NP_062276.1	HOMO SAPIENS	32.2	6511	89.97	E3 ubiquitin-protein ligase RNF5 GN=RNF5	3	5	-1.62	-1.52	-0.58	-0.47	0.51	0.39	-0.26	-0.83	0.18	-0.81	0.25	-0.85	0.64	0.67	1.49	0.52
NP_004721.1	NP_004721.1		2	93	NP_004721.1|NP_659115.3|NP_001269114.1|NP_001243231.1	HOMO SAPIENS	65.4	1358	473.24	eukaryotic peptide chain release factor subunit 1 isoform 1 GN=ETF1	26	25	-0.65	-0.67	-0.25	-1.19	0.57	0.57	0.89	0.28	-0.8	-0.84	-0.49	-0.55	1.73	1.37	1.49	0.58
NP_060671.3	NP_060671.3		2	13	NP_060671.3|NP_666364.1|NP_001273701.1	HOMO SAPIENS	28.2	5215	145.62	TBC1 domain family member 13 isoform a GN=TBC1D13	7	6	-0.72	-0.72	-0.88	-0.99	-0.84	-0.7	0	-1.73	0.98	0.87	1.35	0.14	0.92	0.82	1.49	0.83
NP_001093136.1	NP_001093136.1		2	8	NP_001093136.1|NP_082484.1	HOMO SAPIENS	15.1	6842	78.54	protein prenyltransferase alpha subunit repeat-containing protein 1 GN=PTAR1	5	3	-1.87	-1.4	-1.82	-2.54	-2.43	-1.89	-2.18	-1.94	1.93	1.66	2.36	0.89	1.99	1.73	1.49	0.67
NP_001191948.1	NP_001191948.1		2	4	NP_001191948.1|NP_001121599.1|NP_976325.1|NP_000158.1|NP_034424.1|NP_149991.2	HOMO SAPIENS	38.6	3505	239.31	glycerol kinase isoform d GN=GK	3	NaN	-0.45	0.05	NaN	NaN	0.94	1.43	NaN	NaN	-2.76	-2.42	NaN	NaN	1.16	1.98	NaN	NaN
NP_000394.2	NP_000394.2		2	62	NP_000394.2	HOMO SAPIENS	86.7	2016	375.9	UDP-glucose 4-epimerase GN=GALE	17	11	-3.25	-2.77	-1.55	-1.04	-0.49	-0.67	-0.15	-0.6	-1.1	-1.01	-0.76	-0.67	3.46	3.08	1.49	2.43
NP_001229282.1	NP_001229282.1		2	24	NP_001338511.1|NP_001229282.1|NP_001338506.1|NP_001338507.1|NP_702913.1|NP_001338508.1|NP_001338510.1|NP_001338512.1|NP_001229281.1|NP_001338515.1|NP_001338516.1|NP_001338517.1|NP_702915.1|NP_702910.1|NP_702914.1|NP_702918.1|NP_001229283.1|NP_038643.1|NP_001171130.1|NP_001106684.1|NP_001171132.1|NP_001106685.1|NP_001342067.1|NP_702917.1	HOMO SAPIENS	22.9	3886	216.44	outer dense fiber protein 2 isoform 2 GN=ODF2	14	10	-0.15	-0.03	-0.7	-0.29	-1.13	-1.45	-2.07	-0.99	-0.77	-0.93	-0.97	-0.28	2.15	2.24	1.49	2.59
NP_056342.3	NP_056342.3		2	30	NP_056342.3	HOMO SAPIENS	34.4	2102	366.22	TBC1 domain family member 10B GN=TBC1D10B	9	9	-1.6	-1.27	-0.85	-1.22	-0.22	-0.13	-0.46	-0.58	0.8	0.48	0.88	-0.02	1.3	1.23	1.49	1.06
NP_035660.3	NP_035660.3		2	10	NP_035660.3	MUS MUSCULUS	15.8	4109	142.77	antigen peptide transporter 2 GN=Tap2	5	5	0.4	0.12	0.36	-0.29	-0.94	-1.14	-0.11	-1.05	0.77	0.42	0.27	-0.78	-0.43	-0.02	1.49	0.22
NP_001316613.1	NP_001316613.1		2	15	NP_001316613.1|NP_001316618.1|NP_001276419.1|NP_001316619.1|NP_001316623.1	HOMO SAPIENS	47.3	6152	103.43	O-acetyl-ADP-ribose deacetylase 1 isoform a GN=OARD1	7	5	0.95	0.57	1.66	2.05	-1.03	-1.45	-1.87	-0.89	-0.67	-0.76	-0.13	0	2.01	1.47	1.49	1.82
NP_001072987.1	NP_001072987.1		2	14	NP_001072987.1|NP_775878.2	HOMO SAPIENS	53	4235	195.8	protein FAM177A1 isoform 2 GN=FAM177A1	4	4	-0.5	-0.45	-1.06	-0.39	-0.51	-0.1	-0.59	-1.01	1.32	1.46	0.25	0.39	1.85	1.73	1.49	1.64
NP_758460.1	NP_758460.1		2	4	NP_758460.1	MUS MUSCULUS	4.5	8660	29.44	cytoplasmic dynein 2 light intermediate chain 1 GN=Dync2li1	2	2	-1.65	-1.22	-0.56	-1.5	-1.59	-1.74	-1.7	-1.47	1.32	1.32	1.15	0.07	1.56	1.13	1.49	-0.09
NP_006811.2	NP_006811.2		2	6	NP_006811.2	HOMO SAPIENS	8.4	8329	35.42	interferon-induced protein 44-like GN=IFI44L	3	2	0.42	0.72	0.63	-0.29	-1.43	-2.13	0.26	-1.01	1.62	1.01	1.08	0.82	0.19	0.07	1.49	0.25
NP_078948.3	NP_078948.3		2	5	NP_078948.3|NP_001304705.1	HOMO SAPIENS	5.2	8347	35.08	DNA transposase THAP9 isoform 1 GN=THAP9	3	2	-0.4	-0.47	1.12	-0.1	0.94	1.01	1.61	1.17	-1.32	-1.63	2.92	0.91	-2.01	-2.34	1.49	1.71
NP_057339.1	NP_057339.1		2	11	NP_057339.1	HOMO SAPIENS	20	6399	93.98	protein FAM8A1 GN=FAM8A1	5	4	0.52	0.57	2.02	0.65	0.59	0.08	0	-0.24	-0.28	-0.22	0.94	-1.03	0.92	0.94	1.49	0.22
NP_001008563.2	NP_001008563.2		2	7	NP_001008563.2|NP_083122.1	HOMO SAPIENS	8.6	6326	96.86	ubiquitin carboxyl-terminal hydrolase 20 GN=USP20	4	3	-0.82	-0.65	-0.34	-0.93	0.13	0.49	0.07	0.04	-0.06	-0.22	0.02	-0.87	1.11	1.37	1.49	0.22
NP_071719.1	NP_071719.1		2	12	NP_071719.1	MUS MUSCULUS	63.8	4480	171.1	stromal cell-derived factor 2-like protein 1 precursor GN=Sdf2l1	5	3	-0.52	0.52	-0.83	-1.43	-0.16	-0.31	0.44	0.28	-0.25	0.34	-0.31	0.98	0	1.59	1.49	0.92
NP_002196.4	NP_002196.4		2	4	NP_002196.4	HOMO SAPIENS	11.6	1831	132.31	integrin alpha-5 precursor GN=ITGA5	3	NaN	-2.62	-1.9	NaN	NaN	-0.76	-0.7	NaN	NaN	1.62	1.83	NaN	NaN	0.78	0.43	NaN	NaN
NP_009057.1	NP_009057.1		2	551	NP_009057.1|NP_033529.3|NP_001341856.1	HOMO SAPIENS	85.4	72	1469.39	transitional endoplasmic reticulum ATPase isoform 1 GN=VCP	76	69	0.85	0.72	0.63	1.22	-1.11	-1.22	-1.48	-1.01	-1.93	-1.85	-1.93	-0.94	1.96	1.98	1.49	2
NP_001003940.1	NP_001003940.1		2	8	NP_001003940.1|NP_001003942.1|NP_001003943.1|NP_612186.2|NP_001298069.1|NP_001318150.1	HOMO SAPIENS	41.3	7026	72.2	bcl-2-modifying factor isoform bmf-1 GN=BMF	4	3	-2.45	-1.37	-1.42	-0.96	-2.46	-2.26	-0.17	-1.61	0.28	-0.73	-1.3	-0.27	1.89	2.17	1.49	1.8
NP_919317.2	NP_919317.2		2	6	NP_919317.2|NP_001034735.2|NP_001242934.1	MUS MUSCULUS	15.2	4599	101.11	guanylate binding protein 6 GN=Gbp6	3	NaN	0.17	0.27	NaN	NaN	-1.11	-1.89	NaN	NaN	0	0.14	NaN	NaN	0.47	0.92	NaN	NaN
NP_653287.2	NP_653287.2		2	17	NP_653287.2|NP_001138775.2|NP_861541.2	HOMO SAPIENS	19.2	4707	169.6	transmembrane channel-like protein 4 isoform 2 GN=TMC4	6	11	-3.02	-1.07	-1.6	-1.74	-2.29	-1.79	-1.7	-2.62	2.33	2.22	2.72	-0.46	0.9	0.53	1.49	0.22
NP_056591.1	NP_056591.1		2	17	NP_056591.1|NP_001334363.1|NP_003471.1|NP_001284638.1|NP_001284639.1|NP_001284640.1	MUS MUSCULUS	42.6	6987	73.26	microfibrillar-associated protein 5 isoform 1 precursor GN=Mfap5	5	5	-0.35	-0.6	-1.55	-0.73	-0.94	-0.99	-0.48	-0.63	-0.31	-0.37	-1.12	0.25	1.28	1.25	1.49	2.16
NP_001192184.1	NP_001192184.1		2	27	NP_001192183.1|NP_001192184.1|NP_001347465.1|NP_001347468.1	HOMO SAPIENS	63.8	3964	211.79	occludin isoform b precursor GN=OCLN	10	11	-0.77	-0.87	-0.13	-0.08	-0.92	-0.57	-0.96	-0.5	0.4	-0.14	0.83	-0.41	1.02	1.37	1.49	1.39
NP_000777.1	NP_000777.1		2	32	NP_000777.1|NP_001139624.1|NP_064394.2	HOMO SAPIENS	41	3123	267.9	lanosterol 14-alpha demethylase isoform 1 precursor GN=CYP51A1	15	11	-2.52	-1.92	-1.42	-2.18	1.78	1.79	0.94	0.52	-0.34	-0.31	0.61	-1.37	0.28	-0.12	1.49	0.09
NP_060040.1	NP_060040.1		2	57	NP_060040.1	HOMO SAPIENS	50.3	413	828.9	5-oxoprolinase GN=OPLAH	26	17	-1.22	-0.95	-0.52	-0.49	0.57	0.65	0.48	0.14	-1.41	-1.26	-0.9	-0.66	1.61	1.45	1.49	1.1
NP_001121631.1	NP_001121631.1		2	19	NP_001121631.1|NP_060759.2	HOMO SAPIENS	51.6	1275	488.71	vacuolar protein sorting-associated protein 53 homolog isoform 1 GN=VPS53	8	8	-0.4	-0.15	0.61	0.1	0.38	0.49	0.37	-0.97	0.12	-0.31	0.54	-1.07	0.69	0.99	1.49	0.16
NP_001269846.1	NP_001269846.1		2	27	NP_001269846.1|NP_001269847.1	HOMO SAPIENS	37.7	809	607.27	ral GTPase-activating protein subunit beta isoform 1 GN=RALGAPB	10	7	-1.6	-1.32	0.07	-0.8	-0.13	-0.29	0.46	-0.26	0.64	0.25	0.65	-0.85	1.25	1.23	1.49	0.38
NP_001265140.1	NP_001265140.1		2	12	NP_001265140.1|NP_060675.1|NP_001265143.1|NP_001265142.1	HOMO SAPIENS	45.6	6258	99.4	leucine-rich repeat-containing protein 20 isoform 1 GN=LRRC20	6	6	-1.47	-1.37	-1.26	-0.96	-1.73	-1.74	-2.11	-1.49	0.92	0.65	0.9	0.39	2.06	2.05	1.49	2.02
NP_443168.2	NP_443168.2		2	13	NP_443168.2|NP_001308216.1|NP_777364.3|NP_001308219.1|NP_840054.1|NP_001308218.1	HOMO SAPIENS	22.6	6173	102.73	cysteine protease ATG4A isoform a GN=ATG4A	5	5	-3.95	-3.77	-2.25	-3.16	-1.35	-1.04	-0.48	-0.32	1.5	1.46	1.46	0.99	1.63	1.32	1.49	0.72
NP_008846.2	NP_008846.2		2	16	NP_008846.2	HOMO SAPIENS	28	4848	163.38	protein XRP2 GN=RP2	6	5	-0.4	-0.05	0	0.08	-1.11	-1.06	-0.85	-0.77	1.13	1.04	1.15	-0.6	1.49	1.47	1.49	0.16
NP_060521.4	NP_060521.4		2	9	NP_060521.4|NP_001337843.1|NP_001337844.1|NP_001337846.1|NP_001337845.1	HOMO SAPIENS	7.2	6476	91.21	WD repeat-containing protein 60 isoform a GN=WDR60	6	3	-1.82	-1.5	-1.03	-1.79	-0.05	-0.23	0.39	0.08	1.1	0.98	1.01	0.18	0.97	0.58	1.49	0.54
NP_035156.2	NP_035156.2		2	10	NP_035156.2|NP_001297647.1|NP_001297649.1	MUS MUSCULUS	21.3	6437	92.4	P2X purinoceptor 4 isoform 1 GN=P2rx4	4	3	0.07	0.8	0.07	0.54	0.65	0.65	-0.26	-0.93	1.07	1.26	1.35	0.2	0.52	1.23	1.49	1.33
NP_038570.1	NP_038570.1		2	4	NP_038570.1	MUS MUSCULUS	14.9	1386	45.14	granzyme B(G,H) preproprotein GN=Gzmb	2	2	-0.97	-1.5	-2.16	-1.74	1.86	1.43	0.61	1.43	-1.75	-1.83	-1.35	0.25	0.38	0.67	1.49	2.09
NP_542172.2	NP_542172.2		2	8	NP_542172.2	HOMO SAPIENS	17.6	6947	74.87	beta-1,3-galactosyltransferase 6 GN=B3GALT6	3	5	0.45	0.9	1.71	1.14	-0.65	-0.65	0.46	-1.07	-2.45	-2	-2.16	-2.31	1.04	1.11	1.47	-0.61
NP_000812.2	NP_000812.2		2	12	NP_000812.2|NP_001135741.1|NP_001298241.1	HOMO SAPIENS	12.1	5699	122.77	vitamin K-dependent gamma-carboxylase isoform 1 GN=GGCX	6	5	-0.42	-0.67	-0.34	-0.96	0.94	1.04	1.76	0.42	-2.36	-1.41	-2.41	-3.28	0.83	0.96	1.47	-0.4
NP_001034444.1	NP_001034444.1		2	8	NP_001339750.1|NP_001034444.1|NP_001278742.1|NP_851845.1	HOMO SAPIENS	24.7	7220	65.17	mitochondrial basic amino acids transporter isoform 1 GN=SLC25A29	4	4	-3.62	-3.55	-1.91	-1.61	-1.32	-1.17	-1.65	-1.75	1.62	0.96	1.3	0.48	1.87	1.95	1.47	1.71
NP_004711.2	NP_004711.2		2	4	NP_004711.2	HOMO SAPIENS	9.1	8912	24.79	lysophosphatidic acid receptor 2 GN=LPAR2	2	2	-0.62	0.1	1.62	1.09	0.54	0.13	0.63	0.12	-3.59	-3.63	-1.15	-1.86	0.33	0.75	1.47	-0.34
NP_037473.3	NP_037473.3		2	4	NP_037473.3|NP_001315617.1|NP_084367.1|NP_001011708.1	HOMO SAPIENS	74.7	1046	544.21	obg-like ATPase 1 isoform 1 GN=OLA1	NaN	2	NaN	NaN	-0.88	-1.04	NaN	NaN	-0.85	0.2	NaN	NaN	0.67	0.75	NaN	NaN	1.47	1.28
NP_001269516.1	NP_001269516.1		2	45	NP_001269516.1|NP_004276.2	HOMO SAPIENS	45.3	1346	475.46	GDH/6PGL endoplasmic bifunctional protein isoform 1 precursor GN=H6PD	21	18	-0.8	-0.47	-0.72	-0.44	-0.38	-0.39	0.04	-0.73	0.34	0.45	-0.07	-0.07	1.51	1.57	1.47	0.9
NP_009166.2	NP_009166.2		2	45	NP_009166.2	HOMO SAPIENS	51	650	672.42	exportin-T GN=XPOT	17	14	0.03	-0.1	0.22	-0.23	-0.7	-0.65	0.2	-0.63	0.12	0.37	0.4	-0.62	1.28	1.08	1.47	0.16
NP_001305655.1	NP_001305655.1		2	19	NP_001305655.1|NP_001340462.1|NP_001340459.1|NP_001340463.1|NP_001340464.1|NP_001340466.1|NP_001340467.1|NP_001347980.1|NP_997138.1	HOMO SAPIENS	16.6	1285	192.63	zinc finger protein 532 isoform a GN=ZNF532	8	9	1.07	1.1	0.52	1.01	-0.51	-0.65	-0.39	-0.81	-0.61	-0.96	-0.76	-0.6	1.75	2.19	1.47	1.42
NP_003300.1	NP_003300.1		2	21	NP_003300.1|NP_033459.1	HOMO SAPIENS	42.3	4212	197.29	testis-specific Y-encoded-like protein 1 GN=TSPYL1	10	8	-0.37	-0.2	-0.43	-0.65	0.03	0.39	-0.07	0.89	-0.28	0.25	-0.05	0.09	0.97	0.87	1.47	1.12
NP_940982.1	NP_940982.1		2	28	NP_940982.1	HOMO SAPIENS	45.6	1904	325.6	long-chain fatty acid transport protein 1 GN=SLC27A1	11	12	-0.92	-1.37	-0.11	0.08	-0.57	0.08	0.52	-0.28	0.83	0.67	0.74	-0.69	1.47	1.3	1.47	1.01
NP_001137357.1	NP_001137357.1		2	63	NP_001137357.1|NP_001231919.1|NP_001231921.1|NP_001137358.1	HOMO SAPIENS	51.2	439	806.42	protein phosphatase 1 regulatory subunit 12A isoform a GN=PPP1R12A	24	21	-1.82	-1.92	-1.96	-1.82	-1.08	-0.96	-2.15	-0.67	0.77	0.81	0.38	0.76	2.13	1.76	1.47	1.91
NP_005193.1	NP_005193.1		2	3	NP_005193.1|NP_001281276.1	HOMO SAPIENS	5.4	6428	32.27	collagen alpha-2(VIII) chain isoform 1 precursor GN=COL8A2	2	NaN	-0.72	-1.25	NaN	NaN	-1.19	-1.43	NaN	NaN	1.13	0.62	NaN	NaN	1.4	1.35	NaN	NaN
NP_001679.2	NP_001679.2		2	44	NP_001679.2	HOMO SAPIENS	56.2	3258	257.64	ATP synthase F(0) complex subunit B1, mitochondrial precursor GN=ATP5PB	13	12	-1.1	-1.27	0.09	-0.52	-0.4	-0.42	0.26	-0.91	0.31	0	1.3	-0.14	0.9	1.18	1.47	-0.47
NP_001001563.1	NP_001001563.1		2	35	NP_001001563.1|NP_001316488.1	HOMO SAPIENS	33.3	3839	218.77	mitochondrial import inner membrane translocase subunit TIM50 isoform 1 GN=TIMM50	9	8	-0.12	-0.27	0.79	0.49	-1.16	-1.09	-1.44	-1.49	-0.34	-0.39	0.56	-0.11	1.61	1.59	1.47	0.54
NP_001092260.1	NP_001092260.1		2	11	NP_001092260.1|NP_001160107.1	HOMO SAPIENS	68.8	6024	108.88	mid1-interacting protein 1 GN=MID1IP1	4	5	-0.77	-0.97	-2.32	-2.46	0.24	-0.16	-0.54	-0.06	-0.31	-0.31	-1.33	-0.92	0.47	0.89	1.47	3.26
NP_055912.2	NP_055912.2		2	10	NP_055912.2	HOMO SAPIENS	52.2	247	932.38	CLIP-associating protein 2 isoform 1 GN=CLASP2	5	4	1.2	1.1	1.91	1.09	0.35	0.23	0.07	-0.67	-0.58	-0.06	-0.27	-1.19	0.92	0.79	1.47	-0.25
NP_001026873.2	NP_001026873.2		2	7	NP_001026873.2|NP_001350886.1	HOMO SAPIENS	25.5	6732	82.69	elongator complex protein 6 isoform 1 GN=ELP6	3	4	-1.92	-2	-1.06	-1.79	0.46	0.67	0.76	0.12	0.34	0.14	1.24	-0.46	1.09	0.48	1.47	0.29
NP_060391.2	NP_060391.2		2	10	NP_060391.2	HOMO SAPIENS	60.8	873	568.98	nuclear protein localization protein 4 homolog GN=NPLOC4	3	3	2.22	1.85	1.78	2	-1.43	-1.61	-2.68	-1.41	-1.81	-1.83	-1.66	-0.76	1.92	1.93	1.47	1.46
NP_003395.1	NP_003395.1		2	11	NP_003395.1	HOMO SAPIENS	76	1628	284.95	14-3-3 protein beta/alpha GN=YWHAB	2	2	-1.82	-2.55	-2.27	-2.13	-0.51	-0.96	-1.87	-0.52	1.59	1.63	1.24	1.07	2.75	1.54	1.47	1.39
NP_001258804.1	NP_001258804.1		2	17	NP_001258804.1|NP_001165570.1|NP_932130.2	HOMO SAPIENS	32.9	5097	151.77	CUE domain-containing protein 1 GN=CUEDC1	7	7	-0.25	-0.42	-0.58	-0.67	-1.89	-2.05	-2.76	-2.16	-0.15	0.22	-0.72	-0.09	1.7	1.66	1.47	2.7
NP_005981.3	NP_005981.3		2	27	NP_005981.3	HOMO SAPIENS	30	229	370.85	serine/threonine-protein kinase 10 GN=STK10	12	10	-2.9	-2.2	-2.14	-1.09	-1.11	-1.43	-1.72	-0.85	1.01	1.07	0.88	0.64	1.82	1.78	1.47	1.39
NP_477352.3	NP_477352.3		2	25	NP_477352.3|NP_001349792.1|NP_001349791.1	HOMO SAPIENS	34.1	380	848.23	phosphatidylinositol 4-kinase alpha isoform 1 GN=PI4KA	13	9	0.82	0.67	1.24	0.86	-1.59	-1.63	-0.72	-1.29	0.25	-0.25	0.49	-1.35	1.02	0.82	1.47	0.38
NP_001229352.1	NP_001229352.1		2	8	NP_001229352.1|NP_001229353.1|NP_061891.1|NP_938043.1	MUS MUSCULUS	21.5	6835	78.67	inactive ubiquitin thioesterase FAM105A isoform 1 GN=Otulinl	4	3	1.22	1.1	0.79	-0.8	-0.62	-0.99	1.28	1.37	0.4	0.22	1.6	-0.21	-0.14	0.14	1.47	1.15
NP_001305639.1	NP_001305639.1		2	5	NP_001305639.1|NP_005541.3|NP_001123572.1|NP_001305640.1|NP_001305641.1|NP_001123571.1|NP_001305642.1|NP_001139303.1|NP_001139304.1	HOMO SAPIENS	11.4	891	95.51	kinesin-like protein KIFC3 isoform 4 GN=KIFC3	2	NaN	-2.25	-1.37	NaN	NaN	0.65	0.16	NaN	NaN	0.67	0.51	NaN	NaN	1.37	0.77	NaN	NaN
NP_002214.2	NP_002214.2		2	26	NP_002214.2	HOMO SAPIENS	30.1	76	1029.64	inositol 1,4,5-trisphosphate receptor type 2 GN=ITPR2	14	10	1.92	1.55	2.65	2	-3.91	-4.02	-4.26	-5.04	0.15	0.08	-0.05	-2.01	1.18	0.96	1.47	-0.31
NP_004902.1	NP_004902.1		2	180	NP_004902.1	HOMO SAPIENS	76.5	285	932.88	protein disulfide-isomerase A4 precursor GN=PDIA4	25	24	-1.17	-1.07	-1.08	-0.62	-0.54	-0.54	-0.78	-0.22	0.34	0.39	-0.11	0.28	1.77	1.66	1.45	1.6
NP_002604.1	NP_002604.1		2	51	NP_002604.1|NP_035192.2|NP_001273591.1|NP_112558.2|NP_001074242.1|NP_001248745.1	HOMO SAPIENS	53	2180	357.14	3-phosphoinositide-dependent protein kinase 1 isoform 1 GN=PDPK1	19	17	-2.05	-1.87	-2.23	-2.7	-0.54	-0.44	-0.54	-0.56	1.26	1.04	1.26	0.89	1.54	1.35	1.45	0.92
NP_055665.1	NP_055665.1		2	15	NP_055665.1|NP_001028289.1|NP_536696.4	HOMO SAPIENS	14.2	1026	181.94	SLIT-ROBO Rho GTPase-activating protein 3 isoform a GN=SRGAP3	6	7	1.12	0.95	0.9	0.78	-3.51	-3.06	-1.41	-2.52	-0.74	-0.65	-0.49	-1.26	2.11	1.98	1.45	-0.11
NP_006432.1	NP_006432.1		2	28	NP_006432.1|NP_001186689.1|NP_001186687.1	HOMO SAPIENS	63	4382	187.82	5-formyltetrahydrofolate cyclo-ligase isoform a GN=MTHFS	11	10	-2.65	-2.65	-2.18	-2.65	-1.27	-1.37	-1.22	-1.01	1.29	0.79	1.24	0.64	1.75	1.4	1.45	1.62
NP_057321.2	NP_057321.2		2	13	NP_057321.2|NP_001317418.1|NP_001131031.1	HOMO SAPIENS	35.7	2732	300.77	anaphase-promoting complex subunit 5 isoform a GN=ANAPC5	9	4	0.03	-0.03	0.74	0	0.32	0.39	0.78	-0.99	-0.55	-0.7	0.25	-1.53	1.11	0.82	1.45	-0.45
NP_001243415.1	NP_001243415.1		2	6	NP_001243415.1	HOMO SAPIENS	70.4	12	3183.7	golgin subfamily B member 1 isoform 1 GN=GOLGB1	3	2	-0.8	-1.07	0.99	0.49	-0.16	-0.6	1.26	0	-0.03	0.25	0.43	0.11	0.92	1.23	1.45	2.2
NP_001106963.1	NP_001106963.1		2	81	NP_001106963.1|NP_006631.2|NP_001280624.1|NP_001106964.1|NP_001106967.1|NP_001280625.1|NP_001106968.1	HOMO SAPIENS	73.5	479	777.21	septin-9 isoform a GN=SEPT9	22	18	-0.55	-0.77	-0.61	-0.49	-2.16	-1.92	-1.57	-0.95	0.12	0.14	-0.09	0.09	2.06	2.07	1.45	1.89
NP_057731.1	NP_057731.1		2	40	NP_057731.1|NP_001349929.1|NP_941009.1	HOMO SAPIENS	57.2	4097	203.93	protein THEM6 isoform 1 GN=THEM6	12	11	-1.75	-1.52	-0.81	-1.17	1.43	0.99	1.41	-0.06	-0.21	-0.17	0.11	-1.3	0.97	1.4	1.45	0.11
NP_001035847.1	NP_001035847.1		2	27	NP_001035847.1|NP_005125.1	HOMO SAPIENS	47.5	1204	503.77	serine/threonine-protein phosphatase 4 regulatory subunit 1 isoform a GN=PPP4R1	12	9	-1.95	-1.37	-0.83	-0.62	-0.4	-0.7	-0.37	-0.63	0.71	0.67	1.08	0.12	1.51	1.76	1.45	1.26
NP_001123577.1	NP_001123577.1		2	14	NP_001123577.1|NP_005704.1|NP_112729.1	HOMO SAPIENS	39	1504	447.2	collagen type IV alpha-3-binding protein isoform 3 GN=COL4A3BP	9	3	-0.05	-0.03	0.47	0.05	-1.7	-1.4	-1.91	-1.59	-0.71	-1.04	-0.16	-0.16	2.13	1.45	1.45	0.9
NP_001171900.1	NP_001171900.1		2	5	NP_001171900.1|NP_001336897.1|NP_001336903.1	HOMO SAPIENS	55.2	2048	372.16	protein kinase C and casein kinase substrate in neurons protein 2 isoform B GN=PACSIN2	NaN	2	NaN	NaN	-5.8	-6.98	NaN	NaN	-6.11	-5.12	NaN	NaN	2.5	2.29	NaN	NaN	1.45	1.73
NP_653106.1	NP_653106.1		2	4	NP_653106.1	MUS MUSCULUS	14.4	2359	98.68	zinc finger protein 622 GN=Zfp622	2	NaN	0.97	0.7	NaN	NaN	-2.94	-3.35	NaN	NaN	-1.56	-1.97	NaN	NaN	1.66	1.11	NaN	NaN
NP_000399.3	NP_000399.3		2	74	NP_000399.3	HOMO SAPIENS	76.2	352	868.16	glycerol-3-phosphate dehydrogenase, mitochondrial precursor GN=GPD2	28	17	-0.92	-0.92	-0.18	-0.83	-0.4	-0.52	-0.09	-1.41	0.37	0.39	0.65	0.18	1.68	1.64	1.45	0.61
NP_473418.3	NP_473418.3		2	43	NP_473418.3	MUS MUSCULUS	55.5	2603	301.75	prolargin precursor GN=Prelp	13	10	0.05	0.1	-1.82	-1.27	-0.94	-1.14	-1.13	-0.71	-0.83	-0.81	-0.85	1.12	2.15	1.98	1.45	2.34
NP_055417.1	NP_055417.1		2	32	NP_055417.1	HOMO SAPIENS	44.9	591	708.52	phosphoinositide 3-kinase regulatory subunit 4 GN=PIK3R4	12	9	-0.72	-0.35	-0.43	-0.93	-0.32	-0.52	-0.35	-1.01	0.61	0.73	1.39	-0.44	0.97	1.08	1.45	0.18
NP_003089.1	NP_003089.1		2	10	NP_003089.1	HOMO SAPIENS	26.1	4485	146.92	alpha-1-syntrophin GN=SNTA1	7	3	-0.75	-0.5	-1.21	-2.31	-0.35	-0.34	-0.78	-0.46	0.92	-0.31	-0.58	0.46	1.94	0.92	1.45	2.29
NP_001156958.1	NP_001156958.1		2	7	NP_001156958.1	MUS MUSCULUS	12.3	7766	48.96	17-beta-hydroxysteroid dehydrogenase 13 isoform 1 precursor GN=Hsd17b13	3	3	0.25	0.05	0.7	-0.99	-1.03	-0.88	0.04	-0.46	1.78	1.29	0.56	-0.25	0.26	0.39	1.45	-0.27
NP_620707.1	NP_620707.1		2	4	NP_620707.1|NP_002743.3|NP_620708.1|NP_001157144.1|NP_620709.1|NP_058657.1|NP_001128516.1|NP_001295173.1	HOMO SAPIENS	57.3	2354	336.64	mitogen-activated protein kinase 9 isoform alpha1 GN=MAPK9	2	NaN	-0.5	-0.22	NaN	NaN	-1.16	-1.76	NaN	NaN	0.58	0.45	NaN	NaN	0.99	1.25	NaN	NaN
NP_001230679.1	NP_001230679.1		2	13	NP_001230679.1|NP_862826.1	HOMO SAPIENS	50.4	5564	129.16	nucleoside diphosphate-linked moiety X motif 8 isoform 1 GN=NUDT8	5	7	-0.5	-0.85	-1.91	-1.63	0.89	1.25	-0.46	0.99	-1.2	-0.93	-2.09	-1.46	1.73	1.54	1.45	2.11
NP_037469.2	NP_037469.2		2	5	NP_037469.2|NP_062792.2|NP_075844.1|NP_001278090.1	HOMO SAPIENS	20.1	7764	49.07	mitochondrial import inner membrane translocase subunit Tim22 GN=TIMM22	3	2	-1.75	-1.62	-1.1	-1.12	1.08	1.35	0.7	1.01	-0.28	-0.17	0.36	-0.28	1.3	0.96	1.45	0.56
NP_001311295.1	NP_001311295.1		2	6	NP_001311295.1|NP_001012987.1|NP_001152752.1|NP_001311296.1|NP_083751.1|NP_001277740.1	HOMO SAPIENS	12.6	7412	59.36	adenosine deaminase-like protein isoform 3 GN=ADAL	5	NaN	-2.3	-2.6	NaN	NaN	-1.46	-1.63	NaN	NaN	1.41	1.29	NaN	NaN	1.42	1.54	NaN	NaN
NP_056017.3	NP_056017.3		2	18	NP_056017.3|NP_001074491.1|NP_001345216.1	HOMO SAPIENS	10.9	5085	152.34	protein KIAA0556 GN=KIAA0556	9	8	0.15	0	-0.16	-0.1	-0.27	-0.08	0	0.06	-0.98	-1.15	-0.25	-0.48	1.35	1.35	1.45	0.85
NP_919247.1	NP_919247.1		2	9	NP_919247.1|NP_079402.2|NP_001243787.1	HOMO SAPIENS	50.9	4773	166.34	E3 ubiquitin-protein ligase RNF34 isoform 1 GN=RNF34	2	5	-0.17	-1.65	-0.61	-0.21	-1.29	-1.87	-0.91	-0.5	1.13	0.42	0.05	-0.05	1.63	2.22	1.45	1.55
NP_001028547.2	NP_001028547.2		2	9	NP_001028547.2	MUS MUSCULUS	21.4	1812	348.79	WASH complex subunit 4 GN=Washc4	5	3	0.67	0.72	0.74	-0.03	-0.51	0.21	0.87	-0.89	0.37	0.76	0.99	-1.62	0.5	0.46	1.45	-0.4
NP_001753.1	NP_001753.1		2	74	NP_001753.1|NP_001009186.1|NP_006575.2|NP_001180458.1|NP_001180459.1	HOMO SAPIENS	77.7	953	566.36	T-complex protein 1 subunit zeta isoform a GN=CCT6A	12	9	-1.12	-1.2	-0.63	-0.78	0	0.18	0.13	-0.16	-0.8	-0.31	-0.27	-0.3	2.04	1.95	1.45	1.3
NP_113615.2	NP_113615.2		2	8	NP_113615.2|NP_001188295.1|NP_083097.2|NP_001333457.1	HOMO SAPIENS	37.3	7234	64.84	dynein light chain 1, axonemal isoform 1 GN=DNAL1	2	5	-0.25	-0.55	0	-0.16	-2.97	-2.93	-1.83	-1.13	-1.23	-1.69	-0.16	0.04	2.53	2.29	1.45	1.71
NP_071937.4	NP_071937.4		2	7	NP_071937.4	HOMO SAPIENS	17.5	7406	59.65	tetratricopeptide repeat protein 31 GN=TTC31	4	3	-0.75	-0.65	-0.88	-1.53	0.08	0.21	-0.89	-0.38	0.21	0.48	-0.97	0.11	1.18	1.52	1.45	2.43
NP_751911.1	NP_751911.1		2	8	NP_751911.1|NP_001191421.1|NP_751910.1|NP_001034227.1|NP_751913.1|NP_848712.2|NP_751909.1|NP_001347115.1|NP_001307827.1	HOMO SAPIENS	54.4	1657	383.61	calcium/calmodulin-dependent protein kinase type II subunit gamma isoform 1 GN=CAMK2G	3	3	0.3	0.47	-0.85	-0.86	-3.59	-3.61	-1.13	-1.11	-0.89	-1.46	0.2	-0.34	2.77	2.58	1.45	-0.02
NP_001191333.1	NP_001191333.1		2	4	NP_001191333.1|NP_001191332.1|NP_666117.2|NP_733790.2|NP_733789.1|NP_733791.2|NP_733925.2|NP_733924.2|NP_733788.2|NP_033800.2|NP_733926.2|NP_001341207.1|NP_001341208.1|NP_001341209.1|NP_001341210.1|NP_001341211.1|NP_848770.2	HOMO SAPIENS	53.2	84	1419.75	ankyrin-3 isoform 4 GN=ANK3	NaN	2	NaN	NaN	-0.27	0.29	NaN	NaN	-1.09	-0.65	NaN	NaN	0.13	-0.62	NaN	NaN	1.45	0.05
NP_055875.1	NP_055875.1		2	43	NP_055875.1|NP_084511.1	HOMO SAPIENS	43.3	2482	323.46	late secretory pathway protein AVL9 homolog GN=AVL9	17	14	-1.42	-1.35	-0.76	-1.09	0.22	0.31	0.3	-0.34	1.29	0.84	1.35	0.12	0.99	0.75	1.45	0.13
NP_001258395.1	NP_001258395.1		2	19	NP_001258395.1|NP_001278585.1|NP_001339686.1|NP_001339688.1|NP_001297631.1|NP_084460.1|NP_081732.1|NP_001011552.2|NP_796058.1	HOMO SAPIENS	15	5289	142.12	lisH domain-containing protein ARMC9 isoform 1 GN=ARMC9	9	7	-0.75	-0.5	-0.09	-0.8	-0.16	-0.67	-0.94	-1.17	-0.43	-0.39	0.92	-0.37	0.92	0.87	1.45	0.09
NP_001073888.2	NP_001073888.2		2	11	NP_001073888.2	HOMO SAPIENS	31.3	2434	328.14	RING finger protein unkempt homolog GN=UNK	5	4	-0.1	-0.35	-1.15	-0.18	-1.46	-1.37	-2.02	-0.77	0.83	0.79	0.67	1.03	1.73	1.32	1.45	2.77
NP_054903.1	NP_054903.1		2	13	NP_054903.1|NP_001264129.1|NP_001264128.1	HOMO SAPIENS	17.2	8723	28.13	protein cornichon homolog 4 isoform 1 GN=CNIH4	2	NaN	0.07	0.62	NaN	NaN	0.59	0.36	NaN	NaN	-0.52	-0.42	NaN	NaN	1.14	2.7	NaN	NaN
NP_055313.1	NP_055313.1		2	20	NP_055313.1|NP_001295084.1	HOMO SAPIENS	33.9	2598	311.6	Golgi integral membrane protein 4 isoform 1 GN=GOLIM4	9	9	1.97	1.82	2.23	1.95	-4.78	-5.6	-4.55	-3.51	-0.61	-1.1	-1.73	-1.74	1.8	2.02	1.45	0.22
NP_001073005.1	NP_001073005.1		2	22	NP_001073005.1|NP_084333.1|NP_001293147.1|NP_001293146.1|NP_803235.1	HOMO SAPIENS	64.5	5489	132.7	trafficking protein particle complex subunit 6B isoform 1 GN=TRAPPC6B	9	8	-0.95	-0.62	-0.36	-0.6	-0.11	-0.1	0.37	0.36	-0.37	-0.28	0.11	0.12	1.66	1.37	1.45	1.06
NP_079811.1	NP_079811.1		2	27	NP_001028675.1|NP_079811.1	MUS MUSCULUS	59	3643	203.75	GTP-binding protein SAR1b GN=Sar1b	7	6	-1.65	-1.72	-2.05	-1.32	0.51	0.21	0.48	0.04	-0.67	-0.73	-0.61	0	1.92	1.64	1.45	1.3
NP_536316.1	NP_536316.1		2	11	NP_536316.1|NP_001158217.1|NP_001182029.1|NP_001182030.1|NP_001264848.1	HOMO SAPIENS	52.6	5472	133.46	protein tyrosine phosphatase type IVA 2 isoform 1 GN=PTP4A2	4	4	-1.77	-1.57	-1.69	-2.23	-2.29	-1.27	-2.85	-1.9	2.45	2.59	1.87	1.38	1.54	1.47	1.45	0.61
NP_001244942.2	NP_001244942.2		2	8	NP_001244942.2|NP_077728.3|NP_001244941.2|NP_004101.3|NP_001244943.2|NP_001244945.2	HOMO SAPIENS	60.9	1670	422.54	NADPH:adrenodoxin oxidoreductase, mitochondrial isoform 4 GN=FDXR	3	3	-0.67	-1.22	-0.85	-0.73	-0.67	-0.75	-1.72	-1.27	0.98	0.9	0.85	1.03	2.51	2.58	1.45	2.07
NP_002267.2	NP_002267.2		2	389	NP_002267.2|NP_689562.1|NP_003762.1|NP_002270.1|NP_001167570.1|NP_034789.2|NP_038598.1|P02534	HOMO SAPIENS	94.2	525	736.61	keratin, type I cytoskeletal 19 GN=KRT19	28	27	-0.42	-0.62	-1.01	-0.8	-1.51	-1.5	-2.09	-0.95	-0.12	-0.28	-0.81	0.14	2.08	2.02	1.45	2.45
NP_001269108.1	NP_001269108.1		2	38	NP_001269108.1|NP_036154.1|NP_001269109.1|NP_001269110.1|NP_001341855.1	HOMO SAPIENS	34.6	1741	238.86	serine/threonine-protein phosphatase 2A 56 kDa regulatory subunit epsilon isoform isoform a GN=PPP2R5E	13	14	-0.42	-0.37	0.29	-0.26	-1.7	-1.12	-1.04	-1.41	0.52	0.51	0.58	-0.6	1.73	1.32	1.45	0.63
NP_005580.1	NP_005580.1		2	49	NP_005580.1|NP_001265522.1|NP_001265523.1	HOMO SAPIENS	68.5	840	598.18	methylmalonate-semialdehyde dehydrogenase [acylating], mitochondrial isoform 1 precursor GN=ALDH6A1	15	12	-2.4	-2.12	-1.82	-1.45	-1.35	-1.53	-2.65	-1.27	1.26	1.21	1.1	1.17	2.08	2.1	1.45	1.44
NP_001028740.1	NP_001028740.1		2	26	NP_001028740.1|NP_001028738.1|NP_001275683.1|NP_060777.3|NP_001349797.1|NP_001156827.1|NP_001156826.1|NP_067511.4|NP_001275684.1|NP_001275687.1|NP_001028739.2|NP_001349799.1|NP_001349798.1	HOMO SAPIENS	33.8	2174	274.91	mitochondrial Rho GTPase 1 isoform 1 GN=RHOT1	13	9	-1.22	-1.05	-0.29	-0.75	-0.94	-1.06	-0.07	-1.61	1.1	1.21	1.62	-0.6	0.97	1.3	1.45	0.36
NP_001030331.1	NP_001030331.1		2	11	NP_001030331.1|NP_976050.1|NP_705788.1	HOMO SAPIENS	34.6	5801	118.67	protein FAM102A isoform a GN=FAM102A	6	4	-0.03	0.35	0	-0.86	0.08	0.08	-0.37	0.56	-0.49	-1.15	-0.85	-0.55	0.76	1.37	1.45	1.62
NP_001120662.1	NP_001120662.1		2	8	NP_001120662.1|NP_034898.1|NP_001272782.1|NP_001272783.1	HOMO SAPIENS	64.2	1694	417.82	tyrosine-protein kinase CSK GN=CSK	3	3	0.77	0.22	0.54	0.05	-1.32	-1.01	-0.22	-0.79	-0.12	-0.2	0.27	-0.25	0.76	0.48	1.45	2
NP_001138241.1	NP_001138241.1		2	70	NP_001138241.1|NP_001138242.1|NP_899236.1|NP_056363.2	HOMO SAPIENS	27.4	6	1619.39	dystonin isoform 2 GN=DST	37	31	0.55	0.6	1.17	1.14	-0.24	-0.21	-0.33	-0.52	-1.32	-1.52	-1.35	-1.47	1.35	1.59	1.43	0.07
NP_060937.1	NP_060937.1		2	19	NP_060937.1|NP_001139252.1|NP_080193.1	HOMO SAPIENS	47.4	4694	170.18	vesicle transport protein USE1 GN=USE1	10	8	-0.77	-0.9	-0.47	-1.01	0.94	0.8	0.59	0.02	-0.28	-0.2	0.61	-1.19	0.66	0.34	1.43	0.45
NP_001736.1	NP_001736.1		2	13	NP_001736.1|NP_031622.2	HOMO SAPIENS	42.9	4994	156.07	calcium signal-modulating cyclophilin ligand GN=CAMLG	7	5	-0.75	-0.77	0.11	-0.16	0.38	0.36	-0.91	-0.48	0.58	0.59	0.74	-1.07	0.95	0.58	1.43	-0.07
NP_078824.2	NP_078824.2		2	36	NP_078824.2|NP_001290330.1	HOMO SAPIENS	49.9	1538	443.8	centrosomal protein of 97 kDa isoform 1 GN=CEP97	23	9	-1.1	-0.97	-1.21	-1.56	-1.05	-0.75	-1.24	-1.03	0.89	0.65	1.03	0.66	1.49	1.52	1.43	0.97
NP_006010.2	NP_006010.2		2	18	NP_006010.2|NP_006044.1|NP_001337988.1	HOMO SAPIENS	21	1995	220.97	V-type proton ATPase 116 kDa subunit a isoform 3 isoform a GN=TCIRG1	9	6	-2.9	-3.07	-2.29	-2.26	0.46	0.31	1.41	-0.48	0.8	0.67	0.72	-0.48	1.42	1.61	1.43	0.85
NP_003837.1	NP_003837.1		2	22	NP_003837.1|NP_001171724.1|NP_001155859.1|NP_001155860.1	HOMO SAPIENS	53.2	5512	131.77	peroxisomal membrane protein 11B isoform 1 GN=PEX11B	6	8	-0.12	0.03	-0.02	-0.57	-0.78	-0.44	1.09	0.16	0.86	0.79	0.67	-0.94	1.09	1.11	1.43	-0.11
NP_689786.2	NP_689786.2		2	6	NP_689786.2	HOMO SAPIENS	7.8	7617	53.04	ras and EF-hand domain-containing protein GN=RASEF	4	NaN	-1.22	-0.6	NaN	NaN	-2.13	-2.39	NaN	NaN	1.9	1.71	NaN	NaN	1.04	1.3	NaN	NaN
NP_001216.1	NP_001216.1		2	13	NP_001216.1|NP_150649.1	HOMO SAPIENS	37.4	5151	148.6	caspase-4 isoform alpha precursor GN=CASP4	7	5	-1.07	-0.65	-0.4	0.05	1.67	1.76	0.2	0.87	-5.79	-5.14	-1.3	-1.03	2.2	2.14	1.43	2.05
NP_001026879.2	NP_001026879.2		1	5	NP_001026879.2|NP_060833.1	HOMO SAPIENS	18.4	7599	53.59	renalase isoform 1 precursor GN=RNLS	NaN	4	NaN	NaN	-1.03	-0.7	NaN	NaN	-0.39	-0.77	NaN	NaN	-1.19	-0.89	NaN	NaN	1.43	1.71
NP_150648.2	NP_150648.2		2	61	NP_150648.2|NP_056001.1|NP_001018048.1|NP_001018047.1|NP_766616.2	HOMO SAPIENS	18.2	944	568.63	vacuolar protein sorting-associated protein 13A isoform A GN=VPS13A	37	21	0.95	0.77	1.46	1.06	-1.78	-1.97	-0.98	-2.04	-0.31	-0.28	0	-1.26	0.95	0.72	1.43	-0.09
NP_037386.1	NP_037386.1		2	32	NP_037386.1	HOMO SAPIENS	53	1479	452.96	serine/threonine-protein kinase TBK1 GN=TBK1	16	9	-0.4	-0.37	0.07	-0.44	-0.32	-0.18	0.13	-0.54	-0.15	-0.39	-0.09	-0.87	1.66	1.52	1.43	0.27
NP_996892.1	NP_996892.1		2	17	NP_996892.1|NP_001290040.1|NP_001290041.1|NP_001290042.1	HOMO SAPIENS	54.3	3136	267.13	protein FAM45A isoform 1 GN=FAM45A	7	7	-1.75	-1.17	-0.36	-0.91	0.03	0.34	0.37	-0.08	0.06	0.08	0.43	-0.46	0.5	1.01	1.43	0.45
NP_510870.1	NP_510870.1		2	7	NP_510870.1|NP_001307903.1|NP_004367.2|NP_001307904.1|NP_001307905.1|NP_659123.2	HOMO SAPIENS	18.7	6365	95.44	cytochrome c oxidase assembly protein COX15 homolog isoform 1 GN=COX15	2	5	-2.52	-1.67	-0.36	-0.78	-0.65	-0.62	0.22	-0.87	1.35	1.15	1.35	-0.66	1.8	0.99	1.43	-0.13
NP_997237.2	NP_997237.2		2	12	NP_997237.2|NP_001334830.1|NP_080996.2	HOMO SAPIENS	11.9	3453	107.18	ankyrin repeat domain-containing protein 13D isoform 1 GN=ANKRD13D	5	5	-1.55	-1.52	-1.37	-1.56	0.19	-0.1	-0.41	0.2	-0.12	-0.14	-0.02	0.2	2.22	1.9	1.43	1.91
NP_057725.1	NP_057725.1		2	11	NP_057725.1|NP_001310996.1|NP_001310995.1|NP_062526.1	HOMO SAPIENS	19.9	7023	72.25	glycerophosphodiester phosphodiesterase 1 isoform 1 GN=GDE1	3	5	-0.25	-0.55	0.25	-0.36	0.65	0.34	-0.17	-0.65	-0.21	0.14	-0.25	-1.56	0.62	1.06	1.43	0.47
NP_005778.1	NP_005778.1		2	3	NP_005778.1|NP_001006942.1	HOMO SAPIENS	5	8491	32.15	dol-P-Man:Man(5)GlcNAc(2)-PP-Dol alpha-1,3-mannosyltransferase isoform a GN=ALG3	NaN	2	NaN	NaN	-0.9	-2.36	NaN	NaN	1.7	0.5	NaN	NaN	0.7	-3.02	NaN	NaN	1.43	-0.52
NP_055612.2	NP_055612.2		2	3	NP_055612.2|NP_001157785.1	HOMO SAPIENS	3.7	8207	38.05	zinc finger and BTB domain-containing protein 24 isoform 1 GN=ZBTB24	NaN	2	NaN	NaN	-0.45	-1.58	NaN	NaN	1.35	0.32	NaN	NaN	-0.47	-0.69	NaN	NaN	1.43	0.34
NP_291027.3	NP_291027.3		2	3	NP_291027.3|NP_963921.1	HOMO SAPIENS	14.2	6436	92.47	E3 ubiquitin-protein ligase TRIM41 isoform 1 GN=TRIM41	2	NaN	-1.87	-1.32	NaN	NaN	-1.56	-1.12	NaN	NaN	0.31	0.31	NaN	NaN	0.95	0.89	NaN	NaN
NP_001306590.1	NP_001306590.1		2	8	NP_001306590.1|NP_001306595.1	HOMO SAPIENS	84.4	5338	139.93	transmembrane protein 263 isoform a GN=TMEM263	2	NaN	-0.97	-0.47	NaN	NaN	0.32	-0.03	NaN	NaN	1.13	1.21	NaN	NaN	1.4	1.66	NaN	NaN
NP_001601.1	NP_001601.1		2	24	NP_001601.1|NP_001289418.1|NP_001343945.1|NP_001289420.1|NP_001289419.1|NP_001289421.1	HOMO SAPIENS	35.4	4387	187.58	lysosomal acid phosphatase isoform 1 precursor GN=ACP2	7	9	-1.27	-1.15	-1.24	-1.19	0.4	-0.21	0.07	0.62	-0.28	-0.62	-0.49	-0.76	1.82	1.81	1.43	0.74
NP_056167.1	NP_056167.1		2	19	NP_056167.1|NP_758436.1	HOMO SAPIENS	44.5	3585	234.09	GDP-fucose protein O-fucosyltransferase 1 isoform 1 precursor GN=POFUT1	7	6	-2.02	-1.82	-1.46	-2.02	0.16	-0.26	-0.02	-0.4	1.47	1.15	0.94	0.92	1.63	1.08	1.43	1.39
NP_038629.2	NP_038629.2		2	4	NP_038629.2|NP_002440.2|NP_001350555.1	MUS MUSCULUS	27.7	8548	31.18	homeobox protein MSX-2 GN=Msx2	2	2	-1.12	-0.9	-0.99	-1.56	-1.05	-0.78	-0.48	-0.52	1.2	0.79	1.55	1.7	0.09	-0.02	1.43	1.75
NP_001096654.1	NP_001096654.1		2	23	NP_001096654.1|NP_001264242.1|NP_034360.2|NP_001272387.1|NP_001274746.1	HOMO SAPIENS	25.4	2941	283.91	formin-1 isoform b GN=FMN1	12	10	-1.6	-1.8	-1.8	-1.76	-3.78	-3.27	-3.02	-2.8	2.08	1.63	2.29	1.31	1.4	1.61	1.43	0.7
NP_001008550.1	NP_001008550.1		2	3	NP_001008550.1	MUS MUSCULUS	3.9	5731	53.13	zinc finger FYVE domain-containing protein 26 GN=Zfyve26	NaN	2	NaN	NaN	0.4	1.04	NaN	NaN	-1.31	-0.56	NaN	NaN	-0.38	-1.44	NaN	NaN	1.43	0.65
NP_009297.2	NP_009297.2		2	30	NP_009297.2|NP_005148.2|NP_001106174.1|NP_033724.2|NP_001269974.1|NP_001269975.1|NP_001269976.1	HOMO SAPIENS	33.4	2414	330.6	tyrosine-protein kinase ABL1 isoform b GN=ABL1	15	14	-1.47	-1.17	-0.72	-0.99	0.05	0.31	-0.33	-0.44	-0.06	-0.14	0.56	-0.11	1.49	1.47	1.43	0.74
NP_005727.1	NP_005727.1		2	49	NP_005727.1|NP_058556.1	HOMO SAPIENS	68.6	2059	370.85	alpha-centractin GN=ACTR1A	14	10	-0.8	-0.92	-0.43	-1.01	-0.11	-0.26	-0.15	-0.79	0.64	0.59	0.34	0.34	1.63	1.66	1.43	1.03
NP_001269592.1	NP_001269592.1		2	16	NP_001269592.1|NP_001269593.1|NP_001269594.1|NP_001269595.1|NP_001269596.1|NP_001269597.1	HOMO SAPIENS	19.3	1261	209.75	[F-actin]-monooxygenase MICAL2 isoform a GN=MICAL2	6	7	0.87	0.85	1.24	0.8	-1.67	-1.79	-0.59	-0.65	-0.98	-1.18	0.22	-1.4	1.56	1.18	1.43	0.29
NP_079199.2	NP_079199.2		2	105	NP_079199.2|NP_061285.2	HOMO SAPIENS	38.1	424	820.01	nuclear pore membrane glycoprotein 210 precursor GN=NUP210	47	34	-3.55	-3.2	-1.96	-2.44	0.24	0.26	2.28	-1.31	2.05	2.14	1.48	-0.37	0.09	0.07	1.43	0.16
NP_032512.2	NP_032512.2		2	41	NP_032512.2	MUS MUSCULUS	39.6	907	433.13	aminopeptidase N GN=Anpep	17	15	0.35	0.35	0.7	-0.6	-0.46	-0.05	0.87	0.06	-0.49	-0.59	-0.9	-0.25	0.69	0.53	1.43	0.27
NP_001123484.1	NP_001123484.1		2	27	NP_001123484.1|NP_004776.3|NP_001239002.1|NP_001239004.1|NP_001239005.1	HOMO SAPIENS	62	2416	330.52	Na(+)/H(+) exchange regulatory cofactor NHE-RF2 isoform a GN=SLC9A3R2	10	8	-3.35	-2.6	-3.84	-3.76	-0.84	-0.83	-1.89	-0.69	1.56	1.21	0.34	0.6	3.15	2.77	1.43	2.92
NP_150592.1	NP_150592.1		2	11	NP_150592.1|NP_001307337.1|NP_001307338.1	HOMO SAPIENS	32.9	6452	91.89	mitochondrial inner membrane protease ATP23 homolog isoform a GN=ATP23	5	4	-1.37	-1.12	-2.05	-0.52	-0.81	-1.87	-0.81	-0.97	1.56	1.1	0.65	0.87	2.13	2.53	1.43	2.16
NP_076288.1	NP_076288.1		2	3	NP_076288.1	MUS MUSCULUS	40.1	590	553.67	protein O-GlcNAcase GN=Mgea5	2	NaN	0.92	0.77	NaN	NaN	0.19	-0.13	NaN	NaN	0.31	0.2	NaN	NaN	0.62	0.07	NaN	NaN
NP_057441.1	NP_057441.1		2	6	NP_057441.1|NP_001230704.1	HOMO SAPIENS	63.5	495	765.93	LIM domain and actin-binding protein 1 isoform 2 GN=LIMA1	2	2	-4	-4.47	-4.27	-3.68	-8.47	-7.7	-6.2	-4.42	2.61	2.28	1.46	1.79	2.67	2.58	1.43	2.38
NP_077184.2	NP_077184.2		2	5	NP_077184.2	MUS MUSCULUS	17.3	2689	218.45	dolichyl-diphosphooligosaccharide--protein glycosyltransferase subunit STT3B GN=Stt3b	3	NaN	-0.1	-0.03	NaN	NaN	0.35	0.44	NaN	NaN	-0.71	-0.42	NaN	NaN	-0.76	-1.47	NaN	NaN
NP_001070910.1	NP_001070910.1		2	3	NP_001070910.1	HOMO SAPIENS	75.8	658	596.65	heterogeneous nuclear ribonucleoproteins C1/C2 isoform a GN=HNRNPC	2	NaN	-0.6	-1.57	NaN	NaN	1.67	1.43	NaN	NaN	-1.72	-1.38	NaN	NaN	-1.3	1.2	NaN	NaN
NP_149098.2	NP_149098.2		2	38	NP_149098.2|NP_001036182.1|NP_694756.1|NP_001343960.1|NP_001343961.1	HOMO SAPIENS	53.7	3166	264.99	GTP-binding protein 10 isoform 2 GN=GTPBP10	14	13	-1.75	-1.52	-1.62	-1.74	0.38	0.36	-0.81	0.42	0.12	0.06	0.63	0.78	1.18	1.16	1.41	1.01
NP_006422.1	NP_006422.1		2	67	NP_006422.1|NP_001185771.1	HOMO SAPIENS	84.2	494	766.4	T-complex protein 1 subunit beta isoform 1 GN=CCT2	13	11	-0.67	-0.8	-0.9	-0.57	0.13	-0.23	-0.2	-0.36	-0.49	-0.56	-0.29	-0.09	2.06	1.76	1.41	1.48
NP_001074002.1	NP_001074002.1		2	14	NP_001074002.1	HOMO SAPIENS	72.5	3657	229.53	protein unc-119 homolog B GN=UNC119B	6	4	-0.35	-0.77	-0.56	-0.88	-1.54	-1.5	-2.02	-0.85	0.03	0.2	0.63	-0.11	2.32	0.87	1.41	2.32
NP_036296.2	NP_036296.2		2	6	NP_036296.2|NP_001158240.1|NP_001158241.1|NP_001158244.1|NP_001158242.1	HOMO SAPIENS	14.5	7208	65.59	F-box/WD repeat-containing protein 2 GN=FBXW2	3	2	-0.67	-1.12	1.08	0.54	-0.49	-0.34	-0.11	-0.87	-0.52	-0.34	0.88	-0.16	-0.09	0.26	1.41	0.25
NP_001269633.1	NP_001269633.1		2	89	NP_001269633.1|NP_001269634.1|NP_001269635.1|NP_005733.1|NP_001269636.1	HOMO SAPIENS	58.1	866	590.18	protein disulfide-isomerase A6 isoform a GN=PDIA6	16	17	-1.3	-1.32	-1.19	-0.7	0.89	0.86	0.11	0.67	-1.47	-1.74	-1.62	-0.69	2.18	2.26	1.41	1.8
NP_071898.2	NP_071898.2		2	17	NP_071898.2	HOMO SAPIENS	38.1	4190	198.79	E3 ubiquitin-protein ligase RNF25 GN=RNF25	6	7	-0.15	-0.27	-0.97	-0.29	-0.16	-0.05	-0.26	0.32	-2.18	-2.25	-1.33	-0.71	2.18	1.66	1.41	1.96
NP_055232.1	NP_055232.1		2	5	NP_055232.1|NP_573497.1|NP_001120713.1	HOMO SAPIENS	17	8055	41.8	bcl-2-binding component 3 isoform 4 GN=BBC3	2	3	-2.72	-3.12	-2.56	-2.49	-2	-1.74	-1.81	-0.65	1.84	1.41	0.4	1.15	1.63	1.98	1.41	2.27
NP_001293124.1	NP_001293124.1		2	5	NP_001293120.1|NP_001293124.1|NP_001317238.1	HOMO SAPIENS	66.9	4670	154.77	cAMP-regulated phosphoprotein 19 isoform 2 GN=ARPP19	2	2	-1.17	-1.9	-1.39	-2.7	0.11	0.23	-0.46	0.52	2.05	2.36	1.17	0.11	1.85	1.64	1.41	2.9
NP_001289474.1	NP_001289474.1		2	8	NP_001289474.1|NP_001078.2	HOMO SAPIENS	37.2	3898	215.97	angio-associated migratory cell protein isoform 1 GN=AAMP	2	2	0.82	0.42	-0.13	0.78	-0.49	0.03	-0.7	0.36	-1.07	-2.11	-0.97	-0.53	2.82	2.22	1.41	2.09
NP_064601.3	NP_064601.3		2	98	NP_064601.3|NP_001306111.1|NP_001306112.1	HOMO SAPIENS	69.6	605	699.31	aminopeptidase B isoform a GN=RNPEP	24	23	-1.55	-1.45	-1.12	-1.53	0.51	0.65	0.57	-0.08	0.03	0.03	0.49	-0.39	1.3	1.25	1.41	0.56
NP_116185.2	NP_116185.2		2	77	NP_116185.2	HOMO SAPIENS	74.7	1422	462.83	synapse-associated protein 1 GN=SYAP1	22	21	-0.67	-0.77	-0.85	-0.54	-0.76	-0.65	-1.7	0.06	-0.25	-0.06	0	0.25	1.68	1.57	1.41	1.91
NP_035711.2	NP_035711.2		2	61	NP_035711.2	MUS MUSCULUS	44.5	168	612.63	thrombospondin-2 precursor GN=Thbs2	20	20	-1.2	-0.92	-1.44	-1.69	1.03	1.14	2.05	0.71	-1.04	-0.84	-2.09	-0.48	1.16	1.04	1.41	0.05
NP_054735.3	NP_054735.3		2	15	NP_001306000.1|NP_054735.3|NP_001306001.1|NP_001306002.1	HOMO SAPIENS	50.7	1558	440.58	phosphatidylinositide phosphatase SAC1 isoform 1 GN=SACM1L	8	6	-2.37	-2.15	-0.22	-1.35	0.86	1.04	0.94	-0.18	0.61	0.59	0.99	-0.92	0.64	0.63	1.41	-0.29
NP_001295049.1	NP_001295049.1		2	3	NP_001295049.1|NP_055906.2|NP_001351254.1|NP_808473.2	HOMO SAPIENS	1.6	8613	30.21	TOG array regulator of axonemal microtubules protein 1 isoform 1 GN=TOGARAM1	2	NaN	0.35	-0.25	NaN	NaN	-0.59	0.34	NaN	NaN	-0.06	-0.84	NaN	NaN	1.54	1.59	NaN	NaN
NP_004915.2	NP_004915.2		2	22	NP_004915.2	HOMO SAPIENS	83.4	70	1474.13	alpha-actinin-4 isoform 1 GN=ACTN4	2	2	1.2	0.52	1.17	1.89	-1.59	-1.87	-1.98	-1.63	-0.98	-1.46	-1.24	-0.5	1.87	1.61	1.41	0.58
NP_573475.2	NP_573475.2		2	4	NP_573475.2|NP_001300689.1|NP_001300690.1	MUS MUSCULUS	3.1	9193	20.47	toll-like receptor 8 isoform 1 precursor GN=Tlr8	2	NaN	-3.55	-2.17	NaN	NaN	-2.97	-3.06	NaN	NaN	0.71	0.93	NaN	NaN	2.7	2.82	NaN	NaN
NP_110390.1	NP_110390.1		2	89	NP_110390.1	HOMO SAPIENS	71.2	1905	387.87	high mobility group nucleosome-binding domain-containing protein 5 GN=HMGN5	22	23	-3.12	-3.27	-3.96	-3.63	-0.62	-0.31	-2.24	0.2	0.95	0.9	0.67	0	2.22	1.98	1.41	2.97
NP_005828.2	NP_005828.2		2	8	NP_005828.2	HOMO SAPIENS	37.8	6545	88.69	ribonuclease P protein subunit p20 GN=POP7	3	3	-0.17	-0.17	-1.03	0.34	-0.54	0.47	0.09	0.1	-1.29	-1.24	-1.37	0.11	1.54	1.69	1.41	3.13
NP_071402.1	NP_071402.1		2	5	NP_071402.1	HOMO SAPIENS	12.9	8315	35.79	brain-specific serine protease 4 precursor GN=PRSS22	2	3	-0.25	-0.03	0.63	0.86	-1.05	-1.06	-0.91	-1.35	-1.69	-1.71	-2.11	-1.14	2.06	1.9	1.41	1.91
NP_006741.1	NP_006741.1		2	7	NP_006741.1	HOMO SAPIENS	43.3	2913	286.81	beta-2-syntrophin GN=SNTB2	2	3	-0.37	0.17	0.67	0.44	-0.24	-0.26	0.67	-0.6	0.83	0.45	0.7	-0.12	0.85	0.75	1.41	0.61
NP_061849.2	NP_061849.2		2	4	NP_061849.2|NP_780330.2	HOMO SAPIENS	9	7915	45.32	sodium-coupled neutral amino acid transporter 2 isoform 1 GN=SLC38A2	2	2	0.07	-0.17	-0.18	-1.27	-1.27	-0.78	-0.52	-0.99	0.21	0.22	0.4	-1.65	2.27	1.01	1.41	-0.4
NP_001182144.1	NP_001182144.1		2	6	NP_001182144.1|NP_659414.2|NP_001287787.1	HOMO SAPIENS	20.9	5264	143.33	DENN domain-containing protein 1B isoform 3 GN=DENND1B	5	NaN	-0.52	-0.07	NaN	NaN	0.13	0.44	NaN	NaN	2.02	1.07	NaN	NaN	0.21	0.26	NaN	NaN
NP_001310991.1	NP_001310991.1		2	185	NP_001310991.1|NP_940953.2|NP_001310992.1|NP_001310993.1|NP_001310994.1|NP_001287796.1	HOMO SAPIENS	51.4	103	1306.38	transport and Golgi organization protein 1 homolog isoform 3 precursor GN=MIA3	65	62	-1.55	-1.57	-0.83	-1.3	-0.84	-0.78	-0.78	-0.91	1.16	1.18	1.53	-0.11	1.35	1.37	1.41	0.29
NP_001304995.1	NP_001304995.1		2	69	NP_001304995.1|NP_055637.2	HOMO SAPIENS	46	597	697.95	protein transport protein Sec24D isoform 2 GN=SEC24D	23	18	-1.85	-1.67	-1.08	-1.14	1.48	1.56	2.18	0.56	-1.01	-1.04	-0.83	-1.1	1.04	0.92	1.41	-0.07
NP_056007.1	NP_056007.1		2	3	NP_056007.1|NP_877398.1	HOMO SAPIENS	22.6	3459	243.15	1-phosphatidylinositol 4,5-bisphosphate phosphodiesterase beta-1 isoform a GN=PLCB1	2	NaN	1.05	1.22	NaN	NaN	1.54	1.48	NaN	NaN	-0.09	-0.76	NaN	NaN	-1.51	-1.76	NaN	NaN
NP_057336.3	NP_057336.3		2	79	NP_057336.3	HOMO SAPIENS	38.8	41	1941.87	baculoviral IAP repeat-containing protein 6 GN=BIRC6	35	33	-0.57	-0.32	0.4	-0.34	0.78	1.01	0.46	0.14	-1.35	-1.38	-0.43	-1.6	0.95	0.75	1.41	0.02
NP_001269160.1	NP_001269160.1		2	28	NP_001269160.1|NP_001159869.1	HOMO SAPIENS	39.3	3558	235.8	armadillo repeat-containing X-linked protein 2 GN=ARMCX2	12	9	0.05	-0.12	0.79	-0.21	0.19	-0.08	-0.22	-0.85	-2.27	-2.25	-2.34	-2.02	1.49	1.35	1.41	0.47
NP_002064.1	NP_002064.1		2	10	NP_002064.1|NP_001345777.1	HOMO SAPIENS	22.8	6948	74.85	guanine nucleotide-binding protein G(z) subunit alpha GN=GNAZ	5	2	-1.92	-1.42	-1.82	-2.72	0.32	0.18	-0.37	-0.73	1.53	1.55	1.21	-0.37	-0.52	-0.1	1.41	0.34
NP_056993.2	NP_056993.2		2	96	NP_056993.2	HOMO SAPIENS	38.6	164	1103.29	neuroblastoma-amplified sequence GN=NBAS	47	40	-1.07	-1.1	-0.25	-0.86	0.78	0.88	1.13	-0.16	-0.15	-0.14	0.22	-1.6	0.69	0.72	1.41	0.09
NP_078789.2	NP_078789.2		2	74	NP_078789.2	HOMO SAPIENS	47.3	306	910.1	FYVE and coiled-coil domain-containing protein 1 GN=FYCO1	37	30	-3.27	-3.12	-3.75	-4.28	-0.94	-0.7	-1.41	-1.05	1.44	1.43	1.37	0.92	1.3	1.47	1.41	0.85
NP_078908.1	NP_078908.1		2	8	NP_078908.1|NP_001074637.1|NP_001124534.1|NP_001124535.1	HOMO SAPIENS	35.5	7409	59.42	histone deacetylase complex subunit SAP30L isoform 1 GN=SAP30L	4	4	-0.32	-0.62	-0.63	-0.54	-2.51	-2.23	-2.87	-1.29	0.61	0.62	0.47	0.73	1.61	1.64	1.41	1.71
NP_004767.1	NP_004767.1		1	2	NP_004767.1|NP_062809.2	HOMO SAPIENS	6.4	8624	30.01	beta-1,4-galactosyltransferase 5 GN=B4GALT5	NaN	2	NaN	NaN	-0.47	-0.44	NaN	NaN	0.76	0.83	NaN	NaN	-2.65	-1.76	NaN	NaN	1.41	0.25
NP_031734.3	NP_031734.3		2	4	NP_031734.3	MUS MUSCULUS	31.3	223	843.59	citron Rho-interacting kinase GN=Cit	3	NaN	0.17	-0.62	NaN	NaN	-2.19	-1.35	NaN	NaN	0.55	0.51	NaN	NaN	0.5	0.43	NaN	NaN
NP_073592.1	NP_073592.1		2	5	NP_073592.1	HOMO SAPIENS	9.7	7872	46.53	inositol-pentakisphosphate 2-kinase GN=IPPK	3	NaN	0.03	-0.15	NaN	NaN	-0.16	0	NaN	NaN	-0.21	-0.59	NaN	NaN	0.88	1.28	NaN	NaN
NP_054700.2	NP_054700.2		2	51	NP_054700.2|NP_001284583.1|NP_001189452.1|NP_001284581.1|NP_001189451.1|NP_001189450.1|NP_001185760.1|NP_766550.1	HOMO SAPIENS	33.4	2012	376.2	epithelial discoidin domain-containing receptor 1 isoform 3 precursor GN=DDR1	23	18	0.05	-0.12	0.49	0.13	-0.43	-0.23	0.02	-0.48	0.09	-0.03	0.52	-0.94	1.33	1.25	1.41	0.2
NP_001153778.1	NP_001153778.1		2	9	NP_001153778.1|NP_003886.3|NP_982271.2|NP_001153774.1	HOMO SAPIENS	15.1	3125	267.85	synaptojanin-1 isoform d GN=SYNJ1	4	2	0	-0.4	-1.48	-1.09	-0.59	-0.7	-0.07	-0.48	0.25	-0.59	-0.36	-0.96	1.35	1.16	1.41	1.15
NP_002878.2	NP_002878.2		2	92	NP_002878.2	HOMO SAPIENS	71.6	383	845.43	arginine--tRNA ligase, cytoplasmic GN=RARS	26	26	-1.42	-1.4	-0.47	-0.78	0.67	0.49	0.85	-0.24	0.12	0.08	0.63	-0.83	1.37	0.87	1.41	-0.02
NP_940863.3	NP_940863.3		2	34	NP_940863.3	HOMO SAPIENS	42.4	2254	347.83	LON peptidase N-terminal domain and RING finger protein 2 GN=LONRF2	17	12	0.62	0.5	0.47	-0.16	-3.35	-3.19	-2.33	-3.23	0.49	0.45	0.65	-0.05	1.49	1.64	1.41	1.03
NP_055452.3	NP_055452.3		2	28	NP_055452.3|NP_001139310.1|NP_001139311.1|NP_001240319.1	HOMO SAPIENS	45.6	3945	213.04	mitochondrial fission regulator 1 isoform 1 GN=MTFR1	12	12	-1.3	-1.6	-3.53	-3.66	-1.27	-1.4	-2.48	-0.46	1.35	0.93	1.03	1.15	1.59	1.66	1.41	2.14
NP_003449.2	NP_003449.2		2	4	NP_003449.2	HOMO SAPIENS	1.3	8865	25.65	protein bassoon GN=BSN	2	2	0.8	-0.6	-1.37	-1.92	1.29	0.8	-1.15	-1.17	-0.46	0.34	-1.39	-0.3	0.54	0.77	1.41	2.09
NP_001135974.1	NP_001135974.1		2	42	NP_001135974.1	HOMO SAPIENS	54.3	1034	546.49	relA-associated inhibitor GN=PPP1R13L	18	18	-0.55	-0.85	-1.26	-0.7	0	0.42	-0.91	0.12	-0.95	-0.9	-1.15	-0.53	1.87	1.83	1.41	2.25
NP_004619.3	NP_004619.3		2	44	NP_004619.3|NP_001341658.1|NP_001341656.1|NP_001341659.1|NP_001341655.1|NP_033557.2	HOMO SAPIENS	31.4	1792	403.96	DNA repair protein complementing XP-C cells GN=XPC	26	15	0.12	0.15	0.83	0.36	-0.65	-0.96	-0.5	-1.21	-0.64	-0.67	-0.52	-0.18	1.85	1.9	1.41	0.45
NP_113654.4	NP_113654.4		2	15	NP_113654.4|NP_001153844.1|NP_001308575.1	HOMO SAPIENS	21.5	2566	314.69	trafficking protein particle complex subunit 9 isoform a GN=TRAPPC9	8	7	-0.22	-0.17	0.22	-0.31	-0.05	0	0.09	-0.38	0.52	0.48	0.29	-0.89	0.8	0.87	1.41	0.13
NP_057370.1	NP_057370.1		2	68	NP_057370.1|NP_001182147.1	HOMO SAPIENS	80.3	2980	280.44	L-xylulose reductase isoform 1 GN=DCXR	15	14	-2.32	-2.52	-1.73	-1.79	-4.02	-3.45	-2.48	-2.46	1.96	1.66	1.51	1.12	2.15	2.22	1.39	1.55
NP_851853.1	NP_851853.1		2	33	NP_851853.1|NP_001335639.1|NP_001137416.1	HOMO SAPIENS	57.4	1646	425.54	LEM domain-containing protein 2 isoform 1 GN=LEMD2	9	14	0.47	0.47	0.56	0.21	-0.89	-0.6	-1.09	-1.35	-0.61	-0.7	-0.38	-0.99	1.11	0.89	1.39	0.47
NP_659436.1	NP_659436.1		2	22	NP_659436.1|NP_705773.2	HOMO SAPIENS	28.9	3905	215.77	leucine-rich repeat-containing protein 45 GN=LRRC45	10	12	-0.5	-0.67	-1.15	-1.63	-0.51	-0.62	-1.59	-0.73	-0.25	-0.45	0.09	0.14	1.66	2.14	1.39	2.9
NP_006254.1	NP_006254.1		2	28	NP_006254.1|NP_788955.1|NP_001268457.1|NP_001268458.1	HOMO SAPIENS	74.2	2529	318.72	proteasome activator complex subunit 1 isoform 1 GN=PSME1	8	6	-2.15	-2.17	-1.84	-1.35	-1.38	-1.87	-1.91	-0.81	1.75	1.71	1.64	0.66	2.13	1.81	1.39	1.1
NP_005848.2	NP_005848.2		2	31	NP_005848.2	HOMO SAPIENS	29	3462	242.94	CAAX prenyl protease 1 homolog GN=ZMPSTE24	7	6	-1.25	-1.12	-0.11	-0.83	1.92	2	2.07	0.44	-1.96	-2.05	-1.35	-2.73	0.17	0.43	1.39	-0.27
NP_055321.1	NP_055321.1		2	12	NP_055321.1|NP_001304822.1|NP_001304823.1	HOMO SAPIENS	31.5	5321	140.59	torsin-1B isoform 1 precursor GN=TOR1B	7	5	-0.92	-0.77	-0.27	-0.42	0.16	-0.13	0.44	0.04	-1.07	-0.81	-0.76	-0.71	1.33	1.61	1.39	0.7
NP_001188409.1	NP_001188409.1		2	10	NP_001188409.1|NP_665682.1|NP_115912.1|NP_001188410.1|NP_001188411.1|NP_001277664.1	HOMO SAPIENS	26.9	1515	281.86	oxysterol-binding protein-related protein 6 isoform c GN=OSBPL6	6	4	-3.82	-3.3	-3.89	-3.22	-2.99	-2.49	-2.44	-3.09	3.34	3.15	2.97	1.17	1.11	0.6	1.39	0.63
NP_001033073.1	NP_001033073.1		2	41	NP_001033073.1|NP_612637.1|NP_001158273.1|NP_001158274.1	HOMO SAPIENS	27.6	2335	338.2	putative sodium-coupled neutral amino acid transporter 10 isoform a GN=SLC38A10	17	15	1.42	1.27	2	1.89	-1.19	-1.22	-0.33	-0.65	-4.54	-4.75	-4.47	-3.39	2.01	2.05	1.39	0.63
NP_065830.2	NP_065830.2		2	32	NP_065830.2|NP_001006658.1|NP_001152999.1|NP_766058.3	HOMO SAPIENS	21.7	3051	274.2	WD repeat-containing protein 35 isoform 2 GN=WDR35	20	10	-0.87	-0.85	0.07	-0.57	-0.19	-0.08	0.26	-0.65	0.34	0.08	1.03	-0.94	0.62	0.53	1.39	0.18
NP_001034437.1	NP_001034437.1		2	26	NP_001034437.1	HOMO SAPIENS	56.5	1692	417.92	EGF-containing fibulin-like extracellular matrix protein 1 precursor GN=EFEMP1	9	9	2.85	2.7	2.11	2.96	-3.97	-5.06	-3.98	-2.9	-6.04	-3.71	-6.16	-4.31	2.82	2.07	1.39	2.47
NP_055639.2	NP_055639.2		2	8	NP_055639.2	HOMO SAPIENS	35.1	2629	309.1	F-BAR and double SH3 domains protein 2 GN=FCHSD2	3	5	-0.1	0.17	-0.49	-0.8	-1.38	-0.86	-0.83	-0.62	-0.25	-1.01	-0.49	-0.04	2.44	2.51	1.39	1.6
NP_001335.1	NP_001335.1		2	10	NP_001335.1|NP_001106829.1	HOMO SAPIENS	35.3	7271	63.72	dolichyl-diphosphooligosaccharide--protein glycosyltransferase subunit DAD1 GN=DAD1	4	4	1	0.75	1.57	0.39	0.16	0.08	0.59	-0.2	-0.92	-0.9	-0.61	-2.4	0.92	0.7	1.39	-0.34
NP_061914.3	NP_061914.3		2	6	NP_061914.3|NP_001107656.1|NP_001288799.1|NP_001288800.1|NP_001287976.1|NP_001288801.1|NP_780583.1	HOMO SAPIENS	16.3	6292	98.02	peptide chain release factor 1-like, mitochondrial isoform 1 GN=MTRF1L	2	4	-0.8	-1.05	-0.76	-0.75	-1.67	-1.4	-1.68	-1.69	0.37	0.28	0.9	0.73	1.44	2.05	1.39	1.64
NP_060699.3	NP_060699.3		2	5	NP_060699.3|NP_001346999.1	HOMO SAPIENS	10.2	8140	39.72	AP-5 complex subunit mu-1 GN=AP5M1	2	3	-0.03	0.05	1.35	0.86	-0.35	-0.96	-2.02	-1.77	-1.96	-1.15	-0.36	-0.53	-0.19	0.36	1.39	0.79
NP_004277.2	NP_004277.2		2	3	NP_004277.2	HOMO SAPIENS	50.3	1727	413	GTP-binding protein 1 GN=GTPBP1	2	NaN	-1.25	-1.07	NaN	NaN	0.78	0.31	NaN	NaN	-0.03	-0.56	NaN	NaN	-1.07	-0.65	NaN	NaN
NP_036365.1	NP_036365.1		2	77	NP_036365.1|NP_001165906.1	HOMO SAPIENS	62	430	813.03	rab3 GTPase-activating protein catalytic subunit isoform 2 GN=RAB3GAP1	32	23	-0.8	-0.9	-0.27	-0.6	0.16	0.1	0.46	-0.36	0.34	0.39	0.61	-0.69	1.18	0.89	1.39	0.29
NP_444492.1	NP_444492.1		2	18	NP_444492.1|NP_057329.3	MUS MUSCULUS	33.8	5041	154.33	estradiol 17-beta-dehydrogenase 11 precursor GN=Hsd17b11	10	6	0.12	0.07	0.16	-1.04	-0.92	-1.01	0.39	-0.97	1.2	0.79	0.16	-0.57	0.31	0.19	1.39	-0.05
NP_861452.2	NP_861452.2		2	7	NP_861452.2	HOMO SAPIENS	11.7	6100	105.99	probable C-mannosyltransferase DPY19L4 GN=DPY19L4	2	4	0.45	0.32	1.91	1.19	0.89	-0.34	0.17	-2.5	1.29	1.43	-0.67	-1.54	1.23	1.35	1.39	0.07
NP_006026.3	NP_006026.3		2	64	NP_006026.3|NP_001275694.1	HOMO SAPIENS	43.9	224	1008.77	serine/threonine-protein kinase MRCK beta GN=CDC42BPB	26	26	-0.92	-0.82	-0.16	-0.44	-0.57	-0.31	-0.57	-0.97	0.52	0.48	0.85	-0.46	1.59	1.57	1.39	0.49
NP_006280.3	NP_006280.3		2	77	NP_006280.3	HOMO SAPIENS	75.9	20	2725.49	talin-1 GN=TLN1	27	22	0.97	0.87	0.9	0.75	-0.78	-0.78	-0.83	-1.11	-2.42	-2.28	-1.66	-1.42	1.92	1.76	1.39	0.63
NP_787117.3	NP_787117.3		2	18	NP_787117.3	HOMO SAPIENS	52.3	3800	220.85	UPF0600 protein C5orf51 GN=C5orf51	7	9	-1.4	-1.05	-0.38	-0.78	1.03	1.14	0.87	0.36	-0.77	-1.07	-0.47	-0.89	0.8	0.82	1.39	0.09
NP_077269.3	NP_077269.3		2	9	NP_077269.3|NP_001308038.1|NP_001308039.1	HOMO SAPIENS	12.3	6962	74.13	reticulophagy regulator 2 isoform 1 GN=RETREG2	3	6	-1.65	-0.75	-0.34	-0.83	-0.94	-1.4	-0.33	-0.48	0.52	-0.59	0.94	-0.87	1.4	1.2	1.39	-0.11
NP_001191063.1	NP_001191063.1		2	12	NP_001191063.1|NP_852100.3|NP_112150.1|NP_112207.1	MUS MUSCULUS	17.2	7185	66.4	complement C1q tumor necrosis factor-related protein 3 isoform 1 precursor GN=C1qtnf3	5	3	-1.37	-1.05	-1.03	-2.21	0.59	0.47	0.87	-0.16	-1.5	-1.8	-2.25	-1.05	2.34	1.78	1.39	0.97
NP_006570.1	NP_006570.1		2	7	NP_006570.1	HOMO SAPIENS	11.3	8177	38.87	3-beta-hydroxysteroid-Delta(8), Delta(7)-isomerase GN=EBP	2	2	-2.77	-1.7	-1.42	-2.88	0.65	0.78	2.42	0.62	-0.37	0	0.79	-1.65	-0.19	-0.36	1.39	-0.34
NP_003019.2	NP_003019.2		2	4	NP_003019.2|NP_001028478.1	HOMO SAPIENS	3.3	9113	21.56	SH2 domain-containing adapter protein B GN=SHB	2	NaN	0.65	0.75	NaN	NaN	-3.48	-3.32	NaN	NaN	-2.02	-0.59	NaN	NaN	2.08	1.81	NaN	NaN
NP_002849.1	NP_002849.1		2	20	NP_002849.1|NP_001116146.1	HOMO SAPIENS	53.1	1309	481.44	ATP-binding cassette sub-family D member 3 isoform a GN=ABCD3	9	7	-1.97	-2.15	-0.16	-0.73	-3.08	-2.41	-0.81	-2.12	2.48	2.42	2.29	-0.37	0.35	-0.07	1.39	0.07
NP_667339.1	NP_667339.1		2	13	NP_667339.1	HOMO SAPIENS	64.4	4999	155.93	E3 ubiquitin-protein ligase ZNRF2 GN=ZNRF2	4	6	-1.55	-1.32	-2.79	-2.15	0.08	0.73	-0.24	1.01	-1.5	-2.84	-2.81	-1.28	2.18	1.98	1.39	2.59
NP_033256.2	NP_033256.2		2	13	NP_033256.2	MUS MUSCULUS	15.9	4995	100.81	sterol O-acyltransferase 1 GN=Soat1	4	5	0.6	0.45	0.99	-0.62	0.65	0.47	0.87	-0.65	0.21	0.48	-0.11	-1.7	-0.26	-0.41	1.39	-0.22
NP_065132.1	NP_065132.1		2	28	NP_065132.1|NP_001017408.1	HOMO SAPIENS	58.6	2348	337.05	Golgi-associated PDZ and coiled-coil motif-containing protein isoform a GN=GOPC	10	8	1.37	1.17	0.92	1.48	-0.38	0	-0.02	0.16	-2.76	-3.12	-2.99	-1.33	1.4	1.18	1.39	1.69
NP_056456.1	NP_056456.1		2	32	NP_056456.1|NP_690042.1	HOMO SAPIENS	67.2	998	557.05	testin isoform 1 GN=TES	10	7	-1.47	-1.67	-1.84	-1.12	-1	-0.8	-0.74	0.04	0.34	0.59	0.02	0.39	1.87	1.59	1.39	2.07
NP_001303677.1	NP_001303677.1		2	3	NP_001303677.1	MUS MUSCULUS	14	7254	60.2	tetraspanin-14 GN=Tspan14	NaN	2	NaN	NaN	0.27	-0.99	NaN	NaN	-0.22	-1.01	NaN	NaN	-0.36	-2.06	NaN	NaN	1.39	0.25
NP_001003897.1	NP_001003897.1		2	5	NP_001003897.1	HOMO SAPIENS	23.5	8612	30.23	protein MANBAL GN=MANBAL	2	2	-3.55	-2.95	-4.29	-4.57	-0.24	-0.44	-0.09	0.04	0.77	1.41	2.07	0.25	0.92	0.51	1.39	-0.05
NP_005713.1	NP_005713.1		2	116	NP_005713.1|NP_666355.1|NP_001005386.1|NP_001349828.1	HOMO SAPIENS	53.2	2511	320.3	actin-related protein 2 isoform b GN=ACTR2	16	14	-0.2	-0.05	0.16	0.1	-0.24	-0.21	-0.2	-0.63	0	0	0.27	-0.27	1.18	1.08	1.39	0.54
NP_066284.2	NP_066284.2		2	31	NP_066284.2|NP_001269917.1|NP_001269919.1|NP_001269918.1|NP_001269920.1|NP_932349.2|NP_001269916.1|NP_001180564.1|NP_001180565.1|NP_001264793.1	HOMO SAPIENS	57.1	2911	286.93	dehydrogenase/reductase SDR family member 4 isoform 1 GN=DHRS4	8	6	-1.22	-1.62	-0.72	-0.62	-0.86	-1.17	-1.39	-0.06	-0.12	0.39	0.61	0.44	2.06	1.88	1.39	1.82
NP_072047.4	NP_072047.4		2	6	NP_072047.4|NP_001276103.1|NP_001276104.1|NP_001276105.1	HOMO SAPIENS	46.7	1599	434.04	vacuolar protein sorting-associated protein 52 homolog isoform 1 GN=VPS52	3	3	-0.87	-0.42	0.05	-0.34	-0.05	-0.31	-0.28	-1.05	-0.09	0.17	0.16	-1.58	1.11	0.43	1.39	-0.36
NP_573441.2	NP_573441.2		2	74	NP_573441.2|NP_060199.3|NP_001277345.1	HOMO SAPIENS	65.2	689	653.67	epidermal growth factor receptor kinase substrate 8-like protein 1 isoform a GN=EPS8L1	33	30	-3.87	-4.37	-3.98	-4.77	-2.83	-2.57	-2.83	-1.84	2.27	1.94	1.26	1.47	2.2	2.12	1.39	2.56
NP_064522.3	NP_064522.3		2	58	NP_064522.3	HOMO SAPIENS	67.6	504	755.75	GRIP1-associated protein 1 GN=GRIPAP1	22	21	-2.02	-1.85	-2.47	-2.18	-1.83	-1.48	-2.44	-1.35	1.47	1.35	0.99	1.28	1.8	1.85	1.39	2.25
NP_001307799.1	NP_001307799.1		2	15	NP_001307799.1|NP_001307806.1|NP_001307800.1|NP_082324.1	HOMO SAPIENS	49.3	5190	147.14	solute carrier family 25 member 35 isoform a GN=SLC25A35	10	5	-0.07	-0.05	1.48	0.6	-0.51	0.23	-0.65	-1.81	0	-0.53	0.34	-1.22	1.51	1.42	1.39	0.11
NP_001036143.1	NP_001036143.1		2	21	NP_001036143.1|NP_001278788.1	HOMO SAPIENS	81.8	2597	311.71	rho-related GTP-binding protein RhoC precursor GN=RHOC	10	5	-2.25	-2.27	-0.9	-0.03	-0.54	-0.62	-0.94	-1.23	1.69	1.83	0.25	0.16	0.57	0.43	1.39	1.26
NP_001245349.1	NP_001245349.1		2	4	NP_001245349.1	HOMO SAPIENS	48.8	2780	227.68	abscission/NoCut checkpoint regulator isoform 2 GN=ZFYVE19	NaN	2	NaN	NaN	-2.54	-2.78	NaN	NaN	-1.63	0.42	NaN	NaN	-0.27	0.46	NaN	NaN	1.39	3.57
NP_001034662.2	NP_001034662.2		2	9	NP_001034662.2|NP_001137470.1|NP_001137473.1|NP_055507.1|NP_001121197.1	HOMO SAPIENS	26.2	4399	186.69	SEC14-like protein 1 isoform b GN=SEC14L1	4	3	0.03	-0.37	-0.52	-0.91	-0.05	-0.78	-0.28	-0.5	0.21	0.14	0.58	-0.16	0.64	1.2	1.39	0.4
NP_057105.2	NP_057105.2		1	2	NP_057105.2|NP_001342423.1	HOMO SAPIENS	29.2	6042	108.31	ubiquitin-conjugating enzyme E2 J1 GN=UBE2J1	NaN	2	NaN	NaN	0.58	0.31	NaN	NaN	-0.91	-0.42	NaN	NaN	-1.8	-2.08	NaN	NaN	1.39	0.49
NP_000378.1	NP_000378.1		2	17	NP_000378.1	HOMO SAPIENS	55.8	4053	206.68	mitochondrial carnitine/acylcarnitine carrier protein GN=SLC25A20	5	9	-2.55	-2.25	-0.16	-0.91	0.32	0.52	0.83	-0.3	0.58	0.2	1.64	-0.18	0.95	0.46	1.37	-0.09
NP_067021.1	NP_067021.1		2	5	NP_067021.1|NP_872580.1|NP_694728.1|NP_001193807.1	HOMO SAPIENS	11.8	8067	41.51	carboxy-terminal domain RNA polymerase II polypeptide A small phosphatase 1 isoform 1 GN=CTDSP1	NaN	3	NaN	NaN	0.11	0	NaN	NaN	-0.85	-1.17	NaN	NaN	1.28	0.23	NaN	NaN	1.37	0.22
NP_004779.2	NP_004779.2		2	36	NP_004779.2|NP_001191006.1	HOMO SAPIENS	43.1	996	557.42	ubiquitin conjugation factor E4 A isoform 1 GN=UBE4A	18	11	-1.22	-1.37	-0.65	-1.09	0.65	0.75	0.72	-0.06	0.18	0.2	0.45	-1.56	0.97	0.58	1.37	-0.05
NP_055529.2	NP_055529.2		2	28	NP_055529.2|NP_598887.3	HOMO SAPIENS	18.3	2817	294.85	intraflagellar transport protein 140 homolog GN=IFT140	20	7	-1.42	-1.02	-0.22	-0.16	-1.78	-2	-0.11	-0.69	1.47	1.35	1.15	-0.3	1.14	1.28	1.37	1.24
NP_003024.1	NP_003024.1		2	11	NP_003024.1|NP_033203.1|NP_008858.1|NP_033205.2	HOMO SAPIENS	32.9	5850	116.25	CMP-N-acetylneuraminate-beta-galactosamide- alpha-2,3-sialyltransferase 1 GN=ST3GAL1	6	5	0.8	0.35	0.65	1.3	-1.89	-1.89	-0.35	-0.34	-2.67	-3.6	-0.97	-0.91	2.46	2.36	1.37	1.28
NP_001338.2	NP_001338.2		2	7	NP_001338.2	HOMO SAPIENS	9.6	5927	113	diacylglycerol kinase theta GN=DGKQ	4	3	-2.12	-2.72	0.09	-0.29	-2.4	-1.95	0.02	-1.61	1.23	0.59	1.03	0.35	1.63	1.71	1.37	0.97
NP_001129494.1	NP_001129494.1		2	3	NP_001129494.1|NP_001306972.1|NP_004545.2|NP_001275731.1|NP_001350610.1|NP_001185895.1|NP_001185896.1|NP_001185894.1|NP_001350611.1	HOMO SAPIENS	10.6	6272	99.03	nuclear factor of activated T-cells, cytoplasmic 4 isoform 1 GN=NFATC4	NaN	2	NaN	NaN	-2.16	-1.56	NaN	NaN	-0.83	0.52	NaN	NaN	-3.82	-1.63	NaN	NaN	1.37	2.65
NP_056094.1	NP_056094.1		2	10	NP_056094.1|NP_001317115.1|NP_001317116.1|NP_083333.1	HOMO SAPIENS	30.8	3537	237.09	TBC1 domain family member 30 isoform 1 GN=TBC1D30	9	NaN	-0.35	-0.45	NaN	NaN	-4.53	-4.51	NaN	NaN	-0.58	-0.53	NaN	NaN	2.89	2.6	NaN	NaN
NP_005923.2	NP_005923.2		2	60	NP_005923.2	HOMO SAPIENS	53.5	1191	506.74	mitochondrial intermediate peptidase GN=MIPEP	24	21	-1.22	-0.87	0.27	-0.36	-0.27	-0.18	-0.54	-0.83	0.28	0.2	1.24	-0.07	1.21	1.04	1.37	0.18
NP_057190.2	NP_057190.2		2	33	NP_057190.2|NP_001269961.1|NP_878255.1|NP_001244305.1|NP_001269960.1	HOMO SAPIENS	69.6	665	665.24	sec1 family domain-containing protein 1 isoform a GN=SCFD1	12	10	-0.5	-0.57	-0.4	-0.49	-0.49	-0.65	-0.61	-1.03	0.52	0.67	0.56	0.12	1.28	0.94	1.37	0.27
NP_009114.1	NP_009114.1		2	131	NP_009114.1|NP_001289958.1|NP_001156396.1|NP_062736.2	HOMO SAPIENS	64.8	512	750.97	plakophilin-3 isoform PKP3a GN=PKP3	44	37	-4.8	-4.4	-3.98	-4.77	-0.03	0.18	-0.5	0.18	1.53	1.57	1.57	1.24	1.44	1.35	1.37	1.19
NP_080681.1	NP_080681.1		2	10	NP_080681.1	MUS MUSCULUS	54.2	5178	147.7	ras-related protein Rab-32 GN=Rab32	5	3	-0.37	0.03	1.42	2.36	0.11	-0.21	0.09	-0.04	-0.09	0.17	0.54	0.57	-1.33	-0.39	1.37	1.12
NP_003650.1	NP_003650.1		2	53	NP_003650.1	HOMO SAPIENS	58.8	1093	531.38	alkyldihydroxyacetonephosphate synthase, peroxisomal precursor GN=AGPS	18	16	-2.7	-2.75	-1.12	-1.32	-2.72	-2.83	-1.5	-2	2.64	2.47	1.93	0.83	0.92	0.96	1.37	0.34
NP_055842.2	NP_055842.2		2	64	NP_055842.2|NP_001310948.1|NP_001272376.1|NP_001272373.1|NP_001272374.1|NP_001272377.1|NP_001272378.1|NP_001310949.1|NP_001310950.1	HOMO SAPIENS	73.3	458	792.75	pyridoxal-dependent decarboxylase domain-containing protein 1 isoform 1 GN=PDXDC1	15	14	-2.8	-2.1	-1.39	-1.74	-1.43	-1.53	-0.72	-1.49	1.99	2	1.37	0.99	1.37	1.45	1.37	0.9
NP_001303602.1	NP_001303602.1		2	28	NP_001303602.1	MUS MUSCULUS	30.8	3966	211.76	sphingosine-1-phosphate lyase 1 GN=Sgpl1	13	9	0.55	0.25	0.54	-0.6	-0.67	-0.6	0.04	-1.51	0.52	0.51	0.43	-1.93	-0.24	-0.65	1.37	0.02
NP_001002755.1	NP_001002755.1		2	5	NP_001002755.1|NP_056515.2|NP_001002756.1	HOMO SAPIENS	30.3	6278	98.77	NFU1 iron-sulfur cluster scaffold homolog, mitochondrial isoform 2 GN=NFU1	2	2	-1.05	-1.22	-1.28	-0.73	0.7	0.73	-1.59	0.36	0.15	0.25	0	0.59	2.6	2.1	1.37	2.25
NP_758961.1	NP_758961.1		2	29	NP_758961.1|NP_001138825.1|NP_001273340.1|NP_001273341.1	HOMO SAPIENS	35.2	3122	228.83	ETS-related transcription factor Elf-1 isoform a GN=ELF1	10	13	-1.25	-1.67	-1.17	-0.99	-1.81	-1.35	-2.44	-1.03	1.1	0.93	0.61	0.71	1.75	1.06	1.37	2.02
NP_666283.1	NP_666283.1		2	3	NP_666283.1	MUS MUSCULUS	15.3	301	315.13	condensin complex subunit 1 GN=Ncapd2	2	NaN	0.15	0.17	NaN	NaN	-0.4	-0.13	NaN	NaN	-0.25	-0.65	NaN	NaN	-2.13	-2.43	NaN	NaN
NP_115679.2	NP_115679.2		2	70	NP_115679.2|NP_001182751.1	HOMO SAPIENS	79.1	1031	546.73	hydroxysteroid dehydrogenase-like protein 2 isoform 1 GN=HSDL2	26	22	-0.97	-1.12	-0.38	-0.34	-1.29	-1.35	-2.05	-1.41	0.98	0.7	0.85	0.76	1.73	1.57	1.37	0.99
NP_775561.1	NP_775561.1		2	51	NP_775561.1	MUS MUSCULUS	41.3	609	698.4	cartilage intermediate layer protein 1 precursor GN=Cilp	21	19	0.12	-0.1	-1.21	-0.29	0.27	0.31	0.11	0.26	-1.35	-1.43	-2.77	-1.26	1.92	1.66	1.37	2.29
NP_006562.1	NP_006562.1		2	7	NP_006562.1	HOMO SAPIENS	85.7	4479	180.9	dynactin subunit 6 GN=DCTN6	NaN	3	NaN	NaN	-0.72	-1.48	NaN	NaN	-1.15	-0.2	NaN	NaN	0.67	1.01	NaN	NaN	1.37	1.39
NP_065751.1	NP_065751.1		2	9	NP_065751.1|NP_945149.2	HOMO SAPIENS	45.9	2269	345.18	protein phosphatase 1H GN=PPM1H	4	2	-2.27	-2.57	-2.72	-2.88	-5.18	-5.66	-15.19	-4.28	2.91	3.32	2.59	2.54	1.7	1.54	1.37	1.53
NP_079472.1	NP_079472.1		2	25	NP_079472.1	HOMO SAPIENS	58	4101	203.69	grpE protein homolog 1, mitochondrial precursor GN=GRPEL1	7	7	-1	-1.5	-1.33	-0.78	-1.13	-1.06	-2.15	-1.19	0.67	0.53	0.56	1.07	2.15	1.85	1.37	1.89
NP_002745.1	NP_002745.1		2	31	NP_002745.1|NP_036080.2|NP_002960.2|NP_001290181.1|NP_038899.1	HOMO SAPIENS	50.4	3769	222.76	mitogen-activated protein kinase 13 GN=MAPK13	13	10	-0.15	0	0.05	-0.36	-0.38	-0.31	-0.39	-0.91	0.06	0.08	-0.22	-0.14	1.54	1.25	1.37	0.38
NP_694992.2	NP_694992.2		2	17	NP_694992.2	HOMO SAPIENS	57.7	4262	194.17	leucine-rich repeat-containing protein 57 GN=LRRC57	5	4	-0.85	-0.65	-0.83	-0.34	-0.05	-0.1	-0.65	-0.54	-0.4	-0.73	-0.43	0.09	2.06	1.49	1.37	1.66
NP_001272822.1	NP_001272822.1		2	3	NP_001074835.1|NP_001272822.1|NP_001272823.1	MUS MUSCULUS	16.9	1869	240.89	vacuolar protein sorting-associated protein 8 homolog isoform 1 GN=Vps8	NaN	2	NaN	NaN	0.9	-0.08	NaN	NaN	-0.2	-1.23	NaN	NaN	1.48	-0.99	NaN	NaN	1.37	-0.09
NP_001188306.1	NP_001188306.1		2	112	NP_001188306.1|NP_001173.2|NP_001189333.2	HOMO SAPIENS	71.6	740	633.01	alpha-aminoadipic semialdehyde dehydrogenase isoform 2 GN=ALDH7A1	29	26	-0.95	-0.9	-1.21	-0.86	1.11	1.04	0.54	0.6	-1.59	-1.52	-0.81	-0.51	1.49	1.3	1.37	1.08
NP_004554.3	NP_004554.3		2	99	NP_004554.3|NP_001278485.1|NP_001018083.2	HOMO SAPIENS	75.9	425	819.68	phosphoenolpyruvate carboxykinase [GTP], mitochondrial isoform 1 precursor GN=PCK2	23	21	-3.02	-3.05	-3.51	-3.4	-2.21	-2.26	-2.59	-2.58	2.39	2.22	1.69	1.62	1.92	1.81	1.37	1.37
NP_036271.1	NP_036271.1		2	19	NP_036271.1	HOMO SAPIENS	28.8	5012	155.48	secretion-regulating guanine nucleotide exchange factor GN=SERGEF	8	11	-0.55	-0.35	-0.38	-0.08	-1.92	-1.58	-1.65	-1.59	0.8	0.84	0.47	0.05	2.01	1.57	1.37	1.78
NP_000135.2	NP_000135.2		2	4	NP_000135.2|NP_032070.1|NP_852090.1	HOMO SAPIENS	34.2	7248	64.52	frataxin, mitochondrial isoform 1 preproprotein GN=FXN	2	2	-0.4	-0.1	-1.44	-1.48	0.38	0.08	-1.48	-0.6	0.74	0.98	0.81	0.92	1.28	0.92	1.37	1.71
NP_005947.3	NP_005947.3		2	135	NP_005947.3	HOMO SAPIENS	73.2	269	945.81	C-1-tetrahydrofolate synthase, cytoplasmic GN=MTHFD1	35	32	-2.52	-2.35	-2.43	-2.36	0.76	0.67	0.22	0.54	0.18	0.2	0.36	0.37	1.8	1.57	1.35	1.51
NP_001124147.1	NP_001124147.1		2	40	NP_001124147.1|NP_001316556.1|NP_001316609.1	HOMO SAPIENS	40.6	2721	301.64	calmegin precursor GN=CLGN	19	14	-5.27	-5.15	-3.66	-4.05	-3.8	-4.1	-2.26	-2.78	3.56	3.15	2.5	1.17	1.3	1.3	1.35	0.65
NP_060828.2	NP_060828.2		2	21	NP_060828.2|NP_001338227.1|NP_001338229.1|NP_001338228.1	HOMO SAPIENS	49.6	1374	470.74	ATP-binding cassette sub-family F member 3 isoform 1 GN=ABCF3	6	7	-2.27	-2.65	-1.44	-1.5	1.56	1.66	1.41	1.11	-0.09	0.08	0.54	-0.12	0.5	0.51	1.35	0.61
NP_005521.1	NP_005521.1		2	13	NP_005521.1	HOMO SAPIENS	63.3	2181	356.91	isocitrate dehydrogenase [NAD] subunit alpha, mitochondrial precursor GN=IDH3A	5	5	-1.87	-1.9	-0.25	-0.49	-2.91	-3.09	-1.33	-1.35	1.07	1.15	1.51	1.01	2.53	2.14	1.35	1.6
NP_001254476.1	NP_001254476.1		2	8	NP_001254476.1|NP_001254475.1|NP_001128230.1|NP_001254473.1|NP_001254474.1	HOMO SAPIENS	59.2	4861	162.81	ADP-ribosylation factor-related protein 1 isoform a GN=ARFRP1	2	2	0.75	0.52	0.63	0.34	-1.35	-1.45	-1.04	-0.38	-0.83	-0.67	-0.83	-0.43	2.34	2.17	1.35	2.05
NP_001180442.1	NP_001180442.1		2	6	NP_001180442.1|NP_060434.2|NP_001180444.1|NP_001317408.1|NP_001317405.1|NP_001317406.1|NP_001180443.1|NP_001239407.1|NP_659047.2	HOMO SAPIENS	11.3	7296	62.74	zinc transporter 6 isoform 1 GN=SLC30A6	4	NaN	-1.55	-1.2	NaN	NaN	0.16	0.13	NaN	NaN	-1.26	-1.43	NaN	NaN	1.92	2.02	NaN	NaN
NP_001338457.1	NP_001338457.1		2	39	NP_001338457.1|NP_001338456.1	HOMO SAPIENS	15.2	1864	392.04	probable helicase senataxin isoform 2 GN=SETX	25	13	-1	-0.82	0	-0.31	-0.13	-0.21	-0.09	-0.58	-0.46	-0.62	-0.27	-0.62	1.77	1.49	1.35	0.79
NP_942600.1	NP_942600.1		2	21	NP_942600.1|NP_004205.2|NP_001240761.1|NP_067413.1	HOMO SAPIENS	36.8	4338	190.02	acidic fibroblast growth factor intracellular-binding protein isoform a GN=FIBP	9	10	-1	-0.8	-0.16	-0.91	-1.54	-1.43	-0.44	-0.91	1.35	1.38	1.93	0.59	0.85	0.82	1.35	-0.22
NP_620137.2	NP_620137.2		2	21	NP_620137.2|NP_001139504.1	HOMO SAPIENS	33.7	2652	307.19	F-BAR domain only protein 2 isoform a GN=FCHO2	7	8	-1.02	-0.6	-0.99	-1.04	-0.73	-0.44	-0.52	-0.24	0.4	0.2	0.27	0.34	2.58	2.53	1.35	1.19
NP_002026.1	NP_002026.1		2	15	NP_002026.1	HOMO SAPIENS	33.7	5356	138.86	3-ketodihydrosphingosine reductase precursor GN=KDSR	5	6	0.85	0.65	1.48	1.06	-0.94	-1.04	0	-1.61	-0.74	-0.42	0.13	-1.49	1.28	0.99	1.35	-0.31
NP_001291650.1	NP_001291650.1		2	13	NP_001291650.1|NP_033978.1	MUS MUSCULUS	13.3	6363	95.46	ectonucleoside triphosphate diphosphohydrolase 1 isoform 1 GN=Entpd1	5	5	-0.03	0.2	0.25	-0.91	-0.86	-0.93	-0.35	-0.12	0.31	0.42	0.29	-0.04	0.88	0.14	1.35	0.27
NP_001340158.1	NP_001340158.1		2	11	NP_001340158.1|NP_001340159.1|NP_001258285.1|NP_653207.1	HOMO SAPIENS	21.7	5685	123.33	folliculin isoform 3 GN=FLCN	6	5	0.12	0.07	0.72	0.1	-0.81	-0.54	-0.61	-1.71	0.03	0.25	0.29	-0.28	1.09	1.04	1.35	0.25
NP_034675.1	NP_034675.1		1	2	NP_034675.1	MUS MUSCULUS	43.2	5582	128.3	H-2 class II histocompatibility antigen gamma chain isoform 2 GN=Cd74	NaN	2	NaN	NaN	-3.46	-1.69	NaN	NaN	-2.18	-3.73	NaN	NaN	0.45	2.63	NaN	NaN	1.35	0.72
NP_001305995.1	NP_001305995.1		2	3	NP_001305995.1|NP_001305998.1|NP_001305999.1|NP_071729.1|NP_001342538.1	HOMO SAPIENS	20	8170	39.06	integrin beta-1-binding protein 1 isoform 1 GN=ITGB1BP1	2	NaN	-0.6	-0.15	NaN	NaN	-0.13	-0.57	NaN	NaN	-0.49	-0.45	NaN	NaN	1.11	0.96	NaN	NaN
NP_001091742.1	NP_001091742.1		2	44	NP_001091742.1|NP_001311151.1	HOMO SAPIENS	69	1387	468.09	hydroxymethylglutaryl-CoA synthase, cytoplasmic isoform 1 GN=HMGCS1	13	12	-2.67	-2.1	-1.78	-1.76	1.94	2.02	0.59	1.33	-2.45	-2.59	-1.89	-1.79	1.73	1.37	1.35	2.32
NP_057359.2	NP_057359.2		2	7	NP_057359.2|NP_001035486.2	HOMO SAPIENS	38.9	6926	75.72	thioredoxin reductase-like selenoprotein T precursor GN=SELENOT	4	3	0	0.05	1.12	-0.05	-0.19	-0.23	-1.17	-1.27	0.18	0.06	1.01	-0.46	0.54	0.58	1.35	-0.16
NP_001073886.1	NP_001073886.1		2	23	NP_001073886.1|NP_001332899.1|NP_001349125.1|NP_001304927.1|NP_001333096.1|NP_001333100.1|NP_001308252.1|NP_001186253.1|NP_001308246.1|NP_001308251.1|NP_001308247.1|NP_001308249.1|NP_001308278.1|NP_001026891.2|NP_079116.2|NP_001229401.1	HOMO SAPIENS	24	3804	220.66	zinc finger protein 629 GN=ZNF629	8	12	-1.9	-2.05	-2	-1.61	0.22	0.08	-0.7	0.52	0.12	0.08	0.11	0.27	2.04	1.69	1.35	1.89
NP_112157.2	NP_112157.2		2	5	NP_112157.2	HOMO SAPIENS	19.5	2485	67.85	zinc finger protein 696 GN=ZNF696	2	3	0.47	0.8	1.89	2.31	0.76	1.17	-0.98	-1.39	-0.43	-0.42	-1.08	0.78	-0.09	0.1	1.35	1.26
NP_001182016.1	NP_001182016.1		2	5	NP_001182016.1	HOMO SAPIENS	33.9	7332	61.77	gamma-glutamylaminecyclotransferase GN=GGACT	3	NaN	-2.32	-1.62	NaN	NaN	-3.59	-4.75	NaN	NaN	0.83	1.38	NaN	NaN	2.51	2.65	NaN	NaN
NP_001070675.1	NP_001070675.1		2	90	NP_001070675.1|NP_001070676.1|NP_001177978.1|NP_001070674.1|NP_057295.2|NP_001287674.1|NP_001287673.1	HOMO SAPIENS	54	545	734.68	protein transport protein Sec31A isoform 1 GN=SEC31A	24	19	-1.17	-1.02	-0.43	-0.42	0.7	0.86	0.76	-0.12	-0.31	-0.11	0.02	-0.2	1.37	1.13	1.35	0.58
NP_055051.1	NP_055051.1		2	39	NP_055051.1|NP_001303279.1|NP_034452.3	HOMO SAPIENS	37.5	2584	312.54	dihydroxyacetone phosphate acyltransferase isoform 1 GN=GNPAT	18	16	-0.65	-0.77	0.34	-0.54	-0.78	-0.7	-0.67	-1.73	1.69	1.29	1.42	-1.3	0.19	-0.05	1.35	-0.31
NP_001976.1	NP_001976.1		2	30	NP_001976.1|NP_001014763.1	HOMO SAPIENS	76.4	2618	309.96	electron transfer flavoprotein subunit beta isoform 1 GN=ETFB	11	10	-1.17	-1.12	-0.36	0.08	1.97	1.74	0.91	1.77	-6.01	-5.96	-5.19	-3.35	1.51	1.52	1.35	1.6
NP_055230.2	NP_055230.2		2	13	NP_055230.2|NP_766614.2	HOMO SAPIENS	10.5	5672	124.08	zinc finger and BTB domain-containing protein 11 GN=ZBTB11	8	4	0	0.27	0.29	-0.73	-0.38	-0.13	-0.28	-0.99	0.25	0	0.56	0.09	0.73	0.51	1.35	-0.4
NP_005393.2	NP_005393.2		2	12	NP_005393.2	HOMO SAPIENS	65.5	3358	249.9	ras-related protein Ral-A precursor GN=RALA	2	2	-0.3	-0.15	-0.36	0.62	0.43	0.26	-0.52	0.42	-1.07	-1.83	-0.85	-1.33	1.54	1.23	1.35	0.67
NP_031593.2	NP_031593.2		2	4	NP_031593.2	MUS MUSCULUS	1	8938	24.45	protein bassoon GN=Bsn	2	2	NaN	-5.92	-1.28	-1.04	4.48	4.9	-0.17	-0.6	-7.11	-5.99	-0.83	0.14	-3.98	-4.24	1.35	1.84
NP_001277237.1	NP_001277237.1		2	293	NP_001277237.1	MUS MUSCULUS	66	15	2941.33	collagen alpha-1(XII) chain precursor GN=Col12a1	77	77	-1.52	-1.42	-1.33	-2.44	1.4	1.37	2.72	0.77	-1.04	-0.98	-1.6	-1.1	1.02	0.82	1.35	-0.56
NP_891554.1	NP_891554.1		2	75	NP_891554.1	HOMO SAPIENS	52.1	895	582.02	MICAL-like protein 2 GN=MICALL2	28	32	-1.8	-1.62	-1.93	-1.58	0.32	0.6	-0.87	0.73	-0.21	-0.34	-0.29	0.04	1.77	1.54	1.35	1.48
NP_002504.2	NP_002504.2		2	31	NP_002504.2|NP_062704.2	HOMO SAPIENS	73.3	3827	219.35	nucleoside diphosphate kinase 3 precursor GN=NME3	12	8	-3.7	-4.17	-3.73	-4.36	-1.81	-1.63	-0.89	-1.45	1.96	1.97	1.69	1.08	1.51	1.61	1.35	1.06
NP_001276668.1	NP_001276668.1		2	10	NP_001276668.1|NP_001276645.1|NP_001304848.1|NP_001182.1	MUS MUSCULUS	35.3	6903	76.59	bcl-2-like protein 1 isoform b GN=Bcl2l1	3	6	-2.3	-2.37	-1.28	-1.45	-1.35	-1.22	-1.09	-0.95	2.24	1.88	1.44	0.92	0.76	0.43	1.35	0.36
NP_036566.1	NP_036566.1		2	5	NP_036566.1	HOMO SAPIENS	7.2	7778	48.73	sialin GN=SLC17A5	NaN	4	NaN	NaN	1.35	1.17	NaN	NaN	1.17	-0.12	NaN	NaN	-2.79	-3.12	NaN	NaN	1.35	0.11
NP_065833.1	NP_065833.1		2	8	NP_065833.1|NP_001074706.1	HOMO SAPIENS	16	7294	62.93	kelch-like protein 42 GN=KLHL42	3	4	-1.35	-1.1	0.16	-0.6	-1.97	-1.19	-0.61	-0.65	0.15	0.34	0.38	0.04	1.61	1.54	1.35	0.88
NP_001070670.1	NP_001070670.1		2	5	NP_001070670.1|NP_001277396.1|NP_001070656.1|NP_671704.3|NP_001277397.1|NP_056634.3	MUS MUSCULUS	7.3	8610	30.25	heparan-sulfate 6-O-sulfotransferase 2 isoform 1 GN=Hs6st2	2	3	-0.17	0.05	-0.7	-0.91	-0.05	-0.42	-0.09	-0.5	-0.71	-0.17	-0.22	-0.59	2.13	2.14	1.35	1.66
NP_703157.2	NP_703157.2		2	3	NP_703157.2|NP_056635.2|NP_056633.2	HOMO SAPIENS	3.3	9424	17.66	heparan-sulfate 6-O-sulfotransferase 3 precursor GN=HS6ST3	NaN	2	NaN	NaN	0.02	-0.29	NaN	NaN	0.24	-0.5	NaN	NaN	-0.22	-0.18	NaN	NaN	1.35	0.94
NP_037366.1	NP_037366.1		2	5	NP_037366.1|NP_001287921.1|NP_001295322.1	HOMO SAPIENS	57.3	4269	193.78	eukaryotic translation initiation factor 3 subunit K isoform 1 GN=EIF3K	3	NaN	-0.45	0	NaN	NaN	-0.35	-0.29	NaN	NaN	0.74	0.31	NaN	NaN	1.14	0.89	NaN	NaN
NP_115503.2	NP_115503.2		2	13	NP_115503.2|NP_001092264.1|NP_001229293.1|NP_001229292.1|NP_001229294.1	HOMO SAPIENS	20	5298	141.71	FTS and Hook-interacting protein isoform 1 GN=FAM160A2	9	4	-0.92	-0.3	-0.4	-0.75	-0.22	-0.34	-0.74	-1.03	0.95	0.93	1.64	-0.23	1.04	0.99	1.35	0.16
NP_055994.2	NP_055994.2		2	49	NP_055994.2|NP_001138586.1|NP_001271266.1	HOMO SAPIENS	43.4	574	718.33	RRP12-like protein isoform 1 GN=RRP12	25	18	-0.22	-0.32	-0.05	-0.31	0.22	0.29	1.04	-0.79	-1.16	-1.04	-0.58	-1.15	0.95	0.89	1.33	-0.2
NP_758869.1	NP_758869.1		2	21	NP_758869.1|NP_722548.1|NP_758863.1|NP_758866.1|NP_758871.1|NP_002380.3|NP_758861.1|NP_758868.1|NP_758862.1|NP_758865.1|NP_758867.1|NP_758860.1	HOMO SAPIENS	24.5	5123	150.27	membrane cofactor protein isoform 2 precursor GN=CD46	8	9	-1.87	-2.07	-1.24	-1.56	-0.62	-0.54	-0.63	-0.28	1.84	1.69	2.16	-0.21	1.14	0.63	1.33	0.36
NP_005331.1	NP_005331.1		2	24	NP_005331.1	HOMO SAPIENS	78.5	4812	165.19	histidine triad nucleotide-binding protein 1 GN=HINT1	6	4	-1.1	-1.1	-1.87	-0.73	-0.27	-0.31	-0.39	-0.38	0.58	0.08	0.27	-0.3	1.23	1.98	1.33	2.23
NP_056493.3	NP_056493.3		2	17	NP_056493.3|NP_085098.1|NP_001191126.1	HOMO SAPIENS	9.6	35	305.73	neurobeachin isoform 1 GN=NBEA	11	4	0.65	0.5	0.52	0.42	-2.1	-2.31	-2.57	-2.72	1.16	0.87	1.24	-0.59	0.57	0.67	1.33	-0.11
NP_079408.3	NP_079408.3		2	6	NP_079408.3|NP_001304853.1	HOMO SAPIENS	11.4	5053	154.04	WD repeat-containing protein 19 isoform 1 GN=WDR19	4	2	-0.52	-0.65	-0.22	-0.96	-0.78	-0.86	-1.35	-1.65	0.8	0.84	1.3	-0.5	0.5	1.16	1.33	-0.38
NP_004595.2	NP_004595.2		2	8	NP_004595.2|NP_001259025.1|NP_001259024.1	HOMO SAPIENS	51.8	3999	195.15	syntaxin-4 isoform 3 GN=STX4	3	3	-1.62	-1.57	-0.76	-0.23	-1.35	-1.22	-1.11	-0.65	1.47	1.12	1.15	-0.51	1.28	0.75	1.33	0.65
NP_001139588.1	NP_001139588.1		2	37	NP_001340871.1|NP_001340872.1|NP_001139588.1|NP_996772.1|NP_996773.1|NP_001139587.1|NP_001340873.1|NP_996774.1	HOMO SAPIENS	25.9	344	435.31	disco-interacting protein 2 homolog A isoform g GN=DIP2A	23	10	-0.03	-0.17	0.49	0.23	-0.3	-0.54	-0.2	-1.03	-0.12	-0.25	0.07	-0.91	1.28	1.3	1.33	0.4
NP_001289307.1	NP_001289307.1		2	22	NP_001289307.1	HOMO SAPIENS	34	2546	316.81	rabenosyn-5 GN=RBSN	8	10	-0.17	-0.2	-0.29	0.1	0.08	0.16	-0.54	0.14	-0.4	-0.96	-0.31	-0.18	1.42	1.18	1.33	1.44
NP_060317.3	NP_060317.3		2	30	NP_060317.3|NP_001157718.1|NP_001157717.1	HOMO SAPIENS	46.2	2033	373.65	protein odr-4 homolog isoform 1 GN=ODR4	16	10	-1.45	-1.47	-0.13	-0.44	1.16	1.19	0.63	0.36	-0.71	-0.73	-0.47	-1.35	1.04	0.92	1.33	0.18
NP_055563.1	NP_055563.1		2	5	NP_055563.1|NP_001253990.1|NP_001253988.1|NP_001253989.1	HOMO SAPIENS	43.8	2833	293.27	sorting nexin-17 isoform 1 GN=SNX17	3	2	-1.4	-1.65	0.07	-0.26	0.59	0.7	2.79	0.99	-0.46	-0.25	1.64	0.07	0.17	0.7	1.33	0.74
NP_001002238.1	NP_001002238.1		2	5	NP_001002238.1	MUS MUSCULUS	3.1	5948	37.54	tudor domain-containing protein 1 GN=Tdrd1	2	NaN	0.8	0.1	NaN	NaN	-0.13	-0.42	NaN	NaN	-2.58	-2.44	NaN	NaN	2.3	1.76	NaN	NaN
NP_001093646.1	NP_001093646.1		2	65	NP_001093646.1|NP_037444.2|NP_001350426.1|NP_573518.2|NP_001161463.1|NP_001350427.1	HOMO SAPIENS	57	1074	536.01	protein Hook homolog 2 isoform 2 GN=HOOK2	30	25	-0.67	-0.7	-0.76	-0.93	-1.11	-1.45	-1.61	-0.81	0.64	0.84	0.49	0.66	1.42	1.47	1.33	1.39
NP_002898.2	NP_002898.2		2	96	NP_002898.2|NP_001342440.1|NP_001191835.1|NP_001191836.1	HOMO SAPIENS	59.7	1008	552.79	ATP-dependent DNA helicase Q1 GN=RECQL	32	25	-0.35	-0.5	0.22	-0.08	-2.7	-2.83	-1.76	-2.9	1.93	2	1.84	0.3	1.28	0.87	1.33	-0.2
NP_031789.1	NP_031789.1		2	32	NP_031789.1	MUS MUSCULUS	58.4	7013	62.82	cysteine-rich protein 1 GN=Crip1	2	2	-3.1	-2.82	-1.75	-1.87	-4.13	-3.53	-1.91	-1.96	1.13	0.79	-0.11	0.87	3.27	3.28	1.33	2.36
NP_006261.1	NP_006261.1		2	7	NP_006261.1|NP_001347062.1	HOMO SAPIENS	45.8	4898	141.32	ras-related protein R-Ras GN=RRAS	5	2	-1.65	-1.27	-0.83	-0.91	-2.29	-2.52	-0.81	-1.49	3.19	2.5	2.5	0.69	0.99	0.99	1.33	0.7
NP_060473.2	NP_060473.2		2	68	NP_060473.2|NP_001008225.1	HOMO SAPIENS	43.7	427	817.12	uveal autoantigen with coiled-coil domains and ankyrin repeats isoform 1 GN=UACA	27	34	0.5	0.27	0.29	0.54	-0.73	-0.7	-1.39	-0.44	-1.1	-0.87	-0.72	-0.27	1.54	1.37	1.33	1.37
NP_000278.3	NP_000278.3		2	26	NP_000278.3|NP_001303242.1	HOMO SAPIENS	36.3	1733	412.1	peroxisome biogenesis factor 6 isoform 1 GN=PEX6	14	9	-0.92	-1.07	-0.79	-0.47	0.27	0.42	-0.48	0.1	0.34	0.03	-0.13	-0.05	1.59	1.61	1.33	1.37
NP_004472.1	NP_004472.1		2	17	NP_004472.1|NP_001278795.1|NP_082140.2	HOMO SAPIENS	59	1686	418.6	polypeptide N-acetylgalactosaminyltransferase 2 precursor GN=GALNT2	7	5	-0.4	-0.52	0.31	-0.1	-0.03	0.23	2.09	0.08	-0.67	-0.42	-0.34	-0.75	1.07	0.63	1.33	-0.05
NP_001070736.1	NP_001070736.1		2	7	NP_001070736.1|NP_116239.3|NP_001245350.1	HOMO SAPIENS	49.8	2780	297.61	abscission/NoCut checkpoint regulator isoform 1 GN=ZFYVE19	2	4	-2.55	-3.3	-1.8	-1.58	-0.67	-0.73	-1.78	-0.44	-0.31	-0.59	-0.74	-0.18	2.86	2.89	1.33	2.72
NP_036340.1	NP_036340.1		2	24	NP_001350464.1|NP_036340.1|NP_001265660.1|NP_001350465.1|NP_001265661.1	HOMO SAPIENS	47.6	1065	348.11	probable histidine--tRNA ligase, mitochondrial isoform 1 precursor GN=HARS2	12	11	-1.45	-1.47	-0.38	-0.96	-0.32	-0.26	-1.44	-1.49	0.71	0.45	1.37	0.85	1.73	1.37	1.33	0
NP_071895.3	NP_071895.3		2	25	NP_071895.3|NP_034247.2|NP_001278747.1	HOMO SAPIENS	24.5	2937	284.01	inactive rhomboid protein 1 GN=RHBDF1	15	10	-1.92	-1.9	-0.92	-0.57	0.22	0.34	-0.91	-0.22	0.89	0.53	1.03	-0.35	1.25	1.23	1.33	0.52
NP_068579.3	NP_068579.3		2	26	NP_068579.3|NP_001032203.1|NP_001334018.1	HOMO SAPIENS	56.5	561	723.62	exocyst complex component 4 isoform a GN=EXOC4	12	9	-1.72	-1.55	-0.56	-1.32	1.13	1.4	0.72	-0.2	-0.28	-0.25	0.05	-1.01	1.33	0.72	1.33	-0.27
NP_001121903.1	NP_001121903.1		2	9	NP_001338586.1|NP_001121903.1|NP_056174.2|NP_001128626.1	HOMO SAPIENS	10.9	6928	75.58	zinc transporter ZIP14 isoform a precursor GN=SLC39A14	4	4	-3.42	-2.92	-1.6	-1.76	0.4	0.21	0.24	0.06	1.99	1.83	2.29	-0.51	0.64	0.43	1.33	-0.29
NP_055845.1	NP_055845.1		2	28	NP_055845.1	HOMO SAPIENS	18.5	706	646.72	protein furry homolog-like GN=FRYL	15	12	-1.77	-1.47	-1.28	-1.58	-0.4	-0.93	0.13	-1.23	1.56	1.01	1.62	-0.67	0.73	0.82	1.33	-0.09
NP_001243478.1	NP_001243478.1		2	14	NP_001243478.1|NP_083784.1	HOMO SAPIENS	41	5972	111.31	polycomb group RING finger protein 5 GN=PCGF5	6	6	0.82	1.02	0.36	0.34	-2.97	-2.8	-2.63	-2.28	0	0.25	0.54	0.75	1.42	1.45	1.33	1.57
NP_620175.1	NP_620175.1		2	7	NP_620175.1	HOMO SAPIENS	56.6	8616	30.19	HIG1 domain family member 2A, mitochondrial GN=HIGD2A	2	2	-0.7	-0.47	-0.4	0.08	0.11	-0.47	-0.35	-0.28	0.18	0.65	0.27	0.11	1.04	1.64	1.33	0.54
NP_002813.3	NP_002813.3		2	33	NP_002813.3|NP_001229326.1	HOMO SAPIENS	73.4	1597	434.54	twinfilin-1 isoform 2 GN=TWF1	11	8	-0.5	-0.77	-0.05	-0.73	-2.13	-2	-1.68	-1.29	1.41	1.66	1.28	0.39	1.59	1.28	1.33	0.2
NP_001026971.1	NP_001026971.1		2	15	NP_001026971.1|NP_005560.1|NP_057952.1|NP_034848.1|NP_001348552.1|NP_774958.1|NP_001029202.1	HOMO SAPIENS	27.5	3521	237.91	LIM domain kinase 2 isoform 1 GN=LIMK2	11	4	0.5	0.22	0.88	0.05	-1.13	-1.58	-1.2	-1.61	-0.74	-1.15	-0.02	-1.17	0.4	0.84	1.33	0.83
NP_083252.1	NP_083252.1		2	10	NP_083252.1|NP_114105.1|NP_001265718.1	MUS MUSCULUS	15.2	6861	78.08	Golgi reassembly-stacking protein 1 GN=Gorasp1	4	3	-1.07	-1.17	-0.94	-0.83	-0.24	-0.08	0.41	0.52	-0.37	-0.37	0.22	0.85	1.77	1.78	1.33	2.07
NP_112494.3	NP_112494.3		2	4	NP_112494.3	HOMO SAPIENS	5.5	7711	50.34	kinesin-like protein KIF18A GN=KIF18A	3	NaN	0.45	0.25	NaN	NaN	-0.27	0	NaN	NaN	-0.8	-0.76	NaN	NaN	-0.47	-0.77	NaN	NaN
NP_001405.1	NP_001405.1		2	26	NP_001405.1	HOMO SAPIENS	70.1	2329	339.54	translation initiation factor eIF-2B subunit alpha GN=EIF2B1	14	8	-0.2	-0.37	0.16	-0.78	-0.22	-0.31	-0.02	-0.36	0.43	0.59	0.94	-0.5	1.14	1.04	1.33	0.18
NP_001274522.1	NP_001274522.1		2	38	NP_001274522.1	HOMO SAPIENS	88.3	2014	376.13	chloride intracellular channel protein 1 GN=CLIC1	7	6	-0.6	-0.77	-0.18	-0.26	-0.16	0.16	-0.07	0.1	-0.64	-0.79	-0.7	-0.5	2.04	1.9	1.33	2.27
NP_663513.1	NP_663513.1		2	5	NP_663513.1|NP_954580.1|NP_001155977.1	MUS MUSCULUS	29.5	5052	103.76	transmembrane protein 189 GN=Tmem189	2	3	-1.52	-0.65	-0.34	-0.88	-0.24	0.83	0.94	0.44	-0.58	0.45	-0.18	-1.77	0.35	0.29	1.33	-0.97
NP_004059.2	NP_004059.2		2	57	NP_004059.2|NP_001020376.1|NP_033809.1|NP_001289899.1|NP_001298127.1	HOMO SAPIENS	51.9	2391	332.51	AP-2 complex subunit mu isoform a GN=AP2M1	19	17	-0.92	-1.1	-0.4	-0.65	0.24	0.34	1	-0.22	0.86	0.96	0.94	-0.27	0.64	0.39	1.33	0.09
NP_001153682.1	NP_001153682.1		2	79	NP_001153682.1|NP_055066.1|NP_056644.1|NP_001171043.1	HOMO SAPIENS	63	743	631.75	calcium-binding mitochondrial carrier protein Aralar2 isoform 1 GN=SLC25A13	28	25	-0.5	-0.52	0.45	0	0.19	0.34	0.76	-1.03	-0.03	0.11	0.92	-1.01	1.23	1.13	1.31	-0.09
NP_001186064.1	NP_001186064.1		2	39	NP_001186064.1|NP_597841.1|NP_035659.1|NP_001157543.1|NP_001157544.1|NP_001342197.1	HOMO SAPIENS	54.1	3049	274.25	TRAF family member-associated NF-kappa-B activator isoform a GN=TANK	13	17	-0.3	-0.35	-0.43	-0.13	-0.81	-0.88	-1.65	-0.26	-0.67	-0.73	-1.3	-0.35	2.39	2.14	1.31	2.81
NP_031598.2	NP_031598.2		2	25	NP_031598.2	MUS MUSCULUS	36.3	5188	147.26	complement C1q subcomponent subunit A precursor GN=C1qa	7	8	0.03	-0.07	0.34	-0.29	-1.51	-1.45	0.13	-0.89	0.98	1.1	0.67	0.5	1.42	1.37	1.31	0.61
NP_078988.2	NP_078988.2		2	19	NP_078988.2	HOMO SAPIENS	38.9	2606	311.26	engulfment and cell motility protein 3 GN=ELMO3	10	5	-2.62	-2.65	-1.33	-0.96	0.62	0.52	0.87	0.3	-0.21	-0.08	0.61	-0.69	1.7	1.28	1.31	0.94
NP_001273174.1	NP_001273174.1		2	9	NP_001273174.1|NP_001273175.1|NP_109639.1	HOMO SAPIENS	23.1	6593	87.28	probable E3 ubiquitin-protein ligase DTX3 isoform b GN=DTX3	5	2	-0.05	-0.32	0.25	0.88	-0.94	-0.62	-0.02	0.99	0.15	0	0.25	0.23	1.18	1.23	1.31	1.91
NP_958785.1	NP_958785.1		2	4	NP_958785.1	HOMO SAPIENS	74.9	2	6151.62	plectin isoform 1g GN=PLEC	NaN	2	NaN	NaN	-0.79	-0.34	NaN	NaN	0.26	0.99	NaN	NaN	-0.4	-0.98	NaN	NaN	1.31	0.22
NP_057205.2	NP_057205.2		2	33	NP_057205.2|NP_001306223.1|NP_001306224.1|NP_766238.1|NP_001346505.1|NP_001346506.1|NP_001346507.1	HOMO SAPIENS	34.2	2318	340.26	BTB/POZ domain-containing protein KCTD3 isoform 1 GN=KCTD3	17	13	-2.27	-1.97	-2.09	-2.05	0.7	0.88	0.02	0.36	-0.31	-0.65	0.27	0.04	1.63	1.28	1.31	0.92
NP_001381.2	NP_001381.2		2	19	NP_001381.2|NP_001185867.1|NP_116757.2|NP_001185869.1|NP_001185872.1|NP_001185868.1|NP_001185871.1|NP_001185873.1|NP_116762.2|NP_001382.2|NP_116760.2|NP_116761.2|NP_001185870.1|NP_001272736.1|NP_001348145.1|NP_001272737.1|NP_001272739.1|NP_001272746.1|NP_001272740.1|NP_116763.1|NP_001185874.1|NP_001155937.1|NP_031912.2|NP_001342457.1|NP_001383.2|NP_001121647.1|NP_034217.2	HOMO SAPIENS	27.4	3233	259.72	dystrobrevin alpha isoform 1 GN=DTNA	8	8	-2.85	-2.4	-4.11	-4.49	-1.73	-2.36	-2.85	-2.48	2.36	2.47	2.36	1.26	1.8	1.69	1.31	0.65
NP_114074.1	NP_114074.1		2	31	NP_114074.1	MUS MUSCULUS	78.4	1023	549.17	serine/threonine-protein phosphatase PP1-alpha catalytic subunit GN=Ppp1ca	8	7	-0.62	-0.9	-1.1	-0.99	0.03	0.1	-1.28	0.16	0.03	-0.06	-0.36	0.32	1.99	1.73	1.31	2.05
NP_001171988.1	NP_001171988.1		2	54	NP_001171988.1|NP_001172003.1|NP_001317647.1	HOMO SAPIENS	37	816	605.84	terminal uridylyltransferase 7 isoform 1 GN=TUT7	30	19	-0.1	0	0.4	0.21	0.35	0.23	0.07	-0.24	-0.74	-1.01	-0.54	-1.4	1.44	1.18	1.31	0.49
NP_071739.2	NP_071739.2		2	26	NP_071739.2	HOMO SAPIENS	62.3	2731	300.77	protein Njmu-R1 GN=C17orf75	8	8	-0.62	-0.32	0.45	0.05	-1.75	-1.12	-0.2	-1.31	1.2	1.43	1.42	0.59	1.16	0.75	1.31	-0.07
NP_065723.1	NP_065723.1		2	28	NP_065723.1|NP_001156997.1	HOMO SAPIENS	77.8	5211	145.7	protein S100-A14 GN=S100A14	8	6	-4.02	-4.37	-3.51	-2.96	-3.21	-2.41	-2.39	-1.53	3	2.73	2.05	1.12	1.8	1.64	1.31	0.99
NP_001032726.1	NP_001032726.1		2	7	NP_001032726.1	HOMO SAPIENS	68.9	3603	232.95	transcription factor BTF3 isoform A GN=BTF3	2	2	-1.6	-1.52	-1.46	-0.91	0.32	0.99	-1.59	0.91	-0.58	-0.2	-0.47	0.04	1.85	1.64	1.31	2.36
NP_001003908.1	NP_001003908.1		2	11	NP_001343322.1|NP_001003908.1|NP_009029.3|NP_001826.3	MUS MUSCULUS	74.4	36	2016.63	clathrin heavy chain 1 isoform 2 GN=Cltc	2	2	0.97	0.75	1.35	0.31	0.16	0.13	1.33	-0.89	1.59	1.04	0.22	-0.89	-0.28	-0.02	1.31	-0.38
NP_003891.1	NP_003891.1		2	40	NP_003891.1|NP_001135770.1	HOMO SAPIENS	75	1917	387.19	sequestosome-1 isoform 1 GN=SQSTM1	14	11	-1.65	-1.92	-1.06	-1.01	-1.62	-1.71	-0.76	-0.34	-0.43	-0.08	-0.34	0.27	2.2	2.07	1.31	2.27
[truncated: 11,607 more rows]

## Sheet: Supplementary Table 2B
Phosphoproteime ID/PDX model	accession_number	geneSymbol	numColumnsVMsiteObserved	numSpectraVMsiteObserved	bestScore	bestDeltaForwardReverseScore	Best_scoreVML	Best_numPossibleVMsites_STY	Best_numActualVMSites_sty	Best_numLocalizedVMsites_sty	Best_numAmbiguousVMsites_sty	variableSites	sequence	VMsiteFlanks	protein_group_num	accession_numbers	species	entry_name	WHIM18	WHIM18	WHIM18	WHIM18	WHIM20	WHIM20	WHIM20	WHIM20	WHIM14	WHIM14	WHIM14	WHIM14	WHIM2	WHIM2	WHIM2	WHIM2
[truncated: 47,060 more rows]

[truncated: 3 more sheets: Supplementary Table 2C, Supplementary Table 2D, Header description]
