# Supplementary material for: Microscaled proteogenomic methods for precision oncology
Source: Nat Commun. 2020 Jan 27;11:532. doi: 10.1038/s41467-020-14381-2 (PMC6985126; doi:10.1038/s41467-020-14381-2)
Supplement: Supplementary file 7 — Supplementary Data 4 [file 41467_2020_14381_MOESM7_ESM.xlsx]

## Sheet: Supplementary Table 4A
Refseq accession number/Core ID	geneSymbol	numColumnsProteinObserved	numSpectraProteinObserved	accession_numbers	percentCoverage	subgroupNum	scoreUnique	entry_name	Plex1_W.unique_peptides	Plex2_W.unique_peptides	Plex3_W.unique_peptides	Plex4_W.unique_peptides	X1401794	X1402967	X1405799P	X1406353P	X1407999P	X1410003P	X1413835P	X1410753P	X1411848P	X1518280	X1518399	X1401795	X1402968	X1414049P	X1420025P	X1422184P	X1422185P	X1408000P	X1408001P	X1410004P	X1410005P	X1509146	X1509534	X1514458	X1514936	X1518282	X1518400	X1518729	X1523169	X1523623	X1525224	X1539756	X1539757	X1539910	X1539911
Plex no.	na	na	na	na	na	na	na	na	na	na	na	na	Plex4	Plex4	Plex3	Plex3	Plex4	Plex4	Plex3	Plex1	Plex1	Plex2	Plex2	Plex1	Plex1	Plex3	Plex1	Plex2	Plex1	Plex3	Plex2	Plex3	Plex2	Plex2	Plex2	Plex1	Plex1	Plex4	Plex4	Plex1	Plex2	Plex2	Plex3	Plex4	Plex3	Plex3	Plex4
TMT channel	na	na	na	na	na	na	na	na	na	na	na	na	1_126	7_129C	3_127C	7_129C	5_128C	8_130N	2_127N	7_129C	4_128N	8_130N	2_127N	1_126	8_130N	6_129N	3_127C	4_128N	6_129N	4_128N	6_129N	5_128C	9_130C	1_126	5_128C	5_128C	9_130C	2_127N	4_128N	2_127N	3_127C	7_129C	9_130C	9_130C	8_130N	1_126	3_127C
Patient ID (BCN xxxx)	na	na	na	na	na	na	na	na	na	na	na	na	BCN 1300	BCN 1300	BCN 1325	BCN 1325	BCN 1326	BCN 1326	BCN 1331	BCN 1303	BCN 1303	BCN 1367	BCN 1367	BCN 1300	BCN 1300	BCN 1331	BCN 1335	BCN 1357	BCN 1357	BCN 1326	BCN 1326	BCN 1326	BCN 1326	BCN 1358	BCN 1358	BCN 1359	BCN 1359	BCN 1367	BCN 1367	BCN 1368	BCN 1365	BCN 1365	BCN 1371	BCN 1369	BCN 1369	BCN 1369	BCN 1369
Collection_Event	na	na	na	na	na	na	na	na	na	na	na	na	pre-treatment	on-treatment	pre-treatment	on-treatment	pre-treatment	on-treatment	pre-treatment	pre-treatment	on-treatment	pre-treatment	on-treatment	pre-treatment	on-treatment	on-treatment	pre-treatment	pre-treatment	pre-treatment	pre-treatment	pre-treatment	on-treatment	on-treatment	pre-treatment	on-treatment	pre-treatment	on-treatment	pre-treatment	on-treatment	pre-treatment	pre-treatment	on-treatment	pre-treatment	pre-treatment	pre-treatment	on-treatment	on-treatment
Response	na	na	na	na	na	na	na	na	na	na	na	na	pCR	pCR	pCR	pCR	Non-pCR	Non-pCR	Non-pCR	pCR	pCR	pCR	pCR	pCR	pCR	Non-pCR	Non-pCR	pCR	pCR	Non-pCR	Non-pCR	Non-pCR	Non-pCR	pCR	pCR	pCR	pCR	pCR	pCR	pCR	pCR	pCR	Non-pCR	Non-pCR	Non-pCR	Non-pCR	Non-pCR
NP_001316712.1	HACD2	4	12	NP_001316712.1|NP_940684.1|NP_001316713.1|NP_001316716.1	10.8	7580.1	51.04	very-long-chain (3R)-3-hydroxyacyl-CoA dehydratase 2 isoform a GN=HACD2	3	3	3	3	-1.79	-3.43	-2.51	2.61	-3.23	-2.54	-3.04	0.53	-2.16	-2.22	-2.93	3.69	2.29	-1.82	-0.07	-1.11	-0.7	1.29	-0.03	-0.53	1.16	-1.63	0.4	1.2	2.51	-3.07	-0.09	0.17	1.65	1.17	-0.72	-2.25	-2.31	0.32	-0.31
NP_055209.2	GHITM	4	16	NP_055209.2	15.3	6817.1	76.98	growth hormone-inducible transmembrane protein GN=GHITM	3	4	3	5	-1.21	-2.48	-1.84	1.81	-1.61	-1.75	-2.18	-0.06	-2.01	-1.49	-0.92	3.62	3.35	0.82	0.28	-2.43	-1.08	0.4	0.83	-1.4	0.14	-0.9	-1.46	1.79	2.7	-0.61	1.56	0.58	-0.24	0.46	-1.58	-0.22	0.1	-0.8	1.95
NP_001165909.1	PEG10	4	65	NP_001165909.1|NP_001171891.1	56.1	2122.3	261.39	retrotransposon-derived protein PEG10 isoform 4 GN=PEG10	17	7	7	14	4.06	0.48	-2.9	-3.81	-2.52	-1.09	-2.88	0.76	1.59	-2.91	-5.43	4.95	-0.89	-4.05	-0.19	-4.48	-1.8	-3.79	-7.11	-3.44	-3.84	1.78	0.46	-0.53	-0.97	-0.39	-0.81	-1.54	-5.44	-4.09	-0.61	-1.22	-1.52	-2.27	-1.16
NP_060476.2	TRMU	4	52	NP_060476.2|NP_001269714.1|NP_001269711.1|NP_001269712.1|NP_001269713.1	55.1	2515.1	330.37	mitochondrial tRNA-specific 2-thiouridylase 1 isoform a GN=TRMU	21	4	5	16	2	3.67	-0.91	-1.61	-0.18	-0.28	-0.77	-1.38	-1.23	-0.32	-0.67	5.15	4.94	-1.67	-1.42	-1.32	-1.62	0.82	-0.34	0.6	0.22	-1.25	-1.56	-1.38	-1.78	-1.31	-0.84	-0.92	-1.22	-0.28	-0.88	-0.12	-2.14	-2.42	-0.4
NP_003801.1	TNFSF10	4	36	NP_003801.1|NP_001177871.1	45.9	5015.1	156.58	tumor necrosis factor ligand superfamily member 10 isoform 1 GN=TNFSF10	7	5	9	6	1.67	0.81	1.23	3.39	-1.91	-0.9	-2.58	-3.81	-2.68	-2.25	-0.96	5.09	3.52	-1.7	-2.7	-0.39	0.7	-1.31	-2	-1.7	-0.98	-1.47	-3.72	-1.64	-0.11	-1.66	0.96	-2.46	0	-0.3	-1.54	-0.9	-0.07	-0.2	0
NP_001165908.1	PEG10	4	78	NP_001165908.1|NP_001171890.1	41.1	2122.1	372.47	retrotransposon-derived protein PEG10 isoform 3 GN=PEG10	22	7	7	18	3.98	0.48	-2.9	-3.81	-1.99	-1.07	-2.88	0.73	1.63	-2.91	-5.43	4.88	-0.77	-4.05	-0.17	-4.48	-1.66	-3.79	-7.11	-3.44	-3.84	1.78	0.46	-0.38	-0.97	-0.41	-0.81	-1.2	-5.44	-4.09	-0.61	-1.02	-1.52	-2.27	-1.19
NP_055939.1	GRAMD4	4	89	NP_055939.1	64	1203.1	521.57	GRAM domain-containing protein 4 GN=GRAMD4	36	8	10	13	1.79	0.24	-3.46	-0.7	-2.87	-1.92	-4.87	-1.61	-1.21	-1.68	-1.4	5.18	4.12	-1.94	-1.39	-1.85	-0.97	-1.31	-2.36	-2.49	-0.27	-1.82	-2.89	-0.97	-0.67	-1.43	0.39	-0.39	-1.78	-0.6	-2.49	-0.97	-1.85	-0.95	-0.64
NP_055883.2	PEG10	4	72	NP_055883.2	43.3	2122.2	348.93	retrotransposon-derived protein PEG10 isoform 1 GN=PEG10	20	7	8	17	3.85	0.5	-2.85	-2.98	-1.88	-0.92	-2.76	0.67	1.63	-2.91	-5.43	4.88	-0.67	-3.64	-0.17	-4.48	-1.64	-3.75	-7.11	-3.37	-3.84	1.78	0.46	-0.38	-0.67	-0.41	-0.82	-1.18	-5.44	-4.09	-0.65	-0.85	-1.35	-2.25	-0.66
NP_006685.1	JTB	4	10	NP_006685.1	18.4	8287.1	35.35	protein JTB precursor GN=JTB	3	2	2	2	1.82	1.57	-0.71	-0.52	-1.09	-0.86	-1.75	-0.26	-0.78	0.01	0.28	3.32	1.81	-1.94	-0.26	0.51	0.38	0.48	-0.1	-0.47	0.69	-0.08	-1.62	1.2	0.65	-0.14	1.67	-0.92	0.11	-0.08	-0.23	-0.25	1.23	1.07	0.17
NP_002268.2	KRT31	4	27	NP_002268.2	9.6	8133.1	38.21	keratin, type I cuticular Ha1 GN=KRT31	4	2	2	4	1.96	-2	-1.3	-2.65	-5.4	-2.96	-2.58	-2.4	2.61	-1.47	-0.14	1.92	0.89	-2.35	-1.11	-3.81	-3.26	-4.17	-5.58	-4.58	-4.56	1.47	0.38	0.06	1.81	2.51	-0.45	-3.73	3.68	1.23	2.6	-2.22	-1.25	0.87	-2.49
NP_060271.1	CMTM6	4	18	NP_060271.1	22.9	7974.1	41.63	CKLF-like MARVEL transmembrane domain-containing protein 6 GN=CMTM6	3	4	4	3	0.32	-1.86	-1.5	2.15	0.18	-0.55	-0.98	0.21	-1.16	-1.35	-0.12	0.82	1.54	0.85	-1.11	-1.54	-1.62	1.85	2.23	0.93	1.16	-0.59	0.97	1.14	3.18	-2.43	0.22	1.08	-0.91	0.77	-0.78	-1.62	-0.22	0.55	1.06
NP_001317350.1	CYB561	4	13	NP_001317350.1|NP_001906.3	16.6	7662.1	48.97	cytochrome b561 isoform 2 GN=CYB561	4	2	3	4	1.39	-0.38	-0.78	0.2	-2.82	-1.66	-1.66	-1.17	-0.35	-0.77	-1.01	3.66	2.75	1.35	-3.05	0.39	0.85	-1.5	-1.3	-1.77	-0.69	-0.78	-1.86	0.29	1.65	-0.67	-0.56	-0.63	0.02	0.08	-0.95	0.17	1.18	0.55	0.96
NP_001275662.1	TEX2	4	85	NP_001275662.1|NP_060939.3	43.5	1205.1	521.3	testis-expressed protein 2 isoform 2 GN=TEX2	37	9	12	13	1.44	1.75	-0.84	0.35	-3.31	-2.37	-0.12	-1.73	-1.05	-1.4	-1.6	4.42	3.42	1.09	-1.84	-2.87	-0.9	-1.58	-2.28	-2.58	-0.66	-1.83	-2.51	0.73	2.99	-0.61	-0.09	-0.84	-0.39	-0.67	-0.96	-0.72	-0.36	0.42	-0.46
NP_078792.1	PAGR1	4	12	NP_078792.1	15.7	7921.1	42.8	PAXIP1-associated glutamate-rich protein 1 GN=PAGR1	2	2	4	3	0.92	-0.16	0.61	-0.98	-0.09	0.73	-0.52	0	-0.9	2.29	1.03	0.34	1.23	-0.82	0	0.24	-2.52	-0.61	-0.26	-0.09	-0.08	1.85	0.51	-0.47	-0.94	0.72	-0.6	-1.93	0.24	-0.26	1.62	0.05	-0.02	0.12	-1
NP_006792.1	KDELR1	4	12	NP_006792.1	12.7	7978.1	41.45	ER lumen protein-retaining receptor 1 GN=KDELR1	2	2	2	2	-0.56	-2.74	-2.12	0.72	-4.78	-1.12	-3.22	-0.44	-1.31	-1.01	-2.18	3.11	2.1	-1	-0.58	-1.28	-0.74	-0.04	1.37	-1.47	1.8	-0.77	-0.86	0.85	3.1	-0.61	2.25	-0.89	-0.87	0.58	-1.25	-0.5	0.39	0.52	1.77
NP_003837.1	PEX11B	4	41	NP_003837.1|NP_001171724.1	59.8	4363.1	191.96	peroxisomal membrane protein 11B isoform 1 GN=PEX11B	12	7	8	8	0.61	-0.4	-1.91	0.26	-1.17	-1.02	-2.88	-0.38	-0.86	-1.59	-0.28	3.55	2.05	-0.67	-0.26	-1.25	0.47	0.74	-0.91	-0.37	0.75	-2.2	-1.59	0	1.4	-0.08	1.48	-0.05	-0.24	-0.26	-0.19	1.35	1.88	2.27	1.75
NP_660344.2	TVP23C	4	13	NP_660344.2|NP_057162.4|NP_001128508.1|NP_001191407.1|NP_001303853.1|NP_001303849.1|NP_001303852.1	23.9	7527.1	53.01	Golgi apparatus membrane protein TVP23 homolog C isoform 1 GN=TVP23C	2	3	2	3	-0.69	-1.75	-2.06	0.5	0.44	-0.14	-4.75	-1.79	-2.56	-1.43	0.76	1.95	1.32	-2.96	-2.21	-0.79	-1.66	2.93	2.7	2.16	3.39	-1.11	-1.11	0.38	2.37	-0.35	2.3	-0.63	-0.94	0.46	-1.13	1.02	0.05	-0.35	0.98
NP_055061.1	CELSR1	4	176	NP_055061.1	32.6	185.1	1099.53	cadherin EGF LAG seven-pass G-type receptor 1 precursor GN=CELSR1	67	19	11	47	3.53	2.64	-2.12	-2.42	-1.55	-1.18	-3.1	-2.11	-0.85	-1.16	-1.93	4.85	3.35	-3.14	-1.76	0.51	0.43	-2.09	-1.5	-2.54	-1.14	-1.73	-3.91	-1.32	-1.56	-1.98	-1.52	-0.79	1.28	-0.58	-1.46	-0.12	-0.24	0.15	-0.54
NP_653230.2	RFTN2	4	17	NP_653230.2	9.1	7677.1	48.51	raftlin-2 GN=RFTN2	3	2	4	3	0.06	0.08	-0.71	0.59	0.12	-0.38	0.34	-2.11	-2.08	-1.28	-1.56	0.78	0.75	1.09	0.92	-1.23	-2.05	2.32	1.79	0.49	1.4	-0.66	0.43	1.2	0.84	-0.84	0.54	0.43	-0.41	1.27	-0.55	-1.5	-0.46	0.62	0.64
NP_940910.1	KLRG2	4	18	NP_940910.1	26.8	5837.1	115.7	killer cell lectin-like receptor subfamily G member 2 GN=KLRG2	5	3	5	4	2.27	1.57	0.15	-1.46	-1.47	0.07	-0.28	-3.87	-1.94	0.07	-1.72	2.7	1.08	1.11	1.29	-0.12	0.43	-1.43	-0.8	-0.77	-0.21	-0.18	-4.48	2.7	2.37	0.9	-1.78	-1.69	-2.7	-2.9	0.47	-2.57	-0.36	0.15	-1.93
NP_001983.2	F2R	4	8	NP_001983.2|NP_001298242.1	4.4	9331.1	20.15	proteinase-activated receptor 1 isoform 1 precursor GN=F2R	2	2	2	2	0	-1.75	-0.27	-0.09	-0.88	-1.16	-0.25	-0.94	-1.18	-1.28	-0.6	0	1.3	1.23	-1.14	-0.07	-2.61	-1.29	1.14	-2.05	-1.08	1.63	3.18	1.38	1.38	-0.18	-0.77	0.24	-0.46	2.3	0.73	-1.6	-0.53	-0.15	-0.37
NP_001106177.1	SCIN	4	165	NP_001106177.1|NP_149119.1	67.8	772.1	639.56	adseverin isoform 1 GN=SCIN	34	23	34	28	4.14	3.31	-1.11	-1.61	-1.52	-1.82	4.84	-3.02	-1.47	-1.16	-1.53	4.76	3.01	4.78	-2.19	-2.34	-1.12	-1.22	-3.04	-2.02	-1.89	-1.36	-3.05	-1.41	-1.4	-1.35	-1.57	-0.29	-3.74	-1.96	-0.74	-0.35	0.1	-0.92	-1.19
NP_115602.2	ZCCHC7	4	11	NP_115602.2	8.1	7313.1	59.91	zinc finger CCHC domain-containing protein 7 GN=ZCCHC7	3	3	2	3	1.25	1.09	-0.25	0.78	0	0.55	0.83	0.26	-0.97	1.03	-0.99	1.7	0.75	-0.67	1.42	0.89	0.52	2.38	-0.18	2.02	-0.13	-0.82	-0.24	-0.09	-2.4	-0.45	0.17	-1.37	-1.54	-1.43	-0.54	-1.92	-0.05	1.22	-0.54
NP_001335.1	DAD1	4	24	NP_001335.1	35.3	7254.1	61.64	dolichyl-diphosphooligosaccharide--protein glycosyltransferase subunit DAD1 GN=DAD1	4	4	4	4	-0.13	-0.63	-0.08	0.57	-1	-0.67	-0.95	0.09	-0.83	-0.75	-0.12	1.76	0.92	0.23	-0.37	-0.17	0.43	0.4	0.42	-0.67	0.75	-0.73	0.43	1.47	3.26	-0.14	1.33	-0.34	-0.65	0.36	-0.55	-0.15	0.07	0.1	0.73
NP_001277118.1	MYADM	4	19	NP_001277118.1	19.2	6971.1	72	myeloid-associated differentiation marker GN=MYADM	4	4	4	4	-0.56	-2.06	-1.18	0.57	-1.99	-0.97	-0.89	-1.91	-1.76	-1.81	-0.41	1.31	1.64	0.15	-0.21	-0.41	0.2	0.42	1.56	-0.47	1.14	-0.5	0.7	-0.32	1.97	0.16	1.54	0.72	0.41	1.39	0.29	0.75	1.16	1.42	2.02
NP_036566.1	SLC17A5	4	9	NP_036566.1	8.6	7526.1	53.03	sialin GN=SLC17A5	3	2	2	2	-0.53	-2.28	-0.86	1.28	-1.58	-1.78	-1.5	-1.79	-2.08	-0.91	1.03	1.76	0.51	0.62	-1.07	1.61	0.11	0.46	-0.52	-0.37	-0.05	0.85	1.48	-0.29	0.84	0.69	1.8	0.48	0.26	1.65	-0.61	0.3	0.48	1.15	0.66
NP_057444.2	TACO1	4	80	NP_057444.2	57.5	2784.1	303.13	translational activator of cytochrome c oxidase 1 GN=TACO1	15	11	11	15	3.33	4.25	-0.32	-1.04	-1.41	-0.67	0.64	-1.26	-0.69	-0.77	-3.75	3.73	2.58	0.09	-0.36	0.39	1.33	-1.33	-2.28	-1.35	-1.28	-1.32	-1.62	-0.03	0.16	-1.37	-1.18	-1.23	-3.09	-3.27	-0.15	-0.9	-0.6	-1.15	-1.62
smORF_G067825	SLC35A4_ORF1	4	40	smORF_G067825	49.5	6443.1	91.14	SLC35A4_ORF1 uORF	5	5	5	6	-0.09	1.11	1.16	0.46	0.29	-0.05	1.44	-0.85	-0.02	0.57	0.48	-0.12	0.14	1.26	0.11	-0.24	-0.65	0.06	-0.18	-0.86	-0.67	1.13	1.16	0.41	-0.27	0.12	0.77	0.17	0.57	0.83	-0.12	-0.5	-0.34	-0.07	-0.62
NP_001990.2	FBN2	4	130	NP_001990.2	13	24.2	415.39	fibrillin-2 precursor GN=FBN2	14	29	16	16	-1.83	-3.27	-2.88	-1.87	-3.9	-2.56	-5.27	-4.99	-1.28	-1.22	0.92	0.09	-2.87	-4.93	-2.77	-0.89	-4.45	-2.89	-2.98	-3.56	0.24	-0.42	-2.1	-0.23	2.1	-2.8	-0.94	-0.7	2.46	5.91	0.08	-0.2	-4.34	1.4	-2.52
NP_110416.1	HM13	4	61	NP_110416.1|NP_848697.1	27.3	4453.1	186.39	minor histocompatibility antigen H13 isoform 1 GN=HM13	11	11	10	10	-0.75	-3.71	-2.24	1.61	-2.67	-2.42	-2.08	-0.53	-1.56	-2.22	-1.31	2.57	1.37	-0.41	-1.26	-0.53	0.25	0.21	0.52	-0.84	1.59	-1.13	0.46	2.58	4.32	-1.12	1.52	0.36	-1.63	0.28	-0.8	-0.37	-0.07	-0.03	0.67
NP_003667.1	DEGS1	4	14	NP_003667.1|NP_001308470.1|NP_001308471.1	17.9	6498.1	88.95	sphingolipid delta(4)-desaturase DES1 isoform 1 GN=DEGS1	3	2	4	4	0.05	-2.16	-1.4	0.81	-1.23	-0.67	-3.68	0.7	-0.52	-0.53	-0.55	2.63	0.92	-1.11	-1.29	0.24	-0.49	0.99	-0.52	0.35	1.27	-0.66	-0.05	0.41	1.56	1.21	1.26	0.24	0.13	0.65	0.01	0.42	-0.63	0.42	-0.04
NP_002626.1	SLC25A3	4	116	NP_002626.1|NP_005879.1	47.3	3206.1	266.31	phosphate carrier protein, mitochondrial isoform b precursor GN=SLC25A3	15	15	15	14	-1	-2.48	-2.46	1.74	-2.26	-3.01	-2.76	0.88	-1.66	-2.76	-2.36	4.33	3.3	0.09	-0.75	-2.07	-0.92	0.99	-0.23	-0.81	1.16	-2.28	-2.37	1.14	1.19	-2.23	1.54	0.19	-1.59	-0.95	-1.06	-1.05	0.14	0.35	1.54
NP_009141.2	GALNT6	4	81	NP_009141.2	45.1	2095.1	376.41	polypeptide N-acetylgalactosaminyltransferase 6 GN=GALNT6	19	14	21	15	1.69	0.6	-0.71	-1	-5.48	-2.99	4.66	-1.73	-1.21	-1.11	-0.6	3.51	2.94	4.81	-2.74	-0.46	0.31	-2.66	-4.46	-3.88	-2.22	-1.79	-4.91	0.15	0.16	-0.35	0.36	-2.07	3.37	0.36	-0.83	1.15	1.93	2.22	0.93
NP_004439.2	ERBB2	4	377	NP_004439.2|NP_001276865.1|NP_001005862.1|NP_001276866.1|NP_001276867.1	57.8	321.1	919.34	receptor tyrosine-protein kinase erbB-2 isoform a precursor GN=ERBB2	45	44	48	46	1.45	0.16	0.32	-1.11	-4.25	-2.75	-3.95	0.7	-1.18	0.63	0.05	3.51	1.4	-4.11	-2.12	-0.07	0.45	-2.89	-4	-3.58	-3.28	0.57	-1.54	-0.03	0.32	2.39	1.14	-0.51	1.24	-3.11	0.72	2.17	2.84	4.05	0.77
NP_852478.1	ITGA1	4	191	NP_852478.1	34.4	863.1	610.84	integrin alpha-1 precursor GN=ITGA1	36	32	36	30	0.42	0.62	-0.81	1.09	0.06	-0.9	-1.13	-1.41	-0.57	-1.49	-1.47	1.58	1.61	0.23	-0.43	0.6	-0.11	0.91	1.48	-0.81	-0.16	-0.05	0.19	0.26	0.4	-1.35	-0.07	0.34	0.44	1.86	0.25	0.07	0.22	1	0.13
NP_001123536.1	GAP43	4	11	NP_001123536.1|NP_002036.1	21.8	7157.1	64.96	neuromodulin isoform 1 GN=GAP43	2	4	3	2	0.69	0.18	-1.11	-1.63	-1.32	2.53	1.38	-3.14	-2.18	-0.81	0.44	0.6	0.12	1.38	-6.84	3.11	-0.7	-2.93	-0.78	-2.44	-2.17	3.72	-2.43	-1.03	-2.43	-0.57	-0.69	-0.48	2.98	2.12	0.65	1.25	1.32	0.87	-0.04
NP_079172.2	ERMP1	4	114	NP_079172.2	41	1321.1	492.71	endoplasmic reticulum metallopeptidase 1 GN=ERMP1	24	21	22	18	-0.56	-2.54	-2.16	0.46	-3.31	-2.49	-1.62	-1.64	-1.95	-1.39	-1.19	3.5	1.16	1.41	-2.49	0.14	0.85	-0.86	-1.27	-1.81	0.16	-1.44	-1.92	2.29	1.78	-0.53	0.19	-0.87	2.57	0.83	-0.91	1.3	1.78	3.3	1.6
smORF_G039219	ZNF788.1|ZNF788.2	4	17	NP_001335093.1|smORF_G039219	6.3	2402.65	35.43	ZNF788.2 lncRNA	4	3	3	1	1.75	2.24	-0.32	-1.61	2.02	-0.9	3.04	0	-0.67	1.02	-0.85	0.21	0.84	1.41	-0.28	-2.1	-4.02	-0.67	0.23	0.86	0.74	0.23	2.02	-0.82	0.86	-2.94	-3.75	-1.08	-0.87	0.3	-0.18	0.95	0.1	-0.05	-6.49
NP_004451.2	FAP	4	215	NP_004451.2|NP_001278736.1	54.3	671.1	676.49	prolyl endopeptidase FAP isoform 1 GN=FAP	37	34	37	36	0.52	0.69	-1.11	0.61	0.82	-0.62	1.23	-1.44	-0.73	-1.27	-0.78	1.88	2.87	0.94	-1.78	0.99	0.4	0.86	0.96	-0.56	-0.19	0.36	0.65	0.35	0.38	-2.04	-0.32	1.49	-0.17	0.93	-0.4	0.12	-0.48	1.17	0.27
NP_003253.1	SEC62	4	59	NP_003253.1	35	3823.1	225.1	translocation protein SEC62 GN=SEC62	15	9	11	10	0.69	0.69	-0.42	1.68	-0.94	-1.16	-2.12	-1.61	-1.87	-1.2	0.09	3.02	2.36	-0.97	-1.31	-1.64	-1.03	0.65	-0.29	-0.16	0.9	-0.81	-0.13	0.7	1.78	-0.98	0.34	-0.1	0.94	0.12	-1.67	0.77	0.02	1.8	0.87
NP_000705.2	TSPO	4	20	NP_000705.2	13.6	7822.1	44.8	translocator protein GN=TSPO	3	3	3	3	-1.73	-3.45	-1.26	2.57	-0.53	-0.74	-2.79	0.67	-1.5	-2.18	-1.19	1.6	1.45	0.44	1.95	-2.17	-1.12	0.32	2.57	-1.35	1.72	-0.69	0.76	-0.44	1.59	-0.98	3.32	-0.82	-2.33	0.22	-1.12	-4.42	-2.05	-2.52	0.17
NP_001004316.2	LEKR1	4	8	NP_001004316.2|NP_001180212.1	3.4	9489.1	18.37	leucine-, glutamate- and lysine-rich protein 1 isoform 1 GN=LEKR1	2	2	2	2	0.22	-1.03	2.07	-0.57	-1.91	1.23	1.69	0.88	-0.24	0.61	-1.92	-0.04	-0.46	2.02	-0.28	-0.31	0.43	-2.66	1.01	-1.44	1.73	0.07	-0.51	1.11	1.16	1.29	-1.2	-1.78	-1.48	-0.28	0.85	-4.25	1.37	-1.25	-1.98
NP_054901.1	ORMDL2	4	18	NP_054901.1|NP_001121622.1	37.9	6611.2	71.33	ORM1-like protein 2 GN=ORMDL2	4	4	5	3	-0.56	-1.86	-0.67	-0.2	-3.84	-1.61	-1.23	1.29	-0.59	-1.03	0.04	2.33	0.48	-0.12	-0.88	-0.1	1.15	-0.46	-0.57	-0.63	0	-0.76	-0.16	3.61	5.5	-0.04	1.35	-0.63	0.07	0.54	-0.5	0.7	-0.05	-0.1	1.93
NP_919267.2	TMEM65	4	18	NP_919267.2	25	6710.1	81.06	transmembrane protein 65 GN=TMEM65	6	3	5	2	-1.44	-2.9	-0.05	1.28	-1.67	-1.61	-3.89	0.41	-1.76	-2.42	-3.04	1.42	0.55	-3.02	2.98	-3.08	-2.45	0.76	1.01	-0.47	1.4	-2.04	-2.72	1.47	0.86	-1.51	1.52	-1.08	-3.05	-2.04	-1.18	-2.65	-1.32	-1.32	-0.13
NP_848696.1	HM13	4	51	NP_848696.1|NP_848695.1	25.5	4453.2	167.39	minor histocompatibility antigen H13 isoform 3 GN=HM13	10	9	9	8	-0.75	-3.85	-2.23	1.83	-2.79	-2.49	-2.33	-0.56	-1.59	-1.85	-1.31	2.15	1.61	-0.21	-1.44	-0.51	0.27	0.08	0.57	-0.86	1.59	-0.78	0.46	2.55	4.32	-0.9	1.61	-0.07	-1.63	0.32	-0.8	-0.6	0.17	-0.25	0.79
NP_057725.1	GDE1	4	19	NP_057725.1|NP_001310996.1|NP_001310995.1	19.9	6781.1	78.27	glycerophosphodiester phosphodiesterase 1 isoform 1 GN=GDE1	6	4	2	3	0.17	-1.11	-1.08	-0.22	-0.82	-0.73	-0.77	-0.26	-0.73	-0.66	0.8	2.34	0.46	-0.06	-0.15	-0.43	-1.01	-0.57	-0.23	-0.47	0.58	0.16	-0.76	2.14	1.65	-0.12	0.84	1.04	1.52	0.58	-0.54	0.67	0.31	-0.12	0.52
NP_644809.1	ORMDL3	4	23	NP_644809.1	37.9	6611.1	84.48	ORM1-like protein 3 GN=ORMDL3	5	3	5	4	0.1	-0.89	-1.47	-0.02	-2.52	-1.82	-1.56	-0.88	-0.74	-1.04	-1.35	2.25	0.58	-0.67	-0.96	-0.1	0.74	-0.86	-2.65	-0.98	-0.85	-0.27	0.57	1.99	4.86	-0.04	-0.39	-0.6	0.87	0.67	0.4	0.7	2	3.22	0.93
NP_001111.3	MFSD10	4	27	NP_001111.3	18.2	5942.1	111.19	major facilitator superfamily domain-containing protein 10 GN=MFSD10	7	6	7	5	-1.78	-4.13	-1.8	1.59	-1.52	-1.76	-3.37	-1.32	-1.89	-1.43	-1.07	1.74	1.16	0.18	0.58	-1.9	-1.24	0.59	0.57	-0.88	1.16	-1.09	0.49	1.03	2.86	-0.49	1.91	-0.19	1	1.55	-1.29	-0.92	-0.89	0.27	0.91
NP_005226.1	ERBB4	4	16	NP_005226.1|NP_001036064.1	4.2	321.3	70.7	receptor tyrosine-protein kinase erbB-4 isoform JM-a/CVT-1 precursor GN=ERBB4	3	4	3	2	0.79	-0.2	0.32	-0.78	-3.28	-1.66	-4.91	1.85	-1	0.2	-1.1	3.87	1.88	-4.57	-2.49	0.02	1.1	-3.52	-3.81	-4.37	-3.29	-0.04	-1.89	0.76	0.81	2.21	1.24	0.72	1.5	-2.74	0.26	1.42	3.69	4.57	1
NP_001193770.1	TGOLN2	4	115	NP_001193770.1|NP_001193769.1|NP_006455.2|NP_001193773.1	50.7	2226.1	361.57	trans-Golgi network integral membrane protein 2 isoform 3 precursor GN=TGOLN2	19	21	22	22	1.41	1.09	0.66	-0.98	0.44	0.9	-1.69	-1.64	-0.4	0.11	0.07	1.3	0.29	-2.14	0.75	0.89	0.88	0.4	0.39	0.4	0.59	0.78	0.4	0.91	0.84	0.31	-0.47	-1.01	0.04	0.02	1.43	-0.97	-0.77	-0.12	-1.33
NP_008964.3	RER1	4	35	NP_008964.3	41.3	5840.1	115.57	protein RER1 GN=RER1	4	8	7	8	-1.14	-3.41	-2.18	1.04	-2.2	-2.2	-3.65	-0.47	-1.92	-1.88	-0.92	3.18	1.28	-1.09	-0.24	-1.45	-2.16	0.95	0.54	0.14	2.3	-1.43	-0.49	3.05	3.91	-1.02	1.78	-0.67	-0.09	0.67	-1.23	-1.62	-0.89	-0.42	0.17
NP_079461.2	TANC2	4	105	NP_079461.2	31.2	563.1	733.4	protein TANC2 GN=TANC2	45	11	19	23	1.85	1.67	-1.08	0.85	-2.32	-1.63	-0.61	-0.67	-0.69	-2	-1.28	4.01	3.25	1.2	-1.37	0.1	0.58	-1.37	-1.71	-2.16	-1.24	-1.07	-1.05	-0.76	0.59	-2.19	-0.94	-0.12	-0.61	-0.79	-0.69	0.52	1.25	2.07	0.71
NP_001008529.1	MXRA7	4	49	NP_001008529.1	38.9	4927.1	160.87	matrix-remodeling-associated protein 7 isoform 2 precursor GN=MXRA7	7	9	6	9	0.91	1.53	0.76	-0.11	0.44	1.28	-1.07	-1.41	0.62	-0.17	1.9	0.09	0.89	-0.82	-0.88	1.49	-0.43	-1.85	-0.78	-2.05	-1.56	2.28	2.19	-0.88	-0.54	-0.69	-0.67	0.19	0.33	1.43	1.28	-0.07	-0.87	-0.47	-0.94
NP_940932.2	MXRA7	4	46	NP_940932.2	36.4	4927.3	138.76	matrix-remodeling-associated protein 7 isoform 3 precursor GN=MXRA7	7	9	5	7	0.96	1.61	0.83	-0.15	0.44	1.4	-1.23	-1.41	0.62	-0.22	1.97	0.09	0.89	-0.91	-0.88	1.23	-0.43	-1.75	-0.86	-2.19	-1.57	2.02	2.19	-0.88	-0.54	-0.69	-0.67	0.19	0.57	1.43	1.29	-0.07	-0.94	-0.52	-0.94
NP_036332.2	B3GAT3	4	30	NP_036332.2|NP_001275650.1|NP_001275651.1|NP_001275652.1	26.5	5844.1	115.5	galactosylgalactosylxylosylprotein 3-beta-glucuronosyltransferase 3 isoform 1 GN=B3GAT3	6	7	5	5	0.52	-0.44	-0.99	0.15	-0.44	0.22	-2.48	-2.23	-1.8	-0.63	0.55	2.68	0.63	-1.29	-0.79	-2.29	-2.86	-0.08	0.34	0.77	1.86	-0.85	-1.11	1	3.8	0.14	2.47	-0.6	-0.02	0.12	-0.3	0.65	-0.55	1.1	0.33
NP_001002292.3	WLS	4	15	NP_001002292.3|NP_079187.3|NP_001180263.1	14.7	6038.1	107.28	protein wntless homolog isoform 2 GN=WLS	7	2	2	2	-0.01	-1.94	-2.9	2.24	-2.73	-1.83	-1.53	-1.23	-1.61	-1.77	-0.69	2.75	2.05	0.26	-1.29	-0.55	-0.92	-0.59	-1.06	-2.3	-0.29	-0.77	-0.7	0.12	2.46	-1.12	0.73	-0.43	1.22	1.49	-1.25	-0.7	-0.75	0.32	-0.02
NP_067052.2	NTN4	4	34	NP_067052.2|NP_001316631.1|NP_001316629.1	25.6	4351.1	192.45	netrin-4 isoform 1 precursor GN=NTN4	10	6	6	8	2.46	1.41	1.03	0.02	-5.16	-0.57	-0.31	-1.23	-0.54	-1.04	-0.32	1.58	1.52	-0.97	-2.3	-4.29	-4.47	-4.22	-2	-7.47	-2.84	1.75	1	-1.73	-2.7	-1.08	-1.07	-1.54	2.59	2.7	1.54	-1.62	-4.31	-2.8	-3.66
NP_005553.2	LAMC2	4	113	NP_005553.2|NP_061486.2	43.1	807.1	628.36	laminin subunit gamma-2 isoform a precursor GN=LAMC2	28	22	19	34	2.67	3.33	-0.69	-0.28	0.06	1.97	-2.42	-2.87	-0.99	-1.27	-2.06	3.28	4.63	-2.35	-3.78	-1.16	-1.8	0	0.36	0.56	-0.18	0.03	-2.37	-3.78	-2.48	-0.9	-1.59	-1.2	2.09	3.59	-0.84	-1.27	-1.57	-1.87	-1.54
NP_002988.3	SDC1	4	62	NP_002988.3	32.9	4715.1	172.22	syndecan-1 precursor GN=SDC1	8	8	10	9	1.01	0.12	0.46	-0.89	0.09	-0.73	-1.32	0.03	0.78	0.49	-0.51	1.47	-1.11	-1.5	-1.91	2.94	2.68	-1.48	-0.47	-1.26	-0.64	1.29	1.24	-0.79	-0.16	1.39	-0.9	1.06	0	0.18	0.56	0	0.99	1.15	-1.19
NP_775788.2	VKORC1L1	4	25	NP_775788.2|NP_001271271.1	29.5	6646.1	83.58	vitamin K epoxide reductase complex subunit 1-like protein 1 isoform 1 GN=VKORC1L1	4	5	5	4	-1.18	-3.25	-1.79	1.15	-0.59	-1.11	-3	0.65	-1.12	-1.52	-1.3	2.06	-0.19	-1.09	-0.69	-0.1	-0.18	1.33	0.96	0.33	2.04	-0.7	1.43	0.65	2	-0.51	1.03	0.26	1.11	0.56	-0.43	-0.22	0.67	1.4	1.02
NP_115584.1	ANTXR1	4	72	NP_115584.1|NP_444262.1|NP_060623.2	29.9	3895.1	220.27	anthrax toxin receptor 1 isoform 1 precursor GN=ANTXR1	13	14	14	9	0.23	-0.16	-1.48	1.02	-0.5	-0.43	-1.78	-1.85	-1.37	-1.27	-0.59	2.7	1.25	-1.79	-1.09	1.81	0.34	0.38	0.86	-0.77	0.02	0.11	0.94	-1.03	1.03	-2.31	-0.58	2.05	0.02	0.95	-0.52	1.72	1.37	2.82	1
NP_037452.1	HCFC2	4	21	NP_037452.1	17	175.2	111.25	host cell factor 2 GN=HCFC2	4	3	6	5	0.56	0.67	0.1	0.44	0.5	0.29	2.39	1.06	-2.04	-0.48	-0.43	0.69	0.87	1.52	-1.87	-0.07	-1.84	-0.38	0.93	-0.6	0.24	-0.11	0.03	0.09	-2.46	0.18	0.17	-0.92	-0.2	0.24	0.3	-1	-0.43	-0.15	-0.13
NP_620598.1	CD151	4	27	NP_620598.1	16.9	6982.1	71.6	CD151 antigen GN=CD151	5	5	5	5	0.14	-1.49	-1.57	0.28	-0.62	-0.86	-2.61	-1.14	-1.16	-1.38	-0.64	3.19	2.34	-2.64	0.39	-1.47	-1.19	0.21	1.04	-0.7	0.58	-0.57	-0.24	0.35	0.92	0.02	0.6	-0.26	0.72	1.05	0.29	1.32	0.53	2.22	1.29
NP_003670.2	KMO	4	44	NP_003670.2	49.7	2919.1	290.33	kynurenine 3-monooxygenase GN=KMO	18	2	10	7	-0.74	-1.79	-0.54	1.48	-4.6	-3.3	-4.45	2.14	-0.03	-2.3	-3.02	3.59	1.49	-2.9	-2.21	-5.88	-0.9	-1.81	-5.79	-3.02	-3.24	-3.99	-6.5	3.69	4.45	0.06	0.64	-0.14	-7.09	-5.24	-0.23	-1.1	-0.72	-0.87	0.23
NP_002992.1	SDHC	4	15	NP_002992.1|NP_001030589.1|NP_001030590.1|NP_001030588.1	17.7	8096.1	39	succinate dehydrogenase cytochrome b560 subunit, mitochondrial isoform 1 precursor GN=SDHC	2	2	2	3	-1.28	-1.57	-0.51	1.39	-0.94	-0.59	-2.67	0.26	-1.19	-0.85	-1.54	1.1	1.06	0.94	0.52	-0.19	0.18	-0.36	1.71	-1.35	1.38	-0.71	0.4	0.94	1.7	0.33	2.49	0.51	-0.83	0.73	-1.23	-2.47	0.48	-0.12	0.79
NP_060979.2	LRRC59	4	152	NP_060979.2	54	2969.1	286.49	leucine-rich repeat-containing protein 59 GN=LRRC59	16	16	17	16	2.1	1.25	-0.12	-0.54	-0.35	-0.28	-0.64	3.05	1.4	0.22	0.2	3.05	1.11	-1.32	-2.77	2.05	2	0.3	-0.83	0.16	0.31	-0.09	-0.4	0.29	0.51	0.51	-0.3	-0.39	-1.81	-1.37	0.7	-1.2	-1.28	-1.25	-1.45
NP_001278220.1	MISP3	4	24	NP_001278220.1	31	6537.1	87.22	uncharacterized protein MISP3 GN=MISP3	2	3	6	5	2.32	1.57	1.52	0.28	-2.46	-1.38	-0.8	-6.13	-4.15	-1.04	-2.38	1.3	0.79	-0.76	-10.59	-0.34	-2.63	-2.38	-1.09	-2.51	-1.04	1.27	-1.67	-4.81	-5.96	-3.07	-0.99	-3.04	1.68	-0.22	3.83	-0.52	0.77	1.35	-1.1
NP_001158730.1	TMEM14C	4	12	NP_001158730.1	50	7131.1	65.63	transmembrane protein 14C GN=TMEM14C	2	3	2	3	-0.49	-0.71	-0.51	0.44	0.76	-0.5	0.71	-0.73	-0.48	-0.65	0.62	0.94	1.08	2.05	0.11	-0.1	0.36	1.81	2.15	0.26	1.01	0.2	0.92	-0.38	1.83	1.43	-0.41	1.66	0.02	0.75	-0.32	1.22	1.57	0.95	1.95
NP_001269318.1	ITGB6	4	109	NP_001269318.1	57.3	954.3	497.24	integrin beta-6 isoform e GN=ITGB6	23	12	22	25	0.61	-0.3	-0.83	-0.5	-2.79	-1.42	-2.91	1.64	0.61	-0.15	-0.23	2.57	2.12	-1.73	-1.16	-2.79	-1.08	-1.77	-1.79	-2.16	-1.22	-1.67	-3.62	-0.85	2.13	0.82	0.52	-0.36	-1.09	-0.79	-0.65	3.67	3.97	5	2.22
NP_001191215.1	MUC1	4	92	NP_001191215.1|NP_001191214.1|NP_001191216.1|NP_002447.4|NP_001018016.1|NP_001018017.1|NP_001191220.1|NP_001191218.1|NP_001191219.1|NP_001191221.1|NP_001191223.1|NP_001191225.1|NP_001037855.1|NP_001191224.1|NP_001191226.1|NP_001037857.1|NP_001037856.1|NP_001191217.1|NP_001191222.1|NP_001037858.1	21.6	5327.1	141.02	mucin-1 isoform 10 precursor GN=MUC1	8	8	8	9	3.05	2.26	-2.07	-1.98	-4.52	-1.75	-1.29	-2.46	-0.86	-1.26	-1.46	2.73	1.04	-1.03	-0.02	-4.02	-2.45	-3.31	-4.8	-3.37	-2.87	-2.12	-5.29	0.53	-1.56	-1.39	-1.76	-2.05	3.26	0.48	0.01	5.2	4	4.47	2.76
NP_036537.1	ICMT	4	9	NP_036537.1	6.3	8075.1	39.49	protein-S-isoprenylcysteine O-methyltransferase GN=ICMT	2	3	2	2	-1.32	-3.59	-3.31	0.3	-1.03	-1.97	-2.94	0.15	-0.88	-1.97	-2.02	1.9	0.7	-1.82	0.43	0.53	-0.81	0.86	0.8	-0.53	2.1	-1.03	-0.32	0.03	1.97	-1.33	1.11	0.94	0.2	0.16	-1.73	-0.92	-2.24	-0.72	0.08
NP_001910.2	ECI1	4	82	NP_001910.2|NP_001171500.1	49.3	4065.1	209.79	enoyl-CoA delta isomerase 1, mitochondrial isoform 1 precursor GN=ECI1	9	10	9	10	1.62	2.1	0.46	-1.52	-0.32	0.55	-0.06	-1.7	0.09	1.55	1.62	1.62	1.06	-1.03	0.9	0.77	0.25	0.25	-0.67	0.19	-0.05	1.19	-0.32	-1.29	-0.97	1.55	0.02	-2	1.24	0.04	0.87	-1.17	-0.94	-1.65	-1.54
NP_000129.3	FBN1	4	1688	NP_000129.3	69.4	24.1	2700.31	fibrillin-1 preproprotein GN=FBN1	135	144	135	132	-2.09	-3.77	-3.74	-2.48	-3.99	-2.56	-6.74	-4.69	-1.3	-1.49	1.21	-0.21	-2.87	-5.48	-3.09	-0.75	-3.17	-3.29	-2.96	-4.58	0.14	-0.38	-2.7	0.5	2.37	-2.74	-0.94	-0.77	2.46	6.27	-0.08	-0.1	-4.17	1.87	-2.56
NP_955369.1	TMEM179B	4	15	NP_955369.1	20	7676.1	48.54	transmembrane protein 179B precursor GN=TMEM179B	3	3	3	2	0.19	-1.41	-0.51	0.37	-1.2	-0.45	-0.61	-0.53	-0.36	-0.93	0.44	1.05	0.07	0.47	-0.67	-0.14	-0.34	0.04	0.86	-0.21	0.87	0.24	-0.13	2.76	3.35	0.35	1.42	-0.51	-0.78	0.38	-0.32	0.27	0.43	0.8	0.02
NP_653308.2	PROM2	4	27	NP_653308.2|NP_001307999.1	18.8	4579.1	179.87	prominin-2 isoform 1 precursor GN=PROM2	3	6	8	9	0.14	-0.65	-0.51	0.02	-0.7	-0.52	-3.4	-2.02	-1.92	-1.61	-0.94	2.01	1.32	-1.26	-0.36	-2.02	-3.01	0.19	0.99	-0.26	0.55	-1.21	-3.56	-0.35	-1.05	-0.65	0.3	-1.49	2.61	1.61	-0.51	3.52	2.72	3.22	1.48
NP_006816.2	CKAP4	4	361	NP_006816.2	79.7	481.1	786.61	cytoskeleton-associated protein 4 GN=CKAP4	44	42	43	48	0.99	1.15	1.03	0.85	1.35	0.19	1.26	-1	-0.54	-0.78	-0.99	1.93	0.79	-0.26	-1.54	0.05	0.18	1.05	0.67	0.77	0.82	0.28	1.38	-0.65	0.05	-0.86	0.15	0.05	-0.48	-0.73	0.28	1.25	0.94	2.2	0.13
NP_001926.2	DPP4	4	126	NP_001926.2|P81425	42.2	1338.1	490.61	dipeptidyl peptidase 4 GN=DPP4	22	27	25	31	0.43	0.28	1.64	1.59	-0.38	-0.9	2.73	-0.85	0.5	-1.43	0.35	0.09	2.38	2.64	-2.64	0.29	0.07	-0.57	-0.03	-2.56	-2.22	2.16	0.89	-2.02	-1.7	-0.92	-1.46	0.39	-0.04	1.65	-1.8	-1.57	-1.69	-0.75	-0.81
NP_057419.4	PRODH	4	77	NP_057419.4|NP_001182155.1	60	1784.1	417.74	proline dehydrogenase 1, mitochondrial isoform 1 precursor GN=PRODH	20	6	17	23	-0.22	0.54	-1.42	0.2	-1.64	-1.23	1.41	-3.58	-1.87	0.22	-1.65	4.08	3.32	3.28	-1.84	-4.1	-2.61	-1.24	-2.46	-1.47	-0.58	-2.37	-4.69	-3.23	-3.8	1.06	3.71	-0.24	0.52	-1.39	-1.34	0.12	1.85	0.72	1.12
NP_055533.2	CLSTN3	4	32	NP_055533.2	17.8	4512.1	183.14	calsyntenin-3 precursor GN=CLSTN3	7	7	6	9	3.11	0.08	-0.07	-0.26	-0.12	1	-0.71	-1.41	-0.5	0.83	0.43	3.14	-0.89	-0.79	-0.17	-0.99	-1.3	-0.36	0.67	-0.12	-0.24	0.46	-1.46	-1.7	-1.21	0.82	0.41	-0.31	1.48	-0.6	-1.07	-0.3	0.6	1.22	-0.69
NP_002195.1	ITGA3	4	93	NP_002195.1	25.2	2172.1	367.64	integrin alpha-3 preproprotein GN=ITGA3	20	17	18	21	0.86	0.34	-3.02	-0.2	-1.91	-1.52	-1.93	-0.97	-0.85	-1.83	-1.28	3.21	3.93	-0.03	-1.72	-0.82	0.43	-1.26	-0.44	-2.67	-1.57	-0.94	-3.13	-1.38	-1.29	-1.51	-0.82	1.04	1.5	2.78	-1.16	3.55	2.41	3.72	1.41
NP_000879.2	ITGB6	4	127	NP_000879.2|NP_001269317.1|NP_001269283.1|NP_001269319.1|NP_001269284.1	55	954.2	541.68	integrin beta-6 isoform a precursor GN=ITGB6	25	15	25	27	0.61	-0.3	-0.79	-0.35	-2.87	-1.47	-3.5	1.67	0.61	0.11	-0.04	2.57	2.12	-1.82	-1.16	-3.4	-1.01	-2.09	-2.02	-2.33	-1.24	-1.86	-3.62	-0.73	2.21	0.78	0.52	-0.36	-1.59	-1.07	-0.72	3.87	4.1	5.3	2.31
NP_055513.2	TMEM63A	4	47	NP_055513.2	25.6	3928.1	217.82	CSC1-like protein 1 GN=TMEM63A	12	8	13	11	0.31	-1.39	-1.67	1.07	-2.38	-1.71	-1.69	-0.53	-1.21	-1.67	-0.18	3.59	1.49	0.12	-1.63	-0.99	-0.81	0.02	-0.6	-0.37	0.48	-1.31	-2.19	-1.44	-0.51	-0.08	1.97	0.12	1.24	0.42	-0.8	1.75	2.02	2.32	1.68
NP_071360.1	MANBAL	4	10	NP_071360.1	23.5	8165.1	37.56	protein MANBAL GN=MANBAL	2	2	2	2	0	0.02	-1.55	0.02	1.11	-0.81	-0.43	1.88	0.22	-0.73	0.05	2.82	3.23	0.59	0.56	1.35	3.19	0.8	1.27	0.53	1.27	0.38	0.38	1.55	1.92	-1.53	0.51	1.52	0.33	1.35	-0.5	-0.15	-0.19	0.85	-0.29
NP_031390.1	TMED3	4	43	NP_031390.1|NP_001317305.1|NP_001288132.1	48.8	5773.1	118.71	transmembrane emp24 domain-containing protein 3 isoform a precursor GN=TMED3	6	7	7	6	1.45	-0.18	-0.69	0.46	-2.08	-1.9	-1.07	-1.5	-1.57	-2.67	-2.2	3.05	3.52	-0.7	-0.17	-2.34	-0.83	1.26	-0.18	-0.09	0.48	-0.61	-0.84	2.76	2.83	-2	-0.71	-1.06	-0.5	-0.87	0.59	-0.42	1.06	1.75	1.37
NP_001073862.1	GXYLT2	4	12	NP_001073862.1	17.8	7873.1	43.79	glucoside xylosyltransferase 2 precursor GN=GXYLT2	3	3	2	3	-0.65	-0.5	-0.88	-0.41	0.88	-0.52	0.8	-0.67	-1.38	0.42	-0.67	1.51	0.82	0.7	-1.14	-0.55	-0.09	0.04	-0.1	-0.12	0.05	0.69	-0.19	-0.67	0.46	-0.82	1.56	0.94	0.87	0.56	0.58	2.97	1.37	1.87	0.67
NP_078902.2	VTCN1	4	23	NP_078902.2|NP_001240778.1	20.5	6473.1	89.95	V-set domain-containing T-cell activation inhibitor 1 isoform 1 precursor GN=VTCN1	4	5	6	5	2.61	-0.2	-1.67	-0.96	-3.64	-1.11	3.56	-4.75	-2.14	-1.39	-1.92	3.82	1.54	5.07	0.15	-7.06	-4.95	-2.15	-2.28	-2.4	-0.92	-1.62	-7.1	-6.25	-4.4	-0.65	-2.25	-0.82	1.78	0.99	0.41	-3.12	-4.55	-2.82	-5.05
NP_001001414.1	NCCRP1	4	51	NP_001001414.1	47.2	4542.1	181.58	F-box only protein 50 GN=NCCRP1	11	4	11	8	2.65	2	3.44	3	-5.25	-2.72	-4.11	-4.52	-1.52	-0.81	-2.4	2.96	1.35	-3.67	-1.01	-0.84	-0.25	-3.39	-4.75	-3.61	-3.48	-1.94	-4.59	2.9	5.05	-0.65	-2.29	-2.55	-3.48	-2.66	-0.3	-6.62	-4.53	-4.65	-2.6
NP_000983.1	RPL29	4	35	NP_000983.1	23.8	7277.1	60.86	60S ribosomal protein L29 GN=RPL29	4	4	5	4	1.21	0.18	1.53	1.52	-1.76	-1.19	0.71	-1.14	-0.86	2.05	0.5	1.01	1.47	-0.82	-1.31	-1.78	-1.24	-0.32	0.49	-0.67	0.48	0.5	0.27	0.03	-0.67	0.1	1.24	-0.72	-1.65	-0.73	0.7	-1.55	-0.84	-1.3	0.37
NP_060283.3	IMPAD1	4	99	NP_060283.3	60.1	2861.1	295.28	inositol monophosphatase 3 GN=IMPAD1	17	17	15	17	1.3	0.69	-0.08	-0.7	-0.76	0.19	-2.15	-0.88	-0.64	0.03	-0.14	1.77	0.31	-2.23	0.3	-0.07	0.4	0	0.29	-0.05	1.41	0.47	0.3	1.2	2.02	-0.31	0.96	-0.75	-0.02	-0.42	-0.14	-1.05	-1.06	-0.97	-0.83
NP_003382.1	WNT2	4	12	NP_003382.1|NP_001287867.1|NP_001287868.1|NP_490645.1	20.8	6742.1	79.93	protein Wnt-2 precursor GN=WNT2	2	3	4	2	-1.08	0.18	-0.98	-0.17	-0.44	-0.81	0.12	0.29	-1.87	0.11	0.11	-0.66	1.9	1.85	0.22	0.67	-1.75	0.42	1.63	-0.77	1.33	0.34	0.65	2.23	-0.35	-1.47	0.54	0.12	-1.48	-0.34	-0.25	1.05	1.9	1.3	2.02
NP_789783.1	AGR3	4	149	NP_789783.1	60.2	3311.2	221.33	anterior gradient protein 3 precursor GN=AGR3	12	11	11	13	4	3.73	-2.26	-2.76	-3.58	-1.94	-0.49	-3.84	-2.01	-1.81	-2.01	3.71	2.29	-0.67	-3.6	-1.88	-1.93	-4	-5.97	-4.02	-3.84	-1.98	-5.72	-3.02	-3.05	-1.7	-1.61	-2.53	4.29	-0.12	-1.31	3.12	4.02	4.9	1.6
NP_001128567.1	FNDC3B	4	136	NP_001128567.1	48.4	686.1	671.91	fibronectin type III domain-containing protein 3B GN=FNDC3B	31	29	29	20	0.51	0.56	-0.88	1.35	0	-1.16	-0.4	-0.82	-1	-1.39	-0.78	2.73	1.69	-0.94	-0.9	-0.46	-0.05	0.84	0.67	-0.07	0.93	-1.05	-0.03	-0.09	1.32	-1.02	1.12	0.53	-1	-0.46	-0.95	-0.25	-0.53	0.92	0.31
NP_001258.2	CHAD	4	20	NP_001258.2	28.9	6138.1	102.92	chondroadherin precursor GN=CHAD	5	2	7	4	2.23	4.54	-4.06	-2.61	-3.67	-1.49	-0.64	-1.96	-1.23	-2.1	-4.4	4.08	2.38	0.32	-3.37	1.18	-0.4	-2.87	-3.68	-3.79	-3.84	-1.77	-5.34	-1.03	-2.67	-2.92	-1.46	-0.55	2.15	1.33	-1.05	2.82	4.17	5.05	2.04
NP_203751.2	FHDC1	4	13	NP_203751.2	5.3	7483.1	54.51	FH2 domain-containing protein 1 GN=FHDC1	3	2	4	3	0.92	-0.28	-0.4	-1.09	0	-0.66	-0.64	1.41	-0.93	1.45	-1.53	0.28	0.51	-0.97	-0.21	1.18	-1.42	-0.23	-0.49	0.23	0.67	-0.45	-4.21	-0.18	-0.13	-0.06	0.19	-0.63	0.07	-2.12	0.62	-1.37	-1.47	0.92	-0.12
NP_003807.1	ADAM9	4	103	NP_003807.1	39.4	2090.1	377.02	disintegrin and metalloproteinase domain-containing protein 9 precursor GN=ADAM9	21	17	19	19	0.78	-0.58	-1.13	0.17	1.47	0.14	-1.75	0.5	0.09	-1.68	0.34	2.33	0.99	-1	-0.79	-0.51	-0.94	1.88	1.37	1.58	1.49	0.54	1	-0.62	-0.35	-1.68	0.13	0.31	-0.85	0.1	0.08	0.62	-0.34	0.32	0.4
NP_861448.2	TMTC3	4	70	NP_861448.2	29.5	2398.1	343.76	transmembrane and TPR repeat-containing protein 3 GN=TMTC3	18	17	15	13	-0.38	-0.99	-1.43	0.87	0.21	-1.61	-0.92	-0.44	-1.3	-1.67	-1.1	2.88	1.95	0.35	-1.09	0.43	0.31	1.26	1.09	0.26	1.27	-0.47	0.38	0.23	1.4	-1.57	0.96	0.63	0.11	0.75	-0.45	0.22	-0.36	1.7	0.31
NP_057156.1	GOLT1B	4	13	NP_057156.1	16.6	7565.1	51.7	vesicle transport protein GOT1B GN=GOLT1B	3	3	2	3	-0.67	-1.37	-1.18	0.72	-1.44	-1.35	-1.2	0.29	-0.99	-1.16	-0.32	2.27	2.22	0.82	-0.75	-0.43	0.11	0.21	-0.08	-0.65	1.09	-0.67	1.13	1.96	2.75	0.16	0.96	0.63	-0.17	1.07	-0.48	0.7	0.55	-0.42	1.16
NP_001257636.1	NRM	4	16	NP_001257636.1|NP_009174.1|NP_001257638.1|NP_001257637.1	25.3	6697.1	81.53	nurim isoform 2 GN=NRM	4	5	4	3	-1.57	-2.3	-2.6	1.31	-1.5	-1.71	-2.08	-0.85	-1.69	-1.15	-0.78	1.86	1.06	0.32	-0.15	-0.05	-0.36	0.25	0.16	-1.09	1.48	-1.17	-0.97	-0.82	1.86	-0.9	0.3	0.82	0.13	1.83	-0.65	1.2	0.02	2.07	1.16
NP_015557.2	PSEN1	4	26	NP_015557.2|NP_000012.1	29.3	5739.1	120.66	presenilin-1 isoform I-463 GN=PSEN1	5	5	7	6	-0.39	-1.71	-0.56	1.11	-1.2	-0.85	-1.23	-0.82	-0.71	-0.52	1.28	1.33	0.43	-0.09	0	-0.96	-0.49	0.67	0.6	0.49	0.63	0.7	0.05	0.88	1.21	-0.67	0.3	-0.14	0.28	0.73	-0.32	0.77	0.65	1.52	0.81
NP_001339017.1	VEZT	4	17	NP_001339017.1|NP_001339018.1|NP_060069.3|NP_001339019.1|NP_001339027.1|NP_001339020.1|NP_001339021.1|NP_001339025.1|NP_001339026.1|NP_001339028.1|NP_001339030.1|NP_001339033.1|NP_001339043.1|NP_001339029.1|NP_001339037.1|NP_001339039.1|NP_001339038.1|NP_001339040.1|NP_001339041.1|NP_001339042.1|NP_001339047.1|NP_001339045.1|NP_001339048.1	10.2	6431.1	91.49	vezatin isoform a GN=VEZT	5	4	2	3	0.96	0.38	-1.55	0.04	-4.19	-1.97	-1.69	0.38	-1.56	-0.05	-0.73	3.35	1.78	-0.32	-1.35	-0.89	-2.02	-0.38	-0.29	-0.77	0.69	-0.5	-0.16	0.53	1.75	-1.25	1.63	-0.46	0.07	0.26	0.12	-0.47	0.6	1.75	1.04
NP_001240744.1	SLC52A2	4	13	NP_001240744.1	3.8	8190.1	37.05	solute carrier family 52, riboflavin transporter, member 2 GN=SLC52A2	3	3	3	3	0.51	-1.69	-2.04	-0.96	-0.29	-0.59	-1.41	-0.56	-1.99	-1.04	-0.62	2.54	0.39	-2.02	2.27	-2.05	-1.12	0.72	0.13	0.79	1.09	-1	-1.89	1	1.08	0.27	0.82	-1.4	-0.13	-1.31	-0.4	0.17	-0.63	0.8	-0.48
NP_004361.3	COL12A1	4	1952	NP_004361.3|NP_542376.2	69.3	14.1	3354.14	collagen alpha-1(XII) chain long isoform precursor GN=COL12A1	182	175	182	181	-0.21	1.25	-1.64	-0.39	-0.29	-0.62	1.26	-1.79	-1.47	-2.05	-0.5	1.63	3.3	1.44	-0.51	1.23	-0.05	-0.25	-0.99	-0.35	0.06	0.27	1.56	-1.5	0.92	-2.92	0.43	0.48	-2.31	-0.83	-1.05	1.77	2.72	3.12	2.64
NP_060921.3	CENPJ	4	16	NP_060921.3	4.4	7584.1	50.93	centromere protein J GN=CENPJ	3	3	3	3	1.69	0.32	0.59	0.65	-0.03	1.09	0.64	1.35	0.09	1.4	-1.14	0.37	0.12	1.03	0.81	-1.95	-2.09	-0.63	-0.29	-0.09	0.02	-1.92	-0.73	-0.97	-0.81	1.02	0.67	-1.13	-3.22	0.46	-0.52	-1.77	0.07	-0.65	-1.81
NP_001668.1	ATP1B1	4	80	NP_001668.1	45.8	4124.1	205.79	sodium/potassium-transporting ATPase subunit beta-1 GN=ATP1B1	11	12	11	14	1.4	-0.02	-1.91	-1.54	-2.02	-1.85	-1.29	-1.64	-1.09	-0.24	1.05	2.72	0.77	-0.41	1.03	-2.1	-1.44	-0.51	-2.23	-1.42	-0.37	1.12	-1.67	-0.65	0.76	0.27	0.99	0.17	2.2	0.85	0.3	1.82	0.7	2.32	-0.12
NP_004998.3	NFKBIL1	4	20	NP_004998.3|NP_001138433.1|NP_001138434.1|NP_001138435.1	23.6	6028.1	107.76	NF-kappa-B inhibitor-like protein 1 isoform 1 GN=NFKBIL1	2	6	4	5	1.3	0.08	0.62	-1.44	0.26	1.09	-0.03	-1.06	-0.03	1.12	-0.18	1.17	1.64	-0.35	0.73	0.22	-0.45	0.13	0.08	0.84	0.4	0.96	1.08	-0.26	-0.43	1.21	-0.49	-1.78	0.3	0.02	0.69	-0.62	0.58	0.3	-1.46
NP_001298240.1	VKORC1	4	14	NP_001298240.1|NP_076869.1|NP_996560.1	10.9	8157.1	37.75	vitamin K epoxide reductase complex subunit 1 isoform 3 precursor GN=VKORC1	2	2	3	2	-1.09	-3.06	-2.95	1.09	0.09	-1.45	-0.12	-1.55	-2.56	-2.7	-1.17	2.15	1.35	-0.56	-0.52	0.12	-0.43	1.71	1.01	0.88	2.2	-0.59	0.59	0.88	2.13	-1.45	2.23	0.34	0.89	1.35	-0.54	-0.7	-0.55	1.87	0.56
NP_073738.2	SPATA20	4	69	NP_073738.2|NP_001245301.1|NP_001245302.1	51.1	1262.1	505.84	spermatogenesis-associated protein 20 isoform 1 precursor GN=SPATA20	31	5	9	15	1.12	1.71	-1.7	-0.13	-2.49	-2.02	0.31	2.49	-0.43	-1.16	-1.44	3.8	2.77	1.09	-0.64	2.6	2.09	-1.83	-2.65	-2.09	-1.72	-2.16	-3.24	-0.79	-0.86	-1.49	1.2	0.02	-3.37	-2.62	-0.92	-2	-1.28	-2.17	-0.31
NP_001278744.1	HMCN2	4	15	NP_001278744.1	1.5	7585.1	50.9	hemicentin-2 precursor GN=HMCN2	3	5	4	3	-0.69	0.79	-1.5	-1.09	-0.35	-0.93	-0.28	-0.59	-0.57	-0.7	-1.51	0	1.25	1.14	-0.58	-0.1	1.48	-2.47	1.89	-3.14	0.1	-0.36	-0.51	0.65	1.32	-0.43	0.54	0.96	-0.46	1.35	-1.09	-0.52	-0.87	-1.25	-1.04
NP_542172.2	B3GALT6	4	13	NP_542172.2	26.7	6245.1	98.87	beta-1,3-galactosyltransferase 6 GN=B3GALT6	4	4	3	2	-0.51	-2	-0.3	1.41	-1.88	0.4	-2.21	-1.55	-1.64	-0.83	0.25	1.51	0.67	0.23	0.51	0.55	0	0.21	1.48	-0.65	1.61	0.31	0.59	0.35	1.62	-1.21	-0.11	-1.69	0.46	1.17	-1.28	-0.35	0.07	-1.52	0.31
NP_079495.1	DNAJC5	4	40	NP_079495.1	61.6	4878.1	163.26	dnaJ homolog subfamily C member 5 GN=DNAJC5	7	7	9	9	-0.54	-2.06	-0.88	1.04	-1.64	-1.14	-2.36	-0.03	-1.31	-1.47	-0.11	1.51	0.43	0.91	-1.27	0.36	0.63	-0.21	0.99	0.28	0.87	0.07	0.51	0.44	2.27	-0.63	0.84	-0.87	-0.61	1.92	-0.52	1.35	2.24	1.87	2.22
NP_001161792.1	TSPAN9	4	23	NP_001161792.1	24.6	7211.1	62.91	tetraspanin-9 GN=TSPAN9	4	2	3	3	-0.48	-1.15	-2.43	0.15	-0.47	-1.42	-2.21	-2.7	-1.99	-2.5	0.05	1.6	1.23	0.79	-0.22	-0.02	-0.72	-0.25	1.19	-1.51	0.13	-0.12	-0.62	-0.79	1.21	-0.94	1.18	0.65	1.59	2.94	-1.13	1.27	-0.1	1.77	0.79
NP_056098.1	DPY19L1	4	20	NP_056098.1	15.1	6136.1	103.14	probable C-mannosyltransferase DPY19L1 GN=DPY19L1	5	5	4	3	-0.57	-0.56	-1.67	-0.22	-0.91	-0.28	-0.49	-1.09	-0.86	-1.56	-0.78	3.05	1.61	0.5	-0.86	0.43	0.07	0.02	1.95	-1.35	1.86	-1.47	0.05	1.35	1.83	-1.21	2.27	1.11	-0.74	0.97	-0.37	2.17	-0.41	-0.32	2.68
NP_001308214.1	TRPM4	4	31	NP_001308214.1	24.6	2798.2	175.31	transient receptor potential cation channel subfamily M member 4 isoform 6 GN=TRPM4	6	5	9	5	-0.25	-2.28	-0.67	2.22	-0.56	-0.92	-2.3	-1.76	-2.75	-2.02	-1.67	3.05	1.9	-1.17	-0.66	-0.99	-0.16	1.58	2.46	1.07	2.06	-0.78	-1.54	-0.47	0.11	-1.19	1.44	-0.72	0.74	0.38	-0.14	-0.32	0.65	1.15	0.6
NP_057303.2	MAN1B1	4	41	NP_057303.2	29.8	3926.1	217.86	endoplasmic reticulum mannosyl-oligosaccharide 1,2-alpha-mannosidase GN=MAN1B1	7	11	10	11	1.05	-1.29	-1.28	0.54	-1.41	-1.11	-2.73	-2.38	-1	-1.34	0.44	2.86	0.41	-1.52	-1.12	-1.25	-0.72	0.25	-0.29	-0.65	2.34	-0.9	-1.7	0.35	1.67	-0.27	2.45	0	1.57	0.6	-0.65	0.7	-1.3	-0.03	1
NP_000085.1	COL7A1	4	93	NP_000085.1	19.8	1673.1	434.15	collagen alpha-1(VII) chain precursor GN=COL7A1	19	22	18	20	1.4	1.01	-0.94	0.28	-1.52	-1.4	-0.64	-2.7	-0.19	-1.12	-0.64	1.69	1.76	-0.26	-1.74	-0.53	0.13	-0.65	-1.19	-2.28	-1.98	-0.45	-2.56	-2.55	-0.81	-1.14	0.62	-0.63	1.37	5.79	-0.59	-1.42	-3.06	-1.9	-0.91
NP_003366.2	VDAC2	4	277	NP_003366.2|NP_001171712.1|NP_001311018.1	73.8	2371.1	346.33	voltage-dependent anion-selective channel protein 2 isoform 2 GN=VDAC2	18	17	19	20	1.34	1.29	0.54	-0.11	-0.53	0.02	-0.15	-1.11	-0.57	0.7	-0.02	1.53	0.94	0.18	-0.19	0.22	0.76	-0.61	-1.17	-1.05	-0.82	-0.47	0.03	-0.47	-0.54	0.37	1.09	-0.6	-0.76	-1.51	0.77	1.77	2.38	2.87	1.64
NP_001163801.1	C4orf3	4	8	NP_001163801.1	14.5	8655.1	28.97	uncharacterized protein C4orf3 isoform 1 GN=C4orf3	2	2	2	2	0.73	-0.06	-0.24	0.5	-0.97	-0.29	-1.81	1.55	-0.09	-0.24	0	2.29	0.05	-0.73	-1.05	-0.46	0.07	0.36	-1.14	0.56	0.43	1.11	0.19	-0.35	0.46	1.68	1.11	-0.58	2.22	2	0.67	-0.6	-1.66	0.03	-0.67
NP_598003.2	SLC30A7	4	14	NP_598003.2	17.5	6309.1	95.92	zinc transporter 7 GN=SLC30A7	3	3	4	4	-0.82	-1.81	-1.21	0.67	-1.76	-0.93	-0.95	-1.5	-2.16	-2.2	-1.33	0.99	1.59	0.65	-1.78	-1.25	-0.7	0.11	0.99	-1.33	2.15	-1	0.27	1.11	2.21	-0.37	2.83	-1.47	0.54	1.41	-0.45	0.15	1.9	0.85	2.41
NP_001737.1	CANX	4	439	NP_001737.1	62.1	416.1	829.49	calnexin precursor GN=CANX	49	44	47	46	-0.19	-2	-1.62	0.96	-0.79	-1.25	-3.22	-0.18	-1.04	-1.73	-0.11	2.34	1.4	-1.03	-0.19	-1.18	-0.65	0.84	0.7	0.07	1.85	-0.78	-0.59	2.35	2.59	-0.2	1.03	-0.05	0.74	1.05	-1	-0.7	-1.42	-0.47	-0.04
NP_060106.2	TRPM4	4	55	NP_060106.2|NP_001182156.1|NP_001308212.1|NP_001308210.1|NP_001308211.1	24.7	2798.1	301.79	transient receptor potential cation channel subfamily M member 4 isoform 1 GN=TRPM4	10	10	18	8	-0.12	-0.97	-0.66	1.7	-0.35	-0.66	-2.3	-1.23	-2.46	-1.18	-1.42	2.96	1.81	-1.2	-0.69	-1.2	-0.27	1.39	2.31	1.02	1.64	-0.61	-1.16	-0.41	0.05	-0.8	0.22	-1.06	0.85	0.63	-0.22	0	0.6	1.15	0.4
NP_059119.2	GALNT7	4	203	NP_059119.2	65.7	793.1	632.41	N-acetylgalactosaminyltransferase 7 GN=GALNT7	37	34	35	37	0.3	-0.77	-0.34	0.44	-3.14	-1.89	-3.13	-1.47	-1.37	0.38	1.35	2.17	0.24	-0.7	-3.39	-2.75	-2	-1.73	-2.31	-2.47	-0.72	-1.34	-3.24	0.59	2.97	1.9	3.86	-1.3	1.54	-0.54	-0.88	2.5	3.18	3.4	2.24
NP_060945.2	TMEM165	4	34	NP_060945.2	29.9	5488.1	132.29	transmembrane protein 165 precursor GN=TMEM165	5	7	6	4	-0.52	-2.02	-3.78	0	-1.5	-1.3	-5.21	-0.82	-0.74	-1.18	-0.71	3.14	0.82	-2.84	-1.07	-0.84	-1.35	0.95	1.35	-0.21	2.62	-1.2	-0.59	1.52	2.43	-1.78	0.67	-0.53	0.44	0.26	-1.18	0.27	-3.4	-1.25	-0.08
NP_001177921.1	SLC33A1	4	25	NP_001177921.1	15.4	5872.1	113.79	acetyl-coenzyme A transporter 1 GN=SLC33A1	7	5	5	4	-1.27	-3.13	-1.96	1.83	-1.14	-1.78	-1.44	-0.44	-2.35	-2.09	-0.41	2.11	0.67	0.12	-0.88	-0.72	-0.88	0.02	0.29	-0.91	1.12	-1.56	-0.35	1.67	3.51	-0.51	1.56	-0.51	0.54	1.21	-0.76	-0.8	-0.51	0.2	-0.33
NP_689926.1	STT3A	4	117	NP_689926.1|NP_001265433.1	32.4	2456.1	337.28	dolichyl-diphosphooligosaccharide--protein glycosyltransferase subunit STT3A isoform a GN=STT3A	20	20	20	21	-1.79	-4.28	-2.71	1.54	-1.29	-2.01	-1.99	-0.65	-2.63	-2.24	-1.54	2.22	1.47	-0.7	0.15	-0.67	-0.61	1.45	1.4	0.05	1.98	-1.29	-0.11	1.7	3.13	-1.04	1.85	-0.14	-0.59	0.63	-1.34	-1.07	-1.06	0.5	0.37
NP_001291395.1	SLC29A1	4	18	NP_001291395.1|NP_001291391.1|NP_001291392.1|NP_001291394.1|NP_001071643.1	20.3	6001.1	109.02	equilibrative nucleoside transporter 1 isoform 4 GN=SLC29A1	6	4	3	2	-0.53	-1.96	-1.74	-0.74	-1	-0.17	-2.12	-2.26	-0.62	-2.04	-0.75	1.03	1.28	-1.99	1.42	-2.38	-0.45	0.36	2.39	-0.12	1.57	-1.88	-1.54	-0.06	-0.38	0.08	-0.19	1.16	0.26	2.64	-0.84	2.97	2.55	2.45	0.83
NP_055134.2	LEMD3	4	108	NP_055134.2|NP_001161086.1	55.4	1014.1	564.11	inner nuclear membrane protein Man1 isoform 1 GN=LEMD3	30	17	28	23	0.87	0.62	-1.28	0.35	-0.85	-1	-1.69	-0.67	-0.59	-0.95	-0.34	2.52	1.59	-0.38	-0.19	-0.43	-0.74	0.15	-0.16	-0.44	1.08	-0.65	-0.19	0.23	0.73	-1.04	-0.09	0.67	-0.09	0.6	-0.56	0.07	-0.17	0.25	-0.31
NP_001018146.1	NME1-NME2	4	527	NP_001018146.1|NP_002503.1|NP_001185611.1	63.6	2461.1	336.79	NME1-NME2 protein GN=NME1-NME2	19	17	17	18	3.05	2.72	-0.61	-1.83	-2.05	-0.5	-2.18	-0.94	0.05	-0.52	-1.14	2.93	2.05	-2.67	-1.27	3.35	3.26	-1.98	-2.96	-1.49	-1.27	-0.76	-1.78	-1.55	-0.7	-0.76	-1.27	-1.2	-2.61	-2.66	2.49	0.52	1.11	0.8	-0.17
NP_056146.1	NCSTN	4	84	NP_056146.1|NP_001277113.1|NP_001277115.1|NP_001336658.1	32.4	2694.1	312.61	nicastrin isoform 1 precursor GN=NCSTN	16	16	16	16	2.22	0.91	1.11	-0.63	0.06	0.5	-3	-0.44	1.07	0.65	1.54	0.71	-0.26	-1.58	-0.26	-0.77	-0.56	-1.08	-1.89	-1.74	-0.61	1.88	0.49	0.15	0.81	0.67	-0.96	-1.47	0.78	0.65	1.65	1.1	-0.34	0.32	-0.58
NP_004043.3	BNIP3	4	21	NP_004043.3	37	6351.1	94.49	BCL2/adenovirus E1B 19 kDa protein-interacting protein 3 GN=BNIP3	3	2	8	4	0.27	0.12	2.23	0.15	-1	-0.36	-0.52	1.17	0.47	1.23	-1.08	1.33	-0.39	-0.03	-0.62	-1.95	-2.23	-0.55	-0.57	-0.95	0	0.11	-1.4	-0.56	1.43	1.98	0.86	-3.69	-2.72	-0.3	0.51	-1.45	1.71	2.02	0.19
NP_005759.4	LPCAT3	4	19	NP_005759.4	15.1	6479.1	89.79	lysophospholipid acyltransferase 5 GN=LPCAT3	5	4	3	5	-1.54	-3.51	-1.21	0.91	-3.05	-3.1	-2.7	0.67	-1.35	-1.85	-1.97	2.36	1.93	0.5	0	-1.13	-0.56	-1.29	-0.62	-1.65	0.27	-1.63	-0.03	2.49	3.08	-1.02	0.94	0.48	-0.26	0.65	0.03	-1.2	-0.43	-1.07	0.54
NP_065843.3	NCEH1	4	89	NP_065843.3|NP_001139748.1|NP_001139750.1	48.6	2571.1	324.36	neutral cholesterol ester hydrolase 1 isoform b GN=NCEH1	15	18	16	12	-0.79	-1.92	-0.24	3.09	-0.47	-0.78	-2.94	-1.38	-1.35	-2.53	0.09	1.79	0.79	0.21	-1.67	-1.57	-0.7	0.99	0.42	0.07	1.33	-0.69	1.4	0.91	1.51	-2.41	0.58	1.69	0.04	-0.3	-0.61	-1.82	-2.79	-2.15	-0.35
NP_001008528.1	MXRA7	4	54	NP_001008528.1	40.6	4927.2	155.58	matrix-remodeling-associated protein 7 isoform 1 precursor GN=MXRA7	9	10	7	9	0.97	1.69	0.78	-0.15	0.5	1.4	-1.23	-1.41	0.54	-0.17	1.9	0.18	0.43	-0.91	-0.86	1.04	-0.45	-1.43	-0.78	-1.93	-1.41	2.02	2.37	-1.09	-0.05	-0.65	-0.67	0.39	0.33	1.21	1.29	0.15	-0.94	-0.25	-0.93
NP_849193.1	STT3B	4	115	NP_849193.1	24.3	2356.1	348.12	dolichyl-diphosphooligosaccharide--protein glycosyltransferase subunit STT3B GN=STT3B	22	19	19	18	-1.34	-3.75	-3.14	1.44	-2.79	-2.63	-3.04	-0.82	-1.89	-1.77	-1.42	2.41	1.32	-0.65	-1.05	-0.46	-0.11	0.61	-0.03	-0.58	1.11	-1.75	-1.35	2.11	3.56	-0.74	0.67	-0.22	0.91	0.97	-1.31	-0.27	-0.6	1.1	0.44
NP_775752.1	MISP	4	84	NP_775752.1	48.1	1809.1	413.47	mitotic interactor and substrate of PLK1 GN=MISP	20	15	17	21	3.71	2.5	0.78	-1.07	-3.26	-1.73	1.16	-1.91	0.47	-1.44	-2.22	3.09	1.3	0.15	-2.87	1.54	0.56	-4.47	-4	-4.4	-3	-1.17	-3.64	-1.99	-2.48	-1.27	-1.76	-2	3.5	-0.63	0.06	0.57	1.06	1.32	-0.4
NP_060119.3	CNNM2	4	12	NP_060119.3|NP_951058.1|NP_951059.1	5.2	3766.2	46.76	metal transporter CNNM2 isoform 1 GN=CNNM2	3	2	3	2	0.21	-2.2	0.27	0.13	-3.75	-2.21	0.34	0.21	-2.06	-0.99	-0.8	3.16	1.08	-0.59	-0.71	0.67	1.28	-1.92	-3.92	-1.47	-1.86	-1.7	-4.34	1.14	1.43	0.27	0	-0.29	2.18	1.03	-1.1	0.77	1.54	0.77	1.43
NP_037468.1	SEC61A1	4	71	NP_037468.1|NP_060614.2|NP_001136100.1|NP_001136099.1	22.2	4382.1	190.64	protein transport protein Sec61 subunit alpha isoform 1 GN=SEC61A1	11	9	12	11	-1.82	-5.28	-2.01	1.46	-1.41	-2.18	-1.78	-1.09	-2.32	-2.24	-1.99	2.45	1.11	-0.59	0.51	-1.08	-0.54	-0.08	1.4	-0.65	1.81	-1.63	-0.03	1.38	3.08	-0.86	0.62	-0.46	-1.22	0.95	-1.23	-1.47	-0.75	-0.17	-0.31
NP_055851.1	ENDOD1	4	70	NP_055851.1	43.4	4068.1	209.56	endonuclease domain-containing 1 protein precursor GN=ENDOD1	12	13	10	10	-0.52	-2.5	-1.15	0.13	-1.7	-2.2	-2.82	-1	-1.05	-1.22	-0.2	2.04	1.16	-1.55	-1.39	0.65	0.22	-0.11	-0.73	-0.98	-0.19	-0.36	-0.3	1.55	3.32	0.39	0.77	1.3	1.11	2.02	-0.62	1.07	-1.28	0.22	0.69
NP_055545.1	MLEC	4	84	NP_055545.1|NP_001290556.1|NP_001290557.1	55.8	2963.1	286.65	malectin isoform1 precursor GN=MLEC	17	14	15	16	0.01	-1.79	-1.38	1.22	-1.61	-2.58	-1.75	0.09	-1.02	-2.04	-0.71	3.12	1.83	-0.44	0.07	-1.23	-0.72	0.4	-0.18	-1.21	0.4	-0.62	-0.27	1.26	1.83	-1.08	0.99	0.43	1.61	0.87	-0.41	0.27	-0.02	1.57	0.89
NP_115501.2	TMEM222	4	20	NP_115501.2	28.8	6867.1	75.07	transmembrane protein 222 GN=TMEM222	2	3	4	2	-0.49	-1.83	-0.61	-0.04	-0.59	-0.5	-1.07	-1.03	-1.37	-0.89	-0.35	1.67	0.48	0.09	-0.81	-0.34	0.09	0.99	0.88	0.51	1.89	-0.5	0.13	-0.32	1.35	-0.55	-0.06	0.63	0.33	1.47	-0.11	0.17	0.02	0.27	0.21
NP_003496.1	FZD1	4	40	NP_003496.1	14.9	5601.1	127.37	frizzled-1 GN=FZD1	7	9	9	8	0.04	-0.36	-1.21	0.2	0.23	-0.99	-0.8	-1.88	-1.23	-1.55	-0.04	2.09	2.19	0.88	-1.65	1.45	0.9	0.61	0.96	-0.16	0.43	0.69	2.62	-0.82	0.08	-1.55	0.02	1.35	0.15	1.55	-0.83	0.22	-0.39	1.45	0.73
NP_002416.1	MMP10	4	47	NP_002416.1	35.9	3081.2	242.45	stromelysin-2 preproprotein GN=MMP10	12	12	4	15	1.97	5.85	0.35	-0.52	-2.11	-1.59	-0.67	-2.17	-1.61	-0.25	0.04	2.57	4.6	3.46	-2.49	0.02	-1.24	-4.05	0.67	-2.07	-3.4	0.38	-2.62	-1	-0.62	0.16	-1.37	-1.13	2.96	2.68	-1.69	-3.45	-2.24	-1.95	-2.56
NP_001280034.1	GUSB	4	108	NP_001280034.1	53.2	1780.2	292.41	beta-glucuronidase isoform 4 GN=GUSB	16	17	15	17	0.79	0.32	-0.12	-0.81	0.35	0.21	-1.59	-2.96	1.56	-0.87	1.99	-0.2	-0.89	0.62	-1.89	1.06	0.65	-0.17	-0.78	-0.07	-0.24	-0.88	-2.08	3.49	0.3	-0.35	-0.43	-0.36	2.42	2.52	0.52	-1.12	-0.96	-0.7	-1.16
NP_002517.1	NT5E	4	162	NP_002517.1|NP_001191742.1	53.3	1616.1	443.25	5'-nucleotidase isoform 1 preproprotein GN=NT5E	23	21	21	25	0.77	-0.28	0.19	0.17	0.7	1.31	-0.34	-1.26	-0.03	-1.45	0.2	0.92	0.96	0.15	-1.44	1.45	-0.16	0.34	0.47	-0.7	-0.75	1.25	0.19	0.35	-0.08	-0.72	-1.99	0.84	-0.26	1.31	-0.89	1.57	0.77	2.07	0.58
NP_004556.1	PEX14	4	61	NP_004556.1	63.3	3498.1	246.06	peroxisomal membrane protein PEX14 GN=PEX14	13	12	13	13	1.44	2.28	0.67	-0.11	-0.29	0.43	0.52	-0.85	-0.33	0.26	0.02	1.74	1.37	-0.29	0.67	0.43	1.26	0.46	-0.18	0.09	0.31	0.32	-0.08	-1.35	-0.16	0.86	0.06	-0.07	-1	-1.05	-0.5	-2.17	-0.36	-0.5	-0.87
NP_001457.1	FZD2	4	13	NP_001457.1	6.5	5601.3	40.31	frizzled-2 precursor GN=FZD2	2	2	3	3	-0.26	-0.99	-1.23	-0.26	1.09	-0.12	-0.83	-2.17	-1.23	-1.84	0.2	1.81	1.57	-0.26	-1.01	1.08	0.92	1.26	2.39	0.12	0.9	0.97	2.16	-1.32	-0.49	-1.21	-0.37	0.82	0.7	2.16	-0.36	-0.12	-0.53	0.57	-0.87
NP_060668.2	DNAJC11	4	82	NP_060668.2	53.1	2162.1	368.32	dnaJ homolog subfamily C member 11 GN=DNAJC11	21	16	13	16	-1.01	-1.01	-0.66	0.89	-0.35	-0.66	-1.66	0.12	-1.35	-0.86	-1.42	2.54	1.61	-0.62	1.84	-2.24	-1.55	1.85	1.4	0.33	1.51	-1.69	-2.35	0.65	1.05	-0.45	1.37	-0.84	-1.24	-1.11	-1.07	-1.05	0	-0.4	0.29
NP_001186803.1	B4GALT3	4	19	NP_001186803.1	27.7	6110.1	104.15	beta-1,4-galactosyltransferase 3 GN=B4GALT3	4	2	5	4	1.36	0.63	1.08	-0.81	0.35	1.12	-1.59	-0.7	-1.59	0.91	0.05	2.01	0	-2.14	-0.37	0.34	0.4	0.55	0.21	0.88	0.59	0.54	-0.32	-0.62	-0.22	0.61	-0.49	-0.87	0.37	-0.42	0.11	1.62	0.34	0.42	0.81
NP_000328.2	SGCD	4	45	NP_000328.2|NP_001121681.1|NP_758447.1	49.3	4419.1	188.46	delta-sarcoglycan isoform 1 GN=SGCD	9	10	9	10	-0.06	-0.38	-1.5	0.63	-0.12	-1	-0.03	-2.05	-1.38	-1.8	-0.34	1.14	1.04	0.09	-1.01	1.47	-0.36	0.3	0.47	-1.3	-0.47	0.54	1.86	-0.35	0.4	-1.64	-0.17	1.85	0.48	1.92	-0.54	2.05	0.87	3	1.27
NP_061332.2	BCAP29	4	48	NP_061332.2|NP_001008405.1	39.4	4772.1	169.07	B-cell receptor-associated protein 29 isoform b GN=BCAP29	12	10	9	7	-0.45	-2.8	-2.51	1.31	-1.38	-2.65	-3.1	-0.23	-1.64	-3.28	-2.2	2.68	1.25	-0.82	-1.85	-0.19	-0.05	0.19	-0.52	-1.23	0.27	-1.19	0.19	2.64	2.83	-2.72	-0.34	0.14	1.35	1.15	-0.55	0.52	-0.63	1.37	0.23
NP_001857.1	COX7B	4	21	NP_001857.1	10	9274.1	20.52	cytochrome c oxidase subunit 7B, mitochondrial precursor GN=COX7B	2	2	2	2	0.18	0.73	-0.32	0.74	-0.15	-0.55	-0.43	0.21	0.02	-0.15	-0.14	-0.04	0.79	-0.44	0.97	-0.31	0.4	0	0.03	-1.19	-0.03	0.05	0.22	1.91	0.59	-0.37	1.42	-0.24	-2.02	-0.65	1.06	-1.27	-1.64	-1.15	-0.54
NP_001295126.1	SSR3	4	30	NP_001295126.1|NP_009038.1|NP_001295134.1	15.1	6905.1	73.95	translocon-associated protein subunit gamma isoform 1 GN=SSR3	5	5	5	6	-1.1	-1.9	-2.07	2.02	-0.21	-1.66	-0.89	-1.94	-3.13	-1.97	-1.15	2.45	1.04	-0.56	-0.22	-1.54	-2.38	1.75	0.36	0.67	1.67	-1.63	-0.3	1.94	2.78	-0.35	0.81	0.31	-0.33	0.69	-1.6	-0.5	-1.11	0.52	-0.67
NP_059980.2	TMED9	4	128	NP_059980.2	45.5	4210.1	201.16	transmembrane emp24 domain-containing protein 9 precursor GN=TMED9	11	12	11	10	0.93	0.58	0	0.24	-1	-0.83	-0.49	-1.32	-0.81	-1.06	0.02	1.7	0.89	-0.03	1.37	-0.65	-0.76	-0.34	-0.57	-0.42	-0.19	0	0.03	1.03	1.38	-0.22	0.11	-0.14	-0.09	-0.06	-0.34	0	0.34	0.35	0.12
NP_006399.1	AGR2	4	292	NP_006399.1	71.4	3311.1	259.33	anterior gradient protein 2 homolog precursor GN=AGR2	13	13	13	14	3.13	3.04	-1.65	-3.26	-4.69	-2.28	-0.28	-2.58	0.17	-1.06	-1.46	2.45	1.13	-0.29	-4.53	-4.75	-3.98	-4.53	-7.65	-5.42	-4.75	-1.2	-5.58	-0.91	-2.37	-1.25	-1.82	-3.54	4.07	-1.13	-0.54	4.72	4.82	6.12	2.29
NP_001121677.1	SULF1	4	121	NP_001121677.1	28.5	2278.1	356.29	extracellular sulfatase Sulf-1 precursor GN=SULF1	24	20	22	25	2.33	0.42	-0.4	-1.81	0.56	1.66	-1.93	-0.21	-1.07	-0.22	-0.71	2.04	-1.18	-5.37	0.67	1.76	0.34	-0.76	-0.52	-1.09	-1.48	-0.61	-1.54	0.5	-1.51	-1.27	-1.44	1.06	-2.05	-2.48	2.17	1.97	1.88	3.42	-0.06
NP_001254.2	CDS1	4	17	NP_001254.2	12.1	6708.1	81.12	phosphatidate cytidylyltransferase 1 GN=CDS1	7	2	3	4	-0.75	-3.55	-2.31	-0.17	-0.79	-1.19	-5.06	1.06	-0.48	-1.52	-1.35	2.45	0.87	-1.99	-2.27	-0.96	0.09	0.74	1.92	0.42	2.47	-1.62	-2.05	0.94	2.46	0.51	1.54	-0.43	1.54	0.26	-0.39	1.52	0.6	1.67	1.46
NP_001287831.1	CD55	4	116	NP_001287831.1|NP_001108224.1|NP_001287832.1|NP_001287833.1|NP_000565.1	50.6	2619.1	320.04	complement decay-accelerating factor isoform 5 precursor GN=CD55	15	15	18	16	0.87	-0.14	0.07	-0.85	-0.12	2.28	-2.33	-2.7	-0.52	-1.03	1.7	0.94	-0.43	-1.26	-0.99	1.66	-0.38	-0.55	-0.91	-0.05	-0.03	1.15	0.27	-1.5	-0.32	-0.74	-0.73	1.25	-0.74	0.63	1.09	2.7	1.85	3.6	1.48
NP_055733.2	CHSY1	4	12	NP_055733.2	10.8	6791.1	77.81	chondroitin sulfate synthase 1 precursor GN=CHSY1	3	2	3	3	-0.32	-1.41	-0.73	0.94	-0.97	-1.38	-1.32	-2.35	-2.89	-3.45	-1.9	2.25	1.25	-0.38	0.43	-1.13	-1.24	0.27	0.73	-0.47	2.14	-0.96	-1.11	-1.11	1.56	-1.64	2.19	-0.53	1.59	0.97	-1.28	0.6	-0.24	0.4	0.75
NP_848934.1	GPAT4	4	24	NP_848934.1	26	5566.1	128.76	glycerol-3-phosphate acyltransferase 4 GN=GPAT4	7	5	5	5	0	-1.51	-0.64	0	-0.03	-1	-1.2	-1.06	-0.71	-0.73	-0.35	3.09	1.25	-0.41	0.32	-0.17	-0.34	0.59	0.31	0.33	1.49	-0.05	-0.76	0.23	1.86	-0.78	-0.19	-0.43	-0.04	0.38	-0.04	-1.27	0.41	-0.27	0.08
NP_004419.2	EFNA1	4	18	NP_004419.2|NP_872626.1	28.7	6419.1	91.95	ephrin-A1 isoform a precursor GN=EFNA1	5	4	4	4	2.45	0.32	-1.21	-0.57	-2.52	-1.05	-3.22	-2.11	0.66	0.75	1.69	2.8	-1.04	-2.05	-0.36	-0.46	-0.07	-3.04	-3.24	-2.81	-2.71	1.85	1.19	-2.84	-1.92	1.59	0.43	-2.79	1.96	2.02	1.38	1.25	-1.71	0.25	-1.43
NP_066011.2	GPR107	4	28	NP_066011.2|NP_001130029.1|NP_001130030.1|NP_001274275.1	16.8	5534.1	130.07	protein GPR107 isoform 3 GN=GPR107	6	6	7	6	1.21	1.15	-0.13	-0.5	0.62	0.55	-1.07	-1.5	-0.45	0.37	0.27	2.24	1.23	-1.06	0.54	-0.36	0.63	1.24	0.99	1.09	1.57	-0.67	-0.67	0.41	0.49	0.57	2.06	-1.3	-0.46	0.04	0.43	-0.35	-0.65	0.57	0.19
NP_002222.1	CD82	4	15	NP_002222.1|NP_001020015.1	25	7112.1	66.27	CD82 antigen isoform 1 GN=CD82	5	3	2	3	-0.79	-1.43	0.57	0.87	-2.14	-0.88	-1.53	-1.32	-1.26	-2.33	-0.48	-0.35	0.07	1.09	-1.48	-1.85	-3.01	-2.68	1.61	-1.51	0.82	0.93	0.54	2.05	3.13	-0.59	0.32	-0.65	-1.04	1.41	-0.56	0.95	2	0.75	1.27
NP_776195.2	YIPF6	4	11	NP_776195.2|NP_001182143.1	14.8	8281.1	35.41	protein YIPF6 isoform A GN=YIPF6	2	2	3	2	-0.77	-2.72	-1.57	0.28	-1.73	-1.23	-1.5	-0.82	-1.87	-1.27	-0.73	2.29	0.43	-2.02	-1.42	-1.42	-2.38	-0.04	0.54	-0.67	1.45	-1.56	-1.83	3.17	4.13	-0.51	1.65	-1.4	0.48	0.83	0.5	0.82	-0.53	0.55	0.5
NP_003704.3	PLPP3	4	39	NP_003704.3	32.4	5724.1	121.19	phospholipid phosphatase 3 GN=PLPP3	9	7	6	6	-1.22	-2.1	-1.72	0.98	0.23	-1.33	-1.04	-1.47	-1.14	-1.35	-0.2	0.57	1.95	-0.56	-1.01	-0.77	-0.45	1.26	1.61	0.19	1.17	-0.2	-0.73	2.26	2	-0.59	0.06	0.79	0.61	2.42	-1.05	-0.97	-1.66	-0.42	-0.93
NP_005653.3	VDAC3	4	172	NP_005653.3|NP_001129166.1	66	1679.2	302.83	voltage-dependent anion-selective channel protein 3 isoform 1 GN=VDAC3	17	16	16	14	-0.32	0.24	-0.91	0.37	1.11	-0.19	-0.25	-0.03	-0.97	-1.27	-2.18	1.93	0.96	0.21	1.18	-2.34	-1.19	2.07	1.76	1.26	2.12	-0.98	0.13	0.82	-0.13	-1.96	0.9	-0.07	-2.5	-1.25	-0.98	-1.45	-0.05	-0.3	0.6
NP_003498.1	FZD7	4	27	NP_003498.1	17	5601.2	103.15	frizzled-7 precursor GN=FZD7	7	8	5	3	-0.67	-1.31	-1.23	-0.13	1.41	0.07	-1.32	-2.17	-1.18	-1.12	0.2	1.38	1.32	-0.35	-0.34	0.79	0.02	1.26	1.95	0.12	0.9	0.69	1.97	-1.32	-0.7	-1.47	0.07	0.82	0.57	1.86	-0.36	-0.47	-0.53	0.57	-1.18
NP_006426.2	IFITM2	4	16	NP_006426.2	47.7	6977.3	66.33	interferon-induced transmembrane protein 2 GN=IFITM2	3	3	2	2	0.71	-2.38	-0.93	0	-1.29	-1.82	0.55	-1.67	-0.83	-1.51	0.11	2.08	2.72	1.23	-0.77	0.48	-0.2	-0.38	-0.16	-0.93	-0.34	0.31	-0.27	0.44	0.27	-1.14	-0.13	-0.14	0.78	1.75	0.41	-1.45	1.52	-0.03	0.19
NP_005819.3	DCAF7	4	80	NP_005819.3	58.7	3445.1	249.66	DDB1- and CUL4-associated factor 7 GN=DCAF7	13	14	12	13	3.2	1.88	0.76	-1.07	-0.65	0.28	0.25	-0.5	0.88	0.45	-0.23	2.54	0.58	-0.7	-0.09	1.85	2.07	-1.39	-1.66	-0.88	-0.71	0.66	-0.67	-1.17	-0.35	0.39	-0.52	-1.23	-0.28	-1.45	0.21	-0.37	0.63	0.4	-1.1
NP_062547.1	SUSD2	4	147	NP_062547.1	44.7	1771.1	420	sushi domain-containing protein 2 precursor GN=SUSD2	22	21	19	20	1.78	1.75	-0.27	-1.24	-1.64	-0.59	-2.27	-1.17	0.35	-0.4	0.02	1.65	1.85	-1.35	-1.14	-3.01	-1.21	-2.7	-1.3	-3.02	-2.52	0.85	-1.51	3.55	1.97	-0.47	-1.11	-0.46	0.13	2.64	0.59	0.62	-0.75	-0.6	-0.44
NP_000988.1	RPL37	4	23	NP_000988.1	32.9	7545.1	52.5	60S ribosomal protein L37 GN=RPL37	3	4	5	4	2.36	0.24	1.77	0.35	1.35	0	2.82	-0.91	-1.07	2.79	0	1.6	0.24	-4.84	0.84	-0.53	-0.31	1.37	0.23	-0.7	-0.55	0.27	-2.05	-0.06	-2.51	0.43	-0.86	-0.94	-2.76	-0.58	-0.14	-2.5	-3.18	-0.65	-2.02
NP_004986.1	MMP14	4	100	NP_004986.1	36.7	2555.1	325.85	matrix metalloproteinase-14 preproprotein GN=MMP14	16	17	18	16	0.78	0.28	-0.27	1.11	0.62	-0.14	-0.21	-1.41	-0.42	-0.7	0.37	1.38	0.94	-0.12	-0.97	0.55	0.02	0.72	0.26	0.21	0.29	0.51	0.89	-1.55	-0.54	-0.29	0.52	0.48	-0.02	0.1	-0.37	0.12	-0.46	0.6	0.25
NP_055313.1	GOLIM4	4	96	NP_055313.1|NP_001295084.1	52.4	1458.1	466.51	Golgi integral membrane protein 4 isoform 1 GN=GOLIM4	24	21	18	15	0.42	-0.32	-1.13	0.81	-0.85	-1.07	-2.45	-2.84	-1.9	-0.89	0.57	2.04	0.26	-1.32	-1.52	-1.66	-1.64	0.59	0.62	-0.7	1.91	0.05	-0.24	0.12	2.67	-0.2	2.15	0.14	0.67	2.16	-0.22	1.65	0.24	2.42	1.21
NP_000413.1	KRT17	4	457	NP_000413.1	87.5	385.3	711.6	keratin, type I cytoskeletal 17 GN=KRT17	40	38	39	44	2.11	0.14	0.44	-0.13	-3.61	-2.53	-2.58	-1.85	-0.54	-2.39	-2.06	1.6	3.64	-2.43	-0.47	-3.25	-3.44	-4.95	-2	-5.77	-4.37	-0.63	-4.24	-4.11	-4.18	0.86	-1.26	-0.75	2.63	3.55	-0.26	-2.12	-2.99	-3.12	-1.83
NP_001001503.1	NDUFV3	4	32	NP_001001503.1	22.2	8536.1	30.88	NADH dehydrogenase [ubiquinone] flavoprotein 3, mitochondrial isoform b precursor GN=NDUFV3	2	2	2	2	1.34	0.65	1.2	-1.35	-1.14	0.4	-0.55	-1.03	0.24	1.23	0.67	0.51	0.41	-1	-0.24	0.58	1.15	-1.94	-0.62	-1.72	-0.87	1.5	1.11	0.62	1.29	1.1	-0.34	-0.77	-0.96	0.36	1.68	-2.25	-1.59	-0.97	-1.85
NP_001247440.1	MGST1	4	36	NP_001247440.1|NP_001247441.1|NP_001254527.1	35.4	5829.1	115.93	microsomal glutathione S-transferase 1 isoform a GN=MGST1	4	4	6	5	-0.45	-2.14	-2.39	-0.76	-1.67	-2.4	-2.05	1	0.03	-1.59	-0.43	1.93	0.96	-0.41	0.11	-2.29	-0.09	0.38	-2.54	-1.93	-1.45	-1.25	-1	3.05	3.1	0.61	-0.52	-0.12	3.63	-0.71	0.44	-3.07	-3.42	-1.72	-0.64
NP_443086.1	CREB3L1	4	9	NP_443086.1|NP_919047.2|NP_001305175.1	6.5	8669.1	28.58	cyclic AMP-responsive element-binding protein 3-like protein 1 GN=CREB3L1	2	2	2	3	-0.1	-0.79	-0.27	-1.7	-1.2	-0.45	0.03	-2.26	-0.86	0.71	-0.62	0.43	0.26	-1	1.65	0.55	-2.79	-0.95	-1.12	-0.65	-0.29	-0.19	-1.51	-2.35	-0.08	0.29	-1.05	-1.35	-1	-0.06	0.15	-2.42	0.84	0.12	-1.25
NP_036560.1	NPTN	4	47	NP_036560.1|NP_059429.1|NP_001154835.1|NP_001154836.1	30.4	5142.1	149.5	neuroplastin isoform b precursor GN=NPTN	9	9	8	7	1.6	1.61	0.98	-0.24	0.41	0.29	0.09	-1.32	0	-0.48	1.26	0.6	0.58	-0.06	-0.71	-0.17	-0.2	-0.84	-0.73	-1.4	-1.04	1.75	0.59	-0.09	-0.57	-0.1	-0.51	-0.19	0.87	0.99	1.28	1.6	0.46	1.15	0.02
NP_001308354.1	ZNF808	4	10	NP_001308354.1|NP_001154971.1|NP_001154973.1	7.5	6291.2	62.55	zinc finger protein 808 GN=ZNF808	2	2	2	3	-0.08	-0.89	0.39	0.26	-0.91	0.29	0.71	2.61	0.02	-0.45	0.75	1.7	1.4	0.18	-0.06	-1.49	1.53	0.72	-1.19	0.4	2.55	0.46	0	-1	-0.24	1.57	2.29	-2.26	0.78	1.21	-0.17	-0.22	-1.01	-0.9	-0.31
NP_073753.3	CDCP1	4	41	NP_073753.3|NP_835488.1	22.6	3894.1	220.34	CUB domain-containing protein 1 isoform 1 precursor GN=CDCP1	10	9	11	5	3.15	2.6	-0.29	-0.33	-0.47	0.09	-2.18	-1.06	-1.21	-1.45	-0.16	4.01	3.49	-1.64	-4.31	0.43	0.63	1.41	0.23	0.93	1.77	-1.01	-2.48	-0.67	0.78	-0.53	0.13	-0.89	-0.74	-0.36	0.59	1.92	0.31	1.57	0.31
NP_056483.3	RGS22	4	14	NP_056483.3|NP_001273621.1|NP_001273622.1	3	8515.1	31.22	regulator of G-protein signaling 22 isoform 1 GN=RGS22	2	3	4	3	0.47	0.91	0.73	0.48	0.06	0.17	0.09	-1.11	-1.07	-0.45	-0.92	0.87	1.01	0.03	-0.3	-0.94	-2.34	-0.48	0	0.16	0.02	1.47	2.32	-1.32	1.13	-0.63	1.95	-0.36	-2.33	-0.85	-0.36	-0.5	1.04	-0.37	0.46
NP_835368.1	FUT8	4	29	NP_835368.1|NP_004471.4	29.3	5206.1	146.7	alpha-(1,6)-fucosyltransferase isoform a GN=FUT8	10	6	6	5	0.3	-0.81	-2.63	-0.67	-1.85	-2.18	-1.04	-2.05	-1.45	-1.51	-0.25	3.18	1.16	0.88	-1.44	-0.31	-0.25	-0.46	-0.8	-2.47	0.27	-0.81	-1.48	-0.38	0.76	-1.47	0.82	0.53	3.52	1.63	-0.66	2.35	-0.19	1.8	0.56
NP_001177411.1	PCSK5	4	14	NP_001177411.1|NP_006191.2	2.7	7295.1	60.4	proprotein convertase subtilisin/kexin type 5 isoform PC6B preproprotein GN=PCSK5	2	3	4	4	0.69	1.13	-1.13	-0.54	-0.65	0.07	0.71	-0.53	-0.64	-0.63	0.5	0.89	1.61	0.94	-0.09	1.93	0.11	-0.51	-0.47	-1.05	-0.77	1.05	1.65	-0.88	-1.16	-0.94	-0.21	1.08	0.7	2.14	0.07	0.22	0.7	1.07	0.06
NP_065203.2	YIF1A	4	12	NP_065203.2|NP_001287790.1	13.3	7397.1	57.12	protein YIF1A isoform 1 GN=YIF1A	3	3	2	3	-0.49	-2.58	-2.28	0.74	-1.88	-2.23	-2.76	-1.7	-1.05	-1.2	-0.46	1.93	1.66	-1.09	-0.73	-1.47	-1.15	0.38	-0.47	-0.84	1.24	-0.9	-0.16	1.44	2.89	0.12	3.02	-0.26	0.74	1.05	-0.39	-0.22	-0.58	0.15	1.12
NP_002653.1	PLD1	4	28	NP_002653.1|NP_001123553.1	16.5	4376.1	191.01	phospholipase D1 isoform a GN=PLD1	13	3	4	7	0.45	0.89	-0.81	1.13	-1.11	-1.9	-0.95	-0.85	-0.8	-1.1	1.28	2.54	3.18	1.29	-1.11	0.53	-0.31	-0.48	-0.47	-0.88	-0.66	0.18	0.54	0.44	0.76	-1.02	0.56	1.01	-0.26	1.13	-0.23	-0.25	-0.24	0.17	-0.06
NP_004885.1	C14orf2	4	29	NP_004885.1|NP_001120865.1	37.9	8012.1	40.8	6.8 kDa mitochondrial proteolipid isoform 1 GN=C14orf2	3	3	3	3	0.64	0.91	-0.37	0.96	-1.03	-1.12	0.31	0.38	-0.45	-0.82	-0.62	1.08	0.63	0.67	-0.07	0.39	1.24	0	-0.13	-0.21	-0.03	0.3	0.24	-0.15	0.94	-0.86	0.81	-0.22	0.72	0.56	-0.34	-0.57	0.34	0.55	0.77
NP_001293144.1	ZNF827	4	18	NP_001293144.1|NP_849157.2	8.2	7051.1	68.81	zinc finger protein 827 isoform 1 GN=ZNF827	2	5	3	4	0.58	-0.08	-0.39	0	-0.47	-0.9	0.18	-0.85	-0.8	0.29	0.55	1.92	0.63	-0.41	-1.14	0.31	-0.02	-0.38	-0.18	-1.91	-0.06	0.09	-0.24	-0.26	4.24	0.98	0.51	-1.88	0.09	0.38	-0.17	-1.4	1.35	-0.25	-0.77
NP_001108225.1	ENG	4	74	NP_001108225.1|NP_000109.1|NP_001265067.1	28.1	3279.1	261.17	endoglin isoform 1 precursor GN=ENG	12	12	15	15	-0.01	-1.19	0.25	0.74	0.5	-0.33	-1.1	-1.38	-0.61	-0.49	0.53	0	0.39	-0.15	-0.36	-0.46	-0.09	1.01	1.45	0.28	0.4	0.49	1.21	0	1.08	0.43	0.3	0.24	0.35	2.2	0.73	-0.15	-0.84	-0.12	0.23
NP_000288.1	PKD2	4	19	NP_000288.1	9	6732.1	80.15	polycystin-2 GN=PKD2	4	5	3	3	-0.87	-0.65	-1.45	0.24	0.35	-1.02	-0.95	-1.7	-1.12	-0.89	-0.51	1.37	0.65	0.47	-0.73	-0.58	-0.94	0.63	0.78	-0.65	1.51	-0.42	0.43	1.09	1.89	-1.16	0.11	0.84	0.61	2.3	-0.58	0.55	-0.43	0.65	0.1
NP_003134.1	SSBP1	4	130	NP_003134.1	62.8	5159.1	148.93	single-stranded DNA-binding protein, mitochondrial precursor GN=SSBP1	7	8	8	8	2.54	1.88	0.4	-1.65	-0.06	0.57	-1.26	-1.73	0.47	0.57	1.4	1.28	0.67	-1.44	1.29	0.19	0.79	-0.55	-0.75	-0.05	-0.5	1.52	0.51	-1.09	-1.38	0.37	-0.84	-1.49	-0.22	-0.65	1.57	-0.4	-0.6	-0.42	-1.77
NP_001287839.1	SYDE1	4	16	NP_001287839.1	16	7273.2	56.04	rho GTPase-activating protein SYDE1 isoform 2 GN=SYDE1	2	4	5	2	-0.01	1.33	0.08	0.61	1.06	-0.21	1.47	0.03	-0.99	-0.09	0.53	1.24	1.52	1.09	-0.49	1.16	1.06	0.38	0.29	0.09	0.37	-0.12	1.16	-0.91	0.84	-0.82	0.51	1.11	-1.02	0.58	0.17	-0.5	1.32	0.62	-0.35
NP_653191.2	ANKRD22	4	24	NP_653191.2	39.2	6178.1	101.25	ankyrin repeat domain-containing protein 22 GN=ANKRD22	6	5	4	5	0.13	-1.11	-0.27	2.13	-0.12	-0.07	-2.61	0.03	-0.57	-1.08	0.02	2.57	1.81	0.35	-2.49	-1.28	-1.39	1.16	2.05	0.56	1.73	-0.88	-1.56	2.08	3.16	-0.8	0.39	-0.65	0.35	0.02	-0.66	0.37	-1.06	-1.27	0.06
NP_938080.1	GALNT10	4	61	NP_938080.1|NP_001030017.2	40.6	2902.1	292.07	polypeptide N-acetylgalactosaminyltransferase 10 GN=GALNT10	14	13	14	16	0.89	0.62	-0.35	-0.09	-1.14	-1.26	1.26	-1.5	-1.02	0.57	0.41	1.95	0.7	1.52	-1.61	0.6	0.43	-0.34	-1.09	-0.84	-0.64	0.42	0.16	-0.88	-0.73	1.27	2.55	0.41	1.39	0.16	-0.08	0.67	0.92	1.27	0.44
NP_079526.1	TTYH3	4	15	NP_079526.1	14.1	6872.1	74.91	protein tweety homolog 3 GN=TTYH3	2	3	6	3	-0.6	-2.98	-0.03	0.91	-0.44	-1.56	-2.42	-1.09	-1.26	-0.44	2.11	1.97	0.87	-0.59	-2	-0.07	0.63	-0.8	-0.21	0.23	0.13	0.24	1.24	-0.09	1.75	1.16	1.74	0.31	0.41	1.53	0.06	4.27	1.52	2.5	2.52
NP_001388.1	ECE1	4	149	NP_001388.1|NP_001106820.1|NP_001106819.1|NP_001106818.1	57	969.1	581.04	endothelin-converting enzyme 1 isoform 1 GN=ECE1	30	23	23	28	1.73	0.58	0.27	-0.26	-0.23	-0.19	-1.1	-0.94	0.33	-0.17	0.05	2.64	1.18	-0.03	-1.52	0.87	1.33	0.08	0.23	-0.51	0.02	0.85	-0.57	-0.23	0.19	0.31	-0.45	0.02	1.37	0.54	0.22	-0.42	-0.89	-0.77	-0.52
NP_115881.3	JAGN1	4	15	NP_115881.3	13.1	8126.1	38.42	protein jagunal homolog 1 GN=JAGN1	2	2	2	2	-0.97	-1.51	-0.88	0.41	-0.26	-0.74	-3.95	-0.73	-1.82	-0.82	-1.15	0.83	0.55	-1.41	1.07	0.12	-0.22	1.39	0.34	0.91	2.3	-0.73	0.08	0.56	2.16	-0.96	0.3	-1.3	-0.04	0.46	-0.87	-1.15	-1.59	-0.95	-0.27
NP_620409.1	VANGL1	4	17	NP_620409.1|NP_001165882.1	16.6	6349.1	94.53	vang-like protein 1 isoform 1 GN=VANGL1	5	3	4	3	-2.13	-3.13	-0.64	0.54	-2.49	-4.34	-1.81	-1.85	-0.86	-2.06	-0.09	3.53	2.72	-0.15	-0.52	0.67	0.65	0.06	1.87	-0.56	0.63	-1.15	0.13	0.26	1.29	-4.29	4.5	-0.79	1.33	-0.77	-0.25	-2.55	-0.1	-0.17	0.66
NP_002202.2	ITGB1	4	242	NP_002202.2|NP_391988.1	49.8	954.1	585.73	integrin beta-1 isoform 1A precursor GN=ITGB1	30	30	31	32	0.32	-0.14	-0.08	0.63	0.59	0.02	-1.04	-0.62	-0.35	-1.31	0.73	0.96	1.18	-1.06	0.13	0.6	-0.49	0.51	0.88	-0.09	0.06	0.54	0.65	-0.67	0.24	-0.98	0.13	0.63	0.41	1.39	0.41	1.07	-0.1	1.52	0.5
NP_003225.2	TFRC	4	182	NP_003225.2|NP_001300894.1|NP_001300895.1	54.3	871.1	608.6	transferrin receptor protein 1 isoform 1 GN=TFRC	36	28	30	29	0.05	-1.73	0.66	2.28	-1.61	-1.95	-2.76	-0.41	-1.44	-1.42	0	2.95	1.93	-1.64	1.31	-2.7	-1.3	-0.23	-0.83	-1.51	0.18	-0.49	-0.19	1.5	2.27	-0.12	2.02	-0.41	-0.78	-1.19	-0.66	-1.12	-1.54	-0.92	-0.29
NP_690850.2	COL24A1	4	53	NP_690850.2|NP_001336884.1	12.9	7616.1	50.22	collagen alpha-1(XXIV) chain isoform 1 precursor GN=COL24A1	6	3	2	6	-1.04	-0.52	-1.25	-3.09	-0.67	-0.19	1.01	-3.28	-0.67	-0.63	0.82	-1.62	-1.59	0.82	-3.43	-0.36	-1.64	-3.04	-1.74	-2.37	0	1.28	0.24	-0.47	1.08	0	-0.43	-2.46	1.15	6.13	-0.65	-1.12	-2.55	-1.02	-0.69
NP_937818.1	NME1	4	262	NP_937818.1|NP_000260.1	60.4	2461.2	198.89	nucleoside diphosphate kinase A isoform a GN=NME1	12	11	11	11	3.19	2.46	-0.51	-1.85	-2.17	-0.43	-2.18	-1.06	0.07	-0.36	-0.99	2.95	1.95	-2.84	-1.27	3.13	3.22	-2.11	-3.04	-1.42	-1.32	-0.63	-1.83	-1.76	-0.57	-0.55	-1.33	-1.2	-2.48	-2.56	2.59	0.42	1.13	0.65	-0.71
NP_004473.2	GALNT3	4	56	NP_004473.2	42	2095.2	301.2	polypeptide N-acetylgalactosaminyltransferase 3 GN=GALNT3	18	11	8	12	0.45	-1.69	-0.64	0.33	-3.08	-1.76	-2.85	0.15	-0.29	-0.65	0.66	2.56	1.11	-1.35	0.36	-1.69	-0.79	0.08	-0.83	-0.88	1.72	-0.53	-1.83	1.32	0.78	0.78	3.63	-1.9	-1.72	-0.26	-0.36	0.72	-0.02	0.05	1.23
NP_001273441.1	SLC35B2	4	27	NP_001273441.1|NP_835361.1|NP_001273438.1|NP_001273442.1|NP_001273446.1|NP_001273448.1	23.2	5782.1	118.1	adenosine 3'-phospho 5'-phosphosulfate transporter 1 isoform c GN=SLC35B2	9	5	4	7	-0.53	-2.26	-2.65	1.33	-2.87	-2.21	-2.97	-1.47	-1.87	-1.35	-0.39	3.09	1.13	-0.79	-0.71	-0.46	-0.27	-1.01	-0.26	-1.3	1.22	-0.61	-1.75	0.15	2.97	-1	1.82	-0.94	2.24	1.67	-0.18	1.75	-0.67	1.07	1.04
NP_057260.2	SDF4	4	110	NP_057260.2|NP_057631.1	50	3080.1	276.77	45 kDa calcium-binding protein isoform 2 precursor GN=SDF4	15	15	15	16	2.33	2.3	1.38	-0.54	0.94	0.92	0.86	-1.91	0.19	0	1.46	1.47	0.6	-1.14	0.32	0.55	0.13	-0.57	-0.57	-0.42	-0.56	0.8	-0.49	0.5	1.19	0.04	-0.71	-0.55	0.24	-0.3	0.45	-1.02	-0.48	-0.92	-1.48
NP_006799.1	SEC61B	4	28	NP_006799.1	36.4	7633.1	49.79	protein transport protein Sec61 subunit beta GN=SEC61B	4	3	4	2	0.1	-0.62	0.3	1.48	0.35	-0.64	0.37	-0.29	-1.21	-1.16	-0.83	1.63	0.75	-0.41	0.88	-3.06	-2.07	0.95	0.6	0.63	1.14	-0.39	-0.22	0.56	1.46	-0.25	0.97	-0.05	-0.04	0.12	-1.42	-0.27	-0.7	-0.17	-0.39
NP_005621.2	SLCO2A1	4	15	NP_005621.2	13.9	6988.1	71.43	solute carrier organic anion transporter family member 2A1 GN=SLCO2A1	5	3	4	2	-1.32	-0.97	-1.67	0.13	-1.88	-0.8	-1.13	0.94	-0.78	-0.74	-0.85	0.28	2.02	2.38	-1.54	-3.52	-1.73	-0.04	0.1	0.02	0.19	-1.74	-1.08	1.14	4.26	0.04	2.55	-0.31	0.57	1.75	0.96	-2.17	-2.53	-3	-1.08
NP_001258142.1	SQOR	4	285	NP_001258142.1	74.6	716.1	663.26	sulfide:quinone oxidoreductase, mitochondrial GN=SQOR	38	32	35	34	1	2.02	0.91	0.98	-0.73	-1.09	0.98	1	-0.48	1.07	-1.79	2.5	1.11	1.47	-1.5	-1.85	-1.17	-0.17	-0.78	-1.21	-0.74	-1.01	-0.19	1.82	1.27	0.78	1.46	0.12	-1.78	-2.38	-0.45	-1.3	-0.22	-0.5	-0.12
NP_002418.1	MMP13	4	34	NP_002418.1	30.5	4733.1	171.18	collagenase 3 preproprotein GN=MMP13	4	8	8	9	1.95	0.83	-1.37	-2.09	2.84	1.71	-1.23	-3.37	-1.23	-0.85	1.33	1.99	0.72	-2.05	-4.31	0.55	-0.05	0.48	-0.57	3.21	1	0.8	3.05	-0.76	-1.03	-1.33	0.17	0.55	-1.96	-1.77	-0.54	3.6	0.41	2.12	2.93
NP_149351.1	SURF4	4	28	NP_149351.1|NP_001267717.1|NP_001267718.1|NP_001267721.1|NP_001267720.1|NP_001267722.1	20.8	7008.1	70.57	surfeit locus protein 4 isoform 1 GN=SURF4	5	4	3	4	-0.91	-3.11	-2.48	1.07	-1.5	-1.85	-2.18	-0.65	-1.31	-1.35	-0.62	2.01	0.99	-0.09	-0.71	-1.54	-0.76	-0.19	0.1	-0.79	1.27	-1.01	0	1.06	2	0.86	1.84	0	0.41	0.46	-0.54	-0.2	0.43	1.37	0.66
NP_036466.2	MYO10	4	34	NP_036466.2	9.6	4901.1	161.83	unconventional myosin-X GN=MYO10	10	8	9	5	-0.34	-1.01	-0.64	0.76	-0.12	-0.95	-0.61	0.53	-0.9	-0.52	-0.99	1.54	0.92	-0.41	0.07	-0.39	-0.74	1.24	0.49	1.12	1.22	-0.76	-1.27	1.55	1.81	-0.92	0.26	-0.34	-0.39	0.16	-0.39	-0.37	0.36	0.62	0.44
NP_001129580.2	R3HCC1	4	21	NP_001129580.2|NP_001288579.1	33.4	5487.1	132.39	R3H and coiled-coil domain-containing protein 1 isoform a GN=R3HCC1	3	6	7	4	0.71	0.89	0.08	-0.52	0.09	0.9	0.77	-0.06	-0.8	0.71	0.16	-0.28	-1.04	-0.15	0.09	1.25	-0.7	-0.97	-0.83	-0.65	-0.21	0.28	1	0.29	0	0.22	-0.26	0.07	0.28	0.42	0.15	1.07	2	1.87	1.18
NP_000172.2	GUSB	4	169	NP_000172.2|NP_001271219.1|NP_001280033.1	42.3	1780.1	417.95	beta-glucuronidase isoform 1 precursor GN=GUSB	22	24	24	25	0.78	0.28	-0.13	-0.85	0.29	0.21	-1.2	-2.87	1.56	-0.93	2.17	-0.3	-0.89	0.41	-1.87	0.82	0.13	0.02	-0.88	-0.07	-0.34	-0.92	-2.27	3.37	0.05	-0.47	-0.43	-0.22	2.44	2.48	0.52	-0.55	-0.84	-0.72	-1.12
NP_055976.1	ARL6IP1	4	9	NP_055976.1|NP_001300787.1	8.8	8889.1	25.53	ADP-ribosylation factor-like protein 6-interacting protein 1 isoform 1 GN=ARL6IP1	2	2	2	2	-1.43	-3.77	-1.74	0.83	-1.44	-1.85	-2.15	-0.15	-2.2	-1.56	-0.83	2.17	0.58	-0.29	0.75	-0.87	-1.55	1.18	0.21	0.44	1.73	-0.42	-0.19	1.91	3.67	-1.12	-0.28	0.43	1.52	0.71	-0.94	-0.62	-0.67	0.4	-0.35
NP_065385.2	PBXIP1	4	160	NP_065385.2|NP_001304663.1|NP_001304664.1	48.1	1303.1	496.43	pre-B-cell leukemia transcription factor-interacting protein 1 isoform 1 GN=PBXIP1	25	26	26	29	1.48	1.41	0.93	0.26	-1.64	-0.57	-2.05	-0.91	0.81	0.3	0.57	1.24	0.14	-1.2	-0.11	-1.32	-0.97	-1.26	-2.08	-1.77	-0.87	0.73	0.67	0.73	0.43	0.76	-0.02	-1.3	1.94	-0.32	1.2	0.42	0.87	1.65	-0.27
NP_699165.3	SCARF2	4	36	NP_699165.3|NP_878315.2	25.2	3760.1	228.97	scavenger receptor class F member 2 isoform 1 precursor GN=SCARF2	7	9	9	11	0.35	0.24	-1.11	-0.46	-0.59	0.38	0.43	-1.67	-0.74	-0.67	0.66	0.71	0.65	-0.09	-1.72	1.52	0.18	-0.25	0.08	-0.35	-0.14	0.76	1.03	-0.53	0.54	-1.02	0.81	0.46	1.07	2.3	0.23	0.65	0.58	2.5	0.67
NP_055807.1	DAAM1	4	62	NP_055807.1|NP_001257449.1	29.8	2014.1	386.77	disheveled-associated activator of morphogenesis 1 isoform 1 GN=DAAM1	23	7	12	17	0.14	-0.54	-1.94	-0.24	-1.35	-1.54	-0.49	-1.11	-2.13	-0.83	-1.19	2.24	0.82	0.67	0.47	-2.19	-0.94	-0.19	-0.34	-1.02	-0.35	-0.58	-1.24	-0.85	0.84	0.69	1.33	1.59	0.11	0.04	-0.29	1.22	1.37	1.47	1.66
NP_006740.1	SLC20A2	4	15	NP_006740.1	13	6670.1	82.57	sodium-dependent phosphate transporter 2 GN=SLC20A2	5	2	4	3	0.44	-0.85	-3.64	0.5	0.53	-0.21	-2.27	-2.55	-1.66	-2.12	-1.08	2.84	1.85	-1.03	-0.43	-1.93	-1.66	1.14	1.71	1.19	1.8	0.04	-0.13	-2.26	-0.46	-1.37	0.32	-0.29	-0.28	1.94	-1.02	1.82	2.17	3.42	1.37
NP_055109.1	TRAM1	4	50	NP_055109.1|NP_001304733.1|NP_001304734.1	17.1	6083.1	105.44	translocating chain-associated membrane protein 1 isoform 1 GN=TRAM1	6	5	6	6	-1.5	-3.79	-2.07	0.72	-0.7	-2.21	-1.29	-2.11	-2.68	-1.26	-1.07	2.25	0.53	-0.41	0.28	0.63	-0.72	1.18	1.43	0.19	1.4	-0.67	1.43	3.14	3.21	-1.57	-0.88	0.55	0.04	0.97	-0.96	-0.17	-0.75	0.3	-0.64
NP_064583.2	CCDC47	4	146	NP_064583.2	50.3	2240.1	360.2	coiled-coil domain-containing protein 47 precursor GN=CCDC47	22	19	20	20	1.22	0.56	-0.64	0.04	-0.65	-0.69	-0.95	-0.91	-0.76	-0.65	-0.55	2.13	1.2	-0.29	0.79	-0.1	0.67	0.27	-0.42	-0.07	0.55	-0.3	-0.08	1.99	1.59	-0.12	-0.21	-0.22	-0.52	-0.36	-0.36	-0.2	-0.99	-0.22	-0.56
NP_001296.1	CLDN4	4	15	NP_001296.1	20.5	6230.2	57.08	claudin-4 GN=CLDN4	4	4	2	3	-0.73	-2	-0.64	-0.76	1.64	1.94	-0.18	-1.2	-0.73	-1.93	-1.51	0.43	-0.65	-0.79	-0.15	-0.39	0.07	1.85	7.86	2.51	3.65	-0.9	-3.16	-3.4	-1.46	0.49	0.6	-2.96	-2.31	0.1	-0.78	0.72	-0.07	-0.92	1.04
NP_127490.1	ZWINT	4	11	NP_127490.1|NP_001005413.1	16.6	7428.1	56.46	ZW10 interactor isoform a GN=ZWINT	2	3	2	4	0.09	0.1	-0.88	-2.35	1.11	1.52	-2.67	-2.99	-2.72	1.63	0.55	-0.44	0.87	-2.17	1.27	1.32	1.19	1.01	-0.44	2	0.39	0.22	-0.22	-0.06	1.56	1.88	-0.45	-3.23	-1.81	-1.43	1	-0.3	-1.52	-2.95	-0.67
NP_878907.1	P4HA3	4	19	NP_878907.1|NP_001275677.1	14.8	6965.1	72.07	prolyl 4-hydroxylase subunit alpha-3 isoform 1 precursor GN=P4HA3	6	2	4	4	0.16	3.43	-1.2	-1	1.64	0.26	3	-2.32	-1.94	-0.16	-0.28	0.11	0.94	2.49	-0.88	2.29	1.55	-0.65	-1.17	-0.33	-0.8	-0.12	1.13	-1.03	-0.57	-1.33	1.48	0.96	-0.61	-0.81	0.03	-1.5	-0.89	-0.42	-0.73
NP_003539.1	HIST2H4A	4	169	NP_003539.1	55.3	4198.1	201.85	histone H4 GN=HIST2H4A	9	10	12	12	-0.19	2	0.35	2.15	1.17	-0.07	-0.15	1.11	0.02	-0.22	-0.46	1.07	2.91	1	0.56	-1.85	-1.96	1.43	0.23	-0.86	0.47	-1.71	-0.86	0.18	-2.64	-0.35	0.94	-0.7	-1.76	-2	-1.27	-0.72	-0.77	-0.17	0.48
NP_001304167.1	ATAD3B	4	104	NP_001304167.1	35.5	856.3	342.83	ATPase family AAA domain-containing protein 3B isoform AAA-TOB3s precursor GN=ATAD3B	21	15	18	20	-0.4	0.71	-0.34	0.11	1.79	0.59	-0.06	0.03	-1.52	-0.66	-4.19	1.31	0.72	-1.11	2.77	-3.18	-2.14	2.04	1.76	2.02	1.57	-2.08	-1.54	-0.18	-0.43	-2.25	0.07	-1.42	-3.87	-3.25	-2.34	-3.65	-1.93	-2.12	-1.41
NP_001019907.1	CD276	4	66	NP_001019907.1|NP_001316558.1|NP_079516.1	28.2	4510.1	183.18	CD276 antigen isoform a precursor GN=CD276	10	10	10	10	0.77	0.18	0.34	0.65	-0.15	-0.59	-0.4	-1.7	-0.64	-0.46	1.24	1.19	1.4	-0.03	-0.62	0.31	-0.2	0.27	0.08	-0.49	-0.21	1.11	0.59	-1.11	0.78	-0.06	0.39	0.82	0.65	0.99	0.65	0.32	-0.24	0.9	0.06
NP_004198.1	SLC16A3	4	29	NP_004198.1	18.2	5985.1	109.65	monocarboxylate transporter 4 GN=SLC16A3	5	6	8	6	-1.47	-2.9	-0.61	2.2	-1.38	-2.09	-2.58	-2.11	-1.71	-2.33	0.69	0.57	1.04	-0.32	-2.19	-0.63	-1.91	-0.27	0	-0.86	0.24	0.23	2.56	0.53	4.48	-2.45	1.41	-0.17	-3	0.16	-0.61	2.62	2.55	3.3	3.06
NP_002817.2	QSOX1	4	166	NP_002817.2|NP_001004128.1	50	944.1	588.02	sulfhydryl oxidase 1 isoform a precursor GN=QSOX1	28	26	34	28	1.82	0.34	-1.06	-1.28	-1.82	0.43	0.31	-2.46	-0.62	0.05	0.14	1.14	-0.48	0.79	-1.63	2.17	0.58	-2.13	-1.95	-1.47	-1.88	0.93	-0.16	-1.38	-2.43	0.59	-0.82	-0.31	1.65	0.91	-0.44	2.22	4.1	5.02	1.77
NP_004154.2	RAB27B	4	81	NP_004154.2	61.4	3951.1	216.09	ras-related protein Rab-27B GN=RAB27B	10	11	11	13	1.61	-1.05	-0.4	-0.61	-4.9	-2.44	-0.28	-0.44	0.76	0.22	0.55	2.18	-0.96	2.11	-3.52	-0.84	-0.45	-3.65	-4	-3.91	-2.86	0.85	-3.24	-0.59	-1.7	1.12	-0.34	1.11	2.31	0.77	-0.43	3.25	3.71	5.05	2.91
NP_115664.2	FYTTD1	4	45	NP_115664.2|NP_001011537.2	50.6	4399.1	189.58	UAP56-interacting factor isoform 1 GN=FYTTD1	12	6	9	9	2.19	3.31	1.48	2.46	-1.03	-0.9	-1.1	-0.94	-0.31	-0.25	0.04	2.45	3.52	-0.23	0.24	-1.28	-1.03	-0.74	-0.99	-0.02	-0.67	-0.36	0.35	-1.41	-0.54	-0.8	0.94	-0.96	-0.11	-0.89	-0.07	-2.07	-1.57	-2.17	-0.56
NP_002649.1	PLAU	4	63	NP_002649.1|NP_001138503.1|NP_001306120.1	42.9	3411.1	252.01	urokinase-type plasminogen activator isoform 1 preproprotein GN=PLAU	13	11	14	13	2.18	1.25	0.83	0.22	0.32	1.07	-2.51	-1.73	-0.29	-0.21	1.7	1.47	0.67	-3.43	-0.51	2.48	0.92	-1.37	-1.32	-0.81	-1.38	1.38	1.94	0.29	-0.24	-0.61	0.45	0.63	-2.94	-1.69	1.13	-0.27	0.17	1.17	-0.37
NP_114127.3	ATAD3B	4	126	NP_114127.3	43.5	856.2	422.4	ATPase family AAA domain-containing protein 3B isoform AAA-TOB3l GN=ATAD3B	24	19	24	26	-0.48	0.56	-0.35	0.11	1.76	0.59	-0.06	0.18	-1.5	-0.66	-4.19	1.4	0.7	-1.03	2.85	-3.08	-1.73	2.04	1.76	2.07	1.57	-2.09	-1.59	-0.35	-0.35	-2	0.15	-1.18	-4.13	-3.25	-2.23	-3.62	-1.81	-2.17	-1.23
NP_079060.1	ZBTB3	4	8	NP_079060.1	4.3	8754.1	27.43	zinc finger and BTB domain-containing protein 3 GN=ZBTB3	2	2	2	2	0.92	0.83	0.35	-0.2	1.23	1.16	0.06	0.21	-0.09	1.14	-0.16	0.59	0.72	0	0.52	-0.6	-1.87	0.65	0.91	0.81	0.9	0.69	0.57	-0.03	-0.13	0.61	-0.37	-1.45	-0.39	0.2	-0.47	-1.12	0.55	0.17	-1.43
NP_004519.1	MGST3	4	51	NP_004519.1	39.4	5805.1	117.02	microsomal glutathione S-transferase 3 GN=MGST3	5	5	6	6	-1	-2.8	-1.67	-0.13	-1.79	-1.99	-2.76	-0.67	-1.28	-2.06	-3.28	2.75	1.32	0.79	0.97	-3.01	-2.11	-0.02	0.54	-1.12	1.04	-1.16	-0.19	0.7	1.13	-1.59	-0.66	0.39	-0.44	-0.5	-1.1	-2.47	0.7	-0.15	0
NP_006807.1	LMAN2	4	123	NP_006807.1	59.2	2875.1	294.4	vesicular integral-membrane protein VIP36 precursor GN=LMAN2	16	15	14	17	0.23	-1.11	-0.05	0.81	-1.11	-1.02	-1.53	-0.56	-0.31	-1.2	0.62	2.2	0.82	-0.56	-0.15	-1.42	-0.99	0.44	0.18	-0.53	0.77	-0.03	-0.4	2.61	2.67	-0.29	0.41	0.63	1.35	1.01	-0.18	0.72	-0.36	0.72	0.12
NP_112598.3	EPPK1	4	954	NP_112598.3	42.5	2.7	3039.38	epiplakin GN=EPPK1	163	138	139	157	1.7	2.18	-2.18	-1.2	-2.79	-1.78	1.93	-2.76	-1.69	-0.21	-1.01	3.07	2.26	1.99	1.05	-2.19	-0.58	-2.17	-2.57	-1.91	-1.17	-1.58	-2.51	-1.99	-0.08	0.14	0.52	-0.48	2.76	-0.42	-1.34	-1.37	-0.19	-0.45	-0.4
NP_059984.3	PLXNA3	4	42	NP_059984.3	13.2	1384.2	210.6	plexin-A3 precursor GN=PLXNA3	8	8	11	13	-0.31	-0.87	-0.67	0.3	-0.09	-0.97	-0.86	-0.88	-1.07	-0.91	-0.34	1.47	0.94	0.12	0.02	-0.14	-0.45	-0.11	0.67	-1.02	0.14	0.15	0.16	1.06	1.08	-0.53	0.15	0.39	0.2	1.47	-0.36	0.77	-0.07	0.37	0.69
NP_057632.2	GOLM1	4	133	NP_057632.2	69.3	1822.1	411.85	Golgi membrane protein 1 GN=GOLM1	20	23	22	28	2.44	1.84	1.97	0.41	-0.15	0.29	-3.1	-3.34	-1.59	-0.13	0.91	2.88	0.84	-3.52	-2.14	-0.02	-1.08	0.55	0.05	-0.35	0.71	0.71	-1.05	-2.73	-1.81	1.47	0.58	-1.85	3.42	0.93	-1.9	-0.17	1.54	1.37	-0.39
NP_002201.1	ITGAV	4	391	NP_002201.1|NP_001138471.1|NP_001138472.1	67.1	178.1	1114.88	integrin alpha-V isoform 1 preproprotein GN=ITGAV	55	55	56	64	0.96	1.63	-0.24	-0.37	0.79	0.43	0.49	-0.38	0.61	-0.81	0.5	0.83	1.25	-0.09	-1.67	1.35	0.22	-0.06	0.13	-0.56	-0.42	1.12	1.54	-0.32	1.21	-1.08	-0.06	0.92	0.33	0.69	0.33	1.37	0.43	1.52	0.44
NP_000695.2	ATP4A	4	39	NP_000695.2	10.7	379.4	90.59	potassium-transporting ATPase alpha chain 1 GN=ATP4A	7	5	6	5	-0.31	-2.46	-2.41	1.07	-1.11	-1.85	-2.05	-0.03	-1.87	-2.27	-0.53	2.56	2	0.29	0.6	-2.55	-1.8	0.95	0.52	-0.19	0.63	-0.47	-0.51	0.67	1.86	-0.57	1.54	0.48	0.94	1.57	-1.02	0.07	-0.12	0.97	-0.29
NP_085056.2	CYB5B	4	44	NP_085056.2	71.3	5476.1	132.86	cytochrome b5 type B GN=CYB5B	7	8	7	6	-0.43	-0.89	0.07	0.37	0.47	0.35	-1.01	1.03	0.47	-0.91	0.27	0.21	0.58	-0.23	0.56	-1.06	-0.61	0.95	1.01	0.3	1.06	0.62	0.51	0.53	0.43	-0.06	0.58	-0.26	0.5	0.97	-0.01	0.2	0.19	0.8	0.5
NP_000517.2	KRT14	4	494	NP_000517.2	79.4	385.2	751.25	keratin, type I cytoskeletal 14 GN=KRT14	42	41	37	44	1.3	-0.44	-0.37	-1.89	-2.23	-2.75	-3.37	-2.29	-0.57	-1.9	-1.21	0.73	1.37	-2.99	2.06	-3.35	-3.15	-5.25	-3.27	-6.07	-3.97	-0.81	-2.43	-2.29	-1.81	-0.53	-1.78	-1.28	2.37	2.46	-0.61	-2.32	-3.97	-4.5	-2.43
NP_004326.1	BST2	4	19	NP_004326.1	27.2	6981.1	71.66	bone marrow stromal antigen 2 precursor GN=BST2	5	4	4	2	-0.1	-2.28	-1.53	1.44	1.11	-1.73	-2.58	-1.2	-1.9	-3.89	-2.24	2.68	1.32	-1.14	0.06	-1.71	-0.11	2.15	3.5	-1.65	0.45	0.38	0.89	1.23	0.08	-2.74	-2.17	-0.1	1.91	0.6	-1.32	2.27	0.34	2.05	0.83
NP_001307906.1	MAN2A2	4	23	NP_001307906.1|NP_006113.2	8	6495.1	89.01	alpha-mannosidase 2x isoform 2 GN=MAN2A2	9	4	4	3	0.25	0.22	-0.32	0.94	-2.02	-1.61	1.13	-0.73	-0.48	-0.61	-0.2	1.53	0.87	-0.09	0.22	-0.29	-0.31	-0.04	0.49	-0.42	0.45	0.36	0.49	0.23	0.57	-1.39	-0.17	-0.26	1.22	1.27	-0.52	0.65	0.24	0.5	-0.64
NP_001128529.2	LRRC15	4	108	NP_001128529.2|NP_570843.2	35.7	2857.1	295.65	leucine-rich repeat-containing protein 15 isoform a precursor GN=LRRC15	16	15	17	17	-0.38	-0.81	-1.48	-0.87	2.32	-0.35	0.03	-1.76	-1.8	-1.64	-0.66	0.8	-0.65	-0.29	-1.5	0.43	-0.97	1.92	1.95	0.95	0.58	1.54	2.24	1.76	0.24	-2.17	-0.43	2.55	-0.76	-0.85	-0.4	1.77	1.47	2.8	0.75
NP_065184.2	SELENON	4	22	NP_065184.2|NP_996809.1	14	6380.1	93.33	selenoprotein N isoform 2 GN=SELENON	6	4	6	5	-0.56	0.08	-0.4	1.13	0.15	-0.71	0.18	0	-0.88	-0.57	-0.44	1.47	0.99	-0.06	1.33	-0.22	-1.19	0.44	0.29	0.4	0.8	-0.42	1.16	-0.41	0.27	0.06	0.75	0.48	0.63	0.65	-0.52	0.37	-0.7	-0.92	-0.33
NP_003383.2	WNT5A	4	24	NP_003383.2|NP_001243034.1	26	5519.1	130.83	protein Wnt-5a isoform 1 GN=WNT5A	4	4	8	7	1.02	0.46	-1.13	-1.15	0.59	1.4	-2.42	-2.79	-1.71	-0.6	-0.16	1.79	1.28	-1.44	-1.67	0.39	-0.18	1.71	0.34	2.3	2.34	-0.84	-1.62	1.06	-0.32	-0.51	0.3	-1.49	0.98	1.33	-0.06	1.17	0.02	0.37	0.85
NP_689744.3	XXYLT1	4	23	NP_689744.3|NP_001294998.1	22.9	5961.1	110.53	xyloside xylosyltransferase 1 isoform 1 GN=XXYLT1	6	6	6	4	0.13	-0.3	0.42	0.78	-2.05	-0.8	-0.49	-0.76	-0.62	-0.53	0.12	0.71	0.53	-0.15	-0.75	0.1	0.4	0.19	-0.13	-0.42	0.95	0.42	0.67	-0.41	0.89	-0.06	0.94	0.19	0.33	0.69	-0.43	0.42	0.1	1.2	0.02
NP_056195.3	SAMM50	4	166	NP_056195.3	62.4	1526.1	456.93	sorting and assembly machinery component 50 homolog GN=SAMM50	29	25	24	23	-0.64	-0.2	-0.1	1.24	0.09	-0.64	-1.01	0.15	-1.07	-0.42	-1.12	1.85	1.23	-0.09	1.67	-1.59	-0.47	1.69	1.32	0.6	1.45	-1.74	-1.32	-0.06	-0.27	-0.25	2.15	0.02	-1.37	-1.15	-1.42	-1.02	-0.02	-0.25	0.67
NP_001338935.1	NTM	4	21	NP_001338935.1|NP_001338936.1|NP_001137530.1|NP_001338934.1|NP_001338931.1|NP_001338930.1|NP_001338933.1|NP_001338932.1|NP_057606.1|NP_001041674.1|NP_001338937.1|NP_001137531.1|NP_001338938.1	32.9	5668.1	123.9	neurotrimin isoform 10 GN=NTM	5	4	6	5	1.35	-0.32	-0.46	-1.2	-0.09	2.09	-1.96	-2.58	-1.12	-0.69	-0.16	0.83	-1.61	-2.26	-0.94	2.17	0.2	-0.19	-0.73	-1.02	-0.75	1.36	0.62	-1.38	-1.38	-0.72	-1.11	0.55	0.09	-0.2	1	3.5	3.49	4.95	1.21
NP_004450.3	BPTF	4	163	NP_004450.3|NP_872579.2	27.3	353.1	879.64	nucleosome-remodeling factor subunit BPTF isoform 2 GN=BPTF	58	16	40	32	0.3	1.03	-0.88	0.91	-1.06	-0.9	0.95	0.44	-1.31	-0.41	-1.46	3.25	2.72	1.96	0.77	-1.13	0.25	0.86	0.1	0.07	0.58	-1.35	-1.86	-2.43	-1.11	-1.72	0.22	-0.94	-1.72	-0.93	-1.51	-1.47	1.52	-0.25	-0.04
NP_001172014.1	ATP12A	4	35	NP_001172014.1|NP_001667.4	7.8	379.3	103.27	potassium-transporting ATPase alpha chain 2 isoform 1 GN=ATP12A	7	4	5	8	-0.38	-2.38	-2.34	1.35	-1.26	-1.57	-1.93	0	-2.23	-2.25	-0.32	2.66	2.1	0.26	0.75	-2.36	-1.8	1.05	0.6	0.02	0.72	-0.57	-0.59	0.94	2.13	-0.12	1.48	0.41	0.87	1.47	-0.96	0.55	-0.02	1.2	0.13
NP_002600.1	PDGFRB	4	89	NP_002600.1|NP_001341945.1|NP_001341946.1	26.3	1838.1	410.22	platelet-derived growth factor receptor beta isoform 1 precursor GN=PDGFRB	22	17	22	20	-0.16	-0.14	-1.3	0.41	0	-1.11	0.06	-1.61	-0.67	-1.35	0.27	1.14	1.93	0.59	-0.96	0.53	0	0.25	0.47	-0.81	-0.16	0.12	0.24	0.09	1.21	-1.04	0.6	1.18	0.67	1.57	-0.12	0.52	-0.14	0.62	0.25
NP_001308032.1	SLC4A7	4	41	NP_001308032.1|NP_001308037.1|NP_001245308.1|NP_001308033.1|NP_001308036.1|NP_003606.3|NP_001245309.1|NP_001308034.1|NP_001308035.1|NP_001341369.1|NP_001341370.1|NP_001341371.1|NP_001171486.1|NP_001341374.1|NP_001341373.1|NP_001341375.1|NP_001171487.1|NP_001341377.1|NP_071341.2|NP_001341378.1|NP_001341379.1|NP_001341380.1|NP_001341382.1|NP_001341384.1|NP_001035049.1|NP_001245330.1	15.4	3841.1	223.42	sodium bicarbonate cotransporter 3 isoform d GN=SLC4A7	9	8	9	14	0.06	-0.62	-0.35	1.11	-1.03	-0.47	-1.96	0.15	-0.64	0.15	0.67	1.62	1.3	0.32	-1.39	-0.39	-0.11	0.34	-0.1	-0.49	0.87	-0.15	0.24	0.56	1.67	0.57	1.07	0.94	1.07	1.41	-0.5	1.15	1.06	1.47	0.75
NP_997080.1	ADAM15	4	69	NP_997080.1|NP_997079.1|NP_997078.1|NP_001248393.1|NP_003806.3|NP_997077.1|NP_001248394.1|NP_997074.1|NP_001248395.1	43.2	1752.1	422.07	disintegrin and metalloproteinase domain-containing protein 15 isoform 6 preproprotein GN=ADAM15	15	10	19	16	1.18	-0.22	0.51	-0.11	0.09	0.67	-2.61	0.67	0.24	-0.29	-0.34	1.53	0.36	-2.23	0.21	-1.73	-1.3	0.78	0.31	1.02	1.01	0.05	-0.51	1.47	2.54	0.1	-0.34	-1.61	-0.33	-0.69	0.23	-0.45	-0.26	0.47	-0.96
NP_077274.3	MBOAT7	4	38	NP_077274.3|NP_001139555.1|NP_001139554.1	20.7	5616.1	126.85	lysophospholipid acyltransferase 7 isoform 1 GN=MBOAT7	8	6	8	6	-0.82	-3.83	-1.79	1.15	-3.31	-2.72	-3.46	2.23	-0.92	-1.52	-0.62	3.05	1.37	-1	-0.52	0.75	0.97	-0.95	-1.89	-1.88	-0.06	-0.67	-0.13	0.67	1.51	0.06	0.82	-0.84	1.33	0.18	0.34	-0.5	-1.4	0.27	-0.58
NP_542383.1	TMEM41A	4	13	NP_542383.1	10.9	8245.1	36.16	transmembrane protein 41A precursor GN=TMEM41A	3	2	2	2	-0.74	-1.59	-0.96	1.98	-2.49	-1.12	-3.37	-0.23	-1.57	-1.35	-0.76	1.4	-0.41	-0.41	-0.49	-0.87	-0.47	-0.44	0.21	-0.56	1.41	-0.3	1.05	0.79	2.29	0.14	1.69	-0.96	0.87	0.67	-1.09	0.77	1.08	1.37	0.87
NP_115497.4	MAGT1	4	43	NP_115497.4	25.6	5490.1	132.24	magnesium transporter protein 1 GN=MAGT1	9	6	8	8	-1.34	-3.55	-2.33	1.07	-1.94	-2.25	-3.07	-0.65	-1.87	-1.61	-1.37	1.99	1.08	-0.62	-1.29	-0.92	-0.16	0.46	-0.29	-0.88	1.22	-1.74	-1.19	2.49	4.13	-0.49	1.31	-0.26	0.98	0.5	-1.21	-0.5	-0.17	0.95	0.71
NP_758869.1	CD46	4	53	NP_758869.1|NP_722548.1|NP_758863.1|NP_758871.1	20.3	5215.1	146.27	membrane cofactor protein isoform 2 precursor GN=CD46	7	9	9	9	1.49	-0.83	0.15	-0.02	-2.05	-1.63	-2.45	1.03	0.31	-1.22	-0.37	2.86	1.59	-1.11	-1.42	0.02	0.61	0.55	-0.78	-0.44	0.16	0.5	-1.78	0.62	0	-0.84	-1.07	-0.84	1.87	0.48	0.66	2.45	1.88	3.12	0.5
NP_976249.1	FIBIN	4	29	NP_976249.1	55.9	5113.1	150.68	fin bud initiation factor homolog precursor GN=FIBIN	5	6	8	8	0.43	0.2	-0.22	-1.65	1.55	2.75	2.48	-3.67	-1.49	-0.97	-0.04	1.3	0.43	0.23	-1.57	2.31	-0.43	-0.25	-0.67	-0.21	-1.73	1.16	1.38	-1.06	-1.54	-1.04	0.06	0.72	-2.26	-0.58	-0.91	3.25	2.6	4.67	2.62
NP_060117.3	FTSJ3	4	88	NP_060117.3	43.6	1628.1	441.49	pre-rRNA processing protein FTSJ3 GN=FTSJ3	22	11	25	15	0.61	1.65	0.12	1.68	-1.91	-1.66	0.98	-0.44	-1.57	-0.62	-0.53	2.88	3.16	2.08	1.37	-0.96	-0.47	-0.21	-0.8	-0.47	-0.13	-1.81	-1.11	0.5	-0.05	-1.53	1.11	-0.19	-3.42	-1.73	-1.61	-2.32	-0.29	-1.75	-0.1
NP_002394.1	MFAP2	4	49	NP_002394.1|NP_001128720.1	38.2	5898.1	112.71	microfibrillar-associated protein 2 isoform a precursor GN=MFAP2	7	6	6	6	0.82	-0.2	0.57	-1.54	-0.53	0.07	-2.91	-4.37	-1.14	-0.22	0.28	0.27	-2.12	-3.61	-2.1	-0.67	-2.65	-1.2	-1.87	-1.79	-0.06	-0.04	-1.73	0.47	1.54	-0.96	-0.67	-0.87	0.7	2.96	1.21	1.22	-2.82	1.07	0.35
NP_757385.1	SYVN1	4	39	NP_757385.1|NP_115807.1	15	5426.1	135.79	E3 ubiquitin-protein ligase synoviolin isoform b precursor GN=SYVN1	9	5	6	6	-1.34	-3.39	-2.26	0.85	-2.49	-2.58	-1.59	-1.03	-1.71	-2.26	-1.33	2.41	0.96	-0.44	-0.56	-2.31	-0.81	-0.13	0.31	-0.67	0.69	-1.77	-1.7	2.14	3.91	0	1.22	-0.41	2.07	1.09	-1.68	0.47	-0.26	1.62	0.25
NP_005054.3	SCD	4	20	NP_005054.3	18.6	5834.1	115.8	acyl-CoA desaturase GN=SCD	8	5	4	3	-1.28	-5.26	-1.3	-0.11	-4.4	-4.34	-4.72	1.23	-2.16	-1.38	-2.72	2.34	-0.05	-4.72	-0.32	2.1	1.75	-2.7	-4.49	-3.67	-1.57	-2.97	-2.64	7.3	3.37	0.51	0.17	-1.54	-3.22	-3.06	-0.07	-3.55	-2.07	-1.05	-0.73
NP_001675.3	ATP2B4	4	223	NP_001675.3|NP_001001396.1|NP_068768.2	44.7	637.1	693.83	plasma membrane calcium-transporting ATPase 4 isoform 4b GN=ATP2B4	42	38	38	35	-0.48	-2.08	-1.52	1.28	0	-1.3	-0.43	-1.11	-1.47	-2.12	-0.78	1.9	1.78	0.53	0.22	-0.92	-0.27	1.31	1.17	-0.09	0.63	-0.22	-0.24	0.18	0.32	-1.64	-0.17	0.87	1.13	1.63	-0.92	0.25	0.26	1.22	0.64
NP_073732.1	ELOVL1	4	20	NP_073732.1|NP_001243330.1|NP_001243331.1	13.6	7501.1	53.67	elongation of very long chain fatty acids protein 1 isoform 1 GN=ELOVL1	2	2	3	3	-0.91	-2.96	-2.23	0.15	-0.5	-1	-3.68	-1	-1.92	0.52	0.32	1.67	0.34	-1.96	0.34	-1.11	-0.52	1.05	0.23	0.02	2.1	-1.2	-0.73	0.23	1.16	3.97	3.26	-0.05	-0.5	-0.3	-1.16	-1.15	-2.17	-1.27	-0.27
NP_003970.1	GPRC5A	4	44	NP_003970.1	27.4	5862.1	114.23	retinoic acid-induced protein 3 GN=GPRC5A	6	4	8	7	0.53	-0.12	-3.88	-0.85	-6.63	-2.99	-2.91	1.03	-0.05	-1.67	-2.61	1.15	0.48	-0.23	-1.05	-2.36	-1.42	-3.16	-3.35	-3.79	-3.23	-2.16	-3.97	0.79	2.7	-3.27	-1.61	-1.06	1.39	1.07	1.69	4.77	1.9	3.4	2.62
NP_065715.1	DECR2	4	80	NP_065715.1	58.5	3450.1	249.46	peroxisomal 2,4-dienoyl-CoA reductase GN=DECR2	17	15	14	16	1.5	2.12	-1.38	-1.98	-1.61	-0.81	0.37	-0.76	-0.12	1.03	-0.8	2.52	1.01	0.26	0.52	0.87	-0.02	-1.77	-2.59	-1.26	-1.19	0.28	0.4	-1.2	-2.94	0.96	0.24	-1.01	-0.65	-1.75	0.65	0.42	2.22	2.27	0.56
NP_996898.2	NAALADL2	4	25	NP_996898.2	23.2	4881.1	163.21	inactive N-acetylated-alpha-linked acidic dipeptidase-like protein 2 GN=NAALADL2	3	6	6	9	0.08	-0.93	-1.42	0.46	-2.9	-1.83	-1.13	-1.47	-1.56	-0.41	0.78	3	1.18	0.62	-1.99	-1.59	-0.18	-1.77	-2	-2.54	-1.57	-0.97	-1.59	-2.35	-1.05	1.25	2.94	0.39	1.17	1.33	0.36	2.8	1.85	2.95	2.41
NP_775924.1	SLC9A9	4	10	NP_775924.1	7.2	8161.1	37.65	sodium/hydrogen exchanger 9 GN=SLC9A9	3	2	2	2	0.78	1.03	-0.93	1.63	1.06	-0.69	-0.37	-1.32	-0.88	-1.15	0.99	0.43	0.55	0.88	-0.36	-1.59	-1.3	-0.06	0.86	-0.81	-0.51	-0.7	-0.49	0.91	1.35	-1.23	-0.11	0.96	0.37	2.16	-0.34	-0.77	-1.93	-0.1	-0.08
NP_036471.1	TSPAN15	4	17	NP_036471.1|NP_001338192.1	21.4	6720.1	80.81	tetraspanin-15 isoform 1 GN=TSPAN15	5	3	5	2	-0.64	-2.72	-0.25	1.33	-3.34	-2.53	-2.45	-0.15	-1.18	-1.06	-1.1	2.38	1.06	0.23	-1.35	-0.39	0.61	-0.89	-0.62	-1	-0.71	-0.15	1.67	0.29	2.59	0.04	1.41	0.43	-0.02	2.42	0.45	0.47	1.88	2.12	1.23
NP_000844.2	GSTT1	4	43	NP_000844.2|NP_001280736.1|NP_001280742.1|NP_001280743.1|NP_001280739.1	32.5	5455.1	133.96	glutathione S-transferase theta-1 isoform a GN=GSTT1	7	5	5	6	2.11	3	-1.5	-0.07	-3.11	-1.45	-4.87	0.85	0.71	-2.9	-2.77	4.54	3.59	-5.16	-2.12	0.55	0.43	-1.69	-1.17	-1.77	-1.2	-1.46	-4.26	2.26	1.65	-6.91	-4.5	1.45	0.59	1.77	-2.6	-5.45	-2.6	-4.82	-4.61
NP_004701.1	SYNGR2	4	37	NP_004701.1|NP_001307452.1	20.5	6594.1	85.4	synaptogyrin-2 isoform 1 GN=SYNGR2	6	6	5	6	-0.75	-1.81	-0.4	-0.15	-4.08	-1.94	-2.36	-2.29	-1	-0.95	0.23	0.07	-1.76	-1.91	-0.75	-1.85	-2.32	-1.58	-1.97	-2.33	-1.19	-0.9	-2.78	3.67	3.51	-0.69	-0.06	-0.7	-0.96	-0.93	2.16	4.05	3.59	4.47	2.85
NP_001310342.1	ALDH18A1	4	300	NP_001310342.1|NP_001310346.1|NP_001310345.1|NP_001310348.1	61.5	443.1	812.24	delta-1-pyrroline-5-carboxylate synthase isoform 1 GN=ALDH18A1	44	37	41	39	-0.86	0.6	-1.55	0.54	-0.97	-1.69	0.64	0.38	-1.85	-1.07	-2.36	3.71	3.13	1.88	0.45	-2.84	-1.57	-0.02	0.31	-0.95	-0.08	-2.04	-3.51	0.12	-1.19	-1	2.53	-0.63	-3.31	-3	-1.29	-1.4	3.23	0.17	1.75
NP_937762.2	LAMA3	4	179	NP_937762.2|NP_001121189.2|NP_000218.3|NP_001121190.2|NP_001289925.1	22	44.2	898.92	laminin subunit alpha-3 isoform 1 precursor GN=LAMA3	42	41	25	40	0.96	2.66	0.15	0.7	-2.4	-0.81	-1.01	-1.52	0.07	-1.44	-1.46	1.14	4.46	-0.12	-2.04	-2.41	-2.05	-2.47	-0.23	-3.35	-2.78	-0.16	-3.7	-2.26	-2.54	-1.31	-1.61	0	3.09	3.85	0.07	-2.5	-5.13	-5.4	-2.37
NP_851853.1	LEMD2	4	108	NP_851853.1|NP_001335639.1|NP_001335638.1	57.4	632.4	415.85	LEM domain-containing protein 2 isoform 1 GN=LEMD2	23	22	26	22	-0.78	-1.77	-1.57	0.74	-1.38	-1.66	-1.53	-0.67	-1.37	-1.16	-1.1	1.95	1.18	0.5	0.97	-0.41	-0.74	0.36	0.1	-0.7	0.9	-0.35	-0.08	-0.21	0.84	-0.98	0.41	0.36	0.41	1.37	-1.05	0.27	0.31	1.77	0.48
NP_056274.3	ATL3	4	199	NP_056274.3	70.4	929.1	591.65	atlastin-3 isoform 1 GN=ATL3	33	32	31	28	-0.47	-2	-2.24	1.28	-1.41	-2.06	-1.84	-0.23	-1.4	-1.67	-0.51	2.93	1.71	-0.06	-0.07	-1.11	-0.83	0.44	0.03	-1.02	0.88	-0.94	0.16	0.88	2.13	-0.45	1.67	0.6	-0.22	0.67	-0.55	0.47	-0.67	1.15	0.87
NP_001310344.1	ALDH18A1	4	283	NP_001310344.1|NP_001310347.1	61.4	443.2	811.68	delta-1-pyrroline-5-carboxylate synthase isoform 2 GN=ALDH18A1	44	37	41	39	-0.88	0.6	-1.5	0.61	-1.06	-1.82	0.64	0.41	-1.69	-1.06	-2.2	3.69	3.18	1.88	0.45	-2.65	-1.57	-0.04	0.29	-0.95	-0.08	-1.97	-3.45	0.09	-1.05	-1	2.74	-0.55	-3.29	-2.96	-1.28	-1.62	3.4	0.2	1.81
NP_037519.2	UQCR10	4	10	NP_037519.2	38	8321.1	34.83	cytochrome b-c1 complex subunit 9 isoform a GN=UQCR10	2	2	2	2	0.69	-0.54	-0.66	-0.17	-0.62	-0.47	-1.32	-0.5	-1.16	-0.99	-1.03	1.44	0.26	-0.29	1.91	-1.23	-0.47	1.37	0.86	1.14	1.14	-1.11	-1.38	2.52	2.56	0.67	1.95	-1.04	0.09	0.12	-0.14	-1.9	-0.31	-0.3	-0.39
NP_000205.1	JAG1	4	9	NP_000205.1	9.3	6566.1	86.19	protein jagged-1 precursor GN=JAG1	2	2	2	3	0.32	-0.5	-0.42	-0.35	0.59	0.07	0.34	-2.76	-1.61	-0.58	0.8	0.28	-0.7	0.73	-1.87	4.6	1.39	-1.69	0.52	-2.12	-0.14	0.22	-1.78	0.06	0.92	0.29	0.11	-0.82	1.74	0.73	1.39	0.2	1.35	-0.07	0.08
NP_065166.2	JPH2	4	13	NP_065166.2|NP_787109.2	12.9	7453.1	55.35	junctophilin-2 isoform 1 GN=JPH2	2	3	2	4	0.01	-0.26	-1.15	1.31	1	1.4	-1.96	-1.64	-2.2	-0.62	-1.46	0.66	3.61	-1.79	-1.05	0.07	-1.69	0.57	-1.17	-1.3	-0.82	-0.62	-1.86	-2.55	-0.51	-0.41	-0.45	0.34	-1.13	1.77	-1	2.85	2.34	4.2	1.81
NP_001035362.3	ADAMTSL1	4	38	NP_001035362.3|NP_443098.3	13.3	4108.1	206.65	ADAMTS-like protein 1 isoform 4 precursor GN=ADAMTSL1	9	5	12	11	0.82	-0.93	-1.26	-1.72	-0.35	0.45	1.26	-1.17	-0.81	-0.57	-1.12	0.46	-0.17	-0.06	-1.37	2.1	-0.94	-1.1	-0.16	-1.16	0.53	0.96	-0.86	1.64	-0.08	-0.98	-1.18	-0.22	-1.61	1.37	1.03	2.37	2.24	3.72	1.97
NP_006795.3	STARD3	4	29	NP_006795.3|NP_001159410.1|NP_001159409.1	28.3	4863.1	163.97	stAR-related lipid transfer protein 3 isoform 1 GN=STARD3	6	5	7	7	0.32	-0.73	-0.05	1.94	-2.08	-1.28	-2.82	0.7	-0.88	-0.83	-0.3	2.56	0.43	-2.55	-1.82	0.19	0.7	-0.93	-0.65	-1.44	-0.61	-0.46	0.59	0.62	3.45	0.74	1.56	0.17	-0.52	0.1	0.15	-0.15	0.14	0	-0.13
NP_001258570.1	MTCH1	4	47	NP_001258570.1|NP_055156.1	38	4168.1	203.14	mitochondrial carrier homolog 1 PSAP-LL GN=MTCH1	10	13	8	6	-0.74	-2.4	-1.57	1.33	0.44	-1.14	-2.33	-0.59	-1.63	-1.98	-1.7	2.45	1.49	-0.82	0.94	-2.14	-2.5	1.69	2.28	0.65	1.88	-1.74	-1.67	0.67	1.21	-1.16	0.75	0.84	-0.04	-0.14	-0.56	-0.57	0.36	0.2	0.67
NP_000414.2	KRT2	4	305	NP_000414.2	84.3	110.4	875.59	keratin, type II cytoskeletal 2 epidermal GN=KRT2	42	48	41	44	2.7	0.12	0.13	1.68	1.79	-0.02	1.5	-1.82	0.61	0.09	1.7	-0.59	-0.29	0.12	-0.79	-4.02	-1.71	-3.84	-2.33	-6.23	-3.92	0.61	3.59	0.41	1.78	-2.27	-2.29	-2.05	-2.61	-0.42	-1.69	-2.12	-1.9	-4.2	-1.45
NP_031398.2	DDX42	4	252	NP_031398.2	74.2	365.1	871.33	ATP-dependent RNA helicase DDX42 GN=DDX42	50	37	42	41	2.09	2.08	0.51	-0.33	0.35	0.26	0.77	-0.5	-0.38	0.58	-2.02	2.7	1.83	0.03	0.58	-0.07	0.38	-0.06	0.13	0.47	0.22	-0.9	-0.59	-0.79	0.92	0.1	-0.64	0.19	-1.89	-1.83	-0.67	-1.22	0.26	0	-1.04
NP_001271426.1	FAM234A	4	13	NP_001271426.1	17.3	6696.1	81.57	protein FAM234A GN=FAM234A	3	3	5	2	-0.25	-1.09	-0.76	-0.24	-0.23	-0.42	-0.06	-0.47	-1.04	-1.26	0	1.49	0.48	0.38	-0.99	0.79	-1.03	0.11	0.31	-0.05	0.95	0.35	-0.86	0.35	1.27	-0.06	2.47	0.53	1.33	0.83	0	0.77	1.32	2.15	0.52
NP_001333400.1	AMZ2	4	14	NP_001333400.1|NP_001333412.1|NP_001333414.1|NP_001333409.1	21.3	7001.1	70.85	archaemetzincin-2 isoform 1 GN=AMZ2	6	2	3	3	0.65	0.34	-1.5	-1.02	-0.56	-1.3	-0.95	-0.5	-0.81	-0.49	-1.12	2.91	1.47	-0.7	0.41	0.51	-0.2	-0.32	-0.73	-0.67	0	-0.74	-0.73	-1.88	-0.78	0.1	0.28	0.24	-0.46	0.08	-0.96	-0.42	1.61	2	0.21
NP_005180.1	CBX2	4	55	NP_005180.1|NP_116036.1	44.9	3079.1	276.79	chromobox protein homolog 2 isoform 1 GN=CBX2	11	7	12	13	2.15	1.17	1.4	-1.11	2.17	2.13	-1.81	1.2	1.28	0.08	-1.74	1.56	-0.12	-1.67	1.39	-0.72	0.31	1.39	1.19	2.07	1.54	-0.81	-0.92	-3.14	-0.97	-0.8	-2.15	-2.99	-2.28	-0.95	1.28	-2.82	-2.19	-3.25	-0.81
NP_061895.3	TMX3	4	79	NP_061895.3|NP_001337443.1|NP_001337441.1|NP_001337444.1|NP_001337442.1	40.9	2928.1	289.81	protein disulfide-isomerase TMX3 isoform 1 precursor GN=TMX3	14	12	15	13	-0.66	-1.84	-1.5	1.74	-0.53	-1.4	-1.81	-0.82	-1.44	-1.79	-1.1	2.06	0.65	-0.09	0.88	-0.96	-0.49	1.05	0.91	0.28	1.77	-0.92	-0.03	0.09	1.21	-1.8	0.62	0.07	0.22	0.48	-1.2	0.25	-0.55	0.6	0.91
NP_872353.2	TMED4	4	95	NP_872353.2|NP_001289987.1|NP_001289991.1|NP_001289989.1|NP_001289988.1	45.3	4210.2	164.34	transmembrane emp24 domain-containing protein 4 isoform 1 precursor GN=TMED4	9	8	10	8	0.95	0.67	0.24	0.44	-0.53	-0.36	-0.52	-1.14	-0.76	-1.36	-0.62	1.4	0.41	-0.12	-0.28	0.17	0.16	0.32	0.54	0.47	0.88	0.12	-0.19	1.06	0.7	-0.55	-0.34	-0.41	0.2	0.44	0.15	0.87	1.42	0.97	0.33
NP_002650.1	PLAUR	4	52	NP_002650.1|NP_001287966.1|NP_001005377.1	51.9	4409.1	189.11	urokinase plasminogen activator surface receptor isoform 1 precursor GN=PLAUR	10	8	8	10	1.45	0.44	0.59	1.41	0.26	-0.12	-1.47	-1.41	-0.1	-0.82	2.38	0.69	0	-0.38	-0.69	0.67	-0.11	-0.34	-0.34	-0.37	-0.61	1.47	1.67	0.06	0.38	-1.06	0.26	0.48	-1.35	0.18	0.48	0.9	-1.16	-0.35	0.37
NP_149977.2	LMF2	4	44	NP_149977.2	21.2	4499.1	184.08	lipase maturation factor 2 GN=LMF2	9	13	9	7	-1.45	-3.37	-2.82	1.17	0.65	-1.3	-1.5	-1.88	-1.59	-1.96	-1.17	1.88	0.26	-0.35	-0.58	-0.63	-0.76	2.7	1.32	1.67	2.55	-0.81	-0.49	0.76	1.89	-0.84	1.24	0.53	0.5	1.13	-1.16	-0.35	-1.2	0.85	-0.33
NP_001288097.1	SHF	4	12	NP_001288097.1|NP_001288099.1|NP_001288098.1|NP_001288100.1	26.3	6792.1	77.78	SH2 domain-containing adapter protein F isoform a GN=SHF	2	2	4	4	1.89	2.54	-1.53	-1.33	0.97	1.14	0.28	-2.43	-1.69	-0.01	1.62	-0.3	0.72	-0.67	-0.56	1.69	-0.22	-0.42	-2.52	-0.12	-1.43	0.23	-2.21	-1.58	-1.97	-0.82	-2.23	0.39	2.83	-0.04	0.87	-2.17	0.12	0.82	-1.54
NP_076997.1	TMEM109	4	36	NP_076997.1	13.1	6668.1	82.62	transmembrane protein 109 precursor GN=TMEM109	5	5	5	5	-1.15	-2.4	-2.14	1.04	-1.79	-2.01	-3.43	-0.29	-1.21	-1.75	-0.34	1.95	0.14	-1.11	0.6	-0.63	-0.49	0.13	0.29	-0.63	1.14	-1.03	-0.24	1.67	1.35	-0.84	0.99	0.58	0.48	1.61	-1.23	0.75	-1.18	1.02	-0.1
NP_005561.1	LMAN1	4	232	NP_005561.1	56.2	1199.1	522.24	protein ERGIC-53 precursor GN=LMAN1	28	26	27	31	0.69	-1.45	0.34	0.98	-0.94	-1.11	0.18	-1.47	-0.5	-0.54	-0.23	1.42	0.39	-0.29	0.64	-0.17	-0.43	-0.21	-0.16	-0.63	0.13	-0.34	-0.11	0.76	0.59	0.14	1.2	0.26	0.81	0.36	-0.55	-0.32	0.07	0.35	-0.04
NP_689813.2	ZNF579	4	33	NP_689813.2	35.2	4498.1	184.14	zinc finger protein 579 GN=ZNF579	5	6	7	11	1.87	1.29	1.53	-0.17	0.18	0.31	-0.15	-1.35	-0.26	1.06	-0.18	1.74	0.1	-1.09	0.82	0.43	-2.02	-0.78	-0.13	-0.88	-0.16	0.28	-0.35	-1.2	-1.59	0.61	-0.19	-1.47	0.81	-0.24	1.21	-0.3	0.36	-0.62	-0.15
NP_002071.2	GOT2	4	231	NP_002071.2|NP_001273149.1	73.9	1105.1	544.47	aspartate aminotransferase, mitochondrial isoform 1 precursor GN=GOT2	30	26	30	28	-0.3	1.31	0.1	0.41	0.53	-0.14	1.56	1.67	0.1	-0.08	-1.93	0.55	0.79	0.91	0.58	0.14	0.2	1.03	0.52	0.07	0.39	-0.96	-0.59	0.73	-1.08	-0.22	-0.56	-0.26	-1.91	-1.09	0.54	-0.87	1.42	1.35	0.12
NP_067026.3	SRPRB	4	89	NP_067026.3	59.7	3143.1	272.14	signal recognition particle receptor subunit beta GN=SRPRB	14	13	16	16	0.21	-0.97	0.83	0.61	-0.23	0.05	-0.34	0.03	-0.03	0	-0.02	1.47	1.16	-1.11	0.71	-0.84	-0.63	0.8	0.57	0.44	1.06	-0.58	-0.24	1.85	1.75	0.55	0.24	-0.19	-0.41	0.06	-0.29	-1.27	-1.42	-0.57	-0.79
NP_001001344.1	ATP2B3	4	70	NP_001001344.1	16	637.3	258.6	plasma membrane calcium-transporting ATPase 3 isoform 3b GN=ATP2B3	12	14	14	11	-0.54	-2.2	-2.02	1.13	0.03	-1.4	-0.49	-0.82	-1.71	-2.24	-0.51	1.95	1.93	0.5	0.22	-1.06	-0.74	1.26	1.12	-0.16	0.58	-0.23	-0.24	0.26	1.13	-1.45	-0.09	0.94	0.76	1.51	-0.84	0.25	0.29	1.52	0.83
NP_001159776.1	PIGX	4	14	NP_001159776.1|NP_060331.3	31.8	6179.1	101.24	phosphatidylinositol-glycan biosynthesis class X protein isoform 1 precursor GN=PIGX	4	3	3	3	0.99	0.24	-0.64	-0.61	-1.85	-1.11	-0.58	0.56	0.21	-1.28	-0.48	2.56	1.28	-1	0.21	-2.14	-2.23	-0.57	-2.13	-1.6	-0.48	-0.31	-0.46	0.59	0.13	0.67	2.47	0.43	1.57	-0.38	-0.59	0.5	0.31	0.3	0.85
NP_008862.1	SLC2A3	4	27	NP_008862.1|NP_001273166.1|NP_001273162.1|NP_001273164.1|NP_001273165.1	13.9	5812.1	116.75	solute carrier family 2, facilitated glucose transporter member 3 GN=SLC2A3	5	6	7	5	-0.71	-3.69	-1.52	2.55	-1.55	-2.66	-3.19	-1.11	-3.65	-2.39	2.43	0.69	-0.29	-0.38	-1.78	-2.89	-1.53	0.08	0.57	-1.07	-0.42	-0.23	0.3	0.23	0.57	-2.37	1.52	4.19	-3.02	0.38	-2.15	1.62	-0.46	-0.8	4.55
NP_057395.1	ATPIF1	4	113	NP_057395.1|NP_835497.1|NP_835498.1	35.8	5340.1	140.27	ATPase inhibitor, mitochondrial isoform 1 precursor GN=ATPIF1	9	8	9	9	2.78	2.54	1.05	-1.13	-0.26	-0.47	-0.15	-0.76	1.19	-1.02	0.09	0.59	-0.07	-0.38	1.03	0.05	-0.36	-2	-1.84	-1.02	-2.02	-0.38	-0.13	-0.53	-1.29	-1.72	-2.59	-1.23	0.94	-0.22	1.94	-1.37	-2.22	-2.05	-2.66
NP_005207.2	DDOST	4	125	NP_005207.2	60.3	2237.1	360.43	dolichyl-diphosphooligosaccharide--protein glycosyltransferase 48 kDa subunit precursor GN=DDOST	18	17	17	18	-1.01	-1.98	-1.25	1.59	-1.26	-1.66	-0.4	-0.18	-1.73	-1.9	-1.44	1.77	1.45	0.32	0.02	-0.94	-0.72	1.58	0.78	0.26	1.28	-0.86	-0.4	2.11	2.64	-0.92	1.09	0.19	-0.07	0.26	-1.1	-0.97	-0.67	0.25	0.79
NP_008910.2	SLC39A7	4	21	NP_008910.2|NP_001275706.1	6.3	7125.1	65.82	zinc transporter SLC39A7 isoform 1 precursor GN=SLC39A7	4	5	4	3	-0.52	-2.8	-2.31	1.76	-1.14	-2.46	-1.84	-0.67	-2.27	-1.56	-1.7	3.07	1.49	-0.76	0.34	-1.23	-1.64	0.32	-0.16	-1.12	1.14	-1.62	-1	0.85	1.56	0.29	2.02	-0.26	0.54	0.89	-1.71	0	-0.12	1.15	0.69
NP_001005376.1	PLAUR	4	36	NP_001005376.1	44.1	4409.2	141.35	urokinase plasminogen activator surface receptor isoform 2 precursor GN=PLAUR	7	6	6	8	1.48	0.52	0.81	1.57	0.15	-0.12	-1.69	-1.38	-0.1	-0.29	2.27	1.03	0.19	-0.56	-0.21	0.7	0.11	-0.44	-0.39	-0.51	-0.69	1.51	1.7	0.12	0.49	-1.16	0.3	0.51	-1.35	0.08	0.48	0.92	-1.16	-0.25	0.71
NP_002568.2	PAK2	4	259	NP_002568.2	68.3	1049.1	557.04	serine/threonine-protein kinase PAK 2 GN=PAK2	29	28	28	29	2.4	2.46	0.59	-0.44	-0.03	0.55	0.25	0.32	0.88	-0.03	0.37	2.2	1.83	0	-0.66	0.05	0.36	-0.84	-0.99	-0.07	-0.58	0.47	0.4	-0.35	-0.54	-0.08	-0.88	-0.12	0.28	-0.83	0.47	-0.27	-0.19	0.2	-0.52
NP_060807.2	ZNF444	4	17	NP_060807.2|NP_001240721.1	24.7	6182.1	101.19	zinc finger protein 444 isoform 1 GN=ZNF444	3	5	4	3	0.66	-0.44	-0.51	-1.41	0.94	1.61	0.34	-0.91	-0.93	0.38	-0.5	-0.04	-0.51	-2.02	0.9	0.89	0.2	-0.99	0.67	-0.53	-0.19	1.05	0.46	-1.29	-2	0.84	0.39	-1.49	-1.11	-0.77	1.5	-2.05	-1.4	-0.27	-0.66
NP_002410.1	MAP3K11	4	22	NP_002410.1	12	6135.1	103.16	mitogen-activated protein kinase kinase kinase 11 GN=MAP3K11	2	7	4	3	0.3	0.06	-0.15	-0.76	-1.23	-0.85	0.4	1.11	-0.09	0.36	-1.08	2.22	1.08	-0.56	-0.43	-1.52	-0.45	-1.81	1.5	-1.21	0.9	-0.16	-0.4	0.03	0.76	0.49	0.32	-0.14	-0.02	-0.97	-0.01	1.3	0.79	-0.17	0.71
NP_149121.2	SIGLEC10	4	20	NP_149121.2|NP_001164627.1|NP_001164628.1|NP_001164629.1|NP_001164630.1|NP_001309034.1|NP_001164632.1	16	5765.1	119.16	sialic acid-binding Ig-like lectin 10 isoform 1 precursor GN=SIGLEC10	5	3	6	4	-0.22	0.91	0.83	1.76	-1.03	-0.61	-2.58	-1.61	-0.74	-1.35	2.64	-0.85	1.64	1.23	0.11	-0.14	-1.15	-0.74	-0.67	1.02	0.95	-0.16	1.38	-0.35	2.97	-0.72	0.54	-0.94	0	0.62	-0.67	-1.82	-0.1	-1.42	-0.25
NP_065806.1	SERINC1	4	20	NP_065806.1	14.3	6432.1	91.44	serine incorporator 1 precursor GN=SERINC1	4	4	6	5	-0.92	-2.2	-3.24	0.63	-2.17	-1.52	-0.83	-3.05	-2.56	-1.57	-0.21	2.34	1.08	1.06	-1.54	-0.65	-0.63	-0.7	0.23	-1.23	0.45	-1.07	-0.54	0.18	2.05	-1.16	2.3	-0.22	0.24	1.67	0.19	2.35	3.35	3.22	2.45
NP_001243142.1	ATP1A3	4	145	NP_001243142.1|NP_001243143.1|NP_689509.1|NP_653300.2	20.2	379.2	303.6	sodium/potassium-transporting ATPase subunit alpha-3 isoform 2 GN=ATP1A3	17	18	18	15	-0.42	-2.28	-2.07	0.89	-0.73	-1.49	-1.5	-0.18	-1.5	-1.59	-0.2	2.22	1.71	0.29	0.62	-1.98	-1.69	0.7	0.47	-0.02	0.59	-0.38	-0.38	0.62	1.65	-0.8	1.12	0.46	1.04	1.47	-0.85	0.3	-0.1	1.02	0.15
NP_006818.3	TMED10	4	119	NP_006818.3	46.1	4000.1	213.12	transmembrane emp24 domain-containing protein 10 precursor GN=TMED10	11	9	12	13	0.3	0.26	-0.61	1.02	-0.32	-0.95	-0.25	-0.85	-1.07	-1.43	-0.76	1.92	1.08	0.79	0.64	-0.96	-0.45	0.42	0.08	-0.33	0.63	-0.47	-0.32	1.03	1.38	-0.9	0.32	0.41	0.13	0.16	-1.24	0.12	0.77	1.12	0.48
NP_001310960.1	SEMA4B	4	38	NP_001310960.1|NP_001310963.1|NP_945119.1|NP_001310959.1|NP_001310961.1|NP_001310958.1	23.2	3963.1	215.34	semaphorin-4B isoform 4 GN=SEMA4B	6	8	10	10	1.52	-0.85	1.2	1.46	-1.41	-0.14	-1.72	-0.15	0.29	0.93	0.78	1.63	0.36	-0.5	-1.54	0.94	0.09	-1.79	-0.96	-1.44	-1.04	0.01	-2.32	-0.12	-0.27	1.49	1.22	0.43	1.44	1.07	0.11	0.3	1.06	1.15	0.06
NP_005996.2	WFS1	4	75	NP_005996.2	31.1	2316.1	352.35	wolframin GN=WFS1	20	13	13	15	0.09	-1.75	-1.33	1.24	-2.23	-1.76	-2.15	-0.97	-1.11	-0.56	0.16	2.48	0.99	-0.41	-0.71	-1.04	-0.47	-0.63	-0.91	-1.7	0.14	-0.57	0.16	1.32	2.86	0.39	1.57	0.26	1.5	0.73	-0.55	-0.75	-1.47	-0.47	-0.25
NP_001072987.1	FAM177A1	4	43	NP_001072987.1|NP_775878.2	53.9	4483.1	184.74	protein FAM177A1 isoform 2 GN=FAM177A1	8	10	6	9	2.32	1.79	-0.37	-1.52	-1.35	-0.28	-0.86	-1	0.31	0.48	0.02	1.92	1.2	-1.5	-0.09	1.16	1.26	-1.1	-1.69	-0.74	-0.77	0.31	-0.24	0.76	0.81	-0.2	-1.07	-1.08	-0.11	-1.15	1.39	1.62	0.79	0.8	-0.4
NP_001288704.1	TMEM159	4	11	NP_001288704.1|NP_065155.3|NP_001288702.1	11.3	8624.1	29.45	promethin isoform 1 GN=TMEM159	2	2	2	2	-0.05	-2.22	-2.07	0.28	-2.4	-1.31	-1.47	-0.59	0.09	-0.56	0.14	2.01	0.51	-0.38	-1.01	-1.9	-0.92	-0.32	-0.29	-0.56	1.01	-0.22	-0.67	-0.62	1.46	1.61	2.51	2.29	0.44	0.85	0.21	-0.37	1.57	1.17	-0.25
NP_596870.2	TTN	4	18	NP_596870.2	2.4	2015.2	74.74	titin isoform novex-3 GN=TTN	4	4	4	3	1.05	1.83	0.67	2.28	1	-0.29	0.25	-0.38	-0.43	-0.4	0.39	-0.44	-2.46	0.82	-2.14	-0.58	0.34	-0.13	0.31	-0.12	-0.67	0.03	0	-0.44	-1.67	0.43	1.39	1.71	0.59	0.12	-1.51	1.27	0.53	0	0.54
NP_060915.2	SELENOS	4	27	NP_060915.2|NP_982298.2	56.6	5960.1	110.56	selenoprotein S isoform 1 GN=SELENOS	6	6	8	6	0.17	-0.71	0.71	1.2	-0.85	-0.62	-0.43	-0.67	-0.48	0.24	-0.44	1.72	-0.43	-1.23	0.67	-0.19	-0.38	0	-0.26	-1.02	-0.06	-0.07	-0.73	1.29	2	1.1	-0.49	-0.29	0.26	-0.36	-0.3	0.57	0.63	1.5	-0.27
NP_079106.3	LPCAT1	4	58	NP_079106.3	30.5	4132.1	205.31	lysophosphatidylcholine acyltransferase 1 GN=LPCAT1	11	11	12	12	-0.64	-2.04	-0.29	2.31	-2.9	-2.8	-3.13	1.52	-0.88	-0.15	0.35	1.9	0.36	-1.76	-0.6	-1.06	-0.97	-0.7	-2.02	-2.02	-0.27	-1.01	0.54	-0.15	1.03	1.64	2.81	-0.51	2.26	0.04	-0.19	0.37	1.13	1.62	0.98
NP_004472.1	GALNT2	4	108	NP_004472.1|NP_001278795.1	60	1656.1	436.14	polypeptide N-acetylgalactosaminyltransferase 2 precursor GN=GALNT2	24	25	21	18	-0.14	-1.07	-0.59	1.52	-1.73	-1.14	-2.18	-2.46	-1.56	-1.3	0	2.24	0.48	-1.41	-0.51	-1.28	-1.33	0.7	0.39	0.05	2.01	-0.47	-0.7	-0.62	1.24	-1.16	2.12	0.34	1.28	0.54	-0.67	1.02	1.13	1.7	1.18
NP_057311.3	SUCO	4	14	NP_057311.3|NP_055098.1|NP_001269679.1|NP_001269680.1	11.7	6240.1	99.07	SUN domain-containing ossification factor isoform 2 GN=SUCO	4	2	3	5	-0.66	-0.5	-0.39	-0.33	-0.7	-0.76	0.8	-1.14	-0.05	0.93	-1.1	1.74	0	0.82	-0.86	0.02	-0.18	-0.15	0.99	-0.28	0.79	-0.51	0.19	0.5	1.21	0.47	1.87	-0.17	-1.46	-0.26	-0.28	1.87	2.31	2.62	1.39
NP_005193.1	COL8A2	4	50	NP_005193.1|NP_001281276.1	30.7	3886.1	220.58	collagen alpha-2(VIII) chain isoform 1 precursor GN=COL8A2	7	14	7	7	-0.51	-1.81	-1.87	-3.76	-2.26	0.21	-1.01	-4.22	-0.9	-0.82	-0.07	-0.89	-2.34	-0.97	-3	0.6	-1.3	-3.22	-1.76	-3.49	0.58	0.26	-1.4	-0.44	1.75	-2.37	-0.99	-0.48	0.96	5.79	-0.69	0.87	-0.48	2.5	-0.62
NP_057086.2	SCCPDH	4	66	NP_057086.2	55.9	2998.1	284.18	saccharopine dehydrogenase-like oxidoreductase GN=SCCPDH	14	13	11	13	0.49	0.22	-2.04	0.04	-2.17	-1.49	-0.92	1	-1.14	-1.14	-1.17	3.69	2.38	1.09	-0.79	0.7	0.83	-1.24	-1.79	-2.12	-0.92	-0.35	-0.67	-0.06	0.76	-0.76	-0.43	0.58	2.33	0.22	-0.59	-0.2	0.07	0.47	0.19
NP_001278.1	CLCN7	4	32	NP_001278.1|NP_001107803.1	17.5	5081.1	152.7	H(+)/Cl(-) exchange transporter 7 isoform a GN=CLCN7	10	8	7	3	-0.26	-0.67	-1.45	1.35	-0.73	-1.82	-1.75	-1.44	-1.35	-1.12	0.32	1.9	0.99	0.15	-0.9	-1.59	-0.58	0.93	0.36	0	0.88	-0.57	0.67	1	1.51	-0.72	0.88	0.36	-0.13	0.75	-0.56	-0.1	-0.17	-0.03	0.08
NP_853553.1	AUP1	4	47	NP_853553.1	33.4	4631.1	177.54	ancient ubiquitous protein 1 GN=AUP1	10	8	8	10	-0.06	-0.95	-1.67	0.94	-0.41	-0.93	-3.07	-0.18	-1.54	-0.74	0.2	2.77	0.87	-1.5	0.54	-1.23	0	1.18	0.36	0.56	1.93	-0.94	-0.57	1.35	2.37	0.06	1.61	0.07	0.35	0.08	-0.83	-0.32	-1.64	-0.27	0.33
NP_997511.1	ABCG1	4	16	NP_997511.1|NP_004906.3|NP_997057.1|NP_997510.1|NP_058198.2|NP_997512.1	15.9	7000.1	70.93	ATP-binding cassette sub-family G member 1 isoform 6 GN=ABCG1	2	2	4	5	-0.83	-0.85	-1.26	0.94	-1.29	-0.93	0.15	-2.49	-2.3	-0.07	1.3	0.66	-1.37	1.2	-0.56	0.43	-1.48	-0.11	-0.23	-0.28	-0.24	-0.81	-0.84	-0.73	-0.94	1.59	3.63	-1.52	0.61	1.31	-0.81	1.9	0.12	1.57	1.37
NP_001298091.1	THY1	4	36	NP_001298091.1	24.8	6823.1	76.82	thy-1 membrane glycoprotein preproprotein GN=THY1	3	4	4	4	0.65	0.95	-0.19	0.07	1.73	0.59	-0.64	-1.41	-0.29	-0.46	1.26	1.1	1.42	0.12	-0.84	0.6	1.06	1.05	1.14	0.09	-0.16	1.11	1.32	0.29	0.38	-0.61	-0.13	1.71	-0.2	-0.16	0.15	1.9	0.48	2.25	0.85
NP_002764.1	PRSS8	4	28	NP_002764.1	26.2	6396.1	92.91	prostasin preproprotein GN=PRSS8	5	5	5	5	2.09	0.38	-0.49	-1.2	-1.41	-0.52	-2.7	-0.85	0.86	0.36	0.69	1.63	-0.92	-0.7	-1.72	0.67	-0.31	-0.91	-0.91	-1.35	-0.19	-0.01	-2.4	-0.7	0.38	1.25	-0.34	-0.96	2.85	1.17	0.59	1.75	2.7	3.27	0.27
NP_061929.2	NDUFB11	4	35	NP_061929.2|NP_001129470.1	42.9	6501.1	88.85	NADH dehydrogenase [ubiquinone] 1 beta subcomplex subunit 11, mitochondrial isoform 1 GN=NDUFB11	4	5	4	5	0.04	-0.02	-0.19	0.67	-0.59	-0.12	0.12	0	-1	-0.54	-0.48	1.19	0.82	0.32	0.06	0.6	1.28	-0.15	0.83	0.02	0.77	0	0	0.79	1.83	-0.1	0.86	-0.96	-0.46	0	0.43	-0.75	-0.77	-0.52	-0.06
NP_055161.1	TBC1D22A	4	57	NP_055161.1|NP_001271233.1|NP_001271234.1|NP_001271232.1	41.3	3780.1	227.85	TBC1 domain family member 22A isoform a GN=TBC1D22A	14	12	11	12	1.22	1.53	-1.05	0.35	0.29	0.09	-0.95	-0.15	-0.57	-0.52	-1.01	2.66	1.73	-0.23	-0.34	-0.46	-0.18	0.34	0.99	0.44	1.03	-0.74	-0.62	-0.15	-0.24	-0.61	0.22	0.58	0.07	0.18	-0.94	-0.55	-0.72	-0.67	-0.02
NP_001072989.1	KTN1	4	615	NP_001072989.1|NP_001257943.1|NP_004977.2|NP_001072990.1	73.3	78.1	1614.61	kinectin isoform a GN=KTN1	92	77	86	94	2.33	2.02	-0.52	-0.63	-1.35	-0.92	-1.69	-0.41	0.48	1.6	0.71	2.52	1.16	-1.52	-0.62	-0.12	0	-1.01	-1.14	-1.74	-0.64	0.39	0.19	0.29	0.62	2.21	1.16	-0.19	0.52	-0.04	-0.03	-0.5	-0.63	0.4	-0.98
NP_963906.1	IKBIP	4	105	NP_963906.1	56.8	2264.2	313.94	inhibitor of nuclear factor kappa-B kinase-interacting protein isoform 2 GN=IKBIP	17	16	20	19	0.03	1.83	-0.71	0.67	1.76	-0.64	3.1	-1.06	-1.28	-0.83	-1.15	1.26	2.19	1.47	-0.26	0.84	0.79	1.48	0.62	0.49	0.29	-0.34	1.94	-0.62	0.16	-1.57	1.11	1.04	-1.52	-1.05	-0.32	-0.3	-0.6	0.05	0.42
NP_001276977.1	ATL3	4	182	NP_001276977.1	70.3	929.2	550.31	atlastin-3 isoform 2 GN=ATL3	31	29	28	26	-0.47	-2	-2.21	1.24	-1.41	-2.04	-1.84	-0.21	-1.33	-1.67	-0.5	2.89	1.49	-0.06	-0.06	-0.96	-0.76	0.51	0	-1.05	0.84	-0.96	0.19	0.88	2.13	-0.45	1.67	0.65	-0.22	0.71	-0.54	0.47	-0.72	1.17	0.87
NP_006199.2	ENPP1	4	185	NP_006199.2	58.4	723.1	659.19	ectonucleotide pyrophosphatase/phosphodiesterase family member 1 GN=ENPP1	31	29	34	36	1.02	-0.62	-1.28	-1.65	1.06	2.44	-1.66	-3.84	-1.75	-0.89	-0.2	1.03	0.75	-1.06	-1.18	1.76	-0.36	-0.38	-0.03	-0.37	-0.47	0.97	1.27	-1.35	0.57	-1.33	-1.12	0.96	2	0.02	1.36	1.87	1.16	2.87	0.83
NP_579899.1	MYOF	4	694	NP_579899.1|NP_038479.1	74.5	38.1	2234.16	myoferlin isoform b GN=MYOF	132	116	118	113	-0.19	-0.63	-2.39	1.52	-2.73	-2.78	-0.03	-1.09	-1.38	-2.02	-0.55	2.41	2.12	0.82	-0.39	0.02	0.05	-1.33	-1.87	-2.93	-1.57	-0.62	-0.13	0	1.05	-1.37	0.86	1.52	1.74	1.92	-0.29	0.55	-0.26	1.57	0.77
NP_612432.2	CASC4	4	37	NP_612432.2|NP_816929.1	27	4508.1	183.31	protein CASC4 isoform a GN=CASC4	10	11	7	8	0.43	-0.44	-0.32	0.5	-0.59	-1.23	-0.52	-2.05	-0.88	-0.79	0.46	2.38	0.22	-0.82	-1.8	-0.82	-0.97	0.32	0.47	-0.58	1.27	-0.11	-0.32	0.18	1.46	-0.55	1.24	0.17	1.59	1.92	0.26	0.57	-0.87	0.6	0.17
NP_477520.2	ANTXR2	4	32	NP_477520.2|NP_001139266.1|NP_001273710.1	24.1	3895.2	119.79	anthrax toxin receptor 2 isoform 1 precursor GN=ANTXR2	10	6	6	4	-0.31	-1.05	-1.45	0.98	-0.12	-0.64	-0.18	-1.55	-1	-1.11	0.07	0.39	2.05	0.67	-0.32	-0.46	-0.83	0.61	0.8	-0.77	0.56	-0.22	1.16	0.23	1.27	-1.27	0.17	0.94	-0.17	1.05	-0.74	0.47	-0.1	-0.2	0.33
NP_001157650.1	ENTPD1	4	77	NP_001157650.1|NP_001091645.1|NP_001767.3|NP_001307845.1|NP_001157653.1|NP_001157651.1|NP_001157655.1	23.9	4070.1	209.53	ectonucleoside triphosphate diphosphohydrolase 1 isoform 3 GN=ENTPD1	13	13	13	12	-0.51	0.63	-0.73	0.15	-0.82	-0.85	-0.4	-1.2	-0.57	-1.52	0.07	-0.07	0.99	1.99	-1.48	-0.07	-0.29	0.02	0.42	-1.4	-0.74	1.24	-0.46	0.85	2.27	-0.74	-0.24	1.04	1.68	2.24	0.28	-0.75	-0.82	-0.07	-0.46
NP_001305396.1	SLC25A31	4	30	NP_001305396.1	16.5	2231.4	51.24	ADP/ATP translocase 4 isoform 2 GN=SLC25A31	3	3	2	3	-1.78	-2.32	-1.11	1.24	-0.35	-1.25	-1.72	0.59	-2.01	-2.04	-0.89	2.61	1.28	-0.56	1.01	-1.61	-2.14	2.07	1.25	1.07	1.59	-1.34	-3.08	1.76	1.48	-1.16	0.52	-1.08	-1.13	-1.41	-1.03	-2.17	0.51	-0.2	0.39
NP_006198.1	PDGFRL	4	67	NP_006198.1	41.3	4055.1	210.27	platelet-derived growth factor receptor-like protein precursor GN=PDGFRL	12	13	11	12	1.01	1.77	-1.67	-2.33	1.64	1.12	2.54	-1.96	-0.02	-0.49	-0.02	1.03	0.36	1.32	0.28	1.9	-0.09	-0.46	-0.23	-0.14	-1.06	1.59	1.94	-1.38	-3.51	-1.27	-0.66	1.52	0.48	0.28	-1.16	1.3	0.6	2.45	0.5
NP_001291937.1	LNPK	4	64	NP_001291937.1|NP_001291938.1|NP_085153.1|NP_001291939.1|NP_001291940.1	48.7	3432.1	250.4	protein lunapark isoform 1 precursor GN=LNPK	15	13	12	12	-0.27	-1.86	-1.55	0.91	-1.29	-1.5	-2.88	-0.18	-1.19	-0.99	0	2.17	1.2	-1.17	-0.3	-0.51	-0.43	0.27	-0.13	-0.67	0.8	-0.35	-0.59	1.55	3.56	0.1	1.44	0.07	1.04	1.39	-0.59	0.03	-1.16	0.27	-0.42
NP_001035546.1	RHBDD2	4	15	NP_001035546.1|NP_001333117.1|NP_001333118.1|NP_001035547.1	15.6	7043.1	69.15	rhomboid domain-containing protein 2 isoform a GN=RHBDD2	4	3	4	2	-0.65	-3.59	-2.23	0.07	-5.13	-3.46	-2.64	0.47	-1.28	-2.37	-2.86	3.11	1.66	-0.47	0.11	0.1	0.97	-1.64	-1.27	-2.21	0.64	-2.7	-3.78	-0.47	1.4	-0.9	0.71	-0.41	1.04	0.3	-0.15	0.5	0.34	1.92	1.43
NP_001744.2	CAV1	4	98	NP_001744.2|NP_001166368.1|NP_001225.1	57.3	4578.1	179.88	caveolin-1 isoform alpha GN=CAV1	11	11	10	9	-2.32	-3.19	-3.64	0.37	-0.18	-2.8	-2.45	-1.55	-0.22	-2.09	-1.01	-0.87	0.51	-2.14	0.96	-2.17	-3.17	0.42	-0.75	-3.28	-2.23	-0.35	2.81	1.79	1.48	-2.41	-1.61	1.88	1.39	2.52	0.8	-1.95	-2.29	-0.3	0.62
NP_064517.1	AGPAT3	4	39	NP_064517.1	30.8	5204.1	146.73	1-acyl-sn-glycerol-3-phosphate acyltransferase gamma GN=AGPAT3	11	9	8	5	-0.8	-2.82	-2.23	1.24	-2.7	-1.99	-2.85	0.85	-0.78	-1.36	-0.59	2.33	0.92	-0.35	-0.3	-1.06	-0.27	0.51	-1.12	-0.74	0.74	-1.34	-0.76	1.14	1.67	0.49	1.24	-0.22	1.74	0.81	-0.92	-0.37	-1.32	-0.17	0.02
NP_000223.1	SGCB	4	27	NP_000223.1	51.5	4467.1	185.77	beta-sarcoglycan GN=SGCB	8	5	6	6	0.01	-0.67	-1.64	0.17	0.56	-0.55	0.09	-1.76	-0.74	-1.44	0.07	0.98	0.58	0.21	-0.54	0.94	-0.16	0.23	0.36	-1.26	-0.26	0.01	1.43	-0.18	0.54	-0.84	-0.17	1.35	0.89	1.63	-0.41	2.35	0.77	2.32	1.31
NP_055703.1	FAM3C	4	74	NP_055703.1	67.8	3873.1	221.64	protein FAM3C precursor GN=FAM3C	14	10	13	11	1.54	1.03	0.56	-0.17	-0.73	-0.8	0.67	-0.94	-0.5	-0.61	0.16	1.31	0.51	-0.26	-0.07	1.08	0.74	-0.42	-0.57	-1.05	0	0.49	0.16	0.29	0.76	-0.65	-0.07	-0.48	-0.46	0.44	-0.21	1.02	0.94	1.72	-0.23
NP_710154.1	IKBIP	4	119	NP_710154.1|NP_963907.1	58.6	2264.1	357.24	inhibitor of nuclear factor kappa-B kinase-interacting protein isoform 1 GN=IKBIP	20	16	21	20	0.04	1.86	-0.59	0.39	1.7	-0.31	1.9	-1.17	-0.81	-0.58	-0.96	0.96	1.32	1.41	-0.47	1.52	1.03	1.1	0.67	0.44	0.13	0.03	2.29	-0.62	0.22	-1.31	1.09	1.06	-1.46	-1.19	0.01	-0.25	-0.63	-0.03	-0.04
NP_002039.2	GAS1	4	22	NP_002039.2	30.4	6284.1	96.92	growth arrest-specific protein 1 precursor GN=GAS1	4	4	4	4	0.57	1.21	-0.64	-0.7	0.82	1.33	0.86	-2.17	-0.99	-1.36	1.31	0.14	0.92	-1.55	-0.64	0.79	1.03	0.02	-0.29	0.23	0.03	1.48	0.94	-0.67	-1.97	-1.39	-1.22	1.28	0.74	1.23	-1.18	-1.32	-0.6	-0.03	0.04
NP_001316843.1	TMEM87B	4	19	NP_001316843.1|NP_116213.1	13.5	6154.1	102.33	transmembrane protein 87B isoform 2 precursor GN=TMEM87B	6	3	3	3	1.09	-0.99	-2.16	0.54	-0.62	-0.95	-2.91	-1.52	-1.94	-2.04	-0.39	2.89	0.84	-1.52	-1.67	-0.67	-0.25	0.86	1.04	-0.47	2.12	-0.96	-1.05	3.46	3.56	-0.69	1.48	-0.48	0.63	1.21	-0.55	0.45	-0.92	0.97	0.64
NP_116190.3	JAM3	4	23	NP_116190.3|NP_001192258.1	30.3	6090.1	105.01	junctional adhesion molecule C isoform 1 precursor GN=JAM3	6	5	5	4	-0.31	-0.99	-0.96	-0.2	-1.26	-1.14	-0.18	-1.88	-1.07	-1.28	0.05	0.3	1.78	1.17	-1.09	-0.36	-1.98	0.08	0.8	-0.67	-0.4	0.61	0.38	-0.21	1.16	-1.41	-0.04	2.34	0.15	1.86	-0.36	-0.25	0.58	1.15	1.6
NP_001124437.1	SUN1	4	59	NP_001124437.1|NP_079430.3|NP_001165415.1|NP_001165416.1|NP_001165417.1	38.7	2472.1	335.67	SUN domain-containing protein 1 isoform a GN=SUN1	18	13	15	12	-0.51	-1.23	-1.43	1.31	-0.62	-1	-2.27	-1.26	-1.07	-1.88	-1.35	2.22	0.72	-0.88	1.31	-0.84	-1.51	0.59	0.23	-0.33	1.88	-1.24	-1.73	-0.73	0.35	-1.12	1.2	0.19	-0.09	1.11	-1.07	0.1	-0.77	0.75	0.54
NP_000082.2	COL4A3	4	23	NP_000082.2	18.1	7146.1	65.16	collagen alpha-3(IV) chain precursor GN=COL4A3	7	5	4	4	0.4	-0.44	-0.4	1.63	-0.56	0.5	2.18	-0.67	-0.07	-0.86	0.76	0.05	-0.96	0.03	-0.6	0.67	0	0.61	0.52	0.49	-1.11	-0.35	0.24	-0.12	-0.4	-0.22	-0.21	0.84	-1.35	-0.02	0.26	2.27	-0.29	0.92	1.85
NP_002380.3	CD46	4	36	NP_002380.3|NP_758861.1|NP_758862.1	17.3	5215.2	96.47	membrane cofactor protein isoform 1 precursor GN=CD46	5	6	7	5	1.88	-0.5	0.2	-0.13	-1.76	-1.31	-1.93	0.62	0.33	-0.87	-0.37	2.52	0.99	-1.03	-1.18	0.65	0.72	0.25	-0.47	-0.14	0.27	0.66	-1.59	0.41	-0.38	-0.82	-1.35	-0.7	1.46	0.54	0.89	1.82	1.28	2.55	0.48
NP_758860.1	CD46	4	35	NP_758860.1	22	5215.3	92.31	membrane cofactor protein isoform 14 precursor GN=CD46	5	5	6	6	1.87	-0.24	0.25	-0.02	-1.58	-1.11	-2.21	0.62	0.33	-1.01	-0.39	2.52	0.99	-1.11	-1.18	0.75	0.72	0.15	-0.44	-0.16	0.22	0.7	-1.7	0.41	-0.38	-0.51	-1.33	-0.7	1.65	0.5	1.1	1.67	1.52	2.57	0.46
NP_001153705.1	ATP1A1	4	384	NP_001153705.1|NP_000692.2|NP_001153706.1|NP_000693.1	51.7	379.1	861.38	sodium/potassium-transporting ATPase subunit alpha-1 isoform c GN=ATP1A1	50	47	49	44	-0.32	-2.2	-2.06	0.76	-0.76	-1.49	-1.62	-0.21	-1.26	-1.8	-0.2	2.15	1.59	0.29	0.6	-1.59	-1.06	0.74	0.31	-0.16	0.59	-0.34	-0.46	0.82	1.54	-0.8	1.24	0.46	1.04	1.41	-0.81	0.25	-0.12	1.05	0.15
NP_005985.3	TBX2	4	20	NP_005985.3	14.1	4926.2	111.7	T-box transcription factor TBX2 GN=TBX2	6	4	6	3	2.59	1.77	-0.13	-1.17	0.32	-0.19	1.01	-1.7	-0.05	0.7	0.43	1.67	1.13	0.18	-0.81	1.2	1.19	-0.97	0.42	-0.91	-0.1	0.88	0.35	-1.2	-0.92	-0.04	-1.33	-0.17	0.15	0.08	1.61	-0.3	0.29	0.5	-1.39
NP_714913.1	ELMOD2	4	31	NP_714913.1	37.8	5305.1	141.92	ELMO domain-containing protein 2 GN=ELMOD2	8	5	6	6	-0.34	-1.19	-1.97	0.7	-1.88	0.05	-1.23	-0.65	-0.93	-1.04	-0.23	2.48	1.93	0	-1.27	-0.67	-0.29	-1.03	-0.23	-1.67	0.19	-0.15	0.03	1.52	2.86	-0.41	0.62	0.29	1.44	1.23	-0.14	0.47	0.72	1.8	1.27
NP_005931.2	MMP11	4	86	NP_005931.2	48.9	2996.1	284.32	stromelysin-3 preproprotein GN=MMP11	17	15	15	16	0.93	1.43	-0.46	0.04	-0.47	0.45	-1.56	-2.14	-0.24	-0.85	-0.82	1.72	0.07	-0.32	-1.24	3.78	1.84	-1.37	-0.83	-2.09	-1.41	1.55	3.24	-2.38	-0.84	-0.98	-1.09	0.58	-0.54	-0.3	0.06	1.3	1.69	2.2	0.85
NP_476515.1	PEX16	4	13	NP_476515.1|NP_004804.1	13.5	7424.1	56.54	peroxisomal biogenesis factor 16 isoform 2 GN=PEX16	3	3	4	2	-0.49	-1.67	-0.99	1.52	-0.67	-0.99	-2.27	-0.03	-0.43	-0.4	-0.46	2.31	1.2	-1.09	-1.18	-0.89	0.61	1.58	0.49	1.09	1.86	-0.93	-0.84	0.7	0.89	-1.57	1.54	-0.51	-0.46	-0.67	-0.62	0.25	-0.29	0.1	1.41
NP_057510.4	GTSE1	4	29	NP_057510.4	23.6	4717.1	172.13	G2 and S phase-expressed protein 1 GN=GTSE1	5	5	8	9	2.18	3.43	-0.24	-1.48	2.52	3.22	-1.87	-1.67	-0.74	0.44	-0.43	1.22	3.23	-2.43	-0.21	-0.94	-0.22	1.94	1.82	3.14	1.8	-1.04	-0.67	-2.05	0.16	-0.67	0.07	-1.42	-2.68	-1.23	-0.22	-1.65	-1.37	-1.25	-1.43
NP_065749.2	TMCC3	4	22	NP_065749.2|NP_001287965.1	15.3	6757.1	79.45	transmembrane and coiled-coil domain protein 3 isoform 1 GN=TMCC3	7	4	4	3	-0.69	-1.51	-0.52	0	-0.06	-0.74	-2.3	2.79	-0.78	-0.3	-0.66	0.64	0.43	0.7	-0.34	-1.13	-1.3	0.53	1.56	-0.02	1.04	-0.67	-0.35	1.17	1.89	1.16	1.48	-0.43	-1.13	0.87	0.18	-0.85	0.75	0.65	0.37
NP_057183.2	GOLGA7	4	28	NP_057183.2|NP_001167595.1	43	6274.1	97.33	golgin subfamily A member 7 isoform a GN=GOLGA7	7	5	6	4	-0.09	-1.07	-1.52	0.46	-0.21	-0.78	-1.04	-1	-1.33	-1.69	-0.32	1.72	1.2	-0.38	0.69	-1.32	-0.76	0.89	1.22	0.28	1.01	-0.32	-0.76	0.03	1.03	-1.25	-0.71	0.1	0.15	0.85	-0.67	1.2	0.43	1.55	0.62
NP_060309.2	LPCAT2	4	55	NP_060309.2	42.4	2939.1	289	lysophosphatidylcholine acyltransferase 2 GN=LPCAT2	13	11	15	13	-0.48	-1.09	-1.08	1.63	-1.23	-1.71	-1.26	-1.5	-1.37	-1.53	0.64	1.33	1.76	0.7	-1.91	-1.04	-0.97	-0.65	-0.83	-1.23	0.26	-0.74	-0.05	1.14	2.59	-1.51	0.58	0.7	-0.07	2.16	-0.62	0.2	-0.55	0.3	0.29
NP_002151.2	TNC	4	1828	NP_002151.2	70.4	33.1	2390.07	tenascin precursor GN=TNC	113	113	125	116	0.89	0.87	1.52	0.81	1.23	0.62	0.71	-1.14	-0.47	-0.36	0.57	1.07	1.01	0.5	-0.52	-1.49	-2.02	-1.16	-0.29	-0.98	-1.75	1.82	4.24	-2.9	-0.43	-0.9	0.94	0.39	-1.91	0.4	-0.43	-1.12	-1.71	-1.35	-0.66
NP_077271.1	DERL1	4	28	NP_077271.1|NP_001128143.1|NP_001317530.1	28.6	6239.1	99.11	derlin-1 isoform a GN=DERL1	5	7	7	3	-1.05	-1.77	-1.33	1.39	-0.73	-1.16	-2.58	0.35	-1.44	-1.75	-0.8	2.15	0.87	-1.23	1.07	-1.57	-0.43	1.64	1.5	0.91	2.51	-1.21	-1.24	2.9	3.37	-0.86	0.13	-0.14	-1.44	-0.52	-1.14	-0.62	-0.89	-0.62	-0.35
NP_001191732.1	ANO6	4	66	NP_001191732.1|NP_001020527.2|NP_001136150.1|NP_001136151.1	31.3	2442.1	338.65	anoctamin-6 isoform d GN=ANO6	15	16	15	10	-0.87	-2.36	-1.94	1.46	0.12	-1.5	-0.71	-0.7	-1.11	-1.76	-0.11	1.35	1.3	0.79	-0.75	-0.19	-0.79	0.93	1.17	-0.49	0.34	-0.42	0.35	0.5	1.59	-2.45	-0.51	1.4	0.5	2.3	-0.8	0.4	0.05	1.32	0.96
NP_004309.2	ASPH	4	329	NP_004309.2|NP_001158222.1|NP_115855.1|NP_001158226.1|NP_001158227.1|NP_001158228.1|NP_115857.1|NP_001158223.1|NP_001158224.1|NP_001158225.1|NP_064549.1|NP_115856.1	55.5	694.1	669.53	aspartyl/asparaginyl beta-hydroxylase isoform a GN=ASPH	34	36	31	37	0.08	-0.36	-0.4	0.65	-0.09	-0.86	-1.38	1.7	0.03	-0.25	-0.57	1.47	0.72	-1.32	-0.36	-1.06	-1.12	0.3	-0.13	-0.33	0.26	0.54	2.16	0.88	2.02	0.63	1.01	0.12	0.85	-0.06	-0.36	-1.32	-2.65	-1	-0.52
NP_001271297.1	NDUFB8	4	37	NP_001271297.1|NP_004995.1|NP_001271296.1	54.1	5904.1	112.48	NADH dehydrogenase [ubiquinone] 1 beta subcomplex subunit 8, mitochondrial isoform 3 GN=NDUFB8	6	7	6	8	0.42	0.42	0.24	-0.02	-0.03	-0.67	-0.77	-1.14	-0.21	-0.16	1.63	1.37	-0.36	-0.59	-0.62	-0.14	0.22	-0.04	-0.18	-0.6	-0.03	0.4	-0.76	1.14	1.21	0.04	0.64	0.58	0.15	0.77	0.83	-0.17	-1.57	-0.72	-0.31
NP_000203.2	ITGB3	4	115	NP_000203.2	49.6	1380.1	481.32	integrin beta-3 precursor GN=ITGB3	26	17	24	30	0.29	-2.36	-2.75	-1.89	-1.79	-1.92	-2.45	-4.28	-3.8	-2.2	-1.44	-0.09	-1.28	-1.06	-2.49	-2.38	-2.72	-0.7	-2.36	-2.02	-2.14	-1.24	-3.51	-3.28	-1.89	-2.11	-0.92	7.25	-3.74	0.3	-1.86	3.32	0.53	-1.4	5.32
NP_078991.3	TXNDC15	4	14	NP_078991.3|NP_001337664.1	35.8	5804.1	117.06	thioredoxin domain-containing protein 15 isoform 1 precursor GN=TXNDC15	5	3	3	2	0.65	0.1	0.37	0.91	-0.85	-0.61	-1.23	-0.79	-0.19	0.08	1.21	0.99	0.58	-0.53	-0.69	0.65	1.1	-0.46	0.21	0.14	0.64	0.77	0.13	0.67	1.43	0.51	-0.64	-0.24	1.37	0.36	0.45	2.37	0.99	0.52	0.6
NP_002108.4	HLA-C	4	124	NP_002108.4	46.1	1327.4	303.82	HLA class I histocompatibility antigen, Cw-1 alpha chain precursor GN=HLA-C	17	15	15	17	0.14	0.02	-0.22	-0.33	2.38	1.37	-1.78	-1.94	-1.31	-1.68	-0.39	0.27	0.12	-0.21	-0.97	-0.87	-0.88	2.85	2.49	2.74	2.15	0.18	0.13	1.73	0.94	-1.86	-1.11	0.36	-0.46	-0.22	-1.14	0.42	-0.65	0.2	0.1
NP_201575.3	SMDT1	4	10	NP_201575.3	35.5	7878.1	43.67	essential MCU regulator, mitochondrial precursor GN=SMDT1	2	2	3	2	-0.12	1.63	-0.12	1.2	-1.14	-0.09	1.07	-0.79	-0.38	-0.57	0.43	1.31	-1.06	1.52	-2.3	-1.54	-2.95	-0.17	-1.22	-1.56	-0.95	0.05	1.27	0	0.08	-0.04	2.47	0.17	-1.48	-0.18	0.67	1.27	0.53	2.87	1.89
NP_055214.1	TSPAN13	4	18	NP_055214.1	24.5	7285.1	60.65	tetraspanin-13 GN=TSPAN13	4	3	4	4	0.34	-1.03	-1.01	0.91	-3.37	-1.97	-2.36	-1.58	-1.42	-0.49	-0.18	3.44	1.57	-0.32	-1.85	0.63	-1.37	-1.54	-1.48	-1.35	-0.43	-0.88	-2.56	-0.21	-0.13	-0.25	1.39	-1.88	2.09	0.08	-0.23	3.35	2.82	4.95	2.39
NP_001139697.1	KRT72	4	81	NP_001139697.1|NP_001139698.1	15	110.17	132.16	keratin, type II cytoskeletal 72 isoform 1 GN=KRT72	7	9	7	8	1.83	-0.69	0.39	-1.94	-6.22	-3.22	-2.79	0.18	2.23	-0.67	-0.76	1.14	-0.75	-2.96	-0.71	-2.82	-1.46	-5.48	-3.19	-6.28	-3.61	-0.89	-3.16	-0.73	-1.78	0.57	-1.57	-1.37	1.74	0.89	1.6	-3.57	-6.26	-7.67	-3.58
NP_006311.2	PGRMC2	4	92	NP_006311.2	46.5	3282.2	213.8	membrane-associated progesterone receptor component 2 GN=PGRMC2	10	10	10	11	0.36	0.16	0.81	-0.65	-0.59	0.54	0.52	-0.06	0.19	0.74	0.99	1.1	0.77	-0.44	-0.82	-1.52	-1.01	-1.54	0.62	-0.37	0.48	1.09	0.81	1.82	1.67	1.39	0.09	-1.08	0.54	0.99	0.94	-0.52	-0.58	0.22	-0.58
NP_060672.2	TMEM57	4	59	NP_060672.2|NP_001269493.1	32.5	3506.1	245.58	macoilin isoform a GN=TMEM57	16	11	12	13	1.85	0.99	0.25	0.59	-0.59	-0.52	-0.98	-0.79	-0.4	-0.62	-0.6	2.04	0.79	-1.47	0.15	-0.46	0.29	0.63	0.05	0.63	1.19	-0.24	0.3	0.32	0.84	-0.53	0.09	0	0.46	-0.3	-0.17	-0.95	-1.78	-0.3	-0.94
NP_001185808.1	ATP5J2-PTCD1	4	44	NP_001185808.1|NP_056360.2|NP_001003713.1|NP_001034267.1|NP_004880.1|NP_001003714.1	22.2	5201.1	146.83	ATP5J2-PTCD1 fusion protein GN=ATP5J2-PTCD1	8	6	7	6	-0.82	-0.93	-0.73	1.48	-0.21	-0.76	0.31	0.94	-1.14	-1.1	-1.4	1.74	0.92	1.23	0.49	-0.84	-1.12	1.12	0.39	0.58	0.87	-1.04	-0.81	0.26	1.29	-0.63	1.65	-0.05	-0.09	-0.38	-0.94	-0.95	1.08	0.3	1.14
NP_001229971.1	HLA-C	4	123	NP_001229971.1	45	1327.6	286.49	HLA class I histocompatibility antigen, Cw-1 alpha chain precursor GN=HLA-C	16	15	15	16	0.04	-0.12	0.24	0.02	2.38	1.4	-1.5	-1.58	-1.18	-1.65	-0.25	0.09	0.1	-0.15	-1.09	-1.16	-0.97	2.72	2.49	2.35	2.15	0.18	0.13	1.73	0.97	-1.82	-0.96	0.07	-0.46	-0.22	-1.14	0.42	-0.72	-0.55	0.12
NP_612402.1	REEP6	4	40	NP_612402.1|NP_001316485.1	31.5	6100.1	104.67	receptor expression-enhancing protein 6 isoform 2 GN=REEP6	7	6	6	7	0.77	-1.73	-1.3	1.02	-8.62	-4.57	-0.64	1.58	-0.35	-1.43	-2.11	3.28	1.23	1.94	-4.97	-3.32	-2.34	-6.68	-5.19	-7.54	-3.05	-0.82	-4.15	1.73	3.08	-0.86	-0.75	0.1	4.74	1.69	-0.55	-1.85	-2.14	-1.2	-2.6
NP_004551.2	ROR2	4	26	NP_004551.2|NP_001305133.1	12.1	5425.1	135.91	tyrosine-protein kinase transmembrane receptor ROR2 isoform 1 precursor GN=ROR2	7	6	6	6	-0.29	0.02	-1.45	0.02	0.21	-0.9	0.67	-2.14	-1.57	-1.9	-0.92	1.44	2.41	1.17	-2.04	-0.46	-0.4	0.99	1.04	-0.28	0.74	0.05	0.54	0.26	1.16	-1.9	-0.15	1.71	-0.7	1.27	-0.48	0.25	-0.48	0.87	0.17
NP_001907.2	CYC1	4	142	NP_001907.2	54.7	3274.1	261.38	cytochrome c1, heme protein, mitochondrial precursor GN=CYC1	13	15	12	12	0.56	0.63	-0.52	-0.3	0.09	0.21	-0.43	-0.67	-0.42	0.05	-0.69	1.47	0.41	-0.53	1.54	-1.2	-0.31	0.82	0.49	0.81	0.92	-0.73	-1.11	0.88	0.22	-0.02	1.27	-0.87	-1.11	-1.09	-1.09	-0.95	-1.04	-1	-0.69
NP_981948.1	LURAP1L	4	8	NP_981948.1	9.6	8564.1	30.46	leucine rich adaptor protein 1-like GN=LURAP1L	2	2	2	2	2.01	1.55	-0.44	-1.44	-1.11	-0.69	1.01	-1.61	-0.83	1.04	0.82	2.25	1.37	-0.12	-0.81	1.81	2.61	-0.48	-0.67	-2.37	-1.43	2.32	-0.05	-0.32	-0.3	0.59	-0.88	0.67	2.31	0.22	0.08	0	1.35	0.72	0.56
NP_060401.2	TTC38	4	79	NP_060401.2	71.2	1940.1	396.35	tetratricopeptide repeat protein 38 GN=TTC38	19	15	15	17	2.19	2.04	-1.48	-1.48	-0.44	-0.59	0.28	0.38	0.42	-1.04	-0.05	3.27	2.89	0.67	-0.88	-1.08	-0.81	-0.97	-1.32	-0.65	-0.5	-0.5	-0.22	-0.65	-1.16	-1.29	-0.37	0.55	1.72	1.11	-0.54	-0.5	-0.72	-1.35	-0.29
NP_004870.3	EI24	4	25	NP_004870.3|NP_001277064.1|NP_001317348.1	18.8	6525.1	87.73	etoposide-induced protein 2.4 homolog isoform 1 GN=EI24	6	6	5	6	-0.12	-0.81	-1.82	0.78	-0.76	-1.66	-2.88	0.79	-1.71	-1.2	-0.99	2.54	1.66	-1.11	0.21	-0.94	-2.2	0.93	0.18	-0.35	1.17	-0.62	-0.16	0.06	2.05	0.18	1.16	-0.48	0.2	0.71	-1.14	-1.05	-1.13	-0.15	-0.4
NP_006806.1	TMED2	4	123	NP_006806.1|NP_001308374.1	42.2	5122.1	150.36	transmembrane emp24 domain-containing protein 2 isoform 1 precursor GN=TMED2	9	8	9	9	0.34	-0.48	-0.49	0.78	-1.35	-1.5	-0.83	-1.03	-1.23	-1.51	-0.85	1.72	1.37	-0.09	0.66	-1.37	-0.54	0.44	0.21	-0.77	0.79	-0.19	0.03	1.06	1.62	-1	0.07	-0.51	-0.13	0.87	-0.08	-1.22	0.05	0.8	0.69
NP_073581.2	C16orf58	4	59	NP_073581.2	42.9	3138.1	272.54	RUS1 family protein C16orf58 GN=C16orf58	14	14	13	7	-0.56	-2.16	-1.48	0.65	-1.85	-1.04	-1.56	-0.67	-1.14	-1.28	-0.8	2.47	0.84	-1.23	0.67	-0.58	0.11	0.78	0.29	-0.23	1.35	-0.93	-1.35	1.2	1.16	0.31	1.82	-0.31	1.07	0.6	-0.74	0.15	-0.19	0.65	0.17
NP_065392.1	APMAP	4	193	NP_065392.1	59.6	1672.1	434.23	adipocyte plasma membrane-associated protein GN=APMAP	24	23	23	21	-0.12	-0.5	-1.74	-0.02	-1.79	-1.21	-2.12	-0.12	-0.61	-0.95	-0.87	1.53	1.3	-0.7	0.07	-1.4	-0.34	0.23	-0.23	-1.02	0.47	0.53	0.05	1.26	3.21	-0.06	0.79	-0.65	0.83	-0.1	-0.15	0.65	0.94	1	1.27
NP_003701.1	SPINT1	4	121	NP_003701.1|NP_857593.1	43.6	2321.1	352.13	kunitz-type protease inhibitor 1 isoform 2 precursor GN=SPINT1	22	19	21	22	1.95	0.3	0.66	0.65	-0.44	0.4	-2.97	-0.97	-0.4	0.48	0.76	2.45	0.67	-2.08	-1.16	-1.57	-1.19	0.34	-0.05	1.16	1.04	0.16	-1.78	-0.59	1.78	1.59	0.71	-1.78	0.52	0.04	1.28	0.17	0.07	0.95	-0.64
NP_001004439.1	ITGA11	4	110	NP_001004439.1	30	1684.1	431.76	integrin alpha-11 precursor GN=ITGA11	26	22	21	17	-0.57	-0.89	-1.23	0	-0.76	-0.03	-1.16	-1.91	-1.21	-1.11	-0.2	0.91	-0.51	-2.05	-1.67	2.94	1.37	-0.34	-0.1	-1.23	-0.39	0.71	1.35	-0.7	0.49	-1.9	0.3	1.81	-0.33	-0.44	-0.58	2.17	3.2	4.65	1.64
NP_001265003.1	COL5A1	4	436	NP_001265003.1	46.1	217.2	1009.1	collagen alpha-1(V) chain isoform 2 preproprotein GN=COL5A1	51	56	52	50	0.73	0.65	-1.01	-1.94	0.29	-0.52	2.58	-2.26	-0.66	-0.04	0.51	0.02	0.19	0.73	-1.37	0.41	-0.38	-0.91	0.08	-0.95	-0.63	0.93	0.43	-1.73	-0.76	-0.53	0.3	1.06	0.72	2.7	0.22	0.57	0.29	0.5	-0.17
NP_000084.3	COL5A1	4	433	NP_000084.3	45.9	217.3	983.03	collagen alpha-1(V) chain isoform 1 preproprotein GN=COL5A1	51	56	52	48	0.66	0.54	-0.99	-1.98	0.41	-0.52	2.61	-2.2	-0.59	-0.04	0.51	0.02	0.19	0.73	-1.39	0.41	-0.38	-0.89	0.08	-0.95	-0.63	0.93	0.46	-1.67	-0.76	-0.57	0.3	1.08	0.67	2.7	0.21	0.57	0.34	0.6	-0.15
NP_005056.3	SEL1L	4	120	NP_005056.3|NP_001231913.1	50.3	1394.1	478.92	protein sel-1 homolog 1 isoform 1 precursor GN=SEL1L	25	26	24	16	-0.12	-0.67	-1.08	0.76	-0.56	-0.57	-1.47	-0.62	-0.55	-1.01	-0.28	2.02	0.84	-0.47	0.06	-0.41	-0.05	0.04	0.39	-0.95	0.42	-0.39	-0.59	1.52	1.83	-0.25	0.37	-0.02	1.68	0.48	-0.85	0.17	0.6	1.3	0.85
NP_006175.2	NUCB1	4	281	NP_006175.2	80.4	720.1	660.56	nucleobindin-1 precursor GN=NUCB1	33	34	35	39	2.17	2.22	0.81	-0.48	0.91	0.99	-0.18	-1.99	0.35	-0.34	1.3	1.08	0.94	-1.29	-1.03	0.12	-0.79	0.06	0.16	0.6	-0.32	1.42	1.03	0.15	-0.57	-0.57	-1.31	-1.01	0.26	0.1	1.91	0.03	0.19	-0.1	-1
NP_203753.1	CEP295	4	15	NP_203753.1	2.3	8178.1	37.25	centrosomal protein of 295 kDa GN=CEP295	3	3	3	3	0.88	2.5	-0.69	0.54	-2.58	-1.23	2.21	0.03	-0.09	-0.56	-0.23	-0.14	2.48	0.67	-1.37	0.55	1.12	-1.41	0.31	-2.54	-1.96	0.73	-0.84	0.12	-1.86	-0.47	0.07	0.51	1.72	2.22	2.48	-0.03	-4.77	-3.6	-1.52
NP_073752.5	RFX7	4	23	NP_073752.5	6.6	7009.1	70.37	DNA-binding protein RFX7 GN=RFX7	3	6	7	3	1.47	0.46	0.51	0.07	0.29	1.16	1.07	0.29	0.09	0.87	-0.07	0.37	-0.36	0.38	-0.69	0.12	-1.78	0	-0.47	-0.09	-0.31	0.46	-0.3	0.23	-0.46	1.12	0.52	-1.04	-0.11	-0.77	0.43	-1.2	-0.22	-0.1	-1.31
NP_060790.2	RNF121	4	16	NP_060790.2|NP_001287855.1	16.5	6485.1	89.29	RING finger protein 121 isoform a GN=RNF121	5	4	4	2	-1.6	-5.53	-2.68	1.54	-1.41	-2.65	-3.4	-0.03	-1.63	-3.33	-0.76	2.02	0.72	-1.47	-0.09	-1.28	-1.15	0.7	1.25	-0.44	1.96	-1.55	-0.16	2.2	2.27	-1.12	2.34	-0.19	1	0.71	-0.47	-1.12	-1.47	0.6	-0.48
NP_005547.3	KRT7	4	866	NP_005547.3	76.7	110.6	863.49	keratin, type II cytoskeletal 7 GN=KRT7	48	47	48	49	2.53	0.97	0.52	-1.85	-4.55	-2.35	-1.93	1.26	3.37	0.95	0.35	1.47	-0.1	-1.17	-1.11	-1.81	-0.79	-4.68	-5.14	-4.72	-3.77	-2.16	-6.15	0.76	1.62	2.31	-0.37	-0.94	-0.24	-0.04	2.29	-2.1	-4	-5.9	-2.14
NP_001304267.1	2019-03-02	4	57	NP_001304267.1|NP_001317971.1	44.1	3914.1	218.75	mitochondrial amidoxime reducing component 2 isoform a precursor GN=MARC2	14	10	12	13	-0.05	-0.18	0.88	2.46	-1.82	-1.71	-2.18	-0.29	-0.61	-0.29	-1.33	3.09	2.77	-0.56	-1.01	-1.93	-2.56	-0.3	-0.26	-1.4	-0.55	-0.38	-0.94	0.5	-0.24	0.94	1.65	0.79	1.63	0.93	-0.72	-1.12	0.29	0.27	0.04
NP_002204.2	ITGB5	4	179	NP_002204.2	55.3	628.2	605.58	integrin beta-5 isoform a precursor GN=ITGB5	33	28	32	33	0.03	0.38	-0.39	-0.07	-0.21	-0.62	0.49	-1.41	-0.5	-1.19	0.75	0.76	0.29	0.44	-1.57	1.85	1.01	-0.84	-0.6	-1.09	-0.77	1.23	1.51	-0.73	0.27	-0.9	0.24	1.85	0.85	1.01	0.15	0.82	0.58	1.67	0.42
NP_067060.2	SELENOK	4	16	NP_067060.2	24.4	7711.1	47.5	selenoprotein K GN=SELENOK	4	2	2	3	-0.57	-1.25	0.73	0.98	0.35	1.14	0.37	-0.94	-1.92	0.48	-1.05	0.53	-0.67	-0.35	0.19	-1.47	-0.88	0.89	1.84	2.21	2.25	-0.16	-1.08	1.03	2.7	0.51	0.82	-0.72	-0.15	0.99	-1.4	-1.4	-1.16	0.9	-0.56
NP_001180363.1	PLEKHS1	4	38	NP_001180363.1	43.9	3515.2	216.43	pleckstrin homology domain-containing family S member 1 isoform 2 GN=PLEKHS1	7	8	9	9	1.4	0.73	0.46	-0.83	1.44	1.37	-0.52	1.09	0.5	-0.4	-2.24	1.22	0.36	-1.06	-2.1	-0.94	0.22	1.18	0.99	2.93	0.9	-0.89	-1.24	-1.32	-2.48	-1.04	-1.37	2.67	0.83	0.08	1.07	-0.77	-2.22	-2.32	-0.69
NP_077288.2	GNPTAB	4	21	NP_077288.2	13.3	5357.1	139.59	N-acetylglucosamine-1-phosphotransferase subunits alpha/beta precursor GN=GNPTAB	7	3	5	4	0.38	-0.42	-0.59	0.89	-1.38	-1.42	-1.35	-0.62	-0.64	-1.63	0.04	1.47	0	-1.64	0.45	-1.13	-0.09	-0.19	-0.1	-0.72	0.75	-0.59	-0.43	1.76	2.59	-1.02	0.69	-0.31	0.63	0.1	-0.3	0.8	-0.99	-0.95	0.62
NP_003174.3	ADAM17	4	93	NP_003174.3	37.5	2221.1	362.35	disintegrin and metalloproteinase domain-containing protein 17 preproprotein GN=ADAM17	18	20	18	17	0.64	0.02	0.39	0.3	-0.06	-0.36	-1.96	-0.67	0.03	-0.83	0.64	0.48	0.1	-0.44	0.24	0.65	0.4	0.3	0.16	0.09	0.26	0.77	0.11	-0.03	1.29	-1.29	-0.19	-0.29	0.65	1.23	0.1	0.05	-0.84	-0.07	-0.52
NP_620411.2	ESAM	4	49	NP_620411.2	45.6	3422.1	250.96	endothelial cell-selective adhesion molecule precursor GN=ESAM	11	7	11	12	0.58	0.83	0.52	-1.04	1.52	0.09	-0.86	-1.96	0.42	0.69	2.11	-0.6	-0.39	-0.41	-0.04	-0.77	-0.83	0.48	0.57	-0.33	-0.58	1.35	0.43	0.85	-0.08	0.65	-0.9	1.23	-0.28	0.83	1.43	0.45	-1.11	-0.72	0.21
NP_001071105.1	WTH3DI	4	49	NP_001071105.1|NP_115520.2	27.1	2489.21	97.75	RAB6C-like GN=WTH3DI	6	6	5	7	1.8	0.44	0.19	0.54	-1.03	-0.17	-0.46	-0.76	0.29	-0.21	0.23	1.6	0.58	-0.94	-0.41	0.92	0.4	-0.59	-1.01	-1.09	-0.39	-0.85	-1.86	-0.06	0.27	-0.8	-0.54	0.26	0.2	-0.77	0.92	-0.52	-2.43	0.37	-0.1
NP_001627.2	SLC25A6	4	234	NP_001627.2|NP_112581.1	69.1	2231.1	361.05	ADP/ATP translocase 3 GN=SLC25A6	23	19	19	22	-1.56	-2.42	-1.3	1.31	-0.38	-1.07	-2.39	-0.06	-1.9	-1.97	-2.02	2.52	1.73	-0.82	1.07	-2.26	-1.1	2.42	1.82	1.21	2.36	-2.01	-2.4	1.11	1.08	-1.45	1.87	-0.51	-1.89	-1.57	-1.09	-2	0.53	-0.1	0.94
NP_000079.2	COL1A1	4	2394	NP_000079.2	87.2	46.1	2036.38	collagen alpha-1(I) chain preproprotein GN=COL1A1	101	106	108	100	0.25	-0.3	-2.28	-2.92	-0.94	-1.23	0.89	-3.58	-0.5	-1.03	1.15	-0.51	-1.04	0	-2.57	0.65	-0.94	-1.56	-1.43	-2.33	-0.13	1.01	-0.67	-1.52	-0.7	-2.17	-1.05	0.7	1.78	4.94	0.01	-0.25	-2.1	0.2	-1.56
NP_057017.1	TMA7	4	24	NP_057017.1	26.5	8130.1	38.3	translation machinery-associated protein 7 isoform 1 GN=TMA7	2	2	2	3	2.44	0.95	1.4	0.09	-1.23	-0.42	0.06	1.35	0.85	2.29	1.54	0.69	-0.07	-0.65	-0.71	0.26	-1.17	-2.13	-2.49	-2.77	-2.01	1.75	0.97	0.7	1.08	1.86	0.26	0.05	-0.22	-0.16	0.45	-1	0.02	0.55	-0.98
NP_079112.1	ZNF672	4	11	NP_079112.1	12.6	7063.1	68.44	zinc finger protein 672 GN=ZNF672	3	3	3	2	1.47	1.19	0.34	-0.17	-1.23	-0.38	-0.46	0.38	0.09	0.58	-0.71	0.8	1.45	-0.59	0.56	-1.2	-2.11	0.42	-0.1	0.02	0.16	-0.47	-2.89	0	-1.27	-0.04	1.09	-0.99	-0.13	-0.04	1.12	-0.95	0.12	-0.75	0.04
NP_001341571.1	MME	4	142	NP_001341571.1|NP_001341573.1	51.2	993.1	572.57	neprilysin isoform a GN=MME	29	26	29	24	0.32	-0.52	-0.03	2.13	-0.73	-2.08	2.48	-1.17	-0.55	-1.67	-0.43	-0.21	2.22	1.5	-1.93	2.43	0.92	-0.86	-0.65	-1.74	-1.64	1.44	1.27	-1.47	-1.86	-3.21	-1.57	1.3	0.11	0.34	1.49	-1.32	-0.92	-0.12	-0.5
NP_569056.4	MRVI1	4	45	NP_569056.4|NP_001092049.2|NP_001093633.1|NP_001093637.1|NP_001193809.1	27.1	3717.1	231.81	protein MRVI1 isoform d GN=MRVI1	10	10	11	8	0.14	0.3	-0.83	0.39	-0.26	0.43	0	-1.41	-0.66	-0.71	-0.53	1.05	0.82	0.47	-2.17	1.52	-0.97	-0.4	1.56	-0.98	0.13	0.38	0.11	-1.23	1	-0.51	0.19	1.06	0.07	1.88	0.1	2.4	0.17	1.5	1.54
NP_003256.1	TLR3	4	34	NP_003256.1	20.6	4125.1	205.75	toll-like receptor 3 precursor GN=TLR3	6	11	8	6	0.67	0.83	0.52	0.46	0.47	0.09	-1.16	-0.23	0.9	-1.22	0.82	0.8	0.22	-0.73	-2.17	1.47	-0.05	-0.13	-0.21	-0.84	-0.51	1.96	1.51	0.15	0.22	-1.88	-1.35	0.63	2.7	2.56	-1.03	-0.25	-0.96	0.3	-0.33
NP_077310.1	TMEM43	4	114	NP_077310.1	58.7	2081.1	378.29	transmembrane protein 43 GN=TMEM43	20	18	22	19	-0.7	-2.32	-2.29	1.37	-0.88	-1.68	-1.66	-1.35	-0.97	-1.52	-0.75	1.42	1.08	0.23	0	-0.79	-0.4	0.97	0.34	-0.47	1.17	-1.09	0.3	1.06	1.46	-0.9	0.88	0.58	0.44	2.06	-0.85	0.2	-0.72	0.25	0.33
NP_006310.1	CDIPT	4	18	NP_006310.1|NP_001273514.1|NP_001273515.1	18.3	7423.1	56.54	CDP-diacylglycerol--inositol 3-phosphatidyltransferase isoform 1 GN=CDIPT	3	3	2	3	-1.23	-1.98	-1.53	0.89	-0.56	-0.93	-1.26	0.65	-0.86	-1.19	-0.73	1.21	1.45	0.59	-0.17	-1.73	0	0.19	0.93	-0.6	1.77	-0.73	0.65	1.03	2	-0.74	1.16	0.51	0.37	1.9	-0.7	-0.17	-0.34	0.05	0.48
NP_112217.2	ADAMTS12	4	57	NP_112217.2|NP_001311441.1	14.7	3259.1	262.19	A disintegrin and metalloproteinase with thrombospondin motifs 12 isoform 1 preproprotein GN=ADAMTS12	14	13	13	12	1.19	1.31	-0.3	-0.76	0.91	0.28	0.4	-1.2	-0.69	0.07	-0.16	0.78	0.26	-0.44	-0.79	2.99	1.82	-0.17	-0.75	-0.35	-0.85	0.76	0.54	-1.41	-1.73	-0.92	-0.56	0.07	0.24	-0.06	1.07	-0.07	1.49	1.97	-0.17
NP_056328.2	CRELD1	4	74	NP_056328.2|NP_001026887.1	53.8	3093.1	276	cysteine-rich with EGF-like domain protein 1 isoform 2 precursor GN=CRELD1	11	15	13	13	0.42	-0.5	-0.15	-0.24	0.5	0.12	-2.27	-1.73	-0.78	0.33	2.45	1.15	-0.34	-2.05	-1.07	0.02	-0.18	1.37	0.39	0.51	1.27	0.57	-0.46	-0.7	0.54	1.43	1.71	-0.39	1.13	0.81	0.69	-0.05	-0.34	0.92	-0.1
NP_006859.2	RAB31	4	69	NP_006859.2	83.5	3708.2	225.28	ras-related protein Rab-31 GN=RAB31	13	12	13	12	0.61	0	-0.03	0.94	0.41	-0.14	-0.52	-1.03	-0.85	-0.63	0.92	1.49	0.77	0.44	-1.35	1.3	0.43	0.44	0.03	0.09	0.29	0.05	1	-0.35	0.84	-1.19	-0.04	1.32	-0.39	0.44	-0.22	0.27	-0.24	1.1	0.15
NP_066928.1	PLSCR1	4	25	NP_066928.1	22.9	6160.1	102.15	phospholipid scramblase 1 GN=PLSCR1	6	7	5	3	-1.13	-2.68	0.15	2.2	0.29	-0.92	-3.99	-0.41	-1.28	-1.96	0.55	0.57	0.36	1.17	-0.41	-0.12	0.54	2.23	2.96	-0.02	0.47	0.3	0.7	1.14	1.78	-0.96	0.02	0.07	-0.44	1.31	-0.89	-0.77	-1.4	0.12	0.69
NP_689735.1	ARL6IP6	4	13	NP_689735.1	10.1	8058.1	39.9	ADP-ribosylation factor-like protein 6-interacting protein 6 isoform a GN=ARL6IP6	3	3	2	3	-0.54	-1.75	-1.4	1.63	-2.67	-1.28	-2.61	-0.76	-0.8	-1.32	-1.37	1.4	0.72	0.44	0	-0.89	-2.02	-0.34	0.1	-0.93	1.62	-0.4	-1.03	-0.15	0.89	-0.45	0.73	0.39	0.3	1.71	-1.64	-0.15	-0.12	2.2	0.5
NP_002098.1	H3F3A	4	111	NP_002098.1	59.5	5679.4	118.64	histone H3.3 GN=H3F3A	8	7	8	8	0.77	2.36	1.42	2.18	0.06	0.09	-1.29	0.82	0.57	-0.12	1.1	0.37	2.72	-0.15	-0.04	-2.84	-1.73	0.17	0.05	-0.98	0.13	-0.42	-0.19	-0.06	-1	0.55	2.27	-1.28	-0.85	-1.63	-0.98	-1.6	-1.4	0.2	0.04
NP_005460.2	ACOT8	4	46	NP_005460.2	48.9	4559.1	180.55	acyl-coenzyme A thioesterase 8 GN=ACOT8	11	7	9	11	0.79	0.65	-0.02	0.35	-0.88	-0.26	0.55	-0.15	-0.1	0.58	-0.02	1.74	0.55	0.53	-0.04	0.7	1.48	0.4	-0.26	0.19	0.21	-0.5	-0.67	-0.15	-2.64	1.27	1.91	-0.19	-0.61	-0.87	-0.84	0.47	2.87	2.87	1.31
NP_001839.2	COL6A1	4	881	NP_001839.2	72.5	141.1	1245.8	collagen alpha-1(VI) chain precursor GN=COL6A1	60	60	55	61	-1.74	-1.81	-3.05	-0.74	-0.53	-2.51	1.56	-1.35	-1.14	-1.79	0.67	-0.55	1.81	2.08	-1.41	-1.81	-2.25	-0.3	-0.93	-2.49	-0.61	-0.88	-2.56	4.08	2.32	-1.33	0.37	0.29	1.98	3.77	-1.09	-1.32	-2.84	-0.57	-1.7
NP_057327.2	CYB5R1	4	156	NP_057327.2	70.4	2532.1	328.67	NADH-cytochrome b5 reductase 1 GN=CYB5R1	19	15	17	18	1.08	2.46	-0.47	0.07	-2.11	-1.05	0.15	0.65	-0.33	-0.7	-1.21	3.23	1.83	0.44	-1.2	-0.89	-0.16	-0.59	-0.93	-1.35	-0.77	-0.31	-0.76	0.47	-0.08	-0.63	-0.36	-0.48	2.07	0.28	-0.77	-0.52	1.32	1.3	0.44
NP_036333.2	GLG1	4	335	NP_036333.2|NP_001139139.1|NP_001139138.1	58.1	232.1	1027.63	Golgi apparatus protein 1 isoform 1 precursor GN=GLG1	58	58	55	54	0.54	-0.5	0.42	0.33	-0.03	0.07	-1.81	-1.88	-0.36	-1.4	-0.46	1.22	0.19	-2.49	0.81	-0.7	-0.7	1.08	1.3	-0.07	1.64	0.38	-0.16	0.35	1.27	-0.88	-0.56	0.41	0.35	0.89	-0.11	-0.4	-0.92	0.7	-0.52
NP_079388.3	ZXDC	4	14	NP_079388.3|NP_001035743.1	8.3	6898.1	74.13	zinc finger protein ZXDC isoform 1 GN=ZXDC	3	3	3	5	0.84	0.46	0.67	-0.85	0.26	0.76	-0.86	1.5	1.61	0.54	0.16	0.48	-0.19	-1.61	0.6	0.87	0.85	-0.02	0.03	0.67	-0.13	0.15	-0.65	-2.87	-2.05	-0.37	0.04	-2.53	-0.81	0.34	0.89	-0.45	-0.65	-0.55	0.21
NP_006842.2	GLIPR1	4	21	NP_006842.2	21	6580.1	85.89	glioma pathogenesis-related protein 1 precursor GN=GLIPR1	5	5	5	3	-0.77	-0.6	-1.06	1.5	0.41	-1.18	-0.46	-0.44	-1.09	-1.28	0.71	0.73	0.58	0.44	-0.47	-0.19	-0.38	1.12	0.78	0.56	0.51	-0.54	-0.22	0.76	0.57	-1.47	0.86	1.47	0.74	1.65	-0.29	-0.82	-0.7	0.32	-0.44
NP_004274.1	RAB3D	4	136	NP_004274.1|NP_001304844.1	64.8	2489.9	250.34	ras-related protein Rab-3D GN=RAB3D	16	16	16	15	1.43	-1.55	0.66	-0.07	-2.61	-1	-1.04	-0.88	0.4	0.36	1.38	1.44	-1.01	-0.35	0.37	0.6	1.66	-1.05	-2.67	-1.05	-0.85	-0.13	-3.24	1.26	0.54	1.43	0.3	-1.49	1.57	-0.12	0.78	0.87	0.39	2.27	0.75
NP_006560.3	CGREF1	4	71	NP_006560.3|NP_001159712.1	65.4	3612.1	239.54	cell growth regulator with EF hand domain protein 1 isoform a precursor GN=CGREF1	10	11	12	12	1.36	1.13	1.72	0.17	-0.12	1.61	0.28	-3.17	-0.4	1.26	2.77	0	-0.43	-1.41	0.84	0.26	0.34	-1.26	-1.25	-1.19	-1.12	0.94	1	-3.64	-1.56	1.7	1.44	-2.19	0.22	-0.14	0.51	0.92	1.18	0.67	0
NP_004426.2	ENDOG	4	75	NP_004426.2	60.6	3738.1	230.35	endonuclease G, mitochondrial precursor GN=ENDOG	12	13	15	14	1.73	1.59	0.59	-0.96	-1.23	-0.69	0.43	-1.38	0.35	1.07	0.46	0.43	0.1	0.03	-0.26	-0.22	-0.27	-1.45	-1.66	-1.53	-1.54	0.11	-1.43	0.94	1.13	1.23	-0.99	-0.7	-0.24	-0.75	2.84	-0.97	-1.88	-1.97	-2.1
NP_008977.1	EMILIN1	4	307	NP_008977.1	62.2	357.1	877.23	EMILIN-1 precursor GN=EMILIN1	41	41	46	44	0.31	0.06	0.08	-0.37	0.47	-0.43	-0.4	-1.11	-0.22	-0.22	0.98	0.12	0.46	-0.38	-1.05	-0.92	-1.66	-0.55	-0.42	-0.53	-0.39	1.17	0.27	0.65	1.16	-0.35	1.03	0.14	0.35	2.84	0.74	0.42	-1.73	0.25	-0.33
NP_002482.1	NDUFB3	4	21	NP_002482.1	48.9	6920.1	73.44	NADH dehydrogenase [ubiquinone] 1 beta subcomplex subunit 3 GN=NDUFB3	3	4	6	2	0.31	1.43	-0.64	0.7	0.44	-0.35	0.28	0	-0.47	-0.7	-1.81	1.92	1.42	0.26	0.24	-0.63	0.05	1.1	1.43	-0.44	0.77	-1.08	-0.62	0.62	2.21	-0.29	1.24	0.89	-0.63	-0.77	0.19	-0.8	-1.06	-0.17	-0.35
NP_001019381.1	S100A13	4	47	NP_001019381.1	48.9	6314.1	95.87	protein S100-A13 GN=S100A13	5	5	5	6	3.59	2.96	-0.34	-1.54	0.41	1.18	-0.49	-2.2	0.02	-0.12	1.62	2.38	1.25	-1.44	-0.06	1.23	0.27	-1.48	-0.47	-0.65	-0.82	2.01	-0.16	-2.82	-2.19	-0.06	-0.77	-0.51	2.13	1.53	0.96	1.25	1.23	2	-0.42
NP_113663.2	ESPN	4	40	NP_113663.2	33.3	3435.1	250.35	espin GN=ESPN	10	4	10	10	2.93	2.2	-0.51	-1.22	-0.53	0.92	-1.5	-1.7	-0.8	-0.05	1.24	1.77	0.53	-1.47	0.09	1.73	0.88	-0.59	-1.35	0.02	-1.43	-0.59	-3.05	0.15	0.62	-1.72	-1.71	-1.73	1.63	-1.29	0.63	-0.15	0.94	0.62	-1.06
NP_003098.1	SOX4	4	18	NP_003098.1|NP_008874.2	19.4	6031.1	107.7	transcription factor SOX-4 GN=SOX4	6	2	3	4	1.37	-0.02	0.07	-1.17	1.44	0.99	-1.9	-0.59	0.35	0.89	-0.66	0.07	-1.13	-1.96	0.82	0.51	0.74	-1.05	0.05	-0.63	-0.06	0.08	-0.35	-1.85	-1.62	-0.65	-1.8	-1.93	0.46	-0.99	2.4	-1.05	0.26	0.95	-0.71
NP_001333475.1	CRAT	4	172	NP_001333475.1|NP_000746.2|NP_003994.2|NP_001333476.1|NP_001333477.1|NP_001333478.1	44.6	1475.1	464.08	carnitine O-acetyltransferase isoform 3 GN=CRAT	26	22	26	25	0.34	0.69	-2.16	-1.39	-3.96	-2.47	1.81	1.61	0.9	0.25	-0.89	2.5	0.51	2.29	-1.07	-3.01	-2.29	-2.66	-3.27	-3.3	-1.99	-1.01	-4.15	4.25	-0.54	0.69	2.04	-1.2	-0.87	-1.86	2.13	-1	1.2	0	0.25
NP_001342338.1	HIST2H3PS2	4	94	NP_001342338.1	55.1	5679.3	99.03	histone cluster 2 H3 pseudogene 2 GN=HIST2H3PS2	8	7	8	7	0.82	2.28	1.2	2.15	0.56	0.26	-1.23	0.35	0.4	0.12	0.99	0.34	2.38	-0.06	-0.45	-2.79	-2.16	0.19	0.05	-0.44	0.26	-0.47	0	-0.06	-1.35	0.65	2.19	-1.28	-0.78	-1.57	-0.85	-1.65	-0.65	-0.35	-0.02
NP_009031.1	ATP5I	4	28	NP_009031.1	88.4	6538.1	87.22	ATP synthase subunit e, mitochondrial GN=ATP5I	6	4	3	4	1.49	1.43	0.67	-0.57	-0.15	0.19	0.8	-0.29	0.74	0.44	0.78	0.43	-0.24	0	0.54	0.12	0.09	-0.65	-0.88	-0.74	-0.71	1.25	0.62	-0.15	-1.65	-0.02	-0.26	-0.67	1.22	0.04	0.98	-0.52	-0.53	-0.4	-0.48
NP_005008.2	PCYT1A	4	147	NP_005008.2|NP_004836.2|NP_001156736.1|NP_001156737.1	76.8	1802.1	414.79	choline-phosphate cytidylyltransferase A GN=PCYT1A	20	23	24	24	2.13	2.94	1.33	-0.02	-0.29	0.33	-0.43	-0.5	0.74	0.5	-0.02	1.63	2.22	-1	-0.24	0.14	0.47	-1.31	-1.37	-0.56	-0.96	0.77	0.7	-0.67	-0.22	0.08	-0.94	-0.94	-0.76	-1.63	0.72	-0.52	-1.37	-0.72	-1.45
NP_065766.1	PLEKHH1	4	16	NP_065766.1	3.6	8825.1	26.49	pleckstrin homology domain-containing family H member 1 GN=PLEKHH1	3	2	2	3	-1.17	0.34	0.61	-0.07	-0.18	1.19	0.18	-7.86	3.48	-0.74	1.42	-7.01	-1.49	0.73	-4.5	-1.95	-4.65	-0.72	-4.85	-0.07	0.05	-1.38	1.92	-5.34	3.53	1.1	0.54	-5.35	-2.83	2.58	0.59	3.15	-0.48	0	2.56
NP_057661.3	RAB6B	4	69	NP_057661.3	71.1	2489.13	197.44	ras-related protein Rab-6B GN=RAB6B	10	7	7	12	1.73	-0.02	0.69	0.37	-0.76	-0.28	-0.77	-0.82	0.43	-0.32	0.67	1.76	0.63	-0.53	-0.15	0.53	1.08	-0.06	-0.83	-0.72	-0.27	0.35	-0.97	-0.23	0.89	0.47	0.28	0.82	0.46	-0.12	0.55	0.25	0.07	0.92	0.75
NP_071895.3	RHBDF1	4	53	NP_071895.3	27.8	3001.1	284	inactive rhomboid protein 1 GN=RHBDF1	13	11	11	13	0.84	0.83	-1.25	-0.54	-0.35	-0.36	-1.23	-1.79	-0.28	-0.32	-0.11	1.24	1.04	-0.32	-0.39	-0.67	-0.56	0.4	0.7	-0.02	0.63	-0.2	-0.46	-0.15	0.51	-0.39	-0.19	-0.05	1.74	1.51	0.03	1.42	0.14	1.65	0.06
NP_004684.2	KRT75	4	223	NP_004684.2	52.6	110.1	459.3	keratin, type II cytoskeletal 75 GN=KRT75	22	18	15	29	1.89	1.19	-0.02	-1.46	-2.17	-2.09	-0.64	-1.29	0.97	-0.62	-1.33	0.8	0.19	-1.44	-1.67	-1.47	-0.76	-4.66	-3.01	-5.07	-3.73	-0.7	-1.89	-1.26	-0.92	-0.33	-1.33	-0.77	2.46	1.31	0.5	-1.67	-4.26	-1.27	-1.58
NP_000219.2	LAMB3	4	129	NP_000219.2	48.8	658.1	681.33	laminin subunit beta-3 precursor GN=LAMB3	27	28	23	38	1.6	2.76	0.2	0.13	0.03	1.83	-1.41	-2.05	-0.42	-1.76	-1.33	1.63	3.2	-1.11	-2.25	-1.47	-1.6	0.06	0.62	0.4	0.03	-0.53	-3.24	-2.08	-2.27	-1.16	-1.33	-0.63	1.98	3.04	-0.07	-0.15	-0.67	-0.95	-0.73
NP_003365.1	VDAC1	4	393	NP_003365.1	88.3	1679.1	432.47	voltage-dependent anion-selective channel protein 1 GN=VDAC1	23	23	22	22	1.26	1.31	1.16	0.37	-0.15	0.1	0.12	-0.56	0.24	0.73	0.57	1.08	0.63	0.18	-0.6	0.41	0.92	-0.17	-1.32	-0.28	-0.59	0.4	1.13	0.18	0.13	0.8	0.81	-0.1	-0.2	-0.91	0.78	0.45	-0.75	-0.22	-0.46
NP_065723.1	S100A14	4	55	NP_065723.1	84.6	5099.1	151.49	protein S100-A14 GN=S100A14	7	7	7	9	2.71	2.34	1.92	-0.54	-2.84	-1.66	-1.75	-3.52	-1.63	1.49	1.85	3.3	1.3	-1.29	-2.68	1.23	2.18	-3.96	-4.49	-4.54	-3.37	1.5	-4.72	-2.9	-1.54	1.59	0.75	-1.61	-0.61	-1.39	-1.86	3.77	3.4	4.92	1.64
NP_056183.2	PANX1	4	30	NP_056183.2	40.8	5069.1	153.52	pannexin-1 GN=PANX1	8	5	8	4	-0.27	-1.17	0.08	1.39	-0.18	-0.22	-2.08	-0.15	-0.42	-1.26	0.14	0.71	-0.19	-0.35	-0.64	-0.48	-0.22	1.26	1.5	1.16	1.91	0.04	1.19	0.09	0.94	-0.65	0.41	0.7	-2.59	-0.95	0.4	0.1	-2.14	-1.22	0.54
NP_002812.2	PTK7	4	251	NP_002812.2|NP_001257327.1|NP_690621.1|NP_690619.1|NP_690620.1	58.7	417.1	828.89	inactive tyrosine-protein kinase 7 isoform a precursor GN=PTK7	47	46	43	37	0.56	0.36	0.08	0.33	0.29	-0.05	-1.07	-0.94	-0.28	-0.57	0.09	1.05	0.29	-0.23	-0.24	0.65	0.2	0.38	0.47	0	0.24	0.5	1.29	-1.61	-0.27	-0.94	0.32	0.92	0.94	1.27	0.3	-0.27	-0.48	0.55	-0.33
NP_006112.3	KRT1	4	397	NP_006112.3	68.7	110.3	916.02	keratin, type II cytoskeletal 1 GN=KRT1	42	45	49	47	2.21	-0.89	-0.71	1.2	4.57	-0.38	1.44	-3.05	-0.14	-0.66	1.99	-1.86	0.29	2.17	-1.87	-3.25	-1.73	-3.63	-2.1	-5.23	-3.37	0.89	1.81	1.52	1.16	-2.68	-2.27	-2.05	-1.83	0.08	-1.53	-0.12	-1.52	-3.92	-1.29
NP_002257.1	KPNA2	4	143	NP_002257.1|NP_001139187.1	69.3	1515.1	458.12	importin subunit alpha-1 GN=KPNA2	20	20	23	18	0.88	1.35	0.59	0.24	-0.03	0.99	0.77	0.5	-0.33	0.04	-1.81	2.04	1.28	-0.32	2.29	0	0.72	0.8	-0.29	1.65	1.28	-1.7	-0.89	-1.91	-0.57	-0.72	-1.01	-1.04	-4.26	-2.7	-1.17	-1.12	-0.72	-1.45	-1.56
NP_001129490.1	EPHX1	4	156	NP_001129490.1	69.8	1319.1	493.53	epoxide hydrolase 1 GN=EPHX1	27	24	27	24	-0.78	-3.06	-1.55	2.22	-2.49	-2.72	-2.24	-0.91	-1.31	-1.9	-1.08	2.17	1.78	-0.03	-0.67	-0.92	-0.11	0.48	-0.93	-1.05	0.27	-1.04	-0.49	1.2	0.67	-0.57	0.71	0.79	3.63	1.21	-0.99	-0.9	-1.32	0.03	0.37
NP_001155291.1	MYO1B	4	255	NP_001155291.1|NP_001317166.1|NP_001317167.1|NP_036355.2	50.9	375.1	863.69	unconventional myosin-Ib isoform 1 GN=MYO1B	52	45	49	41	-0.3	-0.58	-0.96	1.31	0.53	-0.92	-0.67	0.21	-1.35	-1.77	-1.26	2.2	2.34	0.56	-1.03	-0.96	-0.81	2.19	1.71	1.02	1.64	-0.8	-1.35	0.12	2.72	-0.78	1.2	0.14	-0.7	0.26	-0.85	-0.67	-0.48	0.6	0.31
NP_001311233.1	RPN2	4	175	NP_001311233.1|NP_001311232.1|NP_002942.2|NP_001129243.1|NP_001311228.1|NP_001311231.1|NP_001311230.1|NP_001311234.1|NP_001311235.1	48.6	1273.1	502.4	dolichyl-diphosphooligosaccharide--protein glycosyltransferase subunit 2 isoform 7 precursor GN=RPN2	24	23	23	20	-1.13	-3.47	-2.07	1.59	-1.76	-2.09	-1.72	-1.09	-1.14	-1.69	-1.42	1.81	1.2	-0.53	-0.11	-0.7	0.31	0.76	1.09	-0.74	1.69	-1.5	-0.84	1.94	2.94	-0.88	0.99	0.12	-0.26	0.79	-0.74	-0.92	-0.39	0.15	0.81
NP_001143.2	SLC25A5	4	219	NP_001143.2	53.3	2231.2	327.14	ADP/ATP translocase 2 GN=SLC25A5	19	18	19	20	-1.67	-2.42	-1.3	1.31	-0.38	-1.28	-2.39	0.15	-2.01	-2.18	-2.43	2.48	1.61	-0.79	1.39	-2.22	-1.26	2.3	1.48	1.16	2.31	-1.92	-2.4	2.11	1.48	-1.47	1.61	-0.55	-1.85	-1.55	-1.17	-1.9	0.41	-0.12	0.79
NP_542387.1	CDKN2AIPNL	4	26	NP_542387.1	57.7	6332.1	95.28	CDKN2AIP N-terminal-like protein GN=CDKN2AIPNL	5	5	4	4	0.57	0.32	1.05	-0.83	-1	0.59	-1.59	1	0.71	0.4	0.62	-0.07	-0.87	-1.61	-1.09	2.05	0.09	-1.64	-1.14	-0.21	-0.42	0.61	-0.35	-1	0.81	-0.1	-0.92	-1.57	1.39	0.95	1.79	0.7	0.43	0.37	-0.6
NP_065760.1	PNMA8B	4	13	NP_065760.1	8.5	7439.1	55.79	paraneoplastic antigen-like protein 8B GN=PNMA8B	2	2	4	3	0.61	1.57	0.02	-0.04	0.67	0.78	1.26	-0.97	-1.45	0.52	1.46	1.54	2.55	1.35	-0.51	0.96	-0.02	-0.08	-0.26	-0.86	-1.19	0.74	0.59	-0.65	-1.11	-0.76	-0.51	0.19	0.28	1.35	-0.06	-0.32	0.48	0.17	-1.81
NP_006467.4	ATP5L	4	41	NP_006467.4	59.2	6414.1	92.23	ATP synthase subunit g, mitochondrial GN=ATP5L	6	6	4	6	0.67	1.92	0.39	0.5	0.09	-0.42	1.23	0.23	-0.02	-0.2	-1.12	1.31	0.12	0.56	0.96	0.46	0.67	0.27	-0.6	-0.16	0.1	0.08	0.05	-0.12	-0.38	-1.14	-0.32	0.79	-0.04	-1.27	-0.23	0.45	-0.05	0.67	0.6
NP_001108092.1	MGAT1	4	22	NP_001108092.1	29.8	5129.1	150.08	alpha-1,3-mannosyl-glycoprotein 2-beta-N-acetylglucosaminyltransferase GN=MGAT1	8	5	4	5	0.16	-1.07	-1.03	1.02	-1.23	-1.26	-1.53	-0.82	-0.38	-1.2	-0.14	1.88	0.26	0.18	0.11	-1.18	-0.29	-0.36	-0.47	-1.14	0.67	-0.19	-1.08	1.91	2.67	-0.84	1.01	0.29	0.44	0.99	-1.32	0.8	-1.18	-0.65	0.96
NP_938408.1	ERGIC3	4	38	NP_938408.1|NP_057050.1	28.8	5539.1	129.87	endoplasmic reticulum-Golgi intermediate compartment protein 3 isoform a GN=ERGIC3	8	7	7	9	0.09	-1.79	-0.35	1.24	-2.23	-1.04	-2.18	-0.56	-0.61	-1.44	-0.39	1.79	-0.36	-1.82	-0.69	-0.63	-0.09	0	-0.44	-0.6	0.9	-0.59	-1.21	2.43	3.18	-1.1	0.71	0.05	1.07	0.69	0.21	0.35	1.3	2	0.4
NP_001360.1	DNAH5	4	14	NP_001360.1	2.8	7195.1	63.42	dynein heavy chain 5, axonemal GN=DNAH5	3	4	5	2	0.48	-0.32	1.08	-0.11	0.03	0.29	-1.87	-1.35	0.4	-0.52	0.2	0.71	-0.65	-1.06	0.52	0.24	0.13	-0.3	-0.1	0.09	0.43	0.73	0.27	0.53	0.78	-1.27	-0.49	0.02	0.24	-0.42	0.65	-0.52	-1.11	0.37	-0.56
NP_002022.1	FRK	4	33	NP_002022.1	30.2	4507.1	183.31	tyrosine-protein kinase FRK GN=FRK	9	7	6	6	-0.06	-0.65	-0.94	-0.5	-1.11	-1.19	-1.62	1.03	-0.67	-0.83	-0.27	3.07	1.73	-1.38	-0.52	-0.51	0.81	0.32	-0.47	-0.47	0.39	-0.77	-0.78	-0.18	-0.46	-0.63	0.47	-0.39	0.24	-0.54	-0.18	1.42	1.47	2.57	1.37
NP_001269220.1	ABCB8	4	39	NP_001269220.1|NP_009119.2|NP_001269222.1|NP_001269221.1	22.7	2336.2	171.29	ATP-binding cassette sub-family B member 8, mitochondrial isoform a GN=ABCB8	11	8	9	5	-0.91	-1.79	-1.16	1.11	-1	-1.57	-2.05	-0.12	-1.14	-1.31	-0.25	1.72	0.1	-0.44	0.69	-0.82	-1.21	0.84	0.86	0.16	1.28	-1.24	-1.03	1.99	1.56	-0.27	1.18	0.43	-0.5	-0.14	-0.98	-1.15	-0.55	-1.15	0.42
NP_055759.3	CLSTN1	4	160	NP_055759.3|NP_001009566.1|NP_001289812.1	43.9	1075.1	550.49	calsyntenin-1 isoform 2 precursor GN=CLSTN1	31	30	31	32	2.11	-1.23	-0.4	-2.31	-1.88	1.45	-1.78	-2.52	-0.95	-0.48	-0.23	1.42	-2.99	-2.02	1.69	3.59	2.41	-2.34	-2.15	-1.56	-1.81	0.71	-2.27	-1.58	-2.27	-0.45	-1.33	-1.83	0.37	-0.75	0.56	0.75	3.76	4.75	-0.79
NP_001073966.2	MEGF9	4	12	NP_001073966.2	14.6	6449.1	90.81	multiple epidermal growth factor-like domains protein 9 precursor GN=MEGF9	4	2	4	2	1.4	-0.48	-0.22	-1.78	-2.14	-0.85	-1.01	-0.47	0.14	-0.12	1.42	0.82	0.51	-0.12	-0.62	2.19	1.87	-1.96	-0.96	-1.26	-1.3	0.42	0.4	-1.11	0.43	-0.92	-1.48	-0.99	1.02	0.6	2.97	-0.25	-0.7	-0.55	-1.46
NP_001269592.1	MICAL2	4	68	NP_001269592.1|NP_001333228.1|NP_001269595.1|NP_001269596.1|NP_001269594.1|NP_001269597.1	29.1	893.3	333.95	[F-actin]-methionine sulfoxide oxidase MICAL2 isoform a GN=MICAL2	17	17	16	9	0.25	-0.75	-2.01	1.31	-0.26	-0.8	-1.41	-0.26	-1.25	-1.94	-0.25	2.29	1.54	-0.38	-1.26	0.48	0.25	0.84	0.6	-0.37	1.06	-0.62	-0.05	-0.32	2.24	-0.72	0.56	0.67	-0.13	0.22	-0.7	0.9	-0.19	1.9	1.04
NP_006570.1	EBP	4	10	NP_006570.1	12.1	8251.1	36.08	3-beta-hydroxysteroid-Delta(8), Delta(7)-isomerase GN=EBP	2	2	2	2	-1.58	-1.98	-1.13	0.39	-1.67	-1.21	-2.61	0.41	0.31	-1.3	-1.08	0.57	0.34	-1.32	-0.28	-0.92	0.58	0.48	-0.31	0.3	1.72	-1.13	-0.84	2.87	3.02	1.72	0.77	-0.79	-0.85	0.22	-0.59	-1.32	-0.29	0.42	-0.33
NP_001265227.1	COL6A5	4	19	NP_001265227.1|NP_694996.5|NP_001277332.1|NP_001277335.1	3.3	7307.1	60.1	collagen alpha-5(VI) chain isoform 1 precursor GN=COL6A5	3	5	3	3	0.05	2.62	-1.03	-0.91	-4.02	-2.87	3.74	1.7	0.02	0.32	3.44	-1.14	7.18	3.37	-0.99	-2.72	-3.24	-4.28	-4.15	-4.42	-4.37	-0.51	-4.05	0.06	-1.16	1	2.94	2.46	-3.11	-1.37	-1.98	-3.02	-0.05	-1.2	-0.67
NP_000272.1	PCBD1	4	43	NP_000272.1|NP_001309933.1|NP_001276726.1	79.8	5707.1	122.06	pterin-4-alpha-carbinolamine dehydratase isoform 1 GN=PCBD1	5	8	7	7	1.44	0.14	1.1	-0.46	-0.88	-1.02	-1.56	-0.23	1.28	2.67	2.63	-1.37	-0.22	-1.41	-2.21	-0.24	-0.67	-3.08	-1.89	-3.3	-1.7	1.56	-0.46	-0.15	0.67	2.49	0.37	-3.2	2.83	1.39	0.48	0	0.94	-2.42	-0.35
NP_006849.1	TMED1	4	25	NP_006849.1	24.2	6918.1	73.46	transmembrane emp24 domain-containing protein 1 precursor GN=TMED1	5	4	5	5	0.62	0	-0.56	0.57	-0.29	-0.62	-0.8	-2.11	-0.73	-1.94	-1.03	0.75	0.77	-0.79	0.49	-0.82	-0.36	1.29	0.05	1.09	0.71	-0.08	0.19	1.14	1.51	-1.78	-1.07	-0.34	0.35	0.34	0.47	-0.32	-0.46	1.1	0.6
NP_543010.3	DTD1	4	37	NP_543010.3|NP_001304972.1	42.5	5172.1	147.84	D-tyrosyl-tRNA(Tyr) deacylase 1 isoform 2 GN=DTD1	8	7	8	6	0.43	-0.1	1.97	-0.67	-1.73	0.61	-2.58	-1.52	1.33	-0.53	1.97	-0.71	-0.41	-0.65	-1.72	0.6	0.29	-2.49	-2.41	-1.58	-2.68	0.85	-0.27	-1.03	2.32	0.08	-0.58	-0.14	0.65	0.91	3.08	0.65	1.01	0.45	0.77
NP_001294872.1	TTC17	4	25	NP_001294872.1|NP_060729.2	15.7	5096.1	151.61	tetratricopeptide repeat protein 17 isoform 2 GN=TTC17	10	5	5	3	-0.53	-0.34	0.17	1.61	-0.59	-0.03	-0.31	-0.03	-0.78	-0.75	-0.57	1.58	1.37	0.09	0.45	-0.17	0.27	0.3	-0.31	0.51	0.31	-0.26	-0.43	2.46	1.38	-0.27	0.56	-0.84	-0.87	0.44	-0.78	-0.55	-0.1	-0.75	0.21
NP_064716.2	RARS2	4	44	NP_064716.2|NP_001337434.1|NP_001305714.1|NP_001337435.1	37.1	3287.1	260.72	probable arginine--tRNA ligase, mitochondrial isoform 1 precursor GN=RARS2	14	7	12	8	-0.51	0.22	-1.18	0.15	-0.23	-0.67	0.12	-0.03	-1.04	-0.86	-1.19	2.7	2.84	0.97	-0.36	-0.53	0.38	2.93	1.09	1.93	2.38	-0.78	-0.97	-0.59	0.57	-0.96	1.89	-0.58	-1	-0.1	-1.58	-1.77	0.29	-1.02	0.48
NP_000384.2	COL5A2	4	514	NP_000384.2	68.9	149.1	1214.48	collagen alpha-2(V) chain preproprotein GN=COL5A2	62	58	62	68	0.62	1.07	-1.67	-2.46	1.76	-0.03	1.96	-2.32	-0.73	-0.26	0.35	0.09	0.36	0.38	-1.22	0.82	0.38	-0.27	0.62	-0.4	-0.24	0.58	0.16	-1.79	-0.89	-1.31	-0.04	2	0.89	2.98	0.08	0.57	0.12	0.97	-0.31
NP_001294956.1	MSANTD2	4	13	NP_001294956.1|NP_078907.2|NP_001299850.1|NP_001299848.1	18.9	6570.1	86.14	myb/SANT-like DNA-binding domain-containing protein 2 isoform 3 GN=MSANTD2	3	2	4	3	0.58	0.79	-1.1	-1.11	-0.44	-0.35	0.31	-1.61	0.09	-1.04	-0.23	0.16	1.16	0.29	-0.51	0.48	0.07	0.21	0.67	-0.12	-0.24	1.08	3.16	1.06	0.89	0.63	-0.43	0.34	-0.57	0.54	-0.08	2.6	0.05	-0.3	2.02
NP_065199.1	LYRM2	4	15	NP_065199.1	42	7147.1	65.16	LYR motif-containing protein 2 GN=LYRM2	4	2	4	3	1.78	2.28	-0.32	-0.96	0.41	0.81	1.04	-1.11	-1.02	-0.33	-0.73	1.81	1.64	0.09	-0.81	2.02	2.02	0.91	0.05	0.6	0.55	0.97	0.22	0.32	-0.4	-0.61	-0.96	-0.58	0.74	-0.69	1.64	-0.82	-0.22	0.52	-0.19
NP_001303938.1	CLIC6	4	209	NP_001303938.1|NP_444507.1	82.3	402.1	838.44	chloride intracellular channel protein 6 isoform 1 GN=CLIC6	33	35	25	37	3.41	2.86	-2.07	-3.26	-3.69	-1.64	-5.21	-2.79	-1.42	-2.12	-1.51	2.77	1.76	-3.52	-3.58	2.82	4.25	-4.89	-4.28	-5.19	-3.39	-0.24	-1.03	-2.49	-2.29	-2.86	-2.64	-1.95	6.51	0.48	-1.5	-2.27	-3.76	-4.47	-1.7
NP_000080.2	COL1A2	4	1567	NP_000080.2	87.5	48.1	2013.7	collagen alpha-2(I) chain precursor GN=COL1A2	97	102	105	102	0.26	-0.1	-2.01	-2.92	-0.7	-0.93	0.77	-3.28	-0.38	-0.95	1.1	-0.51	-0.96	0.03	-2.38	0.51	-0.85	-1.79	-1.43	-2.23	-0.34	0.98	-0.7	-1.32	-0.54	-1.96	-1.09	0.48	1.52	4.92	0.14	0.07	-1.73	0.2	-1.33
NP_005825.1	TIMM17B	4	22	NP_005825.1|NP_001161419.1	55.8	6068.1	106.11	mitochondrial import inner membrane translocase subunit Tim17-B isoform 2 GN=TIMM17B	5	4	5	6	-0.42	-0.52	0.64	0.63	-0.5	-0.24	0.61	-0.12	-0.9	0.94	-0.94	0.8	-0.89	0.09	0.75	-1.01	-2.83	1.45	-0.08	0.81	1.2	-0.88	-2.24	0.12	0.89	1.14	0.56	-1.54	-0.02	-0.95	-0.19	-0.42	-0.07	-0.65	-0.62
NP_055289.2	SMPDL3B	4	48	NP_055289.2|NP_001009568.1|NP_001291508.1	37.5	4118.1	206.06	acid sphingomyelinase-like phosphodiesterase 3b isoform 1 precursor GN=SMPDL3B	10	10	9	9	1.87	0.77	0.83	-0.28	-1.67	0.35	-1.9	-2.52	-1.25	-0.85	-0.91	1.69	1.01	-1.14	1.26	-2.67	-3.28	-0.89	-0.18	-0.84	-0.34	-0.92	-3.18	-1.79	1.89	-0.61	-1.84	-0.87	2.18	2.18	1.29	0.22	-0.87	-0.82	-1.43
NP_006285.1	UQCRB	4	89	NP_006285.1|NP_001241681.1|NP_001186904.1	75.6	4617.1	178.13	cytochrome b-c1 complex subunit 7 isoform 1 GN=UQCRB	10	10	12	12	2.21	2.08	0.76	-1.02	-0.09	0.16	-0.49	-1.47	0.8	1.1	2.11	0.64	0.22	-1.17	-0.71	-0.12	0.76	-0.72	-1.19	-0.58	-1.01	1.38	0.11	2.05	0.49	0.84	0.11	-1.25	0.17	-0.52	1.86	-0.55	-1.32	-0.62	-1.68
NP_057653.3	TBX3	4	34	NP_057653.3|NP_005987.3	21.9	4926.1	160.94	T-box transcription factor TBX3 isoform 2 GN=TBX3	9	5	9	7	2.68	1.94	-0.05	-0.17	-0.47	-0.4	1.41	-1.14	-0.09	0.36	-0.11	0.69	0.29	0.85	-0.88	0.58	0.36	-1.31	-0.73	-1.09	-1	0.05	-0.03	0.18	-0.84	-0.53	-1.07	0.24	0.81	1.27	0.94	-0.95	0.79	0.45	-1.37
NP_005098.2	EXOG	4	40	NP_005098.2|NP_001138936.1|NP_001305887.1	39.4	4630.1	177.54	nuclease EXOG, mitochondrial isoform 1 precursor GN=EXOG	6	6	8	8	0.89	2.2	0.39	0	1.44	0.64	1.07	-0.59	-0.43	0.34	0.8	0.98	1.54	-0.12	-0.67	-0.7	-0.97	0.84	0.39	-0.02	-0.05	0.45	-0.35	-0.15	-0.24	0.51	0.56	0.77	-0.76	0.26	0.17	0.2	0.41	-0.1	0.4
NP_001308043.1	TMEM205	4	22	NP_001308043.1	26.4	7164.1	64.8	transmembrane protein 205 GN=TMEM205	3	3	4	3	-0.92	-2.28	-1.35	0.46	-2.4	-1.68	-3.25	0.09	-0.88	-0.45	0.64	0.92	0.05	-1.14	-0.45	-1.01	-0.11	-0.23	-0.52	-1.51	0.4	-0.71	-1.19	3.9	2.08	1.1	2.36	-0.34	1.09	2.28	0.19	-1.97	-0.79	0.17	-0.64
NP_000081.1	COL3A1	4	2245	NP_000081.1	77.3	46.2	2012.34	collagen alpha-1(III) chain preproprotein GN=COL3A1	96	107	103	107	-0.13	-0.3	-2.23	-3.55	-1	-1.54	0.64	-3.4	-0.38	-0.81	1.17	-1.19	-1.18	0.18	-2.85	-0.31	-1.69	-2.51	-2.36	-2.54	-0.67	0.74	-0.59	-0.88	0.11	-1.74	-1.03	-0.67	1.5	5.61	-0.23	-0.87	-3.59	-1.1	-2.24
NP_006589.2	SLC12A7	4	70	NP_006589.2	24.6	2384.1	345.06	solute carrier family 12 member 7 GN=SLC12A7	16	17	14	10	-0.44	-2.2	-0.83	1.35	-0.15	-1.05	-1.62	0.38	-1.38	-1.55	-0.43	2.36	0.58	-0.67	-1.14	-0.94	-0.09	0.86	1.53	0.33	1.37	-0.74	-0.16	0.29	0.49	-0.06	1.14	0.46	1.52	1.09	-0.65	1	0.29	1.3	0.48
NP_001310991.1	MIA3	4	407	NP_001310991.1|NP_940953.2|NP_001310992.1|NP_001310993.1	53.5	94.1	1465.33	transport and Golgi organization protein 1 homolog isoform 3 precursor GN=MIA3	71	71	82	84	0.39	-0.75	-0.74	0.28	-1.76	-1.21	-1.59	-1.23	-0.71	0.62	0.8	1.7	0.02	-0.38	-1.01	-1.47	-1.08	-0.36	-0.73	-0.74	0.18	-0.58	-1.35	-1	-0.38	2	2.96	-0.92	1.15	0.1	-0.37	3.05	3.06	3.8	2.37
NP_001339346.1	ALG9	4	15	NP_001339346.1|NP_079016.2|NP_001071158.1|NP_001339347.1|NP_001339348.1|NP_001339345.1|NP_001339343.1|NP_001071160.1|NP_001339349.1|NP_001339351.1|NP_001339352.1|NP_001339350.1	18.6	6120.1	103.8	alpha-1,2-mannosyltransferase ALG9 isoform f GN=ALG9	3	3	6	3	-1.04	-2.12	-2.19	0.67	-0.41	-1.38	-1.66	-0.5	-1.94	-1.81	-0.83	1.22	0.22	-0.97	0.62	-1.16	-0.4	0.13	0.03	-1	0.92	-1.08	-0.65	0.73	1.62	-0.08	0.19	-0.36	0.94	1.05	-0.44	0.7	-1.54	0.72	-0.35
NP_002196.4	ITGA5	4	119	NP_002196.4	36.8	1523.1	457.4	integrin alpha-5 precursor GN=ITGA5	20	18	22	24	0.38	0.63	0.52	0.48	1.52	0.76	-0.12	-1.58	-0.29	-0.7	1.1	0.12	0.6	0.41	-0.37	0.72	0.25	0.76	1.19	0.77	-0.05	1.05	2.35	-1.35	0.7	-1	1.12	0.53	-0.87	0.32	-0.56	1.02	-0.1	1.12	0.83
NP_001164006.1	ATAD3A	4	191	NP_001164006.1|NP_060658.3|NP_001164007.1	67.2	856.1	613.87	ATPase family AAA domain-containing protein 3A isoform 2 GN=ATAD3A	35	31	34	34	-0.39	0.65	-0.3	0.13	1.52	0.64	-0.09	0	-1.19	-0.66	-4.05	1.21	0.58	-1.06	2.81	-2.63	-0.97	1.94	1.53	1.98	1.53	-2.04	-1.51	-0.65	-0.57	-2.04	0.13	-1.04	-3.68	-3.15	-2.12	-3.52	-1.69	-2.17	-1.18
NP_997639.1	FN1	4	3397	NP_997639.1	85.8	15.4	3055.84	fibronectin isoform 6 precursor GN=FN1	148	144	153	151	1.15	0.63	1.18	0.02	0.35	0.9	-0.28	-1.09	-0.12	-0.29	0.64	0.73	0.7	-0.59	-0.39	1.54	0.36	-0.74	-0.88	-0.95	-1.11	1.01	1.19	-1.7	-0.11	-1.19	0.28	0.55	-1.76	-0.73	0.26	0.52	1.28	2.3	0.89
NP_821158.2	GGT7	4	17	NP_821158.2|NP_001338631.1	17.5	6270.1	97.57	gamma-glutamyltransferase 7 isoform 1 GN=GGT7	6	2	4	3	1.01	-0.5	-1.05	-0.2	-1.99	-0.74	-0.52	1.41	0.95	-1.03	-0.91	1.56	0.99	0.06	-1.09	0.87	-0.43	-0.93	-1.79	-1.26	-1.03	1.13	0.97	-1	-0.43	-1.61	-0.94	0.65	1.61	0.95	-0.03	1.12	1.98	1.75	1.23
NP_001030331.1	FAM102A	4	27	NP_001030331.1|NP_976050.1	33.3	5274.1	143.49	protein FAM102A isoform a GN=FAM102A	7	6	7	4	1.04	1.01	-0.84	-0.83	-0.21	0.03	1.47	0.53	-0.31	1.07	-1.33	1.97	-0.02	0.79	0.96	0.92	0.88	-0.02	-0.26	0	0.27	-1	-1.43	0.35	-0.27	1.39	0.41	-1.73	-0.63	-0.83	0.8	-2.57	-0.99	-0.37	-1.45
NP_006030.2	MRC2	4	240	NP_006030.2	39.8	334.1	904.83	C-type mannose receptor 2 precursor GN=MRC2	45	41	43	43	-0.21	-0.38	-1.97	-0.26	0.76	-1.52	2.39	-2.23	-1.09	-1.16	0.12	0.66	1.37	1.09	-0.62	1.16	0.16	0.3	0.1	-0.91	-0.45	0.81	1.48	-0.09	-0.22	-1.33	1.39	1.98	0.65	1.21	-0.54	-0.15	-0.29	1.07	0.17
NP_620074.3	HEPH	4	31	NP_620074.3|NP_001124332.1|NP_001269070.1|NP_055614.1	18.6	4286.1	196.19	hephaestin isoform a GN=HEPH	6	7	6	10	-0.23	-0.34	-0.15	0.2	0.53	0.02	0	-1.88	-0.57	-1.04	0.23	0.35	0.48	0.79	-0.88	2.65	0.94	0.27	0.52	0.23	-0.1	0.7	0.67	-0.62	0.05	-0.86	-0.04	1.9	0.09	0.85	0.85	1.02	0.84	1.87	0.46
NP_653267.2	DNHD1	4	12	NP_653267.2|NP_775860.3	2.5	7326.1	59.46	dynein heavy chain domain-containing protein 1 isoform 1 GN=DNHD1	2	2	4	4	-0.44	0.79	0.3	-0.96	-1.23	0.02	0.86	0.67	-0.02	0.78	0.41	1.21	1.93	-0.21	-0.11	0.96	0.07	-1.03	0.6	-1.56	-0.24	0.94	0.57	0.7	1.27	0.69	-0.17	0.26	-1.04	0.69	0.03	0.57	2.05	2.85	1.39
NP_542411.2	COL11A2	4	87	NP_542411.2|NP_542412.2|NP_542410.2|NP_001157243.1	12.5	217.5	143.73	collagen alpha-2(XI) chain isoform 1 preproprotein GN=COL11A2	7	11	12	9	0.23	0.18	-1.2	-2.13	0.12	-0.57	0.61	-2.84	-1.09	-0.77	-0.07	-0.05	-0.43	0.67	-1.71	0.79	-0.58	-1.12	-0.29	-0.14	-0.1	0.74	-0.7	-1.52	-0.54	-1.51	-0.43	2.02	0.3	2.52	-0.11	0.67	-0.02	0.5	0.02
NP_001252518.1	RTN3	4	22	NP_001252518.1|NP_958831.1|NP_001252519.1|NP_958832.1	9.3	6687.1	78.88	reticulon-3 isoform e GN=RTN3	4	3	5	3	-0.74	-3.15	-1.87	1.11	-4.16	-2.63	-3.13	0.47	-0.4	-1.63	-0.48	1.79	0.94	-0.21	0.17	-1.93	-0.67	-0.65	-0.62	-1.3	0.66	-0.78	0.51	1.55	3.48	0.02	0.58	0.7	-0.13	0.42	-0.72	-1.62	-0.7	0.6	0.71
NP_003754.2	STX16	4	53	NP_003754.2|NP_001001433.1|NP_001128244.1|NP_001191797.1	57.5	3854.1	222.82	syntaxin-16 isoform b GN=STX16	12	10	13	9	0.89	-0.1	-0.69	0.98	-0.97	-1.19	-1.78	-0.56	-0.93	-0.17	0.44	2.45	0.84	-0.59	-0.81	-0.53	-0.83	0.76	0.75	-0.28	1.51	-0.69	-0.81	1.38	1.73	0.45	1.69	0.39	-0.2	0.28	-0.21	1.3	0.65	1.2	0.75
NP_001008398.2	GPX8	4	54	NP_001008398.2|NP_001293126.1|NP_001293130.1|NP_001293127.1	61.7	4134.1	205.16	probable glutathione peroxidase 8 isoform a GN=GPX8	12	10	12	10	-0.26	0.18	-0.61	0.26	2.17	-0.81	1.69	-1.11	-0.66	-0.63	-0.51	1.47	0.58	0.29	-1.59	0.46	0.4	1.48	1.09	0.56	1.04	-0.03	0.73	-1	0.35	-0.57	0.84	1.4	0.72	0.58	-0.3	-0.25	-1.25	0.17	-0.39
NP_004288.1	GNA14	4	36	NP_004288.1	25.3	3439.3	106.4	guanine nucleotide-binding protein subunit alpha-14 GN=GNA14	5	6	6	7	-0.48	-1.39	-1.7	0.94	-0.53	-1.63	-0.4	-1.38	-1.5	-1.48	-0.05	1.47	2.34	0.88	0.09	-0.1	-0.11	0.7	0.78	-0.3	0.11	-0.59	-0.27	0.12	0.89	-0.82	0.99	0.79	1.31	2.14	-0.76	1.07	0.51	1.87	1.21
NP_001253975.1	FRMD6	4	22	NP_001253975.1|NP_001035946.1|NP_001253976.1	18.6	4972.1	158.72	FERM domain-containing protein 6 isoform 2 GN=FRMD6	5	5	8	3	-0.16	-0.08	-1.52	0.89	-0.21	-1.8	0.46	0.09	-1.21	-0.22	-0.48	2.64	2.99	0.65	-1.99	-0.84	0.27	0.63	0.49	-0.35	-0.14	-0.07	0.19	-0.56	-0.81	0.27	1.29	1.4	0.33	1.41	-0.67	0.12	0.07	0.15	0.75
NP_002078.1	GRN	4	122	NP_002078.1	49.7	2203.1	364.57	granulins precursor GN=GRN	19	20	19	21	0.62	1.79	1.26	0.76	0.44	1.04	-4.11	-0.59	1.45	-0.32	3.48	-0.6	0.05	-0.32	-1.18	-0.36	-0.97	0.46	-0.57	-0.86	-0.1	1.39	0.76	-0.23	-0.16	-0.78	-0.26	-1.59	-1.41	-0.44	1.51	-1.37	-1.25	-1.02	-0.29
NP_061820.1	CYCS	4	159	NP_061820.1|P00004	63.8	4730.1	171.24	cytochrome c GN=CYCS	9	9	10	10	2.33	0.18	1.55	-0.44	0.5	0.17	-1.56	-1.73	0.26	0.71	0.71	1.9	0.79	-1.55	1.12	-0.58	-0.09	-0.15	-1.06	0.23	-0.51	0.96	0.3	1.88	0.27	0.33	-1.22	-1.54	-0.3	-1.96	0.92	-0.12	-0.67	0.35	-1.97
NP_001258628.1	ABCB7	4	40	NP_001258628.1|NP_001258626.1	35.9	3358.2	234.1	ATP-binding cassette sub-family B member 7, mitochondrial isoform 5 GN=ABCB7	13	6	11	8	-1.56	-2.28	-1.06	1.57	-1.58	-1.12	-2.61	-0.41	-2.37	-1.35	-2.22	2.7	1.81	-0.35	0.82	-0.82	-0.9	1.94	0.52	0.23	2.39	-1.23	-2.35	1.09	2.02	-1.76	0.62	-0.77	-1.5	-0.5	-0.8	-0.05	-0.14	-1.25	0.5
NP_055704.2	PITRM1	4	271	NP_055704.2|NP_001334658.1|NP_001229236.1|NP_001334654.1|NP_001334659.1|NP_001229238.1|NP_001334656.1|NP_001334655.1|NP_001334657.1	70	314.1	924.21	presequence protease, mitochondrial isoform 2 precursor GN=PITRM1	51	40	49	48	0.88	2.08	1.03	0.74	-0.12	-0.1	-0.12	0.44	-0.19	-0.12	-2.27	1.92	1.85	-0.53	1.85	-1.71	-0.29	0.27	-0.23	-0.28	-0.16	-1.01	-0.19	-0.44	-0.67	-0.51	0.36	-0.24	-2.94	-2.4	-0.21	-1.82	-0.24	-1.45	-0.44
NP_065083.3	AGTRAP	4	15	NP_065083.3|NP_001035286.1|NP_001035287.1|NP_001035285.1	34.5	7113.1	66.22	type-1 angiotensin II receptor-associated protein isoform a GN=AGTRAP	4	4	4	3	-1.22	-1.11	-1.37	1.31	-1.17	-0.64	-1.5	0.53	-0.26	-1.02	0.11	-0.28	1.3	0.41	-0.43	0	0.76	-0.63	0.31	-0.81	0.67	-0.86	-0.3	2.05	1.35	-0.33	-0.32	-0.58	-0.44	0.87	0.28	0.97	-0.39	-1.45	0.35
NP_001001331.1	ATP2B2	4	61	NP_001001331.1|NP_001340493.1|NP_001317540.1	13.7	637.4	238.18	plasma membrane calcium-transporting ATPase 2 isoform 1 GN=ATP2B2	13	11	11	11	-0.79	-2.3	-2.21	1.02	-0.03	-1.56	-0.83	-0.79	-1.64	-2.1	-0.21	1.38	1.59	0.44	-0.09	-1.06	-0.76	1.37	0.91	-0.21	0.39	0	-0.11	0.29	1.08	-1.39	0.32	0.63	0.74	1.71	-0.73	0.22	0.75	1.77	0.81
NP_065207.2	GALNT1	4	47	NP_065207.2	38.6	3529.1	244.48	polypeptide N-acetylgalactosaminyltransferase 1 GN=GALNT1	13	13	11	7	0	-0.67	-1.94	0	-0.21	-0.8	-2.51	-1.96	-1.37	-1.11	-0.25	1.15	-0.43	-1.38	-0.21	-0.24	-0.43	-0.04	-0.26	-0.88	1.2	0.84	1.05	0.35	1.75	-1.47	0.45	0.92	2.26	0.16	-0.33	1.77	0.51	2.35	0.69
NP_002957.1	S100A10	4	54	NP_002957.1	44.3	6201.1	100.51	protein S100-A10 GN=S100A10	5	6	5	5	1.48	2.42	-0.03	-0.3	0.18	-0.55	1.13	-0.91	1.16	-0.28	0.99	0.02	0.05	0.97	-1.33	1.42	0.92	-1.77	-1.84	-2.37	-2.38	0.78	0.94	0.35	-0.43	0.18	-1.05	1.4	-0.67	0.6	0.65	-0.65	-2.05	-0.62	-1.04
NP_001007238.1	IGSF3	4	33	NP_001007238.1|NP_001533.2	17.2	3989.1	213.98	immunoglobulin superfamily member 3 isoform 2 precursor GN=IGSF3	6	5	10	12	0.65	-0.75	-1.67	-0.89	-0.85	-0.64	-0.18	-1.26	-1.18	-0.46	0.23	1.69	1.76	-0.06	0.28	-0.63	-0.29	0.23	1.12	0.49	0.84	-0.07	-1.48	-1.67	-0.89	-0.04	1.05	-0.72	1.17	1.11	0.28	2.5	1.73	2.92	0.87
NP_001128245.1	STX16	4	52	NP_001128245.1	58.1	3854.2	213.92	syntaxin-16 isoform d GN=STX16	13	9	12	9	0.89	-0.1	-0.73	0.91	-0.97	-1.19	-1.99	-0.56	-0.86	-0.17	0.43	2.31	0.79	-0.59	-0.81	-0.53	-0.79	0.74	0.83	-0.28	1.54	-0.69	-0.81	1.35	1.7	0.45	1.69	0.22	-0.22	0.34	-0.19	1.3	0.67	1.37	0.75
NP_002017.1	FN1	4	3617	NP_002017.1|NP_997643.1	83.9	15.3	3231.88	fibronectin isoform 3 preproprotein GN=FN1	156	152	161	158	1.14	0.62	1.18	0.02	0.32	0.85	-0.25	-1.06	-0.12	-0.29	0.66	0.71	0.7	-0.62	-0.39	1.52	0.36	-0.74	-0.91	-0.95	-1.11	1.05	1.19	-1.64	-0.05	-1.14	0.32	0.55	-1.63	-0.63	0.28	0.52	1.23	2.22	0.87
NP_009107.1	ERG28	4	11	NP_009107.1	22.8	8053.1	40.01	probable ergosterol biosynthetic protein 28 GN=ERG28	2	2	3	2	-0.4	-1.45	-1.21	-0.11	-1.09	-0.69	-1.81	0.38	-1.31	-1.45	-0.57	1.14	0.14	-0.35	1.46	-1.54	-1.55	0.72	-0.13	0.09	1.75	-0.61	-1.11	1.14	1.65	-0.33	-0.96	-0.92	0.94	0.44	-0.07	1.42	1.25	0.8	0.13
NP_003528.1	HIST1H3B	4	114	NP_003528.1	60.2	5679.2	123.44	histone H3.1 GN=HIST1H3B	8	8	8	9	0.47	2.3	1.35	2.52	0.38	0.02	-1.35	0.56	0.52	0	1.58	0.35	2.38	-0.15	-0.28	-2.53	-1.57	0.25	0.08	-0.44	0.18	-0.7	-0.13	-0.06	-1.03	0.47	2.14	-1.23	-1.24	-1.71	-1.03	-1.67	-1.78	0.15	0.04
NP_002058.2	GNA11	4	74	NP_002058.2	47.3	3439.1	250.12	guanine nucleotide-binding protein subunit alpha-11 GN=GNA11	13	14	14	13	-0.39	-1.51	-1.62	0.78	-0.59	-1.45	-0.34	-0.94	-1.04	-1.56	-0.28	1.28	2.26	1	-0.04	-0.36	-0.18	0.97	0.83	-0.23	0.11	-0.53	-0.43	-0.23	0.62	-0.94	0.77	0.79	1.65	2.38	-0.11	0.85	0.36	1.6	1.29
NP_065070.1	ANKRD50	4	31	NP_065070.1|NP_001161354.1	12.5	4192.1	202.07	ankyrin repeat domain-containing protein 50 isoform 1 GN=ANKRD50	9	8	10	2	0.39	-0.73	-1.13	-0.24	-0.29	-0.81	0.06	0.21	-1.05	-0.79	-0.98	2.17	0.67	0.26	-0.47	-1.64	-0.2	0.78	1.04	0.74	1.45	-0.34	0.22	0.06	0.49	-2.02	0.45	0.12	0.63	-0.02	0.19	-1.02	0.7	1.22	-0.08
NP_001152862.1	GUK1	4	91	NP_001152862.1|NP_001229769.1	73.3	3424.1	250.93	guanylate kinase isoform a GN=GUK1	14	13	11	14	2.52	2.16	-1.03	-1.44	-0.53	0.21	-0.43	-1.91	-0.78	-0.03	0.18	2.47	1.35	-0.47	-0.3	-0.48	-0.85	-0.44	-1.04	0.33	-0.35	1.29	0.7	-1.47	-1.83	0	-0.47	-0.58	-0.07	-1.01	2.42	0.8	0.36	-1.55	-0.19
NP_001254507.1	TOR1AIP1	4	221	NP_001254507.1	64.3	1081.1	548.86	torsin-1A-interacting protein 1 isoform 1 GN=TOR1AIP1	32	30	28	32	1.35	2	0.32	-0.15	0.38	0.16	0.64	-0.41	0.28	-0.25	-0.57	1.28	1.16	0.73	-0.15	0	-0.09	-0.21	-0.26	-0.56	-0.24	0.35	1.19	0.65	-0.11	-0.61	-0.28	0.26	0.2	-0.73	-0.22	0.22	0.58	1.12	-0.23
NP_009080.2	ZNF184	4	17	NP_009080.2|NP_001334761.1	8.7	2402.18	71.36	zinc finger protein 184 isoform 1 GN=ZNF184	3	4	6	3	1.66	1.29	0.66	-0.15	1.06	1	-0.03	0.41	0	0.67	-1.26	0.85	0.65	-0.38	0.51	-0.84	-1.3	-0.06	0.93	-0.09	0.42	0.09	0.08	-2.46	-0.94	-0.2	-0.52	-1.61	-0.52	-0.42	0.52	0.17	0.31	0.22	-0.69
NP_008889.2	ZNF16	4	12	NP_008889.2|NP_001005850.2|NP_612474.1	7.4	2402.51	39.9	zinc finger protein 16 GN=ZNF16	3	2	3	3	0.52	-0.14	0.78	-0.44	-2.46	-0.69	-0.25	0.38	0.55	0.62	-1.69	0.85	0.65	-0.94	1.41	0.46	1.6	-1.37	0.75	-1.67	-0.26	0.61	0.03	-2.46	-0.57	1.78	0.88	-1.61	0.15	0.3	0.37	-0.75	0.19	-0.03	-0.98
NP_001269444.1	ZFP37	4	24	NP_001269444.1|NP_001269447.1|NP_003399.1|NP_001340755.1|NP_001340753.1|NP_001257426.1|NP_001340749.1|NP_001340742.1|NP_001166145.1|NP_115973.2|NP_001339168.1|NP_001339170.1|NP_001311174.1|NP_078896.3|NP_001339172.1	15.6	2402.4	108.15	zinc finger protein 37 homolog isoform 1 GN=ZFP37	5	7	7	3	1.15	0.85	0.51	-0.41	2.2	1.85	0.21	0.32	0.55	1.01	-1.51	0.53	0.77	-0.94	-0.43	-0.14	-0.22	-0.89	-0.52	-0.49	-0.27	-0.05	0.24	0	1.05	-0.53	0.21	-1.61	-0.85	-1.33	0.43	-2.55	0.19	-0.03	-0.66
NP_653237.1	CHCHD4	4	37	NP_653237.1|NP_001091972.1	52.2	5967.1	110.31	mitochondrial intermembrane space import and assembly protein 40 isoform 2 GN=CHCHD4	7	5	5	6	2.22	1.77	1.65	-0.89	0.15	0.28	-3.99	-0.91	1.23	2.01	2.7	0.92	1.08	-1.82	0.62	1.45	1.1	0.53	-1.27	-1.79	0.06	1.01	-0.22	0.41	0.03	0.39	-0.9	-1.37	-1.83	-1.09	0.55	-2.17	-1.37	-1.42	-1.52
NP_005505.2	HLA-B	4	161	NP_005505.2	58.8	1327.3	353.24	major histocompatibility complex, class I, B precursor GN=HLA-B	18	17	19	19	0.23	0.06	-0.34	-0.17	1.44	0.52	-0.64	-0.82	-0.83	-1.44	0.23	0.12	0.1	-0.21	-1.12	-0.39	-0.97	2.82	2.23	2.16	2.07	0.58	0.84	1.32	0.46	-1.45	-0.82	1.06	-0.63	-0.36	-0.7	-0.52	-0.84	-0.3	-0.6
NP_997641.1	FN1	4	3590	NP_997641.1	84.1	15.2	3242.71	fibronectin isoform 5 precursor GN=FN1	156	152	161	159	1.13	0.62	1.16	0.02	0.32	0.85	-0.21	-1.09	-0.16	-0.3	0.62	0.71	0.7	-0.59	-0.39	1.54	0.36	-0.76	-0.88	-0.93	-1.08	1.05	1.13	-1.64	-0.05	-1.14	0.34	0.55	-1.65	-0.63	0.26	0.5	1.25	2.25	0.87
NP_000296.2	PON2	4	83	NP_000296.2|NP_001018171.1	66.3	3075.1	277.6	serum paraoxonase/arylesterase 2 isoform 1 GN=PON2	14	12	13	12	0.97	1.43	0.93	0.5	-0.5	-0.19	-1.75	0.65	0.66	-0.21	-0.55	1.72	0.84	-1.64	-0.79	-0.39	0.29	-0.06	-0.7	-0.58	-0.45	-0.23	-0.4	1.14	1.32	0.67	-0.09	0.02	0.48	-0.54	0.59	0.32	1.16	0.95	0.42
NP_001136336.2	PIEZO1	4	68	NP_001136336.2	12.6	2745.1	307.72	piezo-type mechanosensitive ion channel component 1 GN=PIEZO1	16	12	13	12	-1.19	-3.35	-1.35	0.94	-1.09	-1.26	-2.39	-0.32	-1.04	-1.1	-0.07	1.28	0.72	-1.2	0.47	-0.07	-0.2	0.11	0.52	-0.7	0.13	-0.23	-0.57	0.79	1.78	-0.76	0.3	1.16	-0.72	1.29	-1.1	1.42	0.75	0.9	1.68
NP_683710.1	ABHD11	4	102	NP_683710.1|NP_683711.1|NP_001138836.1|NP_001308311.1|NP_001308312.1|NP_001287987.1	61.5	3112.1	274.62	protein ABHD11 isoform 1 GN=ABHD11	16	14	15	15	2.14	1.37	0.37	-1.78	-1.64	0.19	-1.62	0	1.4	0.41	-0.92	1.62	-0.58	-1.91	-0.58	2.14	1.75	-1.73	-2.62	-1.19	-1.45	-0.96	-2.48	2.29	0.22	0.33	-1.12	-1.47	-1.15	-2.24	2.38	-0.37	-0.84	-0.6	-1.31
NP_004372.3	ATF6B	4	11	NP_004372.3|NP_001129625.1	13.2	7463.1	55.1	cyclic AMP-dependent transcription factor ATF-6 beta isoform a GN=ATF6B	3	3	2	3	0.54	0.14	1.43	-0.07	0.03	0.48	0.34	-1.88	-1.94	-0.01	0.82	-0.39	0.65	0.18	-1.11	-1.01	-2.95	-1.12	-0.52	-0.35	-1.12	0.65	-1.83	-0.15	-1	0.72	0.02	1.76	1.94	2.76	1.29	1.45	-0.14	0.15	-0.02
NP_056312.2	TMEM87A	4	50	NP_056312.2|NP_001273416.1|NP_001103973.1	34.5	3965.1	215.31	transmembrane protein 87A isoform 1 precursor GN=TMEM87A	15	11	8	11	-0.47	-2.08	-1.96	0.7	-1.2	-0.97	-3.83	-2.23	-1.44	-1.14	0.12	2.18	0.77	-2.55	-0.3	-0.89	-0.9	1.43	1.06	0.35	2.55	-1.46	-1.38	1.32	2.67	-0.65	2.79	-0.53	-0.02	0.56	-0.11	0.85	-0.84	0.97	1.14
NP_775746.1	DCUN1D3	4	22	NP_775746.1	31.9	5989.1	109.47	DCN1-like protein 3 GN=DCUN1D3	6	6	6	3	-0.34	-0.56	-0.89	0.89	0.09	-0.55	-0.52	-0.32	-0.73	-1.2	-0.02	0.3	0.96	-0.03	0.06	-0.84	-0.81	0.44	-0.13	-0.6	-0.27	0	1.11	0.67	1.73	-0.98	0.21	0.53	0.67	1.41	0.18	0.17	0.67	0.87	0.39
NP_002483.1	NDUFB5	4	28	NP_002483.1|NP_001186886.1	25.3	7023.1	69.89	NADH dehydrogenase [ubiquinone] 1 beta subcomplex subunit 5, mitochondrial isoform 1 precursor GN=NDUFB5	5	5	5	5	-0.1	-0.26	-0.34	1.17	0.59	-0.48	-0.37	0.53	-1.23	-0.93	-1.22	1.9	1.35	-0.21	0.15	0.07	0.97	0.89	0.78	0.53	1.3	-1.05	-1.4	1.06	2.37	-0.25	2.02	0.05	-0.11	0.06	-0.56	-2.25	-0.67	-0.45	-0.5
NP_054764.2	LRP10	4	11	NP_054764.2|NP_001316155.1	10.9	7294.1	60.42	low-density lipoprotein receptor-related protein 10 isoform 1 precursor GN=LRP10	2	3	4	2	-0.66	-2.16	-0.66	1.28	-1.5	-1.05	-2.15	-1.11	-1.23	-0.63	0.82	1.26	1.04	-0.18	-1.07	0.51	-0.92	-0.04	-0.42	-1.19	0.27	-0.24	-0.3	1.85	2.56	-0.35	2.06	-0.19	1	0.79	0.48	1	0.99	1.9	1.29
NP_004540.1	NDUFC2	4	28	NP_004540.1|NP_001190984.1	41.1	6461.1	90.34	NADH dehydrogenase [ubiquinone] 1 subunit C2 isoform 1 GN=NDUFC2	7	5	4	6	-0.04	0.52	-0.64	0.83	0.76	-0.48	0.12	-0.12	-1.21	-0.62	-0.44	1.44	1.18	0.7	-0.26	-0.48	-0.13	1.16	0.7	0.74	0.9	-0.27	-0.4	0.91	2.24	-0.2	1.46	0.22	0	0.4	-0.22	-1.35	-1.32	-0.82	-0.25
NP_001186189.1	TOR1AIP2	4	87	NP_001186189.1	61	1081.3	345.23	torsin-1A-interacting protein 2 isoform b GN=TOR1AIP2	18	15	18	14	0.92	0.69	0.39	0.57	-0.44	-0.1	-0.34	0.12	0.22	0.11	-0.09	1.15	1.13	0.23	-0.94	0.02	0.74	0.15	-0.13	-0.21	0.42	0.18	0.54	0.62	0.81	0.14	0.54	-0.51	0.65	-0.34	0.7	0.1	-0.1	0.25	-0.12
NP_997647.1	FN1	4	3634	NP_997647.1|NP_473375.2	79.3	15.1	3260.18	fibronectin isoform 1 precursor GN=FN1	157	153	162	161	1.14	0.62	1.16	0.02	0.32	0.85	-0.25	-1.09	-0.14	-0.29	0.66	0.71	0.7	-0.59	-0.39	1.52	0.36	-0.74	-0.88	-0.93	-1.09	1.07	1.19	-1.67	-0.05	-1.14	0.34	0.55	-1.63	-0.65	0.26	0.5	1.23	2.2	0.85
NP_001308297.1	CD99	4	63	NP_001308297.1|NP_001308298.1	48.9	5775.2	91.58	CD99 antigen isoform d precursor GN=CD99	5	5	5	4	0.8	1.17	1.53	-0.15	0.88	1.26	-0.37	-1.23	-0.21	0.61	1.26	0.18	0	0.09	-0.64	0.29	0.29	-0.48	0.52	-1.12	-0.72	2.33	1.05	-0.88	-0.19	0.57	-0.34	-1.08	-0.76	0.54	1.46	0.7	0.6	0.65	0.1
NP_001138528.1	SLC44A2	4	60	NP_001138528.1	22.7	3892.1	220.38	choline transporter-like protein 2 isoform 2 GN=SLC44A2	13	10	13	12	-0.78	-2.1	-0.94	-0.81	-1.26	-0.62	-2.21	-1.47	-1	-1.63	0	0.78	1.18	-1.06	1.03	-0.92	-1.28	0.8	1.58	0.09	0.39	-0.26	-1.24	1.32	1.7	-1.35	-0.69	-0.63	0.7	1.67	0.14	1.15	1.23	1.85	1.14
NP_001304160.1	MTCH2	4	58	NP_001304160.1|NP_055157.1|NP_001304161.1|NP_001304162.1	57.3	3732.1	230.53	mitochondrial carrier homolog 2 isoform 1x GN=MTCH2	12	10	10	10	-1.28	-2.58	-1.55	1.78	0.32	0.05	-2.45	0.5	-1.73	-1.56	-1.05	2.73	0.96	-0.29	-0.07	-0.99	-1.15	2.66	2.15	1.19	2.23	-1.31	-1.48	0.53	1.29	-0.94	2.38	-0.24	-0.3	-0.79	-1.13	-1.02	-0.12	-0.32	0.58
NP_006681.1	MMP24	4	9	NP_006681.1	4.1	9325.1	20.19	matrix metalloproteinase-24 preproprotein GN=MMP24	2	2	2	2	0.31	-0.14	-0.46	2.18	0.03	-0.47	-0.09	-1.91	-0.38	-0.56	-0.21	1.7	1.57	1.55	-0.47	-0.65	-1.08	1.16	1.27	0.33	0.9	0.34	0.89	-0.56	1.27	-0.76	1.46	0.67	0.15	1.07	-0.32	-0.05	-0.29	1.15	0.87
NP_001310.3	CSNK1G2	4	35	NP_001310.3	27.7	3366.3	174.92	casein kinase I isoform gamma-2 GN=CSNK1G2	7	9	9	7	-0.44	-1.51	-1.21	0.67	-0.59	-0.97	-1.26	0.06	-1.25	-1.2	-0.59	2.04	1.2	0.23	-0.11	-0.02	-0.49	0.25	1.01	-0.37	0.88	-0.39	-0.19	0.21	1.54	-0.53	0.82	0.29	1.02	1.01	-0.98	1.17	1.28	1.55	1.14
NP_063940.1	DIABLO	4	71	NP_063940.1|NP_620308.1|NP_001265232.1|NP_001265271.1|NP_001265231.1	53.5	3740.1	230.29	diablo homolog, mitochondrial isoform 1 precursor GN=DIABLO	13	12	12	11	1.66	0.65	-0.29	-1.02	-1.03	-0.42	-0.83	-0.56	0.52	-0.3	-0.28	1.44	1.08	-0.91	0.39	0.12	-0.11	-0.13	-0.96	-0.74	-0.21	1.27	0.13	0.5	-0.11	-0.51	-1.2	-1.04	-0.15	-0.48	1.9	0.35	0.36	1.25	-0.13
NP_476507.3	COL6A3	4	2098	NP_476507.3	77.1	7.2	3321.11	collagen alpha-3(VI) chain isoform 4 precursor GN=COL6A3	183	177	168	169	-1.22	-0.89	-2.29	-0.46	-0.56	-2.28	1.29	-1	-0.73	-1.39	0.76	-0.28	1.85	2.23	-1.07	-1.59	-2.05	-0.42	-0.62	-2.79	-0.63	-0.67	-1.86	3.14	2.16	-1.14	0.81	0.41	1.85	3.17	-1.03	-1.05	-2.77	-0.45	-0.5
NP_000867.2	IGF2R	4	436	NP_000867.2	55.3	72.1	1662.74	cation-independent mannose-6-phosphate receptor precursor GN=IGF2R	87	75	92	81	0.36	-0.65	-0.84	1.48	-0.94	-1.4	-1.62	-1.2	-1.04	-0.7	0.46	2.08	0.79	0.26	-1.01	-0.07	-0.18	0.21	-0.1	-0.65	0.11	0.12	0.16	0.47	0.62	-0.35	0.92	0.48	0.22	0.75	0.21	1.75	1.54	2.57	1.91
NP_001159864.1	TPBG	4	30	NP_001159864.1	23.5	5354.1	139.77	trophoblast glycoprotein precursor GN=TPBG	7	10	5	5	0.74	0.79	0.32	-0.22	-0.44	-0.48	-0.92	-1.7	-0.19	-1.18	0.48	1.56	1.88	0.62	-1.48	0.22	-1.19	0.72	-0.42	-0.33	-0.08	0.07	-0.76	-0.23	-0.19	-0.96	-0.37	0.36	1.54	1.29	1.5	2.42	0.99	1.45	1.31
NP_066983.1	ABHD16A	4	73	NP_066983.1|NP_001170986.1	37.9	3034.1	281.76	protein ABHD16A isoform a GN=ABHD16A	16	18	19	12	-0.8	-2.28	-1.62	0.61	-1.09	-1.66	-2.02	-0.7	-1.56	-1.84	-1.35	2.01	0.7	-0.5	1.84	-0.58	-1.89	0.91	0.49	-0.09	1.04	-1.29	-1.32	0.65	0.84	-1.61	-0.54	-0.36	0.57	-0.12	-0.76	-0.27	-0.22	0.37	0.25
NP_056207.3	NPDC1	4	20	NP_056207.3	22.7	7094.1	67.08	neural proliferation differentiation and control protein 1 precursor GN=NPDC1	4	2	2	4	2.37	1.01	-0.73	-2.39	-2.9	-0.81	-1.2	-1	-0.47	0.49	0.5	2.33	-0.1	-0.32	-0.97	-0.51	-0.25	-3.39	-1.95	-4.86	-1.65	-0.28	-2.32	-0.32	1.4	-0.02	-0.15	-0.02	1.39	0.12	0.07	1.95	1.98	2.97	0.81
NP_001679.2	ATP5F1	4	86	NP_001679.2	55.4	3656.1	236.45	ATP synthase F(0) complex subunit B1, mitochondrial precursor GN=ATP5F1	13	13	13	14	-0.86	-0.44	-1.45	1.17	-0.23	-1.09	0.06	0.65	-1.21	-1.64	-2.25	1.92	1.78	0.88	1.16	-1.13	-0.09	1.52	0.62	0.16	0.63	-1.07	-0.84	0.21	0.86	-1.35	1.22	0.05	-0.41	-0.48	-0.94	-1.75	-0.12	-0.65	0.75
NP_077295.1	C1orf35	4	64	NP_077295.1	59.6	3126.1	273.23	multiple myeloma tumor-associated protein 2 GN=C1orf35	13	13	14	16	1.73	0.38	0.98	-1.37	-0.21	0.99	-1.62	0.76	1.52	1.26	-0.21	0.46	-0.94	-2.46	1.76	0.22	0.2	-0.21	-1.14	0.86	0.13	0.65	-1.21	-3.2	-2.1	0.82	-1.22	-2.63	-0.15	-1.69	1.5	-1.52	-0.75	-0.03	-1.83
NP_001864.1	CPE	4	60	NP_001864.1	45.1	3252.1	262.7	carboxypeptidase E preproprotein GN=CPE	14	11	14	14	2.92	0.89	-0.74	-0.94	-1.96	-1.18	-1.38	-2.55	-0.24	-0.87	0.28	2.73	-0.07	-0.97	-2.34	1.2	-0.07	-2.93	-2.91	-2.74	-2.25	0.58	-1.94	-0.62	2.59	-0.37	-0.75	-0.94	1.26	0.26	1.14	1.32	2.51	1.5	0.27
NP_005673.3	ADGRG1	4	44	NP_005673.3|NP_001139245.1|NP_001139244.1|NP_001277072.1|NP_001277073.1|NP_001277071.1	19.6	4550.1	181.3	adhesion G-protein coupled receptor G1 isoform a precursor GN=ADGRG1	6	8	10	11	2.02	0.58	-0.51	-2.33	0.03	1.31	-1.56	-2.52	0.12	0.98	0.18	1.47	-0.89	-0.65	1.33	-0.07	-0.38	-1.14	-1.12	-0.93	-1.03	1.51	-0.16	-1.55	-1.05	0.86	-0.39	-0.24	-0.37	-0.34	1.83	0.27	-0.29	-0.65	-0.29
NP_076990.4	ATG9A	4	29	NP_076990.4	18.5	5050.1	154.49	autophagy-related protein 9A GN=ATG9A	7	6	8	7	-0.89	-1.83	-2.06	0.63	-0.32	-0.85	-2.58	-0.7	-1.31	-0.78	0.16	1.9	0.26	-1.11	0.07	0.41	-1.1	0.59	0.75	-0.33	1.37	-0.71	-0.4	0.97	1.48	0.02	1.84	-0.29	-0.54	0.36	-0.32	0.6	0.12	1.22	0.73
NP_004360.2	COL6A3	4	2359	NP_004360.2|NP_476508.2|NP_476506.3|NP_476505.3	73.5	7.1	3859.82	collagen alpha-3(VI) chain isoform 1 precursor GN=COL6A3	210	202	194	196	-1.1	-0.67	-2.04	-0.44	-0.59	-2.21	1.23	-1.06	-0.73	-1.31	0.75	-0.25	1.78	2.17	-1.05	-1.28	-1.82	-0.4	-0.65	-2.67	-0.59	-0.53	-1.65	2.87	2.05	-1.16	0.92	0.41	1.81	3.02	-0.99	-0.87	-2.55	-0.42	-0.23
NP_001177984.1	ERVV-2	4	9	NP_001177984.1|NP_689686.2	3.7	9062.1	22.88	endogenous retrovirus group V member 2 Env polyprotein precursor GN=ERVV-2	3	2	2	2	0.77	-2.1	-0.49	-3.85	-0.88	-0.52	-4.78	-1.35	-1.42	-0.42	-0.99	0.32	1.37	3.31	1.09	0.77	0.94	-4.34	-0.96	-2.07	-0.24	-0.55	-0.43	2.32	0.05	-1.78	-1.46	-1.78	0.35	1.01	-0.99	-0.17	-1.78	1.67	-0.15
NP_056417.2	TOR1AIP1	4	224	NP_056417.2	64.3	1081.2	546.4	torsin-1A-interacting protein 1 isoform 2 GN=TOR1AIP1	32	30	29	32	1.34	1.96	0.32	-0.13	0.41	0.17	0.64	-0.35	0.33	-0.24	-0.51	1.24	1.08	0.73	-0.19	0	-0.09	-0.21	-0.23	-0.53	-0.22	0.36	1.24	0.67	0.03	-0.59	-0.28	0.19	0.17	-0.79	-0.22	0.3	0.58	1.12	-0.21
NP_001116847.1	HIST2H3D	4	115	NP_001116847.1|NP_003484.1|NP_001013721.2	60.2	5679.1	123.49	histone H3.2 GN=HIST2H3D	8	8	8	9	0.47	2.3	1.37	2.31	0.38	0.02	-1.32	0.79	0.42	-0.08	1.58	0.37	2.38	-0.29	-0.26	-2.53	-1.57	0.25	0.08	-0.33	0.22	-0.71	-0.13	-0.06	-0.97	0.49	2.14	-1.23	-1.24	-1.77	-0.96	-1.6	-1.54	0.22	0.12
NP_000934.1	PPIC	4	64	NP_000934.1	51.8	5691.1	122.69	peptidyl-prolyl cis-trans isomerase C precursor GN=PPIC	8	8	7	7	1.13	1.05	0.99	-1.09	0.76	0.86	0.49	-0.88	0.43	0.21	1.37	0.37	0.17	-0.91	-1.56	2.82	1.84	-0.53	-0.96	-0.26	-0.39	1.93	2.59	-1.38	-0.54	-0.1	-0.92	0.14	-0.2	-0.67	0.85	0.32	-0.39	0.47	-0.39
NP_476429.2	KRT3	4	102	NP_476429.2	20.3	110.13	228.93	keratin, type II cytoskeletal 3 GN=KRT3	11	16	11	11	1.84	-0.24	-0.39	-1.46	-0.62	-1.35	-0.18	-1.52	1.02	-0.17	-0.51	0.43	-0.43	-1.2	-1.65	-0.89	1.44	-3.04	-3.37	-5.28	-3.32	0.85	-0.11	-1.23	0.11	0.2	-1.26	-1.47	0.87	0.46	0.17	-2.4	-1.49	-1.7	-0.96
NP_009167.1	CHP1	4	78	NP_009167.1	73.8	3888.1	220.52	calcineurin B homologous protein 1 GN=CHP1	12	12	13	12	1.93	1.98	0.08	-1.02	0.29	1	-0.64	-1.44	0.31	0.08	0.82	1.22	0.77	-0.47	-0.04	-0.63	-1.39	0.23	-0.93	0.35	-0.48	1.47	0.76	0.59	0.46	-0.16	-0.39	-0.58	1.24	0.48	0.74	-0.2	-0.65	-0.85	-0.94
NP_006347.1	ATP5H	4	182	NP_006347.1|NP_001003785.1	79.5	3462.1	248.83	ATP synthase subunit d, mitochondrial isoform a GN=ATP5H	12	15	15	12	1.52	1.29	0.57	-0.87	-0.18	0.19	-0.43	-0.7	1.28	0.11	0.64	0.12	-0.05	-0.97	0.02	0.99	1.42	-1.08	-1.48	-0.93	-0.98	1.36	0.76	0	-0.35	0.1	-0.54	-0.29	0.59	-0.5	1.42	-0.37	-0.77	-0.4	-0.71
NP_001142.2	SLC25A4	4	204	NP_001142.2	62.7	2231.3	329.6	ADP/ATP translocase 1 GN=SLC25A4	19	18	18	19	-1.54	-2.42	-1.3	1.07	-0.56	-1.14	-2.27	0.18	-1.76	-2.09	-1.99	2.52	1.57	-0.59	1.39	-2.19	-0.74	1.92	1.32	0.77	1.98	-2.1	-2.59	1.29	1.19	-1.19	1.72	-0.41	-1.72	-1.39	-1.03	-1.72	0.53	0.03	0.98
NP_001685.1	ATP6V0C	4	14	NP_001685.1	16.1	8727.1	27.86	V-type proton ATPase 16 kDa proteolipid subunit GN=ATP6V0C	2	2	2	2	-0.42	-2.14	-0.91	1.89	-1.23	-1.33	-3.07	-0.23	-0.29	-0.45	-0.67	-0.05	1.81	1.29	-0.43	-1.49	-0.65	-0.76	1.71	-2.88	0.72	0.01	1	1.79	2.46	-0.84	0.3	0.24	-2.46	0.67	-1	-0.97	2.63	-0.25	1
NP_002194.2	ITGA2	4	149	NP_002194.2	41.1	875.1	607.09	integrin alpha-2 precursor GN=ITGA2	32	25	20	28	0.67	-0.32	-1.05	0.35	-0.15	-0.29	-1.53	-1.64	-0.69	-0.2	0.57	1.99	3.73	0.32	-1.67	-0.22	-0.38	0.08	0.78	-0.35	0.03	0.23	-0.97	-1.99	-0.89	0.37	1.74	0.75	1.13	2.24	-0.11	0.52	0.22	0.8	0.91
NP_001093639.1	IMMT	4	385	NP_001093639.1	75.5	265.1	986.67	MICOS complex subunit MIC60 isoform 2 GN=IMMT	50	48	51	50	0.17	0.52	0.12	0.65	0.23	-0.21	0.09	0.12	-0.83	-0.44	-1.83	1.51	1.13	0.26	1.41	-0.31	0.43	0.72	0.49	0.35	0.59	-0.98	-0.4	0.91	0.4	-0.22	0.56	-0.17	-1.54	-1.71	-0.43	-1.4	0.17	-0.57	-0.12
NP_003864.4	NRP1	4	145	NP_003864.4|NP_001231902.1|NP_001231901.1|NP_001316997.1|NP_001019799.1|NP_001019800.1	54.3	779.1	637.11	neuropilin-1 isoform a precursor GN=NRP1	31	30	25	24	0.74	-0.1	-1.08	0.44	-0.5	-0.62	0.34	-1.38	-0.29	-0.98	-0.09	0.85	0.05	0.65	-0.6	0.89	-0.16	0.04	-0.16	-1	-0.42	0.9	1.4	0.7	0.05	-1.02	-0.04	0.46	0.15	1.01	0.73	0.97	0.34	1.4	0.75
NP_001598.1	ACAA1	4	188	NP_001598.1|NP_001123882.1	71.6	2146.1	369.98	3-ketoacyl-CoA thiolase, peroxisomal isoform a GN=ACAA1	17	16	17	18	2.32	2.2	0.1	-1.39	-1.79	-1.19	0.67	-0.06	0.97	0.73	-0.43	1.7	0.41	0.09	-1.09	1.71	2.02	-1.64	-2.93	-1.91	-1.64	0.09	-0.76	1.09	-1.03	1.35	-1.03	-0.36	0.67	-1.17	1.24	-0.35	-0.26	0.25	-1.18
NP_055688.1	LPGAT1	4	27	NP_055688.1	25.1	5602.1	127.35	acyl-CoA:lysophosphatidylglycerol acyltransferase 1 GN=LPGAT1	8	6	5	6	-0.51	-1.65	-1.72	1.48	-0.88	-1.71	-2.79	1.03	-0.61	-0.73	-0.16	2.47	1.13	-0.44	-0.99	-0.17	0.45	0.23	-0.73	-0.6	0.75	-0.93	-0.19	0.12	1.24	-0.31	1.09	0.51	2	1.07	0.29	0.97	-0.07	1.07	0.56
NP_001333642.1	SGCE	4	26	NP_001333642.1|NP_001333644.1|NP_001092871.1|NP_001092870.1|NP_003910.1|NP_001333646.1|NP_001333648.1|NP_001288068.1|NP_001333649.1	31	5260.1	144.35	epsilon-sarcoglycan isoform 5 GN=SGCE	8	6	6	5	-0.16	-0.85	-0.79	0.09	0.09	-0.55	0	-1.35	-0.12	-1.01	0.46	-0.07	0.48	-0.26	-0.73	0.14	-0.07	-0.19	-0.03	-1.16	-0.5	0.84	1.86	0.12	0.24	-1.35	-0.39	1.61	0.52	1.67	-0.18	1.52	0.29	1.47	0.66
NP_003130.2	SRPRA	4	158	NP_003130.2|NP_001171313.1	64.8	1107.1	544.23	signal recognition particle receptor subunit alpha isoform 1 GN=SRPRA	30	25	26	27	0.17	0.3	-0.67	1.39	-0.53	-0.95	0.83	-0.5	-1.33	-0.98	-0.41	2.13	1.42	0.62	-0.26	-0.17	-0.07	0.99	0.23	0.02	1	-0.8	-0.43	0.97	1.75	-0.72	1.11	0.39	-0.07	0.34	-1.13	-0.27	-0.36	0.3	0.27
NP_066553.3	NDUFV3	4	150	NP_066553.3	58.1	1599.1	445.36	NADH dehydrogenase [ubiquinone] flavoprotein 3, mitochondrial isoform a precursor GN=NDUFV3	23	24	20	26	1.54	1.67	0.54	-1.13	0.35	0.47	-0.31	-0.62	1.14	0.58	1.15	0.34	0.34	-0.94	-0.32	0.36	0.29	-0.59	-0.86	-0.58	-1.01	1.25	0.65	0.88	0.05	0.35	-0.66	-0.7	0.89	0.34	2.02	-0.95	-1.78	-0.97	-1.85
NP_002113.2	HLA-DQA1	4	26	NP_002113.2	21.5	6635.2	69.48	HLA class II histocompatibility antigen, DQ alpha 1 chain precursor GN=HLA-DQA1	5	5	5	5	0.87	0	-3.91	-4.09	-2.11	-1.45	-4.38	3.05	2.25	-1.19	0.16	-0.21	-1.71	-5.07	-1.76	-2.58	-3.28	-1.24	-2.98	-2.84	-2.28	1.58	1.27	4.37	-0.24	-0.92	-3.28	0.77	2.63	2.86	1.14	-3.1	-2.84	-0.85	-2.95
NP_001254476.1	ARFRP1	4	46	NP_001254476.1|NP_001254475.1|NP_001128230.1|NP_001254473.1|NP_001254474.1	62.6	4886.1	163.1	ADP-ribosylation factor-related protein 1 isoform a GN=ARFRP1	9	9	10	8	1.7	0.87	0.08	-0.57	0	0.31	0.12	-0.53	0.45	0.45	0.2	1.49	0.12	-0.82	0.04	1.35	2.16	0.08	-0.23	0.23	0.08	-0.18	-0.22	0.56	-0.32	0.55	0.06	-0.96	0.15	-0.18	0.18	-0.75	0.02	0.15	-0.98
NP_001299801.1	COX20	4	16	NP_001299801.1|NP_001299800.1|NP_001299802.1|NP_001299803.1	30.7	6877.1	74.81	cytochrome c oxidase protein 20 homolog isoform 2 GN=COX20	3	3	4	4	0.97	0.5	-0.96	-0.83	0.88	0.1	-1.69	-0.94	-0.81	-0.79	-1.15	1.97	0.39	-1.38	0.56	-0.05	0.65	1.88	0.52	2	1.17	-0.66	-0.65	0.21	0.65	-0.27	0	-0.46	0.61	-0.77	-0.51	-0.72	-1.25	0	-1.08
NP_000849.1	GUK1	4	91	NP_000849.1	78.1	3424.2	245.06	guanylate kinase isoform b GN=GUK1	14	13	11	14	2.52	2.12	-1.05	-1.44	-0.59	0.17	-0.43	-1.91	-0.78	-0.04	0.32	2.47	1.35	-0.47	-0.3	-0.46	-0.85	-0.44	-1.22	0.4	-0.34	1.29	0.67	-1.47	-1.83	-0.16	-0.47	-0.51	-0.02	-0.87	2.42	0.62	0.36	-1.37	-0.19
NP_004322.1	BNIP3L	4	16	NP_004322.1|NP_001317420.1	26.4	6351.2	69.13	BCL2/adenovirus E1B 19 kDa protein-interacting protein 3-like isoform 1 GN=BNIP3L	2	2	5	4	0.14	0.48	1.21	-0.35	-0.82	-0.8	-0.64	1.47	1.75	0.17	1.33	0.14	0.12	-0.5	-0.36	-0.51	-1.46	-0.63	-1.09	-1.67	-1.19	0.8	-0.19	-0.62	0.86	0.53	1.97	0.1	0.26	0.85	0.25	-0.42	0.75	0.85	0.44
NP_064555.2	NCLN	4	69	NP_064555.2|NP_001308392.1	41.7	2411.1	342.65	nicalin isoform 1 precursor GN=NCLN	20	12	14	12	-0.93	-2.08	-1.96	0.98	-0.18	-0.83	-1.84	-0.73	-1.59	-1.64	-0.57	1.88	0.87	-0.44	-0.28	-1.47	-1.15	1.48	1.25	0.47	1.99	-1.35	-0.38	0.76	2.35	-0.29	1.76	0.29	0.41	0.63	-0.83	-0.2	-0.51	0.22	0.31
NP_037379.1	HTRA2	4	82	NP_037379.1|NP_001308656.1|NP_001308657.1|NP_659540.1	45.1	2266.2	306.78	serine protease HTRA2, mitochondrial isoform 1 preproprotein GN=HTRA2	13	15	14	15	1.53	0.65	0.94	-0.91	-0.76	0.31	-0.55	-1.17	-0.07	1.32	0.53	0.89	1.06	-0.29	0.37	0.1	-0.67	-0.57	-0.23	-0.53	-0.69	1.03	0.97	0.06	-0.62	1.8	0.3	-1.4	0.5	-0.06	0.88	-0.03	0.1	0.32	-0.64
NP_808818.1	ARMCX2	4	44	NP_808818.1	44.9	3195.1	267.38	armadillo repeat-containing X-linked protein 2 GN=ARMCX2	12	10	11	9	0.77	0.58	-1.21	0.39	0.59	-0.24	-0.09	-1.2	-0.99	-0.82	-0.6	2.34	2.07	-0.29	-0.64	-0.65	-1.1	1.01	1.69	0.98	1.64	-0.97	-0.94	-0.76	-0.54	-0.94	1.07	0.94	1.59	0.95	-1.51	0.07	-0.22	-0.25	0.02
NP_055199.1	ACAD8	4	87	NP_055199.1	63.8	2364.1	347.38	isobutyryl-CoA dehydrogenase, mitochondrial GN=ACAD8	21	13	17	18	0.6	1.83	0.1	-0.11	-0.91	-0.85	0.21	1.76	0.76	-0.08	-2.33	1.67	1.73	0.15	1.59	-0.22	-0.2	-0.78	-1.32	-1	-1.46	-1.2	-0.73	1.26	-0.3	-0.45	0.09	-0.36	-1.94	-1.96	-1.06	-1.52	-1.01	-1.27	-0.85
smORF_G059531	NCBP2-AS2	4	16	NP_001342172.1|smORF_G059531	58.5	7384.1	57.6	NCBP2-AS2 lncRNA	3	3	5	2	2.14	3.47	0.83	-0.39	-1.38	0.54	0.61	0	-0.4	1.06	-0.64	1.56	0.29	-0.82	-0.04	-0.26	-1.71	-0.21	-0.1	-0.7	-0.18	1.29	0.11	-2.11	-1.05	1.37	-1.57	-0.79	-0.54	0	-0.07	-0.05	0.51	1.25	0.29
NP_001207417.1	CDH13	4	96	NP_001207417.1|NP_001248.1|NP_001207418.1|NP_001207419.1|NP_001207420.1|NP_001207421.1	35	2235.1	360.64	cadherin-13 isoform 2 GN=CDH13	15	17	17	20	0.39	-0.97	0.47	-0.87	-0.21	1.31	-1.69	-3.28	-0.47	-0.29	1.6	-0.98	-0.99	-1.2	-0.04	0.1	-0.88	-1.01	-0.52	-1.67	-1.27	1.15	-0.43	-1.44	-0.67	0.39	-0.97	1.08	0.52	1.71	2.23	0.62	-0.55	0.17	0.19
NP_055965.1	RFTN1	4	144	NP_055965.1	60.8	1170.1	527.87	raftlin GN=RFTN1	25	22	28	28	-0.64	0.12	-0.71	0.59	1.06	-0.07	0.25	-0.5	-1.21	-0.97	-0.2	0.43	0.84	0.38	0.28	-0.34	-1.17	1.94	1.3	1.26	1.11	-0.27	0	1	0.57	-0.74	0.3	0.02	-0.09	0.89	-0.84	-0.25	-0.31	0.5	0.1
NP_065849.1	USP35	4	10	NP_065849.1	6.1	8332.1	34.65	ubiquitin carboxyl-terminal hydrolase 35 GN=USP35	3	2	2	2	-1.31	-2.02	-2.16	1.76	-2.23	-0.95	-1.29	-0.65	-1.23	-1.4	-0.51	1.1	1.28	3.11	1.18	-2.1	-1.12	-0.61	-1.43	-0.91	-1.41	-1.52	1.35	-0.97	-0.38	-1.88	5.53	0.6	-0.46	1.23	-1.64	-1.97	0.67	-0.95	0.66
NP_001793.1	CDR2	4	45	NP_001793.1	46.9	3695.1	233.76	cerebellar degeneration-related protein 2 GN=CDR2	7	10	10	12	0.78	0.87	-0.1	-1.87	0.62	1.37	-2.02	0.15	0.62	1.65	0	0.41	0.14	-3.58	0.21	0.82	-0.11	-0.34	0.13	0.49	0.24	1.01	-0.16	0.35	-0.97	2.19	0.45	-0.58	-0.78	-0.18	0.92	0.22	0.17	0.15	-0.5
NP_005752.1	PLXNC1	4	118	NP_005752.1	31.7	884.1	605.27	plexin-C1 precursor GN=PLXNC1	29	29	28	21	-0.22	0.18	-0.93	1.35	-0.29	-1.42	-0.03	-1	-0.71	-1.59	0.62	0.3	0.89	1.76	-1.05	-0.34	-0.43	0.27	0.49	-0.86	-0.22	0.54	1.13	0.44	0.38	-1.33	-0.13	1.49	0.98	2.46	-0.88	-0.27	-0.6	0.35	-0.08
NP_008980.1	BTN2A1	4	25	NP_008980.1|NP_001184162.1|NP_510961.1|NP_001184163.1	25.2	5184.1	147.36	butyrophilin subfamily 2 member A1 isoform 1 precursor GN=BTN2A1	4	5	7	6	0.06	0.04	-0.3	0.2	0.67	-0.19	-0.28	-0.35	-1	-0.46	-0.02	0.62	0.58	0.35	0.28	-0.48	-0.2	1.08	0.83	0.23	0.48	0.23	0.89	-0.09	1.29	-1	0.04	0.07	-0.96	0.95	-0.17	1.55	1.01	1.92	0.79
NP_001971.2	STX2	4	15	NP_001971.2|NP_919337.1|NP_001337978.1|NP_001337979.1|NP_001337980.1|NP_001337981.1	22.2	6539.1	87.21	syntaxin-2 isoform 1 GN=STX2	5	3	4	3	-0.03	-0.24	-0.94	0.33	0.41	-0.31	0.52	-1.35	-0.78	-0.28	0.16	0.83	1.52	0.47	-0.66	0.12	-0.58	0.17	0.34	-0.33	-0.21	-0.76	-0.13	-0.15	0.73	-0.9	0.19	1.42	-0.2	-0.02	0.14	1.1	-0.17	0.6	0.46
NP_078970.3	ADGB	4	12	NP_078970.3	2	9134.1	21.99	androglobin GN=ADGB	3	2	2	3	0.36	0.28	0.24	-1.41	-1.73	0.22	0.31	0.23	0.69	1.8	1.05	-0.66	-0.46	-0.12	-0.64	0.19	0	-2.61	-0.03	-1.93	-0.61	1.83	1.46	1.67	-0.3	1.37	-0.17	-2.31	-1.04	-0.67	0.99	-1.87	0.14	1.07	-0.5
NP_055182.3	FAM162A	4	36	NP_055182.3	46.1	5281.1	143.21	protein FAM162A GN=FAM162A	7	6	8	7	-0.21	-0.62	0.05	0.7	-1.7	-0.9	0.12	1.23	-0.28	-0.36	-1.35	0.78	0.92	-0.03	0.84	0.22	-0.34	-0.38	0.29	-1.02	-0.08	0.05	-0.3	1.99	2.05	-0.04	0	-0.26	0.72	0.46	0.17	-0.77	0.96	1.12	0.64
NP_000108.1	EMD	4	101	NP_000108.1	81.8	2990.1	284.7	emerin GN=EMD	15	15	15	16	0.29	-0.85	-1.32	0.72	-0.53	-1.07	-1.66	-0.94	-0.97	-0.58	-0.87	1.85	0.63	0.06	0	-0.34	-0.99	0.04	0.1	-0.6	1.14	-0.31	-0.59	1.67	1.92	0.12	1.05	0.72	0.35	0.99	-0.66	0.2	-0.19	0.8	0.25
NP_037522.1	TMEM2	4	64	NP_037522.1|NP_001129292.1|NP_001336713.1	24.6	1970.1	393.11	cell surface hyaluronidase isoform a GN=TMEM2	16	12	17	15	-0.22	0.2	0	1.09	0.32	-0.66	-0.55	-0.47	-0.02	-1.2	0.02	0.89	1.35	-0.12	0.21	-0.34	0.02	0.99	0.83	0.33	0.31	-0.18	-0.11	0.65	0.49	-1.16	0.67	0.46	-0.33	0.34	-0.39	0.05	0.14	0.7	0.67
NP_001335660.1	KIDINS220	4	49	NP_001335660.1|NP_001335661.1|NP_001335658.1|NP_065789.1|NP_001335663.1|NP_001335664.1|NP_001335665.1|NP_001335667.1|NP_001335669.1|NP_001335670.1|NP_001335674.1	18.8	2742.1	308.02	kinase D-interacting substrate of 220 kDa isoform 3 GN=KIDINS220	19	6	12	6	-0.6	-0.26	-1.16	0.04	-0.29	-0.21	-0.89	-0.06	-0.66	-0.74	-0.02	2.57	1.13	-0.62	0.32	-0.77	-0.65	0.25	0.44	-0.37	0.85	-0.98	-0.78	0.62	1.81	-1.23	-0.06	0.75	1.07	1.11	-0.7	1.15	0.46	1.15	0.79
NP_001093640.1	IMMT	4	382	NP_001093640.1	75.2	265.2	973.32	MICOS complex subunit MIC60 isoform 3 GN=IMMT	50	48	51	51	0.17	0.54	0.12	0.63	0.26	-0.21	0.15	0.09	-0.85	-0.41	-1.77	1.51	1.13	0.26	1.41	-0.36	0.36	0.74	0.49	0.37	0.59	-0.97	-0.4	0.91	0.38	-0.18	0.6	-0.19	-1.54	-1.75	-0.43	-1.4	0.17	-0.55	-0.12
NP_112192.2	UNC93B1	4	17	NP_112192.2	15	6409.1	92.38	protein unc-93 homolog B1 GN=UNC93B1	3	4	6	2	-1.28	-1.37	-1.23	1.7	0.03	-1.25	-2.73	-1.38	-2.65	-2.09	-0.99	1.26	0.07	-0.5	-0.84	-1.32	-1.89	1.5	1.92	0.02	2.34	-0.89	1	1.55	3.99	-1.14	0.47	-0.31	-0.33	1.23	-1.16	-0.12	-1.3	0.17	0.39
NP_001026881.1	ERGIC1	4	66	NP_001026881.1	48.6	4448.1	186.54	endoplasmic reticulum-Golgi intermediate compartment protein 1 GN=ERGIC1	11	10	10	11	-0.77	-1.84	-1.18	1.39	-2.29	-2.33	-1.84	-1.23	-1.64	-0.52	0.39	2.06	0.31	0.12	-1.52	-0.7	-0.22	-0.99	-1.25	-1.98	-0.16	-0.78	-1.67	0.94	1.7	0.78	2.36	0.55	3.07	1.23	-0.4	1.32	1.16	2.62	1.16
NP_001333393.1	ANO10	4	71	NP_001333393.1|NP_060545.3|NP_001333392.1|NP_001333394.1|NP_001191763.1|NP_001191760.1|NP_001333398.1|NP_001191762.1	28.8	3082.1	276.6	anoctamin-10 isoform 7 GN=ANO10	14	12	13	11	-1.01	-2.92	-2.98	1.11	-1.58	-2.42	-2.94	-0.7	-1.97	-1.76	-1.12	2.27	0.51	-1.17	-0.81	0.12	0.65	0.63	-0.83	-0.56	1.24	-1.66	-0.84	4.19	3.05	0.45	1.95	0.14	0.37	0.65	-0.58	-0.05	-0.79	0.8	0.4
NP_001784.2	CDH3	4	92	NP_001784.2|NP_001304125.1|NP_001304124.1	43.6	1593.1	433.88	cadherin-3 isoform 1 preproprotein GN=CDH3	17	23	19	17	0.89	-0.22	0.56	0.22	2.55	2.01	-3.4	-4.25	-1.85	-1.22	-0.55	0.76	2.31	-2.32	1.67	-1.23	-2.38	1.71	1.92	2.16	1.45	1.09	0.11	-4.31	-2.91	-1.41	-1.72	-1.95	-0.35	1.77	-0.92	-1.55	-2.46	-2.35	-1.73
NP_056377.1	UBXN7	4	106	NP_056377.1	63.3	1964.1	393.72	UBX domain-containing protein 7 GN=UBXN7	22	18	17	18	2.27	1.94	1.96	-0.2	0	0.62	-0.67	-0.23	0.48	0.82	-0.21	1.95	1.85	-0.88	0.3	-0.58	-0.22	-0.97	-0.29	-0.23	-0.24	-0.08	-0.22	-1.23	-1	0.16	-0.24	-1.13	-0.39	-1.09	0.25	-0.55	-0.55	-0.4	-0.71
NP_000484.2	COL10A1	4	145	NP_000484.2	68.6	1476.1	464.03	collagen alpha-1(X) chain precursor GN=COL10A1	28	28	19	28	0.42	-0.42	-1.25	-2.92	-1.67	1.02	-4.51	-1.88	-0.81	-0.46	0.51	-0.27	-1.11	-3.78	-2.49	2.05	0.67	-2.19	-2.54	-2.07	-1.08	-0.07	-1.08	-2.52	1.4	-1.45	0.71	0.7	-0.3	4.4	-0.14	2.15	0.99	3.37	0.66
NP_612510.1	TECR	4	48	NP_612510.1|NP_001308099.1	29.5	5124.1	150.32	very-long-chain enoyl-CoA reductase isoform 1 GN=TECR	10	9	9	10	-1.75	-3.02	-0.89	1.46	-0.76	-1	-1.78	-0.15	-1.57	-1.15	-0.62	1.83	0.89	-0.12	0.06	-0.87	-0.36	0.57	0.73	0.4	1.8	0.13	2.13	0.5	2.94	-2.25	-0.21	-0.41	0.78	0.97	-0.74	-1.4	-1.06	0.6	0.1
NP_060708.1	AGK	4	115	NP_060708.1	64.9	2036.1	383.63	acylglycerol kinase, mitochondrial precursor GN=AGK	21	20	21	21	0.78	1.13	0.83	0.28	-0.03	0	0.61	0.41	-0.16	-0.32	-1.63	1.62	0.63	0.12	1.5	0.58	1.64	0.13	0.18	-0.02	-0.08	-0.77	-0.11	0.35	-0.43	-0.61	-0.43	-0.89	-1.39	-1.79	-0.47	-1.67	0.07	-0.1	-0.93
NP_006293.2	MOGS	4	164	NP_006293.2|NP_001139630.1	53.6	724.1	659.04	mannosyl-oligosaccharide glucosidase isoform 1 GN=MOGS	32	30	31	28	-0.83	-1.83	-0.69	0.94	-0.06	-0.5	-0.18	-1.11	-1.52	-0.78	-0.75	1.47	0.84	0.47	0.43	-0.24	-0.54	1.33	0.88	0.74	1.28	-0.46	0.03	1.03	1.73	-0.22	0.24	0.24	0.7	0.71	-0.98	0.75	0.14	0.82	0.15
NP_005995.2	UQCRH	4	65	NP_005995.2|NP_001284494.1|NP_001284495.1|NP_001083060.1	72.5	6303.1	96.16	cytochrome b-c1 complex subunit 6, mitochondrial isoform 1 precursor GN=UQCRH	5	5	5	5	1.39	0.91	-0.08	-2.02	-0.21	0.5	-0.89	-1.91	0.73	1.03	1.58	0.23	0.05	-1.55	1.56	0.75	0.36	0.15	-0.78	0.21	-0.37	0.58	-1.19	1.14	-0.27	0.96	-0.52	-1.2	-0.17	-0.77	1.46	-0.77	-1.16	-1.22	-0.58
NP_060375.4	TMCO3	4	23	NP_060375.4|NP_001336673.1|NP_001336675.1|NP_001336670.1|NP_001336671.1|NP_001336674.1|NP_001336672.1	15.5	5900.1	112.69	transmembrane and coiled-coil domain-containing protein 3 isoform 1 precursor GN=TMCO3	6	5	5	6	0.01	-1.29	-1.1	1.52	-0.26	-0.76	-3.31	0.15	-0.85	-1.45	-0.23	2.8	1.16	-0.59	-2.94	-2.22	-0.79	0.97	1.32	0.47	1.98	-1.58	-1.81	3.11	2.1	-1.14	2.89	-1.35	2.28	0.28	-0.76	0.55	-1.01	0.77	0.89
NP_006261.1	RRAS	4	77	NP_006261.1	71.1	4324.1	193.78	ras-related protein R-Ras GN=RRAS	12	11	11	11	0.32	-0.58	-0.03	0.41	-0.5	0.09	-0.83	-0.47	0.42	-0.78	0.44	0.59	0.31	-0.06	0.02	0.26	-1.12	0.08	0.34	-1.12	-0.61	1.03	0.65	0.35	0.32	-0.45	-0.32	0.36	0.2	1.31	0.73	0.62	-0.17	1.3	0.42
NP_001258851.1	SEC11A	4	50	NP_001258851.1|NP_055115.1|NP_001258849.1|NP_001258850.1|NP_001258848.1|NP_001258847.1	23.2	6450.1	90.8	signal peptidase complex catalytic subunit SEC11A isoform 3 GN=SEC11A	6	6	6	6	-0.8	-1.77	-1.13	1.48	-0.09	-1.07	-0.89	-0.35	-1.04	-1.11	-0.89	1.26	0.7	0.38	-0.41	-0.82	-0.4	1.2	1.01	0.07	1.28	-1.12	-0.3	1.14	1.92	-0.29	1.01	1.08	-0.04	0.73	-0.95	-0.05	-0.67	0.5	0.31
NP_000387.1	CTSK	4	97	NP_000387.1	53.1	3936.1	217.04	cathepsin K preproprotein GN=CTSK	11	11	11	14	1.25	2.42	0.12	0.15	2.46	0.95	3.16	-1.91	0.45	-0.44	0.94	0.12	1.47	1.47	-1.76	1.13	0.83	0.17	0.05	0.35	-0.29	1.2	1.51	-0.44	-0.62	-0.61	-1.57	0.72	-0.17	0.34	0.34	0.07	-1.16	-0.87	-0.96
NP_005969.1	S100A2	4	24	NP_005969.1	43.2	6896.1	74.24	protein S100-A2 GN=S100A2	5	4	4	5	4.99	5.38	1.38	-0.48	-2.38	-1.49	-5.61	-3.08	-1.75	-3.65	-3.78	5.61	5.97	-5.72	-3.48	-1.59	-1.89	-6.91	-8.82	-8.54	-5.51	-3.18	-8.58	-4.31	-3.1	-2.19	-2.47	-2.24	-0.72	1.69	-3.19	-1.42	-5.83	-7.62	0.21
NP_002405.1	CD99	4	86	NP_002405.1|NP_001308299.1|NP_001116370.1|NP_001308296.1	49.1	5775.1	118.53	CD99 antigen isoform a precursor GN=CD99	6	5	6	5	0.73	1.07	1.32	-0.24	0.65	1.16	-0.46	-1.23	-0.33	0.67	1.42	0.14	0.14	-0.41	-0.86	0.48	0.29	-0.48	0.7	-0.72	-0.56	2.36	0.97	-0.94	-0.16	0.25	-0.21	-1.23	-0.59	0.58	1.4	-0.55	0.48	0.8	-0.06
NP_001488.2	B4GALT1	4	73	NP_001488.2	39.6	3877.1	220.87	beta-1,4-galactosyltransferase 1 GN=B4GALT1	12	10	12	12	1.97	0.99	0.1	-0.35	-1.2	-0.26	-1.87	-1.14	-0.24	-0.41	0.55	2.04	0.43	-1.32	-0.09	0.84	0.13	1.05	0.29	0.53	0.84	0.34	-0.57	-0.23	0.22	-0.51	-0.6	-0.43	0.98	0.87	0.03	0.55	0.34	0.8	0
NP_004996.1	NDUFB9	4	62	NP_004996.1|NP_001298097.1|NP_001265575.1|NP_001265574.1	65.9	4305.1	195.24	NADH dehydrogenase [ubiquinone] 1 beta subcomplex subunit 9 isoform 1 GN=NDUFB9	8	10	10	10	0.93	1.81	0.46	-0.24	0.88	0.29	0.49	-0.18	-0.09	0.3	0.02	0.67	0.48	0.09	0.28	0.22	0.45	-0.13	-0.05	-0.56	-0.56	0.2	-0.13	0.12	0.73	0.14	0.13	-0.48	-0.11	-0.54	1.17	-1.57	-1.47	-0.77	-1.08
NP_001339059.1	ZNF415	4	13	NP_001339059.1|NP_001339065.1|NP_001129510.2	7.7	8124.1	38.47	zinc finger protein 415 isoform 5 GN=ZNF415	3	2	2	4	0.36	-0.38	-2.09	-0.85	-0.82	-0.66	3.43	-1.76	-0.66	-0.32	-0.75	-0.34	2.51	4.84	-0.92	-6.91	-3.17	-1.85	0.75	-3.07	-3.48	-1.52	-5.5	0.09	-0.92	1.68	0.82	-2.22	2.96	3.63	-2.17	-1.72	-9.39	-6.69	-1.46
NP_001245250.1	TP53I11	4	20	NP_001245250.1|NP_001305316.1	22.2	6944.1	72.61	tumor protein p53-inducible protein 11 isoform a GN=TP53I11	4	5	5	4	-0.65	-2.68	-0.52	1.22	-1.29	-1.76	-2.02	0.44	-1.21	-0.53	-0.27	1.86	0.05	-0.91	-2.17	0.55	0.38	0.13	-0.44	-0.49	0.55	-0.81	-1.32	0.32	1.56	1.57	1.03	-0.6	1.54	0.6	0.22	0.1	-0.14	1.55	-0.02
NP_055217.2	UQCRQ	4	30	NP_055217.2	54.8	6477.1	89.87	cytochrome b-c1 complex subunit 8 GN=UQCRQ	6	6	6	5	0.49	0.6	-0.3	-0.09	-0.38	-0.8	0.92	-0.18	-0.93	-0.09	-0.67	1.9	0.43	0.41	-1.05	-1.78	-0.7	0.06	0.13	-0.02	0.55	-0.36	-1.16	1.99	1.46	0.55	2.79	-1.06	0.22	-0.1	-0.95	0.15	-0.41	0.37	-0.4
NP_001137146.1	MPC2	4	31	NP_001137146.1	41.7	6545.1	86.95	mitochondrial pyruvate carrier 2 GN=MPC2	3	5	5	5	-1	-1.03	-1.72	0.2	0.65	-0.22	-1.04	-0.15	-1.76	-0.5	-0.75	1.01	0.41	0.15	0.73	-0.26	0.38	1.22	1.74	1.42	2.07	-0.58	-0.35	1.2	0.84	0.41	2.4	-0.22	-0.13	-0.5	-0.81	-0.32	0.12	0.65	0.25
NP_062555.1	CPXM1	4	109	NP_062555.1|NP_001171628.1	46.8	1986.1	390.33	probable carboxypeptidase X1 isoform 1 precursor GN=CPXM1	18	17	18	21	1.3	1.39	-0.29	-1.98	0.85	-0.67	6.07	-0.79	0.35	0.07	2.34	-0.21	1.47	2.96	-1.89	-0.19	-1.17	-1.41	-0.16	-1.4	-1.98	2.17	1.08	-0.06	-1.54	-0.43	-0.96	-0.39	0.54	-0.16	-0.1	-1.07	-2.02	-1.65	-1.81
NP_997528.2	C11orf87	4	21	NP_997528.2	21.3	8593.1	29.98	uncharacterized protein C11orf87 precursor GN=C11orf87	3	4	3	3	-2.22	2.22	-0.2	4.9	-2.4	-3.06	-4.48	-3.14	-3.41	-0.58	-0.57	-3.35	-1.3	4.22	-5.55	-7.59	-5.33	-1.16	-2.21	-0.26	1.67	-1.98	1.05	-6.25	-4.61	-1.96	6.78	1.73	-4.11	-3	-2.45	-3.52	-2.6	-5.15	2.81
NP_001181.2	BCAT2	4	91	NP_001181.2|NP_001271254.1|NP_001158245.1	49.2	2708.1	311.17	branched-chain-amino-acid aminotransferase, mitochondrial isoform a precursor GN=BCAT2	18	14	15	14	0.49	1.47	-0.49	-0.39	1.67	1.61	0.18	-0.41	-0.45	-1.12	-0.85	1.62	0.79	-0.18	-0.9	1.18	0.56	1.79	2.05	1.49	1.61	1.58	1.59	-0.82	-1.59	-1.7	-0.92	-0.6	0.52	-0.1	0.1	-0.97	-0.43	-0.45	-0.42
NP_001132929.1	BCAP31	4	170	NP_001132929.1|NP_001243376.1	42.8	2201.1	364.67	B-cell receptor-associated protein 31 isoform a GN=BCAP31	22	18	21	19	-0.86	-3.75	-2.43	1.57	-1.67	-2.49	-3.53	-0.82	-1.87	-2.53	-0.34	2.08	0	-1.32	-0.37	-0.82	-0.49	0.42	-0.34	-0.81	0.8	-1.16	-0.73	4.81	2.89	-0.63	0.58	-0.05	0.59	0.71	-0.36	0.05	-1.01	0.97	0.35
NP_060844.2	TMEM106B	4	30	NP_060844.2	32.1	5732.1	120.88	transmembrane protein 106B GN=TMEM106B	8	6	7	4	0.43	-0.83	-0.37	0.22	-1.29	-0.67	-1.72	-1.09	-0.83	-0.38	0.02	1.6	1.64	-0.12	-0.45	-1.61	-0.4	-0.95	-0.7	-0.98	-0.63	0.22	0.05	2.14	1.59	0.37	1.09	-0.92	0.35	1.21	0.65	-0.65	-0.22	-0.1	0.64
NP_001670.1	ATP1B3	4	97	NP_001670.1	59.1	3269.1	261.7	sodium/potassium-transporting ATPase subunit beta-3 GN=ATP1B3	16	11	14	13	-0.22	-0.52	0.22	0.81	0.21	-0.1	-1.66	0.41	0.29	-1.57	0.53	0.53	1.01	-0.47	0.22	-0.05	-0.67	0.82	0.67	0.42	0.55	0.55	0.51	1.5	1.16	-1.08	-0.09	0.17	-0.72	1.03	-0.01	-0.12	-1.11	-0.05	-0.4
NP_055557.2	TM9SF4	4	49	NP_055557.2	27.7	3826.1	225.03	transmembrane 9 superfamily member 4 precursor GN=TM9SF4	11	14	9	9	0.03	-1.33	-1.5	1.17	-1.41	-1.16	-2.97	-1.44	-1.45	-1.64	-0.35	2.4	0.96	-1.17	-1.18	-0.94	-1.12	0.72	0.44	-0.51	2.33	-0.96	-1.65	0.85	1.86	-1.68	2.15	-0.43	2.28	1.09	-0.56	1.25	-0.92	0.95	1.33
NP_001265299.1	MPP2	4	11	NP_001265299.1|NP_001265301.1|NP_001265305.2|NP_001265310.1|NP_001265300.1|NP_001265303.1	9	2311.2	36.1	MAGUK p55 subfamily member 2 isoform 1 GN=MPP2	3	2	4	2	-0.53	-0.14	0.05	-0.07	1.41	0.71	-0.25	-4.34	-1.18	0.09	-0.23	-2.36	-4.87	-0.06	-2.04	4.1	6.36	0.82	-1.06	1.09	-1.12	-0.32	-0.59	0.65	-4.05	-1.04	-1.91	-1.01	-0.17	0.42	-0.3	0.45	0.75	-1.42	-0.94
NP_001275519.1	ZKSCAN7	4	12	NP_001275519.1|NP_001275521.1	6.3	2402.36	51.67	zinc finger protein with KRAB and SCAN domains 7 isoform 1 GN=ZKSCAN7	3	3	2	3	0.71	0.83	0.61	-0.41	0.15	-0.43	-0.25	0.38	0.55	1.04	-1.83	0.85	1.3	-0.94	0.82	0.89	1.6	-1.37	-0.52	-1.67	-0.48	-0.05	-0.43	-2.46	-0.65	-0.69	0.47	-1.61	-1.22	-1.63	0.7	0.27	0.31	0.22	0.75
NP_115829.1	ZNF527	4	12	NP_115829.1	9	2402.37	51.56	zinc finger protein 527 GN=ZNF527	3	3	2	4	0.4	0.14	0.66	1.2	0.15	-0.22	0.49	1.09	0.8	1.01	-2.08	1.51	1.08	0.26	0.82	-0.89	-0.45	1.26	-0.39	0.86	-0.67	-0.23	0.27	-1.26	-0.65	0.57	0.86	-1.25	-1.22	-1.33	-1.16	-1.32	-0.51	-0.82	-0.54
NP_001274278.1	ZNF852	4	14	NP_001274278.1|NP_660276.2	10.3	2402.39	49.23	zinc finger protein 852 GN=ZNF852	3	3	4	3	1.09	0.58	0.69	-0.91	1.06	-0.21	-0.12	0.38	0.8	1.04	-1.83	0.85	0.65	-1.23	0.82	0.89	1.6	-0.86	-1.25	-0.98	-0.67	-0.31	-0.89	-2.46	-0.65	-1.33	-1.85	-1.61	-1.22	-2.12	-0.07	0.27	0.26	0.25	-3.33
NP_009066.2	ZNF79	4	49	NP_009066.2|NP_001273625.1|NP_001273627.1	7.4	2402.61	39.83	zinc finger protein 79 isoform a GN=ZNF79	4	3	2	2	0.97	-0.46	0.78	-0.41	-0.44	-0.12	-0.25	0.38	0.55	1.04	-1.83	0.85	0.65	-0.94	1.41	0.92	1.62	-1.37	-0.52	-1.67	-0.27	-0.05	-0.43	-2.46	-0.65	0.12	-1.29	-1.98	-1.22	-1.63	0.76	-2.77	0.31	-0.03	-2.68
NP_001303956.1	ZNF418	4	13	NP_001303956.1|NP_001303957.1|NP_597717.1|NP_001303959.1|NP_775902.2	9	2402.16	74.98	zinc finger protein 418 isoform a GN=ZNF418	5	2	3	2	0.89	1.35	0.35	-0.28	0.35	-0.88	-0.25	1.06	-0.07	1.1	-1.95	1.35	1.3	-0.62	0.82	0.89	0.2	-1.05	-0.88	-1.4	-0.47	-0.19	-0.67	-0.79	-0.57	0.08	0.86	-0.89	-1.39	-1.88	0.39	-2.55	-0.02	0.1	-0.67
NP_001166244.1	ZNF548	4	18	NP_001166244.1|NP_690873.2|NP_940944.1|NP_001291263.1	11	2402.19	67.44	zinc finger protein 548 isoform 1 GN=ZNF548	5	3	4	2	0.48	-0.5	-2.82	-1.87	-0.79	-1.12	-1.26	0.41	0.42	-1.03	-0.43	1.35	1.3	-0.26	0.82	0.87	0.13	-0.65	-0.83	-1.14	0.42	0.61	-0.81	-0.44	-1.08	0.65	-0.09	-1.66	1.98	4.92	-0.17	-1.55	-2.14	0.32	-0.23
NP_066986.1	RBAK	4	16	NP_066986.1|NP_001158187.1	11.2	2402.12	80.98	RB-associated KRAB zinc finger protein GN=RBAK	7	2	2	3	0.75	1.21	0.61	-0.67	-0.62	-0.17	-0.25	1	0.59	1.1	-1.95	1.21	1.3	-0.94	0.82	0.89	1.37	-1.6	-0.88	-1.67	-0.47	-0.19	-0.67	-1.29	-0.65	0.14	0.92	-0.51	-1.39	-1.88	0.3	-0.5	0.31	-0.03	-0.02
NP_005063.1	SLC12A4	4	30	NP_005063.1|NP_001139433.1|NP_001139435.1|NP_001139436.1|NP_001139434.1	14.6	4473.1	185.28	solute carrier family 12 member 4 isoform a GN=SLC12A4	12	4	7	5	-0.79	-1.81	-2.06	1.2	-0.91	-1.19	-0.98	-1.06	-1.09	-1.36	0.09	1.46	1.3	0	-0.19	-1.08	-1.6	0.63	0.8	-0.53	0.72	-0.57	-0.13	0.21	0.7	-1.16	0.94	1.04	0.59	1.33	-0.48	1.1	0.29	1.35	0.81
NP_064512.1	TUFT1	4	54	NP_064512.1|NP_001288246.1|NP_001119809.1	52	3262.1	262.02	tuftelin isoform 1 GN=TUFT1	13	11	12	12	2.81	0.69	-0.27	-2.57	-2.49	-0.42	-1.84	0.21	0.93	0.13	-2.02	2.13	0.14	-3.43	0.58	2.17	1.82	-1.5	-2.26	-1.19	-0.96	0.18	-2.59	-1.76	0.97	-0.22	-1.52	-2.14	0.83	-0.99	1.28	-1.07	-0.17	-0.1	-2.27
NP_004290.2	ABCB7	4	42	NP_004290.2|NP_001258625.1|NP_001258627.1	35.3	3358.1	255.13	ATP-binding cassette sub-family B member 7, mitochondrial isoform 1 GN=ABCB7	14	7	11	8	-1.56	-2.28	-1.16	1.59	-1.58	-1.12	-2.61	-0.21	-2.33	-1.35	-1.92	2.7	1.66	-0.38	0.96	-0.79	-1.12	1.94	0.83	0.23	2.09	-1.05	-2	1.09	2.02	-1.76	0.62	-0.7	-1.46	-0.48	-0.8	-0.05	-0.02	-1.25	0.5
NP_612366.1	MCU	4	43	NP_612366.1|NP_001257609.1|NP_001257608.1	38.7	4600.1	179.06	calcium uniporter protein, mitochondrial isoform 1 precursor GN=MCU	9	9	9	9	-0.7	-1.13	-1.75	1.5	0.41	-1.33	-0.31	-0.29	-1.89	-2.13	-1.54	2.75	2.07	1.17	-0.56	-0.26	-0.56	1.08	1.92	-0.19	1.19	-1.42	-0.54	0.47	0.59	-1.72	1.18	1.69	-1.33	-0.77	-0.54	-0.4	1.37	1.32	1.79
NP_115613.1	POMK	4	20	NP_115613.1	37.7	6168.1	102	protein O-mannose kinase GN=POMK	3	5	6	3	-0.66	-0.5	-0.13	-0.48	-0.47	0	-0.4	-0.5	-0.57	-0.69	-0.3	1.4	1.57	-0.41	0.69	-0.99	-0.27	1.08	1.37	1.49	2.04	0.3	0.32	-0.76	-0.13	0.16	-0.19	-0.96	0.59	0.52	-0.54	-0.03	-0.17	-1.22	0.52
NP_078868.1	SRD5A3	4	13	NP_078868.1	14.7	7686.1	48.35	polyprenol reductase GN=SRD5A3	3	3	3	3	-1.56	-4.17	-1.99	-0.61	-2.84	-1.9	-5.61	0.65	-0.97	-1.45	-2.08	0.27	-0.29	-2.55	-2.06	-0.99	-0.45	0.27	-1.14	0.26	1.45	-0.94	0.19	3.46	2.99	-0.45	0.43	-0.75	0.57	-0.22	-0.52	-1	-1.3	-0.22	0.13
NP_001243384.1	ZBTB7B	4	56	NP_001243384.1|NP_001239335.1	30.2	4470.1	185.7	zinc finger and BTB domain-containing protein 7B isoform 1 GN=ZBTB7B	12	9	10	11	1.96	1.27	0.94	-0.96	-1.61	-0.42	-2.12	0.76	0.83	1.64	-1.37	1.26	0.26	-2.2	1.2	0.94	1.37	-1.6	-2.02	-1.56	-0.88	-0.38	-2.13	-1.47	-0.59	0.84	-0.3	-2.91	-0.52	-2.66	1.07	-0.72	0.82	1.35	-0.94
NP_569057.1	COLEC12	4	43	NP_569057.1	26.4	3791.1	227.26	collectin-12 GN=COLEC12	15	10	9	9	0.58	-0.46	-1.48	-0.24	-0.82	-1.99	2.85	-0.91	-0.4	-1.4	-0.05	1.28	2.38	1.82	-1.16	0.89	0.61	-0.27	-0.78	-2.3	-0.96	1.17	0.59	0.41	-1.4	-1.98	-1.5	2.29	-0.13	0.77	-0.84	-0.62	-1.98	-0.82	-0.58
NP_002267.2	KRT19	4	1125	NP_002267.2	96.2	385.1	858.96	keratin, type I cytoskeletal 19 GN=KRT19	48	48	45	45	2.28	0.16	-0.47	-2.59	-5.6	-2.89	-1.01	0.32	2.42	0.3	-0.27	1.35	-0.39	-0.97	-1.42	-0.14	-0.36	-4.72	-4.85	-4.84	-3.26	0.88	-0.73	0.41	0.32	1.78	-0.54	-1.49	2.96	0.02	2.22	-0.62	-0.31	0.52	-1.37
NP_001032671.2	SCD5	4	9	NP_001032671.2|NP_079182.2	16.3	7116.1	66.12	stearoyl-CoA desaturase 5 isoform a GN=SCD5	2	3	2	2	-0.74	-1.79	-1.91	0.26	2.38	0.78	-3.19	-2.11	-1.3	-0.08	0.12	0.73	1.66	0.44	-1.74	-0.87	-1.21	3.12	3.4	3.33	3.18	-0.7	-0.43	-0.23	0.73	-1.82	0.02	-0.34	-1.24	1.03	-0.81	-1.4	-2.1	-1.37	-1.12
NP_060294.1	2019-03-05	4	16	NP_060294.1	27.6	6472.1	90.04	E3 ubiquitin-protein ligase MARCH5 GN=MARCH5	4	2	3	3	-0.67	-0.62	-1.52	0.72	0.12	-0.55	-1.66	-0.18	-0.09	-0.86	-0.96	1.15	1.49	-0.62	0.99	-1.01	0.4	0.84	1.22	-0.12	1.81	-1.08	-2.13	0.97	2.1	0.14	1.97	0.12	-0.07	-0.75	-0.56	1.12	-0.43	0	1.1
NP_066918.2	SLC5A6	4	31	NP_066918.2	16.8	5203.1	146.79	sodium-dependent multivitamin transporter GN=SLC5A6	6	6	7	5	-0.54	-2.24	-1.43	-1.28	2.38	1.64	-2.33	-0.97	-1.05	-0.45	-0.07	1.26	-0.02	-2.49	-0.81	0.29	-1.33	3.73	3.24	3.77	2.73	-0.43	-1.08	-0.56	0.38	-0.33	-0.32	-1.57	-0.52	0.28	-0.7	-1.25	-1.06	-2.05	-1.06
NP_005660.4	REEP5	4	80	NP_005660.4	40.7	4780.1	168.51	receptor expression-enhancing protein 5 GN=REEP5	11	10	10	11	-0.53	-1.88	-0.66	1.2	-2.11	-2.54	-0.74	1.09	-0.33	-0.99	-0.16	1.37	0.26	0.21	-1.39	-0.51	-0.02	0.11	-1.61	-0.88	-0.51	-0.81	-0.3	3.64	4.83	-0.08	0.21	0.29	0.85	0.69	0.32	-1.72	-3.37	0.05	-0.73
NP_001284689.1	ETNK2	4	11	NP_001284689.1|NP_060678.2|NP_001284691.1|NP_001284690.1	7.6	7956.1	42.01	ethanolamine kinase 2 isoform 2 GN=ETNK2	4	2	2	2	-0.3	0.22	-1.55	-0.02	-3.75	-2.46	-1.38	0.76	-0.61	0.61	-0.23	2.43	2.14	0.23	-0.15	-1.16	-1.33	-2.74	-1.22	-2.95	-1.16	-0.8	-0.19	1.58	1.03	-0.65	2.53	-0.07	-1.15	-1.27	-0.28	-3.5	-0.39	-2.57	-0.5
NP_056163.1	TMEM131	4	29	NP_056163.1	10.9	4644.1	176.78	transmembrane protein 131 GN=TMEM131	11	7	7	2	0.03	-1.21	-0.35	1.31	-3.64	-0.85	-0.67	-0.65	-0.69	-0.63	-0.66	1.12	0.22	-0.5	0.09	-0.34	0.34	1.16	0.54	0.47	1.32	-0.61	-0.3	0.82	0.81	1.45	1.71	-1.01	0.11	0.58	-0.51	-1.62	-0.12	0.37	-1.79
NP_005393.2	RALA	4	88	NP_005393.2	57.7	3715.2	225.64	ras-related protein Ral-A precursor GN=RALA	12	10	12	12	0.79	1.09	0.56	0.37	-0.32	-0.09	-0.64	-0.65	0.54	0.22	1.47	0.62	0.82	0.18	-0.34	-0.31	-0.16	-0.13	-0.47	-0.98	-0.39	0.86	-0.57	0.03	-0.32	0.69	0.41	-0.12	0.81	0.73	0.3	1.15	0.48	0.67	0.23
NP_001033073.1	SLC38A10	4	71	NP_001033073.1|NP_612637.1	22.7	2859.1	295.4	putative sodium-coupled neutral amino acid transporter 10 isoform a GN=SLC38A10	13	12	16	15	0.53	0.02	-1.62	0.11	-0.15	-0.95	-1.1	-1.44	-0.81	-1.24	0.57	0.96	0.14	-0.94	-0.69	-1.16	-0.47	0.4	0.8	0.09	2.02	-0.08	0.03	1.47	2.08	-0.94	1.37	-0.02	0.13	1.11	0.1	0.05	-1.08	-0.17	-0.25
NP_002063.2	GNAQ	4	79	NP_002063.2	55.4	3439.2	249.7	guanine nucleotide-binding protein G(q) subunit alpha GN=GNAQ	15	16	14	15	-0.57	-1.51	-1.8	0.91	-0.94	-1.82	-0.34	-0.7	-1.33	-1.51	-0.04	1.14	1.85	0.94	0.15	-0.55	-0.81	0.7	0.47	-0.65	-0.26	-0.63	-0.59	-0.03	0.57	-0.69	1.09	0.96	1.72	2.14	-0.34	1.1	0.65	1.87	1.48
NP_001850.1	SLC31A1	4	14	NP_001850.1	19.4	7968.1	41.72	high affinity copper uptake protein 1 GN=SLC31A1	2	2	3	2	-1.39	-3.51	-0.19	-0.13	0.23	-0.19	-1.04	-1.2	-1.23	-0.26	1.24	-0.76	-1.32	-0.88	0.39	-0.1	-1.12	0.67	-0.03	-0.12	0.43	0.34	0.67	1.44	2.51	-1.53	-0.3	-0.6	0.46	0.89	0.01	-1	-0.19	0.82	-0.4
NP_055926.1	N4BP3	4	38	NP_055926.1	27	4695.1	173.53	NEDD4-binding protein 3 GN=N4BP3	12	5	7	8	2.1	0.14	0.84	-1.61	-1.5	-0.47	-1.41	0.97	1.92	1.23	-1.1	1.53	-0.19	-2.2	-1.91	1.59	2.47	-3.06	-2.98	-2.49	-1.86	0.13	-3.18	1.29	2.1	1.76	-1.52	-1.49	-1.04	-1.61	2.6	-1.47	-2.65	-2.67	-3.14
NP_775479.1	ST3GAL1	4	36	NP_775479.1|NP_008858.1	29.7	5673.1	123.64	CMP-N-acetylneuraminate-beta-galactosamide- alpha-2,3-sialyltransferase 1 GN=ST3GAL1	8	6	4	6	1.23	-0.32	-0.24	-0.46	-1.11	-0.22	-2.27	0	0.09	0.13	0.39	2.01	-0.39	-2.96	-0.22	0.65	0.34	-0.08	-0.6	-0.19	0.77	-0.39	-1.43	1.41	2	0.74	0.99	-0.1	2.18	0.24	0.61	0.37	-1.4	-1.15	-0.13
NP_005106.2	MVP	4	508	NP_005106.2|NP_001280134.1|NP_001280133.1	76.2	211.1	1047.19	major vault protein isoform 1 GN=MVP	52	52	50	54	1.14	2.26	0.02	0.2	0.53	-0.16	1.5	-0.29	-0.73	-0.4	-0.62	1.92	1.42	0.76	-1.46	0.6	0.47	-0.21	-0.36	-0.63	-0.9	0.67	1.13	0	-0.81	-0.63	-0.21	1.3	0.7	0.16	-0.72	0.77	0.63	0.95	0.54
NP_008967.1	ESM1	4	14	NP_008967.1|NP_001129076.1	32	6780.1	78.31	endothelial cell-specific molecule 1 isoform a precursor GN=ESM1	3	2	3	5	2.57	-2.2	1.48	-0.78	-0.06	1.69	-4.66	-2.73	-1.19	0.36	1.69	0.21	-2.12	-3.46	-0.92	4.58	3.42	-0.15	-2.83	-1.09	-1.09	1.61	-1.27	-3.9	-3.35	-0.49	-1.24	-4.5	-3.85	-2.8	1.75	1.75	2.58	4.42	0.83
NP_872357.2	LCLAT1	4	22	NP_872357.2|NP_001291374.1|NP_001291375.1	20	5808.1	116.92	lysocardiolipin acyltransferase 1 isoform 1 GN=LCLAT1	6	5	5	5	-1.09	-2.1	-1.53	1.13	-1.35	-0.8	-2.94	1.29	-1.09	-0.65	-0.09	1.88	-0.24	-1.09	0.11	-0.92	-0.79	1.14	0.29	0.65	1.91	-0.9	-0.38	0.23	1.75	0.57	2.47	-0.51	0.72	1.05	-0.92	-0.62	-1.23	-0.07	-0.27
NP_003246.1	TIMP2	4	73	NP_003246.1	61.8	4208.1	201.19	metalloproteinase inhibitor 2 precursor GN=TIMP2	9	11	11	12	1.54	1.79	-0.03	-0.78	0.18	1.33	1.1	-2.23	0.24	-0.46	2.09	0.05	-0.29	0.53	-1.39	2	0.52	-1.43	-1.04	-1.35	-1.85	1.98	1.86	-0.7	-1.92	-1.04	-0.79	-0.14	0.13	0.77	0.73	1.72	0.65	1.62	0.25
NP_006120.1	BMP1	4	67	NP_006120.1|NP_001190.1	30.3	2444.1	338.46	bone morphogenetic protein 1 isoform 3 precursor GN=BMP1	18	13	13	21	1.58	0.04	0	-0.41	0.47	1.07	0.46	-1.41	-0.55	-0.62	0.78	0.89	0.39	-1.26	-0.6	4.05	2	-0.53	-0.7	-0.44	-0.84	1.34	0.73	-1.32	-1.05	-0.9	1.12	-0.24	-1.76	-1.15	0.34	1.12	0.99	2.6	1.08
NP_064440.1	HLA-DQA2	4	23	NP_064440.1	14.1	4406.2	52.65	HLA class II histocompatibility antigen, DQ alpha 2 chain precursor GN=HLA-DQA2	3	3	3	3	-0.25	-0.71	1.03	0.17	0.12	-0.57	-0.09	1.58	1.21	-0.9	0.66	-1.46	-2.34	-0.82	-1.16	-1.23	-1.66	0.19	0.39	-1.56	-1.03	1.62	1.75	4.28	-0.32	-0.86	-1.87	0.7	1.31	2	0.8	-1.42	-1.73	-0.85	-1.89
NP_057691.1	ARMCX3	4	67	NP_057691.1	50.9	3307.1	259.42	armadillo repeat-containing X-linked protein 3 GN=ARMCX3	15	9	13	12	-0.61	-0.24	-0.3	1.5	-0.12	-0.99	-0.21	0.26	-1.64	-0.93	-1.79	2.38	1.25	0.23	0.36	-2.84	-1.69	1.54	0.57	0.3	1.22	-1.61	-2.13	3.14	2.19	-0.49	1.31	-0.55	-0.3	-0.91	-0.83	-1.52	-0.05	-0.77	0.12
NP_064708.1	COQ9	4	49	NP_064708.1	45.5	4580.1	179.85	ubiquinone biosynthesis protein COQ9, mitochondrial precursor GN=COQ9	7	11	7	8	1.1	0.89	-0.3	-1.17	0.79	0.99	-0.31	0.85	0.93	0.86	-0.11	1.17	1.18	-0.23	0.41	-0.51	0.72	0.89	0.65	0.88	0.26	0.23	-0.22	0.06	-0.43	1.23	0.86	-1.01	-1.17	-0.65	1.16	-1.72	-1.59	-1.6	-1.29
NP_003492.2	ACOX3	4	88	NP_003492.2|NP_001095137.1	58.1	1305.1	495.95	peroxisomal acyl-coenzyme A oxidase 3 isoform a GN=ACOX3	26	17	18	15	-1.13	-1.94	-2.33	0.46	-2.43	-2.27	-0.77	1.52	-0.78	-0.69	-1.38	2.64	1.42	2.2	1.52	-0.84	-0.47	-0.59	-0.73	-1.56	-0.21	-1.19	-1.32	-0.06	-1.13	-0.35	2.57	-0.22	-0.89	-1.41	-0.92	-1.5	-1.08	-1.47	-0.06
NP_006721.1	DNASE1L1	4	9	NP_006721.1	32.4	6531.1	87.49	deoxyribonuclease-1-like 1 precursor GN=DNASE1L1	2	2	3	2	0.27	0	-0.08	0.46	-0.38	-0.21	0	-1	-0.52	-1.39	0.07	1.15	0.99	0.97	-1.18	1.2	0.34	0.21	1.09	-0.6	0.29	-0.12	0.49	0.03	0.38	-0.43	-0.11	1.71	0.04	1.77	-0.39	1.9	0.05	0.52	1.23
NP_110418.1	SGPP1	4	11	NP_110418.1	12.2	7302.1	60.27	sphingosine-1-phosphate phosphatase 1 GN=SGPP1	4	2	2	2	-0.3	-0.93	-1.75	0.94	0.09	-0.54	-1.87	-2.11	-1.99	-1.35	-0.76	0.75	0.1	0	-1.82	-2.36	-2.32	0.59	0.21	0.02	1.12	-1.05	0	0.15	1.13	-0.98	0.36	0.72	1.78	1.19	-0.89	0.82	-0.96	0.62	0.42
NP_061846.2	DPM3	4	8	NP_061846.2|NP_714963.1	18	8222.1	36.5	dolichol-phosphate mannosyltransferase subunit 3 isoform 1 GN=DPM3	2	2	2	2	0.71	-0.44	-0.54	0.02	0.82	0.57	-0.74	0.44	-0.09	-0.13	0.27	0.8	-0.12	-0.59	0.58	-1.83	-0.81	0.99	0.18	0.37	1.35	-0.66	-1.75	0.5	0.89	1.47	1.52	-1.57	1.48	0.54	-0.25	-1	0.34	0.4	0.13
NP_000485.3	COL17A1	4	31	NP_000485.3	13.3	4750.1	170.18	collagen alpha-1(XVII) chain GN=COL17A1	12	9	4	4	-0.19	0.85	-1.7	3.79	-4.4	-2.18	-1.47	-1.52	-0.95	-1.35	-1.49	0.5	4.31	0.82	-1.46	-2.12	-2.74	-3.31	0.05	-5.14	-2.01	-1.54	-2.94	-1.64	-2.89	-0.65	0.11	0.63	2.31	4.88	-2.31	-4.67	-3.25	-5.55	-2.68
NP_066362.2	IFITM3	4	34	NP_066362.2	48.1	6977.1	71.88	interferon-induced transmembrane protein 3 GN=IFITM3	3	3	3	3	-0.91	-1.71	-0.76	0.02	0.94	-1.14	0.71	-2.26	-0.92	-0.45	0.44	1.22	0.75	0.62	-0.9	0.87	0.2	1.24	0.86	-0.49	0.66	0.01	0.03	-1	0.49	-0.88	-0.67	0.43	1.15	1.25	-0.34	0.35	0.17	0.5	0.35
NP_004798.3	HS6ST1	4	16	NP_004798.3	15.5	7065.1	68.37	heparan-sulfate 6-O-sulfotransferase 1 GN=HS6ST1	4	4	3	4	0.99	0.42	-0.19	-0.74	0.38	0.12	0.15	-0.53	-0.81	-0.69	-0.28	1.12	1.42	-0.15	0.92	-0.51	-1.44	-1.56	0.42	-0.79	0.45	0.46	0.57	-0.26	-0.32	-0.9	-0.52	-0.6	0.48	1.21	1.5	-2.07	0.14	-1.82	-1.56
NP_002401.1	MGAT5	4	19	NP_002401.1	12.4	5958.1	110.65	alpha-1,6-mannosylglycoprotein 6-beta-N-acetylglucosaminyltransferase A GN=MGAT5	6	6	3	4	0.7	-0.5	-0.94	-0.52	-0.65	0.26	-0.67	-0.79	-0.22	-1.1	0.3	1.83	-0.02	0.12	0.07	0.77	0.65	0.74	1.32	0.35	1.83	0.11	-1.54	-0.09	0.57	-0.33	0.21	-0.65	0.2	0.77	-0.1	1.1	0.67	0.55	0.77
NP_005005.1	OMD	4	68	NP_005005.1	26.8	4911.1	161.41	osteomodulin precursor GN=OMD	7	8	8	9	1.49	1.96	-1.8	-3.98	0.41	-0.86	1.41	-6.19	-1.95	-2.13	-0.28	0.94	1.73	0.85	-2.72	1.95	0.11	-2.02	-5.32	-1.74	-3.34	3.39	3.37	0.94	-2.02	-3.09	-2.85	1.98	1.2	0.71	0	2.42	1.54	3.4	-0.66
NP_002611.1	PF4V1	4	27	NP_002611.1	55.7	6614.2	71	platelet factor 4 variant precursor GN=PF4V1	3	4	4	5	-0.21	-2.44	-2.66	-4.31	-1.91	-1.89	-3.46	-4.84	-3.56	-1.94	-2.22	-1.72	-4.02	-1.99	-2.04	-0.77	-3.48	-1.48	-4.1	-2.37	-2.97	-2.85	-5.29	-5.57	-4.99	-2.25	-1.39	7.73	-4.35	-0.14	-0.88	5.55	1.08	-4.07	4.53
NP_002610.1	PF4	4	29	NP_002610.1	43.5	6614.1	84.44	platelet factor 4 precursor GN=PF4	4	4	5	5	-0.58	-2.98	-4.05	-6.33	-1.91	-2.82	-4.2	-5.45	-3.2	-2.05	-3.16	-1.79	-4.89	-2.4	-2.44	-1.04	-4.38	-1.79	-5.14	-2.91	-4.56	-2.86	-5.67	-5.72	-5.96	-2.45	-4.23	7.8	-4.57	0.24	-1.73	5.62	1.16	-5.62	4.93
NP_001196.2	BNIP1	4	33	NP_001196.2|NP_053582.2|NP_053581.2|NP_053583.2	42.1	4798.1	167.34	vesicle transport protein SEC20 isoform BNIP1 GN=BNIP1	7	8	8	9	-0.93	-2.46	-2.09	0.94	-0.7	-1.23	-2.76	-0.62	-1.42	-1.51	-0.67	1.72	0.65	-0.94	-0.37	-0.82	-0.02	1.26	0.42	0.63	1.69	-1.24	-0.24	0.88	2.4	-0.39	1.35	0.05	1.15	0.83	-0.85	0.2	-1.47	-0.27	0.39
NP_077269.3	RETREG2	4	17	NP_077269.3|NP_001308038.1|NP_001308039.1	20.4	6260.1	98.22	reticulophagy regulator 2 isoform 1 GN=RETREG2	4	4	4	5	0.97	-0.81	-1.15	0.24	-0.35	-1.5	-1.47	-0.76	-1.45	-0.74	0.64	1.28	0.79	-0.65	-0.26	-0.75	-1.78	0.32	0.73	0.02	0.85	-0.12	0.16	1.44	2.29	-0.2	0.97	-0.46	-0.07	1.51	-0.21	0.95	-0.72	0.1	0.19
NP_001177989.1	SLC25A22	4	94	NP_001177989.1|NP_001290413.1	74.9	2362.1	347.7	mitochondrial glutamate carrier 1 GN=SLC25A22	16	14	18	15	-0.38	-0.02	-1.3	-0.87	3.14	1.64	-0.86	-1.61	-2.09	-0.24	-1.88	1.97	0.14	-1.2	0.6	-1.37	-1.75	4.13	3.74	4.09	3.65	-1.44	-2.29	-1.26	-1.73	-0.18	1.26	-2.17	-1.78	-1.49	-1.47	-0.8	0.67	0.25	0.23
NP_001101.1	ADAM10	4	132	NP_001101.1|NP_001307499.1	55.6	1559.1	452.33	disintegrin and metalloproteinase domain-containing protein 10 isoform 1 preproprotein GN=ADAM10	29	23	24	19	-0.18	-1.61	-0.37	1.22	-1.03	-1.47	-2.51	-0.73	-0.78	-1.42	0.37	1.67	0.43	-0.06	-1.07	-0.58	-0.36	-0.08	0	-0.98	-0.1	-0.27	-0.27	0.56	1.27	-0.63	0.67	0.77	0.85	1.86	0.14	1.5	0.53	1.75	1.04
NP_001820.2	CLCN3	4	23	NP_001820.2|NP_001230301.1|NP_001230303.1|NP_776297.2	9.9	6294.1	96.56	H(+)/Cl(-) exchange transporter 3 isoform b GN=CLCN3	6	5	5	5	-0.18	-1.21	-0.56	0.65	-0.38	-0.93	-0.49	-0.97	-1.02	-2.04	-0.91	2.11	0.94	-0.47	-0.81	-1.01	-1.84	1.1	0.08	-0.28	0.27	-1.7	-1.05	0.73	1.16	-1.19	1.03	0.26	0.46	0.24	0.08	1.6	-0.14	0.9	1.39
NP_000159.3	GLI3	4	25	NP_000159.3	15.7	5291.1	142.51	transcriptional activator GLI3 GN=GLI3	4	6	5	10	1.66	1.35	1.1	-1.26	-0.47	-0.43	-0.06	-1.99	0.28	0.9	0.92	1.47	1.28	-0.12	-1.07	-0.14	0.58	-0.38	-0.78	0.12	-0.53	0.45	2.13	-1.94	-1.19	0.35	0.17	0.1	0.46	-0.81	-0.1	-1.7	-0.02	-0.85	-0.77
NP_065173.2	PTGFRN	4	136	NP_065173.2	44.2	1115.1	542.85	prostaglandin F2 receptor negative regulator precursor GN=PTGFRN	24	34	30	27	-0.64	-0.89	-2.19	0.02	-1.03	-1.66	-0.34	-1.85	-1.42	-0.93	-0.09	0.67	1.78	0.26	-0.75	-0.89	-1.35	-0.86	0.13	-1.88	-1.03	-0.04	-0.3	-0.56	-0.54	-0.82	0.13	1.25	2.02	3.93	-0.85	1.72	0.6	1.95	0.06
NP_001193943.1	SERPINH1	4	511	NP_001193943.1	68.8	914.1	595.64	serpin H1 precursor GN=SERPINH1	28	29	29	31	0.7	1.71	0.59	-0.37	1.91	-0.05	2.33	-1.41	-0.71	0.34	-0.43	0.85	0.7	-0.38	0.96	1.52	1.1	1.05	-0.23	-0.02	-0.67	0.54	1.78	-1.67	-1.11	-0.31	-0.11	0.36	-1.07	-1.11	0.34	-0.22	-0.84	-0.1	-0.48
NP_003004.1	SFRP2	4	127	NP_003004.1	51.5	3655.1	236.49	secreted frizzled-related protein 2 precursor GN=SFRP2	11	12	14	12	0.71	-0.04	-2.23	-2.46	2.17	0.88	2.73	-1.79	-0.54	-0.4	-0.51	0.55	-1.2	-1.17	-2.47	4.65	1.57	-0.04	1.37	-0.7	-1.54	1.19	-1.38	-0.88	-4.07	-1.08	-0.77	1.32	0.67	0.32	1.25	0.8	1.37	3.12	-0.29
NP_001304106.1	CHCHD3	4	113	NP_001304106.1|NP_060282.1|NP_001304107.1	61.6	3179.1	268.78	MICOS complex subunit MIC19 isoform 1 GN=CHCHD3	16	16	17	16	2.04	1.45	0.73	-1.22	0.29	0.48	-0.37	-0.62	0.71	0.48	0.6	0.53	-0.02	-1.29	1.11	0.94	0.97	-0.65	-1.66	-0.53	-0.85	0.97	0.46	0.23	-0.81	0.61	-1.03	-0.75	0.02	-0.93	1.47	-0.67	-0.92	-0.1	-1.72
NP_919415.2	VAPA	4	231	NP_919415.2	75.5	2197.1	365.38	vesicle-associated membrane protein-associated protein A isoform 2 GN=VAPA	21	20	21	21	1.12	0.44	0.34	0.3	0	-0.19	-1.41	0.09	0.07	-0.12	0.76	1.79	0.26	-0.67	-0.15	-0.63	-0.09	0.13	-0.08	-0.14	0.72	-0.08	-0.73	-0.12	0.7	0.47	0	0	1.24	0.58	0.3	0.05	-0.05	0.9	-0.13
NP_001243055.1	CERS6	4	11	NP_001243055.1|NP_982288.1	19.3	7258.1	61.47	ceramide synthase 6 isoform 1 GN=CERS6	5	2	2	2	-0.6	-2.12	-3.66	1.24	-1.35	-1.54	-3.74	0.67	-0.74	-0.98	-0.83	2.45	0.7	-0.7	-1.05	0.1	0.97	0.57	-0.36	-0.44	1.64	-1.46	-2.89	1	2.81	1.06	2.9	0.53	2	0.36	-1.75	1.2	-1.28	0.72	0.79
NP_004827.4	EIF2AK3	4	24	NP_004827.4|NP_001300844.1	9.9	5890.1	113.05	eukaryotic translation initiation factor 2-alpha kinase 3 isoform 1 precursor GN=EIF2AK3	6	2	6	6	-0.04	-0.73	-0.42	1.13	-1.82	-1.04	-0.37	-0.5	-1.31	-0.32	-1.12	1.53	-0.46	-0.06	-0.36	0.24	-0.61	-0.27	2.78	0.47	-0.06	0.89	0.16	0.26	0.27	0.25	1.29	0.17	-0.09	1.79	-0.28	0.57	0.46	1.1	0.81
NP_001073906.1	SNED1	4	16	NP_001073906.1	6.8	6346.1	94.71	sushi, nidogen and EGF-like domain-containing protein 1 precursor GN=SNED1	3	3	3	4	1.45	1.17	-0.47	-1.22	-1.14	-0.03	0.58	-1.26	-1.26	-1.18	-0.73	1.15	0.53	0.67	-1.39	1.76	-0.05	-1.35	-2.39	-1.19	-2.99	1.39	1.27	-0.5	-1.7	-1.41	-1.69	1.11	0.61	3.57	-0.76	1.07	0.84	1.17	1.6
NP_065141.3	LYRM4	4	18	NP_065141.3|NP_001158312.1|NP_001305712.1|NP_001158313.1|NP_001305711.1	60.4	6644.1	83.66	LYR motif-containing protein 4 isoform 1 GN=LYRM4	5	3	3	6	1.05	2.36	-0.44	-0.78	1.06	0.16	1.07	0.97	0.21	-0.65	-1.58	1.21	2.96	0.38	-0.04	0.67	1.6	0.42	-0.23	-0.6	0.05	-0.38	0.03	-0.06	-0.51	-1.43	-0.73	0.41	0.13	-0.69	-0.41	-0.1	0.94	0.62	-0.25
NP_001091949.1	HLA-F	4	64	NP_001091949.1|NP_061823.2|NP_001091948.1	44.7	1327.5	260.21	HLA class I histocompatibility antigen, alpha chain F isoform 1 precursor GN=HLA-F	13	16	13	11	0.05	0.22	0.73	0.07	2.82	1.28	-0.71	-0.53	-1.07	-1.3	-0.44	-0.28	-0.24	-0.97	-1.03	-1.06	-0.65	2.02	2.46	2.16	1.99	0.78	0.38	3.2	0.03	-1.59	-0.92	-0.77	-1.81	-1.05	-0.88	0.47	-0.87	-1.3	-0.89
NP_653174.3	NEXN	4	236	NP_653174.3|NP_001165780.1	65.3	582.1	721.53	nexilin isoform 1 GN=NEXN	38	40	40	40	0.7	2.18	-0.22	-1.15	0.7	2.53	-0.43	-2.14	0.21	-0.69	0.94	-0.2	0.82	-1.76	-1.2	1.88	-0.76	-1.54	1.19	-1.07	-1.88	2.05	4.1	-2.14	-0.57	-1.51	-1.27	1.73	-0.39	0.14	1.36	-0.1	-1.25	0.37	-0.96
NP_002285.1	LAMP2	4	68	NP_002285.1|NP_054701.1|NP_001116078.1	21.7	5264.1	143.94	lysosome-associated membrane glycoprotein 2 isoform A precursor GN=LAMP2	10	8	8	8	1.17	0.89	1.11	0.24	0.97	0.85	-0.83	-1.96	0.35	0.22	2.11	-0.73	-0.58	-0.35	-0.86	-1.85	-2.7	-0.32	-0.6	-0.53	-0.55	1.65	0.27	2.35	2.05	0.37	-2.17	-1.42	0.41	0.5	2.85	-0.12	-0.75	-1	-2.95
NP_055952.2	EFR3A	4	49	NP_055952.2|NP_001310486.1|NP_001310487.1	30	2852.1	296.57	protein EFR3 homolog A isoform 1 GN=EFR3A	12	10	16	10	-0.97	-2.02	-1.92	1.28	-0.38	-1.57	-1.01	-0.76	-1.63	-1.3	0.18	0.99	1.45	0.29	0.82	-0.26	-0.58	0.91	0.88	-0.12	0.58	-0.81	-0.54	0.67	1.67	-1.57	-0.19	1.66	0.76	1.96	-0.94	0.4	-0.7	0.8	0.25
NP_859530.1	CERS2	4	32	NP_859530.1	16.8	6520.1	87.9	ceramide synthase 2 GN=CERS2	4	4	6	7	-0.21	-3	-1.82	0.22	-1.32	-1.66	-3.77	0.76	-0.93	-1.16	-0.85	3	0.26	-2.14	-0.69	-0.75	0.31	1.35	-0.91	0.77	1.3	-0.89	-1.46	-0.35	-0.11	-0.86	0.07	-1.49	0.94	0.48	-1.06	1.32	1.37	2.9	1.35
NP_058642.1	F11R	4	109	NP_058642.1|NP_001335020.1	50.8	3876.1	221.09	junctional adhesion molecule A isoform 1 precursor GN=F11R	13	13	12	12	0.05	-2.2	-0.4	-1.22	2.55	2.23	-2.79	-1.73	-0.57	-1.28	-0.28	0.75	-1.11	-2.43	0.73	-1.18	-1.46	3.67	2.98	3.35	3.08	0.05	-1.03	-0.35	-0.03	-1.21	-1.27	-0.6	-0.15	-0.71	0.01	-0.57	-0.58	-0.35	-0.42
NP_001155201.1	PLA2G2A	4	20	NP_001155201.1	29.8	7490.1	54.06	phospholipase A2, membrane associated precursor GN=PLA2G2A	3	2	3	4	-1.09	-3.04	-1.79	-1.94	-1.09	0.59	1.93	0.21	-0.61	-0.49	-1.93	-3.04	-3.93	-0.09	-1.91	0.87	-1.6	-3.54	0.23	-2.33	-1.53	0.01	-3.53	-0.21	-4.37	-1.27	-2.08	-0.55	-2.28	0.77	0.77	1.67	-0.6	-0.25	1.1
NP_009144.1	PRAF2	4	14	NP_009144.1	26.9	7078.1	67.63	PRA1 family protein 2 GN=PRAF2	4	3	3	4	-1.28	-2.9	-1.91	0.39	-0.35	-1.21	-1.87	-1.47	-1.92	-1.56	0.04	1.86	0.99	-0.91	-0.17	-1.69	-0.18	0.7	0.8	0.09	1.7	-1.39	-0.35	-0.03	1.73	0.16	1.65	1.13	1.17	0.79	0.01	-0.03	-1.08	0.47	0.02
NP_006690.1	MAN1A2	4	30	NP_006690.1	21.6	4514.1	182.96	mannosyl-oligosaccharide 1,2-alpha-mannosidase IB GN=MAN1A2	9	9	7	3	0.13	-1.19	-1.87	0.65	-1.2	-1.09	-0.98	-1.44	-0.35	-1.22	-0.35	1.97	0.6	-0.26	-0.62	-0.92	-0.58	-0.13	0.31	-0.74	1.88	-0.89	-2.02	0.85	1.65	-1.33	1.65	0.24	3	2.06	-0.88	1	-0.63	-0.03	0.75
NP_055873.1	VWA8	4	183	NP_055873.1|NP_001009814.1	44.7	218.1	1043.34	von Willebrand factor A domain-containing protein 8 isoform a precursor GN=VWA8	57	21	46	31	-0.3	0.5	0.56	2.46	-0.91	-1.21	0.43	-0.09	-1.21	-0.74	-1.37	2.24	1.57	0.65	0.97	-1.25	-0.81	0.02	-0.26	-0.12	0.06	-0.97	-1.56	-0.26	-1.05	-0.51	0.99	-0.39	-1.35	-0.16	-0.81	-0.65	0.48	-1.1	0.33
NP_008817.1	ATP5E	4	19	NP_008817.1	43.1	8020.1	40.67	ATP synthase subunit epsilon, mitochondrial GN=ATP5E	3	3	3	3	1.28	1.55	1.16	-0.96	-0.41	0.03	0.4	0.53	0.62	0.49	-1.05	1.1	0.94	-1.17	0.73	0.02	-2.05	0.02	-0.65	-0.49	-0.9	1.27	-0.22	0.26	-0.08	0.04	-1.56	-0.17	0.33	-0.91	1.27	-1.6	-0.43	0.47	-1.77
NP_001092257.1	BET1L	4	16	NP_001092257.1|NP_057610.2	54	6914.1	73.72	BET1-like protein isoform 1 GN=BET1L	6	2	3	4	-0.16	-1.27	-0.56	0.65	-1.7	-0.95	-0.55	-0.88	-0.61	-0.81	0.25	2.02	0.05	-0.15	-0.73	0.36	-0.02	1.01	-0.1	0.14	1.08	-0.24	-1.4	-0.41	0.54	0.84	1.18	-0.29	2.39	1.83	-0.25	0.03	0.65	0.7	0.93
NP_003038.2	SLC9A1	4	40	NP_003038.2	20.6	3753.1	229.7	sodium/hydrogen exchanger 1 GN=SLC9A1	14	7	6	9	0.31	-0.52	-1.53	0.52	-0.41	-1.25	-1.53	-0.65	-0.78	-0.5	0.32	1.51	1.49	-0.32	-0.49	0.07	-0.29	-0.17	-0.42	-0.84	0.03	0.23	-0.49	1	2.08	-0.94	-0.28	0.14	1.57	2.16	-0.17	-0.4	-0.34	0.72	-0.17
NP_000880.1	ITGB7	4	16	NP_000880.1	5.8	628.3	59.76	integrin beta-7 precursor GN=ITGB7	2	3	2	3	-0.31	-0.46	1.21	3.11	-0.12	-0.81	0.77	0.41	0.48	-1.71	0.75	-0.57	-1.2	0.91	-0.71	-0.26	-1.37	1.41	-0.34	-0.35	-0.75	1.52	2.29	2.14	0.92	-1.68	0.34	1.42	-0.41	1.03	-0.76	0.57	-1.85	-0.1	0.31
NP_061169.2	PRDM5	4	9	NP_061169.2|NP_001287752.1|NP_001287753.1	6.3	9153.1	21.83	PR domain zinc finger protein 5 isoform 1 GN=PRDM5	2	2	2	3	-0.38	0.63	0.88	2	0.32	-0.1	1.44	0.21	-1.02	-0.5	0	-0.02	-0.1	1.61	-1.54	0.19	-2.65	0.15	0.62	0.95	0.34	0.12	-0.03	-0.06	-4.18	-0.31	1.27	1.3	0.33	1.43	-0.03	-0.05	1.37	0.42	0.66
NP_003792.1	GPAA1	4	18	NP_003792.1	9.5	6864.1	75.16	glycosylphosphatidylinositol anchor attachment 1 protein GN=GPAA1	5	4	6	2	-0.97	-3.49	-3.05	0.54	-0.23	-0.81	-2.79	-0.41	-1.3	-2.41	-1.12	1.72	-0.02	-1.26	-0.21	-0.92	-0.05	1.64	0.34	0.33	2.55	-1.65	-1.56	2.38	2.19	0.22	0.22	0.6	1.39	0.3	-1.02	2.42	-1.45	0.22	0.37
NP_005699.1	GPC6	4	73	NP_005699.1	44.1	2283.2	251.58	glypican-6 precursor GN=GPC6	12	13	14	13	0.29	0.1	-1.03	-0.24	2.43	-0.24	0.67	-1.41	-0.73	-1.48	-0.28	1.08	0.92	-0.06	-0.36	0.7	-0.38	0.89	0.62	-0.56	-0.8	0.7	1.75	1.41	0.11	-1.55	-0.3	2.22	-1.37	-1.45	0.89	1.2	0.05	0.85	0.48
NP_001191455.1	SSR4	4	49	NP_001191455.1|NP_001191456.1|NP_006271.1	34.7	5977.1	109.82	translocon-associated protein subunit delta isoform 1 precursor GN=SSR4	5	4	5	6	-0.01	-0.24	-0.2	1.15	0.09	-0.78	0.06	-1.2	-1.28	-0.91	-0.35	1.07	0.99	0	0.43	0	0.09	0.19	0.1	-0.26	0.31	0.22	0.57	1.2	1.43	-0.31	-0.06	-0.07	-0.52	-0.67	0.08	0.6	-0.14	-0.57	0.37
NP_001660.2	ARSD	4	38	NP_001660.2|NP_033667.2	33.8	3835.1	224.06	arylsulfatase D isoform alpha precursor GN=ARSD	8	9	9	8	-0.23	-0.95	0.32	0.15	-0.18	0.16	-2.51	0.79	-0.02	-0.25	-0.09	0.75	-0.02	-1.55	0.32	0.6	0.88	0.19	0.54	0.12	1.14	-0.27	-0.65	1.7	0.78	0.22	0.28	-0.82	1.11	1.03	0.08	0.55	-0.19	0.65	-0.06
NP_002989.2	SDC2	4	34	NP_002989.2	25.3	6605.1	84.7	syndecan-2 precursor GN=SDC2	6	5	5	5	-0.09	-0.81	-1.42	-1.15	3.55	0.54	-1.16	-3.2	-1.5	-1.51	-0.71	0.37	0.46	-1.82	0.94	1.98	0.72	1.88	2.41	0.28	0.82	0.13	0.05	-0.18	-0.32	-1.98	0.22	0.6	0.04	0.34	0.26	0.5	0.89	2.4	0.25
NP_001852.1	COX4I1	4	87	NP_001852.1|NP_001305726.1|NP_001305717.1|NP_001305723.1|NP_001305731.1	51.4	5084.1	152.54	cytochrome c oxidase subunit 4 isoform 1, mitochondrial isoform 1 precursor GN=COX4I1	11	11	10	10	-0.12	-0.04	-0.61	0.89	-0.44	-0.86	-0.25	0.5	-0.74	-0.74	-1.49	0.6	0.87	-0.06	0.73	-0.87	-1.01	1.08	0.57	0	0.42	-0.24	-0.24	1.88	1.11	-0.45	1.59	-0.07	-1.81	-0.85	-0.23	-0.9	-0.36	-0.42	0.04
NP_001153244.1	CANT1	4	85	NP_001153244.1	57.3	2689.1	312.8	soluble calcium-activated nucleotidase 1 GN=CANT1	18	13	18	18	0.43	-1.11	-0.37	-0.57	-3.43	-1.5	-2.42	-1.26	0.03	0.26	-0.69	0.37	-1.54	-0.59	-0.41	1.64	2.36	-1.33	-3.14	-1.65	-1.06	-0.84	-3.24	-0.5	-0.7	0.74	0.11	-1.69	-0.72	-1.21	-0.18	4.65	5.93	6.4	3.35
NP_001932.2	DSC3	4	40	NP_001932.2|NP_077741.2	21.2	896.2	228.1	desmocollin-3 isoform Dsc3a preproprotein GN=DSC3	4	11	12	5	0.03	-0.42	-0.81	-0.44	4.55	4.13	-3.07	0.53	-0.02	-1.34	-0.39	1.42	2.41	-1.44	2.6	-2.36	-2.2	3.54	3.53	4.05	2.73	-1.4	-1.51	-1.09	-2.37	-1.92	-2.27	-4.67	-0.65	1.61	0.01	-1.05	-0.67	-1.72	-1.91
NP_057349.2	ZNF12	4	22	NP_057349.2|NP_008887.2|NP_001275688.2|NP_037388.3|NP_001265437.2|NP_001278562.1|NP_001275691.1	13	2402.8	80.64	zinc finger protein 12 isoform a GN=ZNF12	6	6	2	6	0.69	0.6	0.78	-0.41	-0.88	-0.12	-0.25	0.73	0.67	1.06	-0.89	1.19	0.96	-0.94	0.9	-0.63	0.38	-1.37	-0.34	-1.67	-0.26	-0.13	0.16	-1.41	-0.4	0.61	0.73	-1.06	-1.39	-1.47	0.76	-0.72	0.19	-0.03	0.12
NP_057455.1	HSD17B7	4	19	NP_057455.1|NP_001291441.1|NP_001291442.1	25.8	5923.1	111.93	3-keto-steroid reductase isoform 1 GN=HSD17B7	6	3	5	4	-0.21	-0.04	-0.91	0.09	-1.82	-1.19	-3	-0.67	-1.18	-0.61	0.53	2.54	0.55	-1.32	0.54	-1.01	-1.08	-0.38	-0.42	-1.58	0.14	-0.19	-0.11	2.82	0.57	0.41	0.86	-0.14	1.52	1.21	-0.23	0.95	-0.29	0.75	0.93
NP_056315.1	C2CD2	4	24	NP_056315.1|NP_950251.1	12.2	5895.1	112.81	C2 domain-containing protein 2 isoform 1 GN=C2CD2	7	6	5	4	-0.82	-0.99	-1.3	0.54	0.62	-0.24	-2.79	2.23	-0.14	0.24	-0.62	0.25	-0.43	-1.29	-0.34	-3.04	-4.36	1.64	1.87	0.3	1.93	-0.92	-0.13	-1.79	0.73	1	3.15	-0.51	-0.39	-0.75	-0.59	-0.8	-1.23	-1.2	0.48
NP_002298.1	LGALS7	4	54	NP_002298.1	88.2	4748.1	170.2	galectin-7 GN=LGALS7	8	7	11	9	0.31	0.71	5.23	2.68	-4.69	-2.66	-1.81	-8.12	-3.87	-2.98	-3.07	-1.33	1.42	-1.41	-5.98	-6.87	-6.88	-2.55	-5.4	-3.33	-5.25	-2.47	-7.58	-6.74	-6.85	-2.98	-3.2	-5.35	1.31	2.48	-1.06	0.52	-2.17	-2.77	-3.12
NP_808807.2	P4HTM	4	26	NP_808807.2|NP_808808.1	28.9	5054.1	154.27	transmembrane prolyl 4-hydroxylase isoform c GN=P4HTM	9	3	6	6	2.37	2.16	0.24	-0.85	-1.44	-0.73	-0.34	-0.91	0	0.74	0.16	1.28	1.13	-0.12	-0.79	0.26	-0.34	-1.43	-1.63	-1.72	-1.51	0.27	0.92	-0.38	-0.27	0.49	-0.3	0.14	0.22	0.02	0.45	1.17	1.28	0.55	0.69
NP_001845.3	COL11A1	4	389	NP_001845.3|NP_542196.2|NP_001177638.1|NP_542197.3	49.9	217.1	1043.5	collagen alpha-1(XI) chain isoform A preproprotein GN=COL11A1	59	53	57	55	0.71	0.4	-1.55	-2.79	0.7	1.09	-1.84	-2.58	-1.02	-0.98	0	0.3	-1.04	-1.64	0.04	2.41	1.17	-0.7	-0.54	-0.47	-0.1	1	0.73	-2.17	-0.73	-1.96	-0.51	1.85	-2.44	-1.29	-0.18	2.02	1.98	3.82	0.39
NP_001338588.1	SLC39A14	4	13	NP_001338588.1|NP_001128625.1|NP_056174.2|NP_001128626.1	10.7	6997.1	71.01	zinc transporter ZIP14 isoform d GN=SLC39A14	2	3	4	3	-0.87	-3.07	-1.23	1.57	0.09	-1.19	-0.77	-2.61	-2.58	-1.81	0	0.07	0.53	-0.32	0.58	-1.06	-1.89	0.78	1.69	0.16	1.28	-0.38	1.13	-0.21	1.11	-2.04	0.54	0.24	-1.68	1.23	-0.96	2.27	-0.79	0.15	1.18
NP_001297.1	CLDN3	4	23	NP_001297.1|NP_067018.2|NP_066192.1	23.1	6230.1	99.51	claudin-3 GN=CLDN3	5	4	3	4	-0.49	-3.39	-2.14	-2.5	2.02	1.78	-4.08	0.53	-0.55	-2.16	-2.75	0.96	-1.95	-2.84	0.07	0.77	1.37	3.88	5.47	5.16	4.08	-2.27	-3.94	-3.96	-3.24	-0.98	-2.64	-2.96	-2.31	-0.95	-0.33	3	-0.31	0.4	-0.67
NP_057124.3	TMED5	4	29	NP_057124.3|NP_001161302.1	58.9	5486.1	132.42	transmembrane emp24 domain-containing protein 5 isoform 1 precursor GN=TMED5	6	6	4	8	-0.64	-1.47	0.73	1.37	-1.79	-1.64	-1.1	-0.23	-0.42	-0.17	0.85	0.3	-0.43	0.29	0.64	-0.51	0.16	-2.04	0.26	-2.42	0.79	0.84	1.59	1.29	1.83	1.19	2.27	-0.07	-0.59	0.75	-1.02	-0.9	-0.17	-0.75	-0.58
NP_612367.1	TIMM29	4	20	NP_612367.1	43.4	5576.1	128.25	mitochondrial import inner membrane translocase subunit Tim29 GN=TIMM29	6	3	5	3	-0.05	0.28	-0.05	0.09	-1.06	-1.16	-0.09	-0.76	-1.69	-0.24	-2.57	2.09	0.79	0.23	0.9	-3.85	-1.19	0.42	0.05	-0.19	0.63	-1.01	-0.78	1.44	0.38	0.22	0.56	-0.14	0.11	-1.09	-0.81	-0.15	-0.26	0.17	-0.46
NP_060427.2	EPN3	4	68	NP_060427.2	42.8	1696.3	302.1	epsin-3 GN=EPN3	13	12	13	13	2.33	1.01	1.08	-0.81	-3.05	-1.19	-2.33	0.82	1.16	1.57	0.55	1.74	0.6	-1.7	-0.36	1.61	3.01	-3.04	-1.97	-3.37	-2.06	-0.12	-1.89	-0.29	0.08	1.55	-0.15	-0.65	-0.39	-0.95	2.15	-0.6	-0.89	-0.87	-1.08
NP_005848.2	ZMPSTE24	4	75	NP_005848.2	32.4	3755.1	229.54	CAAX prenyl protease 1 homolog GN=ZMPSTE24	15	12	11	12	-0.8	-3.07	-2.63	1.13	-0.7	-1.57	-2.12	-0.26	-1.76	-1.79	-1.24	2.5	0.99	-0.53	-0.41	-0.87	-0.13	1.5	0.62	0.51	1.93	-1.03	-0.81	1.64	2.75	-0.51	1.09	0.02	1.15	0.77	-1.27	-0.62	-1.23	0.17	0.23
NP_733765.1	ATP2A2	4	307	NP_733765.1|NP_001672.1	54.2	378.1	862.62	sarcoplasmic/endoplasmic reticulum calcium ATPase 2 isoform b GN=ATP2A2	45	43	40	40	-1.23	-3.35	-2.29	1.68	-1.35	-1.95	-2.88	0.21	-1.8	-1.8	-0.57	2.18	0.96	-0.47	-1.12	-0.75	0.11	0.63	0.47	-0.23	1.54	-0.86	0.38	1.35	2.72	-0.57	1.33	0.29	0.33	0.87	-0.66	0.92	0.43	1.45	1.08
NP_055604.3	ZNF623	4	10	NP_055604.3|NP_001248772.1	13	2402.21	56.62	zinc finger protein 623 isoform 1 GN=ZNF623	3	2	2	2	0.89	0.06	0.69	-0.67	0.7	0.17	-0.25	0.38	1.16	0.26	-0.18	0.39	0.65	-1.06	1.41	0.67	1.37	-1.5	0.05	-1.79	-0.39	0.12	-0.59	-1.26	-0.3	-0.2	-0.51	-1.13	-1.15	-0.6	0.52	-2.02	0.26	0.1	-1.56
NP_004139.2	NINJ1	4	19	NP_004139.2	38.8	7348.1	58.86	ninjurin-1 GN=NINJ1	3	3	2	2	0.6	-0.28	0.44	0.67	1.26	0.57	0.12	-1.29	-0.43	0.04	2.38	0.48	-1.18	1.2	0.69	-0.41	-0.47	-0.04	1.43	-0.74	0.74	-0.13	-1.94	-0.59	0.03	0.41	0.26	-1.69	2.05	1.07	-0.43	0.97	-0.87	-1.67	-0.33
NP_443091.1	RFT1	4	16	NP_443091.1	9	6928.1	73.11	protein RFT1 homolog GN=RFT1	4	5	3	2	-2.32	-5.12	-2.14	0.98	-2.4	-2.33	-0.28	-1.09	-1.63	-1.28	-0.48	1.12	0.48	0.5	-0.11	-1.23	-1.24	0.97	0.88	0.21	1.73	-0.81	0.46	1.67	2.78	-0.18	2.17	-0.51	0.09	1.01	-0.89	-0.87	-0.99	0.62	0.48
NP_001164015.1	PGAM5	4	110	NP_001164015.1	65.2	2530.2	327.15	serine/threonine-protein phosphatase PGAM5, mitochondrial isoform 2 GN=PGAM5	20	17	19	18	0.99	0.91	0.1	-0.98	0.94	1.07	-1.47	0.53	0.62	-0.26	-2.08	1.22	0.02	-1.64	1.78	-0.87	-0.76	0.78	0.91	1.21	1.22	0.38	0.08	-0.79	-1.59	-1.19	-0.75	-1.23	-2.26	-1.77	0.81	-0.5	0.26	-0.12	-0.91
NP_001185624.1	MFAP4	4	106	NP_001185624.1|NP_002395.1	53	4995.1	157.75	microfibril-associated glycoprotein 4 isoform 1 precursor GN=MFAP4	6	7	5	5	-1.02	0.93	-1.99	1.33	-3.93	-1.4	-2.73	-5.51	-1.45	-0.6	2.36	-1.62	-0.07	-0.79	-1.56	-2.1	-4.38	-2.89	-1.43	-6.12	-2.51	1.88	-1.32	-0.82	-2.99	0.65	-1.11	2.02	3.02	4.54	0.37	-1.77	-4.82	-5.32	-3.04
NP_000156.1	GJA1	4	30	NP_000156.1	31.9	5821.1	116.24	gap junction alpha-1 protein GN=GJA1	5	6	6	5	0.3	-1.07	-1.25	-0.37	-0.38	-1.54	-0.15	-1.32	-1.09	-0.89	-0.12	0.8	0.77	-0.06	-2.1	-0.05	0.09	0.04	-0.03	-1.19	-0.27	0.27	0.43	-1.41	0.24	-2.23	0.13	1.49	0.39	1.57	-0.52	0.67	-0.72	1.25	0.77
NP_001760.1	CD9	4	53	NP_001760.1|NP_001317241.1	26.3	6032.1	107.58	CD9 antigen isoform 1 GN=CD9	7	7	7	7	-0.19	-1.83	-2.83	-1.07	-2.99	-1.64	-3.62	-0.65	-1.12	-1.52	0.05	1.79	0.29	-0.21	1.27	-2.17	-2.54	-0.78	-1.63	-2.47	-0.74	0.57	-0.59	-0.29	0.78	-1.02	-0.15	0.94	1.11	2.22	-0.29	4.32	2.43	4.12	2.64
NP_064508.3	TM9SF3	4	60	NP_064508.3	21	3976.1	214.62	transmembrane 9 superfamily member 3 precursor GN=TM9SF3	13	12	13	11	-0.97	-2.64	-3.15	0.81	-1.85	-2.32	-2.73	-1.94	-1.45	-1.48	-0.41	2.36	0.29	-1.17	-0.26	-0.7	-0.99	-0.65	0.65	-1.67	1.98	-0.93	-0.97	1.58	3.62	-0.55	2.44	-0.51	1.17	1.33	-0.56	1.67	-1.45	0.85	1.37
NP_778253.2	KRT77	4	41	NP_778253.2	9.6	110.18	81.89	keratin, type II cytoskeletal 1b GN=KRT77	4	6	5	4	2.13	-3.29	-1.13	-2.89	-7.89	-4.01	-1.99	-0.32	1.78	-0.94	-0.96	0.6	-0.51	-1.2	-2.27	2.48	1.98	-6.56	-4.46	-8.61	-3.58	1.4	-0.97	-0.94	0.54	2.37	-0.96	-1.59	2.37	0.83	2.2	-2.62	0.19	-0.65	-2.89
NP_000713.2	CACNA2D1	4	145	NP_000713.2|NP_001289819.1	46.2	852.1	615.87	voltage-dependent calcium channel subunit alpha-2/delta-1 preproprotein GN=CACNA2D1	33	29	28	25	-0.1	0.67	-0.54	-0.07	0.18	0.38	-0.58	-1.26	0.24	-1.35	-0.09	-0.25	0.6	-0.18	-0.15	1.61	0.7	-0.61	0.36	-1.72	-1.53	0.58	0.54	0.21	0.08	-1.47	-0.94	0.94	0.76	1.65	0.74	0.57	-0.87	0.47	-0.21
NP_079412.1	OPA3	4	22	NP_079412.1|NP_001017989.2	39.1	6716.1	80.97	optic atrophy 3 protein isoform b GN=OPA3	5	3	5	3	-1.14	0.28	-0.05	0.61	1.14	0.33	0.98	1.03	-0.95	-0.12	-1.83	0.11	0.79	0.32	1.69	-0.87	-0.76	0.55	1.61	0.67	1.28	-0.92	0.13	-0.21	-0.59	-0.9	0.37	-0.39	-1.22	-0.16	-1.29	1.47	0.51	-0.07	-0.04
NP_001138940.3	SPECC1L	4	177	NP_001138940.3|NP_001241661.2|NP_001241662.1	51.5	451.1	801.96	cytospin-A isoform 1 GN=SPECC1L	41	36	32	42	1.66	1.61	0.25	-1	1.2	0.81	0.89	-0.5	0.07	0.86	-1.03	1.56	1.47	-0.62	-0.96	1.16	0.65	0.08	0.34	0.26	-0.19	-0.8	0.35	0.53	0.84	0.53	-0.47	0.14	0.78	-0.62	0.58	-0.15	-0.1	0.57	-0.6
NP_149975.1	PIGS	4	35	NP_149975.1	30.4	4202.1	201.61	GPI transamidase component PIG-S GN=PIGS	7	9	9	5	-0.61	-1.81	-0.73	1.37	0.06	-0.71	0.06	0.7	-1.09	-0.85	0.05	1.81	0.19	-0.06	-0.39	0.17	0.49	1.39	0.42	0.74	1.64	-0.04	-0.03	1.38	2.05	-0.51	1.09	-0.53	0.7	0.73	-0.48	0	0.6	0.17	0.35
NP_037520.1	PREB	4	81	NP_037520.1|NP_001317415.1|NP_001317414.1|NP_001317416.1|NP_001317413.1	56.3	3087.1	276.54	prolactin regulatory element-binding protein isoform 1 GN=PREB	13	15	14	15	-0.67	-1.59	-0.47	0.67	-0.97	-0.78	-1.47	0	-1.04	-0.62	0.12	1.51	0.53	-0.62	-0.43	-0.77	-0.85	1.05	0.54	0.33	1.41	-0.67	0.03	1.64	1.67	0.39	1.41	0.07	0.74	0.73	-0.47	0.87	-0.07	0.87	0.25
NP_444272.1	HTRA3	4	107	NP_444272.1|NP_001284488.1	61.5	2266.1	357.21	serine protease HTRA3 isoform 1 precursor GN=HTRA3	17	15	14	19	1.3	1.9	0.91	-0.41	0.67	1.04	-2.12	-2.32	0	0.25	1.42	0.99	0.99	-1.2	-1.01	2.94	1.33	-0.97	-0.93	-0.65	-1.14	0.93	3.08	-1.09	-0.62	-0.31	-1.03	0.58	-1.89	-1.37	1.32	1.22	0.84	0.82	0.56
NP_002263.3	KRT4	4	112	NP_002263.3	33.8	110.12	251.69	keratin, type II cytoskeletal 4 GN=KRT4	9	14	7	12	2.26	1.19	-0.62	-2.57	-5.25	-3.03	-2.18	0.21	2.3	0.69	0.02	0.85	-0.43	-1.73	-1.37	-0.39	-0.43	-6.05	-2.36	-8.37	-2.09	0.27	-1.4	-0.67	0.49	1.94	-1.03	-1.08	0	0.16	2.2	-2.95	-2.58	-2.02	-3.04
NP_003135.2	SSR1	4	104	NP_003135.2|NP_001278937.1	34.9	5790.1	117.67	translocon-associated protein subunit alpha isoform 1 precursor GN=SSR1	6	6	6	6	0.95	0.75	1.3	-0.04	-0.12	0.09	0.43	-0.79	-0.02	-0.29	0.85	0.37	0.39	-0.41	-0.71	0.99	0.92	-0.61	-0.31	-0.88	-0.18	1.29	1.03	0.53	1.08	0.14	-1.61	0.53	0.15	0.71	1.06	-0.27	-0.77	-0.8	-1.06
NP_001268441.1	HADHB	4	328	NP_001268441.1	72.1	952.2	545.32	trifunctional enzyme subunit beta, mitochondrial isoform 2 precursor GN=HADHB	30	27	30	27	1.45	1.96	0.57	-0.3	0.41	-0.05	-0.15	0.06	0.35	0.83	-1.63	1.12	0.82	-0.59	0.77	0.02	0.11	-0.42	-1.12	-0.98	-1	0.47	1.73	0.32	0.13	0.92	0.39	0.24	-0.87	-2.56	0.43	-1.05	-0.96	-0.32	-1.16
NP_057726.4	SPTBN5	4	16	NP_057726.4	2.6	7269.1	61.1	spectrin beta chain, non-erythrocytic 5 GN=SPTBN5	3	3	4	4	0.03	-1.01	-0.3	2.74	-0.85	-0.42	0.83	-0.7	-0.69	0.25	1.33	-0.14	-0.12	0.97	-1.24	0.51	-2.36	-1.83	-0.18	-0.67	-0.43	1.98	0.94	-1.35	-2.02	-1.8	0.11	-0.51	-0.04	0.81	-1.06	0.9	0.46	0.97	0.58
NP_115570.1	RPF2	4	28	NP_115570.1|NP_001276040.1	34.3	6020.1	108.46	ribosome production factor 2 homolog isoform 1 GN=RPF2	7	6	8	4	-0.82	1.45	-0.71	2.07	0.91	-0.22	-0.34	-0.67	-2.49	-0.41	-0.48	0.43	2.77	0.53	0.73	-1.71	-1.75	1.37	1.06	0.35	1.27	-1.62	-2.35	-0.76	-1.43	-0.49	1.72	-1.3	-2.02	-0.6	-1.27	0.72	-0.58	-2.25	-0.94
NP_060197.4	TMEM214	4	74	NP_060197.4|NP_001077059.1	34.1	2645.1	316.58	transmembrane protein 214 isoform 1 GN=TMEM214	17	14	17	15	-1.41	-2.98	-1.75	1.2	0.21	-0.5	-1.75	-0.73	-1.75	-1.23	-0.44	1.85	-0.05	-2.32	0.32	-0.46	-0.27	2.47	1.5	1.86	2.81	-1.15	-1.24	0.62	1.89	0.25	1.24	-0.24	-0.28	0.16	-1.39	-0.47	-1.18	0.2	-0.66
NP_000174.1	HADHB	4	355	NP_000174.1|NP_001268442.1	71.9	952.1	586.15	trifunctional enzyme subunit beta, mitochondrial isoform 1 precursor GN=HADHB	32	29	32	30	1.4	1.96	0.57	-0.26	0.35	-0.05	-0.15	0.06	0.35	0.83	-1.69	1.1	0.79	-0.53	0.77	-0.02	0.07	-0.42	-1.06	-0.98	-1	0.49	1.78	0.35	0.22	0.9	0.39	0.24	-0.89	-2.48	0.43	-1.1	-0.94	-0.3	-1.18
NP_001123554.1	PLXNB1	4	29	NP_001123554.1	10.3	5076.1	152.89	plexin-B1 precursor GN=PLXNB1	8	6	10	3	1.71	0.77	-0.64	-0.41	-0.44	0.12	0.31	-1.09	-0.59	-0.12	0.41	1.42	1.13	0.53	0.47	0.02	0.25	-0.32	-0.26	-0.93	-0.22	0.24	0.16	-0.32	0	0.08	-0.06	0.29	0.96	1.17	0.18	1	1.08	1.42	-0.23
NP_005545.1	KRT6A	4	444	NP_005545.1	67.1	110.8	726.55	keratin, type II cytoskeletal 6C GN=KRT6A	39	43	39	43	1.91	-0.04	0.71	-0.81	-0.38	-2.44	-2.42	-2.32	-0.03	-1.98	-1.76	0.98	1.42	-2.29	-1.39	-1.78	-0.88	-4.97	-3.14	-5.86	-3.4	-0.94	-3.05	-1.94	-1.13	-0.67	-1.95	-1.35	2.37	2.42	-0.59	-2.3	-3.13	-3.27	-2.49
NP_000415.2	KRT5	4	543	NP_000415.2	65	110.5	798.08	keratin, type II cytoskeletal 5 GN=KRT5	45	47	43	48	0.99	-0.18	0.17	-0.81	-2.64	-2.46	-3.04	-2.2	-0.61	-2.42	-1.92	0.07	2.12	-2.7	1.61	-3.04	-3.19	-5.5	-2.23	-7.12	-4.06	-1.21	-4.05	-4.13	-4.75	-0.72	-2.02	0.39	2.57	3.07	-0.5	-2.6	-6.29	-6.77	-2.41
NP_001035924.1	FILIP1L	4	210	NP_001035924.1|NP_055705.2|NP_878913.2|NP_001269723.1|NP_001269722.1	45.8	500.1	773.9	filamin A-interacting protein 1-like isoform 3 GN=FILIP1L	41	38	44	38	0.99	1.73	0.86	-0.37	1.35	1.11	-0.18	-0.91	-0.4	-0.2	-0.09	0.16	0.14	-1.67	-0.97	1.85	0.79	0.02	0.16	-0.56	-1.28	1.09	2.97	-0.65	-0.13	-0.61	0	1.32	-1.96	-1.55	0.39	1.25	0.05	0.87	-0.02
NP_000204.3	ITGB4	4	262	NP_000204.3	46.7	181.2	1098.76	integrin beta-4 isoform 1 precursor GN=ITGB4	55	50	58	45	-0.69	-1.53	-1.26	-0.07	0.79	0.69	-2.82	-2.93	-1.64	-1.24	-1.35	0.44	0.92	-1.67	2.45	-2.77	-2.77	2.21	1.95	1.81	2.07	-1.03	-2.99	-1.52	-1.21	-1	-0.67	-1.25	0.33	1.65	-0.3	0.27	-0.51	-0.05	-0.56
NP_071910.3	IKZF4	4	11	NP_071910.3|NP_001338019.1|NP_001338020.1|NP_001338021.1	9.7	8234.1	36.37	zinc finger protein Eos isoform a GN=IKZF4	4	2	2	2	0.38	0.14	1.05	-0.41	-0.21	-0.09	0.52	1.91	0.12	-0.66	1.05	0.64	0.26	-0.44	-0.66	-1.59	-0.22	-0.51	-0.42	-0.63	-1.11	1.29	0.7	-0.38	-0.27	-0.98	-1.78	0.1	-1.04	-1.63	0.72	-1.6	-1.64	-0.8	-2.22
NP_001160165.1	AFF1	4	15	NP_001160165.1|NP_001300888.1|NP_005926.1|NP_001300889.1	8.7	7058.1	68.54	AF4/FMR2 family member 1 isoform 1 GN=AFF1	5	2	2	5	0.12	-1.07	-0.2	0.7	-1.09	-0.47	-1.35	0.73	-1.3	0.09	-0.96	-0.18	0.14	0.41	-0.07	-2.24	-1.42	1.45	-2.28	0.65	-0.93	2.71	2	1.06	1.27	-0.39	0.45	-1.69	4.22	1.13	-0.84	-0.95	0	-1.75	0.27
NP_598368.2	POFUT2	4	60	NP_598368.2|NP_056042.1	44.7	3320.1	258.92	GDP-fucose protein O-fucosyltransferase 2 isoform C precursor GN=POFUT2	17	10	13	10	0.38	0.99	-0.42	0.13	0.47	-0.54	0.34	0.03	-0.48	-0.24	-0.34	1.83	1.59	0.23	-0.26	0	-0.16	0.38	0.05	-0.6	0.1	0.35	0.97	-0.26	0.03	-0.14	1.74	0.24	0.59	0.44	-0.33	-0.37	0.58	0.4	0.15
NP_055051.1	GNPAT	4	32	NP_055051.1|NP_001303279.1	25.7	4432.1	187.6	dihydroxyacetone phosphate acyltransferase isoform 1 GN=GNPAT	10	5	10	5	-0.57	-1.19	-2.09	1.37	-1.09	-1.45	-1.9	-1.14	-1.71	-1.31	-0.53	3.05	1.95	-0.5	0.04	-0.82	-0.74	2.47	1.22	1.02	2.34	-0.57	-0.24	-0.35	0.59	-1.43	1.22	-0.34	0.22	0.22	-0.85	-0.8	0.05	0.17	1.68
NP_003565.4	VAPA	4	221	NP_003565.4	64.2	2197.2	357.73	vesicle-associated membrane protein-associated protein A isoform 1 GN=VAPA	20	19	21	21	1.1	0.42	0.34	0.3	-0.03	-0.19	-1.41	0.15	0.09	-0.12	0.76	1.79	0.26	-0.65	-0.15	-0.55	-0.05	0.15	-0.08	-0.09	0.72	-0.07	-0.65	-0.12	0.73	0.43	-0.07	0	1.17	0.56	0.3	0.05	-0.05	0.9	-0.13
NP_002344.2	TACSTD2	4	50	NP_002344.2	39.9	4741.1	170.8	tumor-associated calcium signal transducer 2 precursor GN=TACSTD2	10	8	8	9	1.88	0.91	0.1	0.04	0.38	0.67	-2.88	-0.38	0.62	-1.61	-2.11	2.31	1.08	-1.26	-2.6	-0.41	0.16	-0.8	1.22	0.02	0.47	-0.3	-3.48	0.94	1.67	-0.57	-1.89	0.02	1.24	1.45	0.85	1.47	-0.55	-0.45	-0.19
NP_874384.1	SYPL1	4	38	NP_874384.1|NP_006745.1	36.9	6637.1	83.84	synaptophysin-like protein 1 isoform b GN=SYPL1	5	5	4	4	0.3	-0.48	-0.46	0.48	-0.67	-0.95	-0.67	-0.82	0.03	-0.6	0.05	0.25	0.26	-0.18	-0.43	0.79	0.27	-0.44	0.73	-0.86	-0.19	0.49	0.43	-0.09	0.7	-0.2	0.64	0.94	-0.44	1.47	0.37	1.77	0.72	-0.22	0.91
NP_872407.1	PLEKHS1	4	40	NP_872407.1|NP_079165.3	42.5	3515.1	245.07	pleckstrin homology domain-containing family S member 1 isoform 1 GN=PLEKHS1	7	8	9	11	1.44	1.05	0.44	-0.63	1.58	1.31	-0.64	0.29	-0.09	-0.26	-0.76	0.44	0.36	-0.53	-1.42	-0.51	0.11	1.18	1.22	1.58	1	-0.26	-0.62	-1.14	-1.56	-1.12	-1.31	1.35	0.48	0.36	0.84	-0.92	-1.08	-1.55	-1.52
NP_005370.1	MYO1A	4	40	NP_005370.1	9.8	375.2	113	unconventional myosin-Ia GN=MYO1A	8	7	7	6	-0.35	-0.77	-0.86	1.15	0.44	-0.97	-0.98	0.03	-1.21	-1.49	-1.14	1.93	2.02	0.59	-1.03	-0.29	-0.2	1.6	1.27	0.33	1.57	-0.63	-1	0.06	2.54	-0.41	0.73	0.14	-1.02	0.36	-0.44	0.27	0.34	0.77	0.77
NP_149989.2	CCDC102A	4	52	NP_149989.2	35	3659.1	236.3	coiled-coil domain-containing protein 102A GN=CCDC102A	8	13	12	14	1.04	1.19	0.46	-1	0.26	1.14	0.61	-1.41	-0.02	-0.33	0.73	-0.14	0.14	-0.32	-0.51	1.18	-0.38	-1.1	0	-0.42	-0.72	1.4	1.27	-0.38	-0.49	-0.18	-0.92	-0.41	0.78	1.03	0.32	-0.07	-0.02	0.72	-0.75
NP_002579.2	PCDHGC3	4	23	NP_002579.2|NP_115778.1|NP_061752.1|NP_061751.1|NP_114477.1|NP_061750.1|NP_115779.1	8.3	6553.1	86.68	protocadherin gamma-C3 isoform 1 precursor GN=PCDHGC3	5	4	7	5	0.32	0.48	-0.24	0.26	0.18	-0.26	1.93	-1.2	-1.3	-0.25	-0.98	-0.12	0.07	0.56	-0.82	0.31	-0.61	0.15	0.6	-0.19	-0.21	1.36	0.49	0.7	-0.38	-0.49	0.34	0.63	0.74	2.74	0.1	0.32	0	0.15	0.31
NP_058626.1	STX18	4	39	NP_058626.1|NP_001333229.1|NP_001333210.1	60	4573.1	180.05	syntaxin-18 isoform 1 GN=STX18	11	6	11	7	-0.38	-1.05	-2.5	0.63	-1.44	-1.9	-1.23	-0.44	-0.42	-0.71	-0.5	1.83	1.06	0.21	0.22	-0.79	-0.65	0.25	0.05	-0.81	1.3	-1.38	-0.62	1.47	1.92	-0.16	2.02	0.55	1.48	0.77	-0.77	-0.72	-1.18	0.12	0.15
NP_848930.1	ARL5B	4	12	NP_848930.1	21.2	7316.1	59.85	ADP-ribosylation factor-like protein 5B GN=ARL5B	2	3	4	3	0.86	-0.56	0.22	-0.24	-0.32	0.47	-0.21	-0.29	0.69	0.21	1.54	1.05	-0.79	-0.35	-0.34	-0.1	1.33	-0.42	-1.45	0.44	-0.45	-1.29	-2.4	-1.79	-0.35	0.96	0.77	-0.99	1.44	-1.96	0.66	0.32	0.46	1.12	0.27
NP_076426.1	MRPL34	4	12	NP_076426.1	32.6	8224.1	36.49	39S ribosomal protein L34, mitochondrial GN=MRPL34	2	2	2	3	0.77	-0.5	0.81	-0.26	0.09	0.85	0.28	0.97	1.56	0.44	0.82	1.83	1.11	-0.85	0.37	0.31	1.17	-0.99	-0.54	-0.23	-0.03	1.23	1.4	-0.06	-0.67	0.16	-1.09	-1.64	-0.91	-1.94	1.78	-0.72	-2.48	-2.25	-1.29
NP_006787.2	AFG3L2	4	189	NP_006787.2	55.7	717.1	663.19	AFG3-like protein 2 GN=AFG3L2	38	31	38	34	0	-0.71	-0.32	0.28	0.47	0.4	-1.99	0	-0.52	-0.37	-1.26	1.49	0.58	-1.35	1.91	-2.12	-1.21	2	1.66	1.47	1.65	-1.19	-2.02	-0.53	-0.57	-0.25	1.41	-0.67	-1.22	-1.33	-0.84	-0.87	0.22	0.1	0.19
NP_057226.1	HSD17B12	4	80	NP_057226.1	49	3553.1	242.63	very-long-chain 3-oxoacyl-CoA reductase GN=HSD17B12	14	12	12	13	-0.99	-2.68	-1.43	1.46	-1.17	-1.71	-1.69	0.12	-1.47	-1.75	-0.64	2.02	1.23	0	0.77	-1.95	-1.55	0.8	0.78	-1.05	1.3	-1.13	-0.54	2.99	2.89	-0.12	0.96	0.48	0.3	1.19	-0.87	-0.45	-0.36	0.42	0.35
NP_006045.1	RTN3	4	24	NP_006045.1|NP_958833.1|NP_001252520.1	34.3	6687.2	81.93	reticulon-3 isoform a GN=RTN3	5	3	5	3	-0.71	-3.15	-1.87	1.11	-3.2	-2.63	-1.9	0.5	-0.05	-1.63	-0.48	1.31	0.58	-0.21	-0.09	-2.1	-0.47	-0.63	-0.65	-1.3	0.55	-0.78	0.51	1.2	2.46	0.18	0.34	0.7	-0.13	0.38	-0.66	-0.17	-0.29	0.77	0.71
NP_060596.2	TMEM33	4	39	NP_060596.2	39.2	5722.1	121.27	transmembrane protein 33 GN=TMEM33	7	8	9	8	-1.13	-2.4	-1.35	1.61	-0.76	-0.73	-2.36	0.03	-1.33	-1.51	-0.5	1.08	1.28	-0.56	-0.02	-1.66	-1.57	1.62	1.3	0.09	1.48	-1.34	0.27	1.23	2.72	-0.37	1.29	0.55	-0.74	0.62	-0.26	0.37	-0.19	0.72	0.66
NP_001304732.1	TMEM120A	4	27	NP_001304732.1|NP_114131.1	25.2	6203.1	100.45	transmembrane protein 120A isoform 2 GN=TMEM120A	6	5	4	5	-0.95	-2.5	-1.67	1.78	-1.52	-1.83	-3.25	-0.21	-1.14	-1.24	-0.2	1.03	-0.48	-1.09	0.92	-0.22	-0.2	-0.55	-0.6	-0.95	0.29	-0.62	0.32	1	0.7	-0.06	1.35	-0.48	-0.07	0.2	-1.49	-1.2	-2.41	-0.45	-0.46
NP_055037.1	NDUFA8	4	58	NP_055037.1|NP_001305124.1	61.6	5080.1	152.72	NADH dehydrogenase [ubiquinone] 1 alpha subcomplex subunit 8 isoform 1 GN=NDUFA8	9	9	9	9	1.53	1.69	0.88	-0.94	0.21	0.57	-0.4	-0.97	0.81	0.91	1.42	0.18	0.05	-1	-0.02	0.43	0.83	-0.25	-0.99	0	-0.74	0.96	-0.08	1.06	1.48	1.23	-0.02	-1.49	-0.02	-0.54	2.05	-1.47	-1.32	-1.07	-1.73
NP_689613.1	FAM241A	4	13	NP_689613.1	37.8	7062.1	68.47	uncharacterized protein C4orf32 GN=FAM241A	5	2	2	3	-0.09	-1.07	-1.1	0.54	-1.32	-1.59	-1.23	2.29	-0.09	-0.52	-0.34	2.15	0.31	0.91	-1.46	-1.49	0.13	0.61	-0.39	-0.6	0.55	-1.07	-1.89	-0.44	1.92	0.04	1.63	0.19	0.91	0.52	-0.47	0.9	1.78	2.55	1.18
NP_057113.1	DHRS7	4	89	NP_057113.1|NP_001309209.1|NP_001309211.1|NP_001309210.1	52.5	3280.1	261.11	dehydrogenase/reductase SDR family member 7 isoform 1 precursor GN=DHRS7	16	15	14	13	-0.96	-2.9	-2.26	1.57	-2.08	-2.3	-2.79	0	-1.3	-1.92	-0.07	2.63	0.99	0.41	-0.94	-1.88	-1.89	0.95	0.03	-0.72	0.9	-1.12	0	1.58	1.51	-0.96	1.18	0.65	1.89	1.63	-0.39	0.67	0.07	2.27	1.58
NP_001135764.1	LMAN2L	4	32	NP_001135764.1|NP_110432.1|NP_001309281.1|NP_001309279.1|NP_001309275.1|NP_001309285.1	32.5	5270.1	143.66	VIP36-like protein isoform 1 precursor GN=LMAN2L	9	10	4	6	-0.51	-1.98	-0.62	0	-0.29	-0.81	-1.87	-0.38	-1.09	-1.27	-0.67	2.2	0.96	-1.06	-0.07	-0.82	-0.43	1.22	1.27	1.28	2.22	-0.7	-0.97	0.73	0.89	-0.39	1.48	-0.19	0.94	0.81	-0.18	-0.3	-0.82	0.1	0.02
NP_001310994.1	MIA3	4	170	NP_001310994.1|NP_001287796.1	52.1	94.2	596.35	transport and Golgi organization protein 1 homolog isoform 6 GN=MIA3	30	30	32	37	0.29	-0.93	-0.69	0.48	-1.64	-1.26	-1.66	-0.7	-0.35	0.16	0.21	1.58	0.14	-0.41	-0.6	-0.99	-0.34	-0.15	-0.6	-0.42	0.18	-0.4	-0.43	-0.03	0.35	1.94	2.57	-0.72	1.15	0.16	-0.25	2.67	2.53	3.52	2.35
NP_115618.3	PLXNA1	4	82	NP_115618.3|NP_861440.2|NP_001099013.1	23.4	1384.1	480.6	plexin-A1 precursor GN=PLXNA1	21	17	21	16	-0.25	-0.4	-0.49	0.57	0.12	-1.04	-0.15	-0.73	-0.85	-1.31	-0.34	0.85	0.89	0.62	-0.04	-0.14	-0.16	0.55	0.6	-0.23	0.13	0.12	0.19	0.73	0.65	-0.84	0	0.94	0.17	1.39	-0.33	0.75	-0.36	0.25	0.75
NP_076424.1	DDRGK1	4	88	NP_076424.1	59.5	2910.1	291.24	DDRGK domain-containing protein 1 GN=DDRGK1	14	15	15	15	0.64	0.1	0.24	-0.59	-0.26	-0.14	-0.4	-0.44	-0.16	0.26	0.75	1.03	-0.1	-0.21	-0.45	0.46	0.58	0.63	0.08	0.63	0.64	0.49	-0.05	1.06	0.78	1	0.32	-0.19	0.48	0.54	0.21	0.7	0.46	1	-0.4
NP_775741.1	MMGT1	4	17	NP_775741.1	29.7	7820.1	44.85	membrane magnesium transporter 1 precursor GN=MMGT1	2	2	2	3	-0.52	-0.83	0.24	1	-0.41	-0.47	-0.18	0.35	-0.48	-0.97	-0.96	0.09	-0.05	-0.23	0.71	-0.51	0.27	2.02	0.34	1.84	1.4	-0.77	-1.21	0.67	1.54	0.16	0.34	-0.36	-0.09	-0.16	-0.32	-0.05	0.34	2.02	-0.02
NP_055059.2	ADAMTS2	4	50	NP_055059.2|NP_067610.1	17.1	3199.1	267.16	A disintegrin and metalloproteinase with thrombospondin motifs 2 isoform 1 preproprotein GN=ADAMTS2	12	9	11	11	0.25	0.89	-0.51	0.87	0.5	-0.09	2.08	-0.7	-0.14	-0.79	0.41	0.55	0.84	0.85	-0.11	1.4	0.38	-0.36	-0.36	0.23	-0.72	0.27	1.86	-0.82	-0.03	-0.59	1.56	0.17	-0.35	0.18	0.18	0.57	-0.19	0.05	0.12
NP_060158.2	BSPRY	4	94	NP_060158.2|NP_001304872.1|NP_001304873.1	60.4	2473.1	335.34	B box and SPRY domain-containing protein isoform 2 GN=BSPRY	16	19	18	19	1.88	0.85	-0.27	-2.07	2.9	2.96	1.38	-3.93	-1.73	-1.04	-1.86	1.69	0.17	1.09	1.09	-1.47	-1.39	2.66	1.87	3.14	1.96	-0.82	-2.83	0.38	-1.94	-1.45	-1.54	-2.05	1.26	-0.08	0.45	-1.27	-0.75	-0.75	-1.56
NP_005546.2	KRT6B	4	438	NP_005546.2	68.2	110.7	714.32	keratin, type II cytoskeletal 6B GN=KRT6B	38	43	39	44	1.95	0.02	0.35	-0.87	-0.18	-2.47	-2.42	-2.29	-0.02	-2.04	-1.76	1.03	1.3	-2.29	-1.37	-1.76	-0.88	-4.81	-2.98	-5.56	-3.52	-0.84	-2.59	-2.35	-1.35	-0.65	-1.84	-1.4	2.46	2.56	-0.52	-2.35	-3.01	-3	-2.47
NP_078994.3	RABL6	4	144	NP_078994.3|NP_001167459.1|NP_001167460.1	41.4	1410.1	476.65	rab-like protein 6 isoform 1 GN=RABL6	23	26	26	26	1.79	0.71	1.28	-0.44	-0.03	0.24	0.8	-0.62	0.47	1.39	0.89	0.78	-0.22	0.18	-2	0.34	0.56	-1.12	-0.54	-0.79	-0.34	0.62	0.19	0.26	-0.4	1.25	0.04	-0.72	1.13	-0.4	1.25	-0.05	0.31	0.52	-0.33
NP_006803.1	OS9	4	184	NP_006803.1|NP_001017958.1	70.1	782.1	635.72	protein OS-9 isoform 1 precursor GN=OS9	33	26	29	36	1.54	1.69	0.37	-0.83	-0.35	0.12	-0.25	-1.23	0.61	0.56	0.92	0.6	0.34	-0.91	0.39	0.79	1.03	-1.12	-1.27	-1.09	-1.3	0.94	0.3	0.5	0.16	0.69	-0.62	-1.01	1.22	-0.06	0.65	0.52	0.46	0.7	-0.5
NP_612393.2	MTG1	4	35	NP_612393.2	47	4397.1	189.61	mitochondrial ribosome-associated GTPase 1 GN=MTG1	12	8	6	9	1.21	2.18	0.22	-0.63	-0.7	0	0.31	1.82	0.61	0.91	-0.91	1.86	1.66	-0.5	-0.28	0.65	1.69	0.02	-0.42	0.07	-0.42	-0.32	0.4	0.32	0.03	1.08	0.64	0.29	-1.83	-0.65	0.3	-0.92	-1.2	-1.1	-0.77
NP_001038188.1	CSNK1G3	4	37	NP_001038188.1|NP_004375.2|NP_001257501.1|NP_001026982.1|NP_001257502.1|NP_001257503.1	30.5	3366.2	197.25	casein kinase I isoform gamma-3 isoform 4 GN=CSNK1G3	7	10	9	9	-0.25	-1.51	-1.21	0.78	-0.59	-0.81	-1.16	-0.53	-1.25	-1.2	-0.43	2.02	0.89	0.23	-0.17	-0.6	0.18	0.61	0.93	-0.02	0.93	-0.39	-0.27	0.38	1	-0.82	0.6	0.51	1.04	1.35	-0.89	1.82	1.45	1.65	1.14
NP_001271428.1	SLC43A2	4	20	NP_001271428.1|NP_001271427.1|NP_689559.1	14.5	7205.1	63.08	large neutral amino acids transporter small subunit 4 isoform 3 GN=SLC43A2	4	5	6	3	-1.41	-3.07	-1.57	2.28	-2.29	-2.53	-2.08	-0.15	-0.21	-1.48	0.8	-0.23	-0.34	1.82	-0.19	-0.53	-0.07	0.61	-0.67	-0.91	0.08	-0.47	1.32	1.32	3.1	-2.45	0.34	0.96	-0.91	1.43	-0.8	-0.77	-0.41	-0.87	1.68
NP_631894.2	ADAMTS14	4	13	NP_631894.2|NP_542453.2	7.8	3199.2	88.48	A disintegrin and metalloproteinase with thrombospondin motifs 14 isoform 1 precursor GN=ADAMTS14	3	2	3	4	0.4	0.54	-0.73	0.81	0.56	0.43	2.21	-0.53	0.07	-0.5	0.5	1.22	0.87	0.67	0.15	2.43	0.29	-0.53	-0.47	-0.26	-0.92	0.47	1.05	-0.91	0.19	-0.27	0.75	-0.29	0.3	0.16	0.32	0.45	0.02	1.25	0.52
NP_055058.2	ADAMTS3	4	10	NP_055058.2	3.4	3199.3	42.86	A disintegrin and metalloproteinase with thrombospondin motifs 3 preproprotein GN=ADAMTS3	3	2	2	2	0.88	1.17	-0.86	0.74	1.17	0.93	2.33	-1.88	0.03	-0.5	0.5	0.82	0.87	0.38	0.15	2.43	0.29	-0.42	-0.47	-0.3	-0.92	0.47	1.05	-0.91	-0.03	-0.72	0.97	-0.29	0.3	0.16	0.32	0.35	-0.7	0.85	0.29
NP_003684.2	SCARF1	4	24	NP_003684.2|NP_663325.1	14.4	5127.1	150.15	scavenger receptor class F member 1 isoform 1 precursor GN=SCARF1	3	4	8	5	-0.32	-1.15	0.13	1.07	2.14	-0.52	-0.43	-1.2	-1.82	-1.06	0.5	-0.18	-1.4	0.56	0	-1.08	-1.35	1.16	0.36	0.3	-0.14	0.32	0.46	0.88	1.24	-1.64	-0.09	0.77	-0.3	0.63	0.48	-0.05	-0.34	0.17	0.75
NP_689480.2	RNF185	4	30	NP_689480.2|NP_001129297.1	45.8	6459.1	90.45	E3 ubiquitin-protein ligase RNF185 isoform 1 GN=RNF185	5	5	6	7	0.13	-1.01	-0.22	0.59	-1.29	-0.92	-1.84	-0.44	-0.31	-0.67	0.39	1.14	0.39	-0.35	-0.28	-1.45	-0.79	0.4	0.36	-0.79	1	0.08	-0.84	2.14	2.86	-0.25	0.97	-0.36	1.15	1.15	-0.33	-0.67	-0.79	0.52	-0.19
NP_001120717.1	LRRC8A	4	34	NP_001120717.1|NP_056165.1	20.8	4561.1	180.38	volume-regulated anion channel subunit LRRC8A GN=LRRC8A	8	11	6	7	-0.83	-1.94	-1.28	0.72	0.79	-0.4	-1.96	-0.91	-0.99	-0.93	-0.55	0.73	0.79	-0.56	0.51	-0.6	0.13	2.7	2.02	1.81	1.96	-0.5	-0.13	0.47	1.59	-0.61	0.73	-0.39	-0.41	0.62	-0.15	0.03	-1.88	-0.67	0.19
NP_000262.2	NPC1	4	52	NP_000262.2	10.7	4086.1	208.08	Niemann-Pick C1 protein precursor GN=NPC1	12	14	13	9	-1.04	-2.72	-1.26	0.94	0.18	-0.59	-2.08	-2.14	-1.59	-1.1	1.03	0.66	0.14	-0.97	0.52	-0.72	-0.61	1.92	1.01	1.23	1.88	-0.74	-0.73	0.53	0.22	-0.27	1.85	0.1	-0.2	1.03	-0.78	0.57	-0.92	0.62	0.54
NP_009046.2	TNFAIP6	4	43	NP_009046.2	65.7	4117.1	206.06	tumor necrosis factor-inducible gene 6 protein precursor GN=TNFAIP6	8	12	10	8	1.89	1.83	-1.26	-0.17	0.91	0.76	0.06	-4.31	-0.48	-0.34	0.89	0.51	-0.39	-0.38	-0.51	1.3	1.33	-0.42	0.67	-0.05	-0.5	1.07	-2.21	-4.19	-4.24	0	0.73	-2.38	3.18	1.59	1.29	-1.85	-1.11	-0.77	-1.73
NP_001171916.1	NDUFC1	4	12	NP_001171916.1	27.6	8708.1	28.17	NADH dehydrogenase [ubiquinone] 1 subunit C1, mitochondrial precursor GN=NDUFC1	2	2	2	2	0.6	0.18	-0.17	-0.74	-0.12	-0.09	-0.83	-1.26	0.55	-0.61	0.69	0.18	0.94	-1.17	-0.02	-0.55	0.05	-0.76	-0.83	-2.07	-1.19	0.4	-0.86	-0.56	1.4	-0.25	1.11	-0.87	-0.61	0.38	1.86	-2.17	-1.93	-1.45	-0.77
NP_036427.1	CABIN1	4	33	NP_036427.1|NP_001188358.1	9.8	4295.1	195.65	calcineurin-binding protein cabin-1 isoform a GN=CABIN1	10	7	6	9	0.49	0.54	-0.29	0.33	0	-0.07	-0.71	0	-1.18	0.56	-1.05	2.02	1.61	0.03	0.77	-0.99	-0.25	0.59	0.13	0.14	0.11	0.08	-0.19	-0.44	0.22	0.57	1.29	-0.84	-0.5	-0.58	-0.28	-0.47	0.55	-0.25	-0.12
NP_115984.3	PPP1R9B	4	199	NP_115984.3	59.3	821.1	623.69	neurabin-2 GN=PPP1R9B	32	30	33	34	1.52	0.99	0.24	-0.78	-0.56	-0.76	0.92	1.47	1.59	0.57	-0.11	0.83	0.1	0.44	-0.41	1.47	1.89	-1.14	-1.43	-1.6	-1.86	0.34	0.38	-0.26	-1.21	0.45	-0.71	-0.31	-1.24	-0.77	1.47	-0.55	-0.05	0.32	-0.85
NP_112233.2	SFXN3	4	107	NP_112233.2	68.3	2801.2	301.49	sideroflexin-3 GN=SFXN3	17	16	15	16	-0.49	0.87	-0.64	1.96	0.97	-0.42	0.06	-0.15	-1.33	-0.83	-2.01	2.52	1.9	1.26	-0.52	-0.82	-1.06	1.22	1.63	-0.58	1	-0.78	0.59	0.38	0.86	-0.86	1.33	1.35	-2.05	-1.59	-1.17	-0.32	0.07	0.45	0.89
NP_001727.1	C5AR1	4	9	NP_001727.1	7.7	7975.1	41.6	C5a anaphylatoxin chemotactic receptor 1 GN=C5AR1	3	2	2	2	-1.7	-2.78	-1.5	2.28	-1.67	-2.33	-3.62	-1.41	-1.42	-3.02	1.79	-0.55	-0.58	1.5	-0.36	-2.99	-0.83	0.11	-0.93	-0.67	0.1	0.85	3.08	0.82	2.21	-2.23	1.42	1.35	-2.5	0.71	-1.21	-0.72	-1.73	-0.5	1.48
NP_114401.2	TMEM245	4	27	NP_114401.2	9.7	5604.1	127.27	transmembrane protein 245 GN=TMEM245	6	6	6	5	-2.06	-4.4	-3.34	0.35	-0.53	-1.14	-4.11	0.15	-2.08	-1.71	-1.74	0.8	-0.36	-1.61	0.9	-1.47	-1.12	1.67	1.48	0.09	2.78	-1.35	-1.48	1.55	2.54	-0.96	0.67	-0.48	-0.22	1.05	-1.42	-0.82	-0.75	0.72	-0.42
NP_001121700.2	TPRN	4	71	NP_001121700.2	54.5	1963.1	393.76	taperin GN=TPRN	14	13	16	24	2.76	1.75	0.49	-1.39	-1.85	-0.81	0.03	-0.91	-0.05	1.19	0.2	1.6	0.22	-0.7	-1.26	0.65	1.33	-1.73	-1.4	-1.84	-1.37	0.51	-1	-0.35	-1	1.21	-1.09	-0.24	2.15	-0.32	1.76	0.25	0.92	1.1	-0.83
NP_001334629.1	OLFML2B	4	69	NP_001334629.1|NP_001284642.1	27.2	2978.1	285.72	olfactomedin-like protein 2B isoform 3 precursor GN=OLFML2B	12	16	15	13	1.08	0.67	-0.15	0.13	1.47	-0.12	2.39	-2.99	-1.3	-0.77	1.49	-0.34	-0.48	0.82	-1.24	3.9	2.65	-0.3	-0.39	-0.07	-0.61	1.46	2.78	-1.7	-1.24	-2.58	0.32	-0.7	-1.33	-0.44	-0.19	-0.15	-0.19	0.15	0.21
NP_056256.1	OLFML2B	4	69	NP_056256.1	27	2978.2	285.59	olfactomedin-like protein 2B isoform 2 precursor GN=OLFML2B	12	16	15	13	1.08	0.67	-0.17	0.13	1.47	-0.12	2.39	-2.99	-1.3	-0.77	1.49	-0.34	-0.48	0.73	-1.24	3.9	2.65	-0.3	-0.16	-0.07	-0.61	1.46	2.78	-1.7	-1.24	-2.58	0.32	-0.7	-1.33	-0.44	-0.19	-0.15	-0.19	0.12	0.21
NP_001164014.1	PGAM5	4	112	NP_001164014.1|NP_612642.2	65.3	2530.1	328.7	serine/threonine-protein phosphatase PGAM5, mitochondrial isoform 1 GN=PGAM5	20	17	19	19	1.01	0.93	0.24	-0.98	0.94	1.11	-1.47	0.47	0.62	-0.32	-2.08	1.3	0.05	-1.73	1.85	-0.84	-0.61	0.97	0.91	1.26	1.08	0.26	0.08	-0.73	-1.56	-1.14	-0.77	-1.25	-2.33	-1.61	0.81	-0.55	0.26	-0.25	-0.91
NP_001005619.1	ITGB4	4	263	NP_001005619.1|NP_001308052.1	47.3	181.1	1105.66	integrin beta-4 isoform 2 precursor GN=ITGB4	56	50	59	44	-0.69	-1.55	-1.25	-0.07	0.76	0.64	-2.82	-2.93	-1.59	-1.24	-1.35	0.44	0.92	-1.61	2.44	-2.77	-2.68	2.21	1.95	1.84	2.07	-1.03	-2.99	-1.5	-1.19	-1.04	-0.67	-1.23	0.33	1.65	-0.29	0.27	-0.48	-0.03	-0.56
NP_002032.2	GABPB1	4	23	NP_002032.2|NP_852092.1	15.5	6023.2	82.37	GA-binding protein subunit beta-1 isoform gamma 1 GN=GABPB1	5	4	5	6	0.96	1.25	1.08	-0.15	0.82	0.78	-0.06	0.73	0.22	1.27	-0.66	0.48	1.32	-0.47	0.28	0.05	-1.44	-0.15	0.73	0.44	0.18	0.12	0.46	-0.15	-0.35	0.61	-0.13	-0.53	-0.81	-1.33	0.62	-1.55	-0.53	-0.62	-0.67
NP_001275897.1	ACSF2	4	137	NP_001275897.1|NP_079425.3|NP_001275898.1|NP_001275899.1|NP_001275900.1	54.5	1666.1	434.82	acyl-CoA synthetase family member 2, mitochondrial isoform 1 GN=ACSF2	26	21	20	21	0.52	1.55	-0.86	-0.98	-1.29	-1.97	1.47	4.34	1.63	-0.16	-2.41	1.42	0.82	0.73	-1.5	3.81	2.83	-1.1	-1.92	-3	-1.98	-1.55	-1.24	0.79	0.03	-0.25	-0.26	-0.63	-1.04	-2.24	-0.08	-3.55	-3.04	-3.9	-2.56
NP_065161.3	SLC44A2	4	59	NP_065161.3	22.8	3892.2	218.48	choline transporter-like protein 2 isoform 1 GN=SLC44A2	13	10	13	12	-0.78	-2.1	-1.05	-0.81	-1.17	-0.62	-2.51	-1.47	-0.92	-1.98	-0.14	0.85	0.96	-1.06	1.05	-1.18	-1.3	0.84	1.71	0.16	0.53	-0.26	-2.19	1.26	1.46	-1.68	-0.86	-0.65	0.76	1.77	0.04	1.27	1.49	2	1.14
NP_057692.1	ARMCX1	4	53	NP_057692.1	32.6	5103.1	151.24	armadillo repeat-containing X-linked protein 1 GN=ARMCX1	8	10	8	8	-0.83	-0.46	-0.49	-0.11	0.44	-0.85	1.81	-0.79	-1.8	-0.95	-0.78	2.95	1.9	1.5	-0.36	-0.65	-0.76	-0.13	1.61	-0.42	1.49	-1.27	-0.81	0.06	0.03	-1.37	-0.26	1.16	0.72	0.46	-0.81	0.8	0.94	-0.4	0.46
NP_001026893.1	DNAJB14	4	42	NP_001026893.1|NP_001265239.1|NP_001265240.1	35.8	4543.1	181.56	dnaJ homolog subfamily B member 14 isoform 1 GN=DNAJB14	9	9	11	7	0.86	-0.26	0.19	0.3	1.17	0.83	-1.07	0.41	-0.16	-0.09	0.16	0.85	-0.17	-1.09	-1.82	-0.17	-0.22	1.2	0.8	1.09	1.43	-0.08	-0.08	0.29	0.22	-0.2	-0.09	-0.67	0.39	-0.1	1.14	0.15	0.05	0.85	-0.06
NP_998783.1	ST5	4	59	NP_998783.1|NP_631896.1|NP_056504.3|NP_001304982.1	24.2	2785.1	303.1	suppression of tumorigenicity 5 protein isoform 1 GN=ST5	20	11	13	11	1.56	1.37	-0.39	0.61	0.26	-0.42	-0.25	-1.23	-1.33	-0.67	-0.12	1.08	1.9	0.23	-0.51	0.39	-0.27	-0.17	0.6	-0.58	0.29	-0.43	0.4	-0.97	0.19	-1.88	0.15	1.13	0.85	1.01	-0.52	0.77	0.29	1.25	0.42
NP_001104537.1	ACVR1	4	15	NP_001104537.1	13.3	6466.1	90.12	activin receptor type-1 precursor GN=ACVR1	4	3	4	2	-0.8	-0.99	-1.97	0.24	-1.2	-1.66	-0.89	-1.17	-1.02	-1.11	-0.07	0.87	1.04	0.53	-1.48	-0.43	-0.54	-0.51	-0.47	-1.3	-0.43	-0.24	0	0.91	2.35	-0.33	-0.02	0.41	1.07	1.77	-0.74	1.55	1.9	2.97	1.1
NP_001258137.1	NEB	4	42	NP_001258137.1|NP_001157980.1|NP_001157979.1|NP_004534.2	3.6	5220.1	146.16	nebulin isoform 4 GN=NEB	11	6	11	12	0.73	0.04	-0.46	-1.24	-0.94	-0.16	0.03	-0.53	0.42	0.42	-0.53	0.78	1.01	0.32	0.81	0.22	0.2	-2.15	-0.75	-0.93	-0.71	0.24	-0.49	-0.73	-0.32	0.29	-0.49	-0.43	1.44	1.59	0.81	-1.65	0.89	0.37	-0.29
NP_005430.1	MLF2	4	74	NP_005430.1	58.8	3735.1	230.41	myeloid leukemia factor 2 GN=MLF2	14	11	12	13	2.61	1.01	0.08	-1.39	0.47	0.26	-1.72	-1.09	0.26	-0.57	-1.72	1.54	0.1	-1.55	1.63	-2.31	-1.78	-0.63	-0.6	0.16	0.03	-0.85	-2.08	-1.61	3.02	-1.39	-1.22	-0.22	-1.52	-1.35	1.78	-1.32	-0.72	-1.45	-1.33
NP_004782.1	ITGBL1	4	100	NP_004782.1|NP_001258685.1|NP_001258684.1|NP_001258683.1	50.6	2096.1	376.22	integrin beta-like protein 1 isoform 1 precursor GN=ITGBL1	15	16	16	19	1.44	1.07	-1.59	-3.09	1.79	2.65	0.77	-2.64	-0.69	-0.69	1.67	0.27	-0.34	-0.44	-1.07	2.55	-0.16	-0.91	-0.44	0.37	-1.33	2.17	1.56	-1.03	-2.99	-1.31	-0.97	0.72	0.52	0.73	0.54	1.22	0.96	2.97	0.04
NP_110426.4	YIPF5	4	22	NP_110426.4|NP_001258661.1	22.1	7589.1	50.75	protein YIPF5 isoform a GN=YIPF5	3	3	3	3	-1.09	-3.13	-2.14	1.54	-1.11	-2.42	-2.48	-1.23	-1.3	-1.34	0.04	2.75	1.11	-0.53	-1.44	-1.45	-1.46	1.12	-0.29	-0.63	1.53	-0.93	-0.57	1.91	2.48	-0.53	1.91	1.01	2.31	0.54	-0.48	0.7	-1.57	1.35	-0.35
NP_060340.2	TMEM132A	4	33	NP_060340.2|NP_821174.1	21	3588.1	241.07	transmembrane protein 132A isoform a precursor GN=TMEM132A	9	4	8	9	1.18	-0.02	-0.05	-0.37	-1.2	-0.14	0.21	-0.59	0.03	0.11	-0.66	1.74	-1.11	-0.15	0.15	1.3	0.27	-0.8	-1.01	-1.12	-0.87	0.4	-1.48	-0.18	-0.16	1.35	-0.64	0.1	-0.5	0.38	1.34	0.32	1.16	1.57	-0.15
NP_056325.2	DHRS7B	4	34	NP_056325.2|NP_001317088.1	36.9	5013.1	156.62	dehydrogenase/reductase SDR family member 7B isoform 1 GN=DHRS7B	8	8	8	5	-1.3	-2.58	-1.7	0.87	-1.79	-1.47	-1.69	-0.82	-1.4	-1.56	-1.14	1.7	1.25	-0.67	0.45	-0.55	-0.36	1.01	0	0.12	1.16	-0.85	-1.08	0.59	1.59	-3.21	-0.37	0.65	2.92	0.85	-0.92	-1.12	-0.48	0.27	0.13
NP_006658.1	PGRMC1	4	102	NP_006658.1|NP_001269550.1	64.1	3282.1	260.95	membrane-associated progesterone receptor component 1 isoform 1 GN=PGRMC1	13	15	15	14	1.02	0.81	0.64	-1	-0.56	0.31	-0.09	0.32	1.05	-0.2	0.39	-0.05	-0.07	-0.91	-0.19	-0.51	0.4	-1.2	-0.7	-0.7	0	0.9	-0.08	2.82	0.73	0.1	-0.56	-1.3	0.72	0.56	2.24	-2.02	-0.94	-1.35	-1.72
NP_071751.3	P3H1	4	172	NP_071751.3|NP_001230175.1|NP_001139761.1	58.5	902.1	599.65	prolyl 3-hydroxylase 1 isoform 1 precursor GN=P3H1	25	28	26	29	0.36	1.84	-0.08	-0.07	2.35	-0.19	2.97	-1.38	-0.57	0.33	-0.04	0.6	0.82	0.7	-0.26	1.28	0.9	0.93	-0.05	0.58	-0.11	1.09	2.4	-1.14	-0.78	0.08	0.94	0.58	-0.74	-0.56	0.03	-0.7	-1.11	-0.47	-0.75
NP_612462.1	RAB3C	4	57	NP_612462.1	33	2489.2	105.3	ras-related protein Rab-3C isoform 1 GN=RAB3C	5	6	7	5	1.67	-1.98	0.66	0.07	-2.79	-0.76	-0.74	-0.09	0.36	-0.32	0.75	0.85	-0.55	-0.35	0.07	0.39	0.81	-0.19	-0.65	-0.79	-0.39	0.27	-1.51	0	0.65	1.37	0.21	-0.41	1.33	0.1	1.06	0.6	0.24	1.6	0.85
NP_065828.2	SORCS2	4	23	NP_065828.2	13.9	5511.1	131.08	VPS10 domain-containing receptor SorCS2 precursor GN=SORCS2	6	6	6	4	0.04	0.69	-0.73	0.44	-0.03	-1.11	3.65	-0.5	-0.09	-0.03	-0.71	0.44	1.06	2.87	-0.94	1.2	0.45	-0.17	-0.13	0.86	-0.42	0.27	1.73	-0.7	-1.21	-0.69	0.19	0.51	1.59	1.55	0	1.62	-1.66	0.17	0.37
NP_002858.2	RAB3B	4	51	NP_002858.2	40.6	2489.18	132.1	ras-related protein Rab-3B GN=RAB3B	7	4	6	5	1.67	-1.98	0.56	-0.04	-3.43	-1.14	-1.26	-0.03	0.47	-0.38	0.82	0.85	-0.43	-0.65	0.07	0.48	0.81	-0.17	-0.78	-0.77	-0.39	0.35	-0.76	1.17	0.94	1.37	0.21	-0.65	1.28	-0.1	1.14	0.52	0.14	1.6	0.46
NP_057215.3	RAB10	4	141	NP_057215.3	80	2489.6	255.46	ras-related protein Rab-10 GN=RAB10	16	16	16	15	0.56	-1.33	0.49	0.37	-1	-0.57	-1.41	-0.44	0.1	-0.12	1.3	1.01	0.36	-0.82	0.13	0.89	1.21	0.25	-0.29	-0.49	-0.06	0.54	-0.19	0	1.08	0.84	0.71	0.02	1.11	0.62	0.44	0.62	0.24	1.37	0.83
NP_085137.1	ZNF436	4	25	NP_085137.1	22.3	2388.2	100.53	zinc finger protein 436 GN=ZNF436	6	4	5	5	0.67	0.71	-0.03	-0.83	2.05	1.61	-0.52	-1.11	0.21	0.44	-0.75	0.07	-0.1	-1.11	0.86	-0.22	-0.56	1.29	0.86	1.49	1.08	1	0.51	-1.67	-1.38	-0.39	-0.52	-0.48	-0.07	-0.38	0.63	-0.22	-1.45	-1.7	0.21
NP_006402.1	AGPAT1	4	20	NP_006402.1	28.9	6315.1	95.84	1-acyl-sn-glycerol-3-phosphate acyltransferase alpha GN=AGPAT1	6	5	3	4	-0.74	-2.14	-2.44	1.09	-1	-2.01	-2.12	-0.7	-1.02	-0.74	-0.25	1.46	0.87	-0.26	0.52	-0.24	-1.6	0.97	-0.23	0.23	0.96	-0.47	-1.21	-0.03	0.73	-0.84	1.54	-0.12	1.44	1.73	-1.02	-0.65	-1.08	0.77	0.46
NP_036360.3	MSRB2	4	61	NP_036360.3	66.4	4910.1	161.45	methionine-R-sulfoxide reductase B2, mitochondrial precursor GN=MSRB2	9	7	8	9	2	1.29	0.25	-1.68	-1.5	-0.45	-1.81	1.32	2.58	0.7	0.64	0.39	-0.41	-2.4	-1.11	-0.99	-0.11	-1.48	-2.65	-1.16	-1.2	2.43	1.19	-1.44	-2.37	0.06	-1.82	-1.18	0.33	-0.97	3.47	-0.82	-0.96	-0.67	-1.66
NP_001924.2	DLST	4	213	NP_001924.2|NP_001231812.1	62.4	1671.1	434.28	dihydrolipoyllysine-residue succinyltransferase component of 2-oxoglutarate dehydrogenase complex, mitochondrial isoform 1 precursor GN=DLST	23	21	22	22	1.6	2.06	0.74	-0.78	0.29	0.43	0.21	-0.79	0.57	0.19	-0.34	0.59	0.63	-0.12	0.56	0.14	0.58	-0.72	-0.93	-0.93	-1.19	1.16	0.76	0.15	-0.57	-0.1	-1.12	0.07	0.5	-0.54	1.05	0.75	-0.22	-0.15	-0.46
NP_149014.3	SYDE1	4	15	NP_149014.3	12.7	7273.1	60.97	rho GTPase-activating protein SYDE1 isoform 1 GN=SYDE1	3	3	4	2	-0.01	1.33	0.08	0.61	1.06	-0.21	1.47	0	-0.93	-0.09	0.53	1.15	1.11	1.09	-0.24	1.16	0.97	0.38	0.29	0.09	0.37	-0.12	1.16	-0.26	0.7	-0.82	0.51	1.3	-1.02	0.58	0.17	-0.5	1.32	0.62	-0.35
NP_064569.3	CNNM4	4	49	NP_064569.3	26.5	3766.1	228.61	metal transporter CNNM4 precursor GN=CNNM4	14	10	8	9	0.25	-1.25	-0.47	-0.17	-0.44	-0.95	-1.2	-0.29	-0.19	-0.3	-0.44	1.47	0.58	-0.62	-0.71	1.06	1.28	0.48	0.86	-0.02	1.3	-0.35	-1.51	0.73	0.84	0.16	0.71	0.41	2.09	0.89	-0.59	0.47	0.39	-0.05	0.15
NP_112600.1	PLVAP	4	74	NP_112600.1	39.5	3509.1	245.47	plasmalemma vesicle-associated protein GN=PLVAP	18	14	15	15	-0.48	-2	-1.1	0.98	0.59	-1.21	-1.78	-1.91	-1.35	-1.08	-0.44	0.67	0.02	0.62	0	-0.07	-0.34	1.64	1.53	0.21	0.93	0.15	-0.86	0.5	1.51	-0.18	0.67	-0.46	0.67	2	0.07	0.25	0.17	1.82	0.64
NP_001136071.1	P4HA2	4	142	NP_001136071.1|NP_001136070.1	52.8	1863.1	407.48	prolyl 4-hydroxylase subunit alpha-2 isoform 1 precursor GN=P4HA2	22	22	24	22	0.95	1.11	1.47	-0.17	1.38	0.29	1.72	-2.02	-0.69	-0.17	-0.6	0.5	0.31	-0.67	-0.84	3.35	1.98	-0.13	-1.06	-0.14	-0.85	1.42	2.81	-1.23	-0.05	-0.98	-0.24	0.05	-1.91	-1.61	0.61	-0.42	0.29	0.95	0.29
NP_689578.2	KDF1	4	12	NP_689578.2	16.3	6901.1	74.04	keratinocyte differentiation factor 1 GN=KDF1	3	3	3	3	1.53	-0.63	0.3	-0.13	0.21	0.24	-1.78	-0.56	-0.45	0.15	-1.51	1.88	1.13	-0.38	0.62	0.12	-0.63	0.91	1.04	1.19	1.17	-0.55	-2.78	0.21	1.03	-0.67	-0.34	-1.47	1.41	0.56	0.89	-0.37	0.17	0.12	-0.75
NP_000302.1	PRNP	4	36	NP_000302.1	28.4	6289.1	96.7	major prion protein isoform Prp preproprotein GN=PRNP	6	5	6	5	-0.49	-0.85	0.76	0.3	-0.06	0.69	-1.32	-1.52	-0.99	-1.53	0.34	-0.89	0.67	-0.06	1.16	-0.34	-1.1	-0.42	0.83	-0.67	0.26	1.11	-0.62	0.76	0.32	-1.25	-0.99	0.1	0.81	2.84	-0.77	-0.95	-1.01	0.22	-0.17
NP_000953.2	PTGS1	4	52	NP_000953.2|NP_542158.1|NP_001258297.1|NP_001258094.1|NP_001258095.1|NP_001258093.1	29	3844.1	223.31	prostaglandin G/H synthase 1 isoform 1 precursor GN=PTGS1	12	10	12	10	-0.39	-1.15	-0.66	1.04	-0.35	-0.99	-1.38	-0.53	-0.33	-1.02	0.21	0.8	0.17	0.85	-0.28	-0.34	-0.94	-0.13	0.08	-0.91	-0.13	-0.19	0.59	1.47	0.78	-1.23	0.04	1.37	0.78	1.57	-0.17	0.37	-0.46	0.85	1.56
NP_001840.3	COL6A2	4	628	NP_001840.3|NP_478055.2	55.2	344.1	891.5	collagen alpha-2(VI) chain isoform 2C2 precursor GN=COL6A2	49	46	45	48	-1.54	-1.73	-3.25	-0.7	-0.7	-2.44	1.29	-1.38	-1	-1.81	0.39	-0.44	1.83	2.38	-1.35	-2.41	-2.5	-0.51	-0.86	-2.86	-0.58	-0.97	-2.51	3.67	2.13	-1.29	0.47	0.14	2.05	3.99	-1.39	-1.32	-3.11	-0.7	-1.7
NP_542159.3	ATRAID	4	8	NP_542159.3|NP_001164266.1|NP_057169.2	5.2	8860.1	25.98	all-trans retinoic acid-induced differentiation factor isoform b GN=ATRAID	2	2	2	2	0.25	0.26	0.32	0.61	0.91	1.42	-0.55	0.18	0.09	0.28	1.33	-0.14	-0.53	-1.11	0.47	-2.1	-4.38	1.98	0.88	1.84	1.94	1.05	1.73	-0.44	0.03	1.27	1.22	-1.23	0.26	0.34	0.72	-0.77	-0.84	-0.3	-0.73
NP_065120.2	RAB25	4	61	NP_065120.2	68.5	4293.1	195.7	ras-related protein Rab-25 precursor GN=RAB25	10	11	10	12	2.01	-0.58	1.03	0.11	-2.79	-0.07	-2.7	-0.59	0.62	-0.33	-0.64	1.83	0.92	-1.41	0.97	-2	-0.09	-0.4	-0.8	-0.72	0.22	-0.39	-2.59	-0.91	0.54	0.31	-0.9	-1.93	1.48	-0.16	1.17	1.12	0.77	1.1	-0.13
NP_006601.2	MASP2	4	12	NP_006601.2|NP_631947.1	11.8	6999.1	70.93	mannan-binding lectin serine protease 2 isoform 1 preproprotein GN=MASP2	2	3	3	4	-0.75	-1.67	0.25	-0.48	-2.32	0.29	0.95	0.88	-1.12	0.71	0.75	-2.63	-4.17	0.03	-2.34	0.14	-2.36	-1.58	-1.58	-1.02	-2.31	0.12	-1.38	1.91	-1.54	0.59	-1.12	3.57	-1.41	0.79	0.44	3.05	2.07	1.15	2.91
NP_060177.2	ASAP3	4	60	NP_060177.2|NP_001137250.1	30.7	2993.1	284.63	arf-GAP with SH3 domain, ANK repeat and PH domain-containing protein 3 isoform a GN=ASAP3	13	9	14	12	0.17	0.77	-0.44	0.04	1.23	-0.17	1.81	0.91	-0.28	0.53	-0.62	1.35	0.58	0	-0.3	0.46	0.34	0.19	0.1	-0.14	-0.1	-0.19	0.49	-1.09	-1.27	0.63	-0.17	1.13	0.37	0.67	-0.56	-0.15	0.6	0.52	-0.21
NP_003019.2	SHB	4	25	NP_003019.2	32.6	5481.1	132.61	SH2 domain-containing adapter protein B GN=SHB	4	6	7	7	0.54	-0.83	0.62	-0.72	-0.06	0.88	0.25	-1.67	-0.14	1.53	0.8	0.55	-0.92	-0.82	-2.15	1.45	0.07	-0.44	0.49	-0.16	-0.14	0.09	0	-0.47	-0.51	1.27	-0.39	-0.05	0.7	0.32	1.86	0.47	0.48	-0.3	-0.48
NP_001273196.1	HMOX2	4	120	NP_001273196.1	64	2055.2	357.99	heme oxygenase 2 isoform a GN=HMOX2	16	16	16	16	0.05	-0.3	0.42	-0.15	0.79	1.8	-1.38	-0.44	0.21	0.52	0.43	0.09	-0.51	-1.26	0.77	-0.02	0.18	1.29	0.57	1.65	1.43	0.18	-0.35	0.44	0.22	1.1	0.39	-1.59	-0.07	-0.3	0.81	-0.47	-1.16	-0.27	-0.98
NP_001273197.1	HMOX2	4	129	NP_001273197.1|NP_001273200.1	71.8	2055.1	381.09	heme oxygenase 2 isoform b GN=HMOX2	18	18	17	18	0.06	-0.18	0.42	-0.15	0.79	1.82	-1.35	-0.44	0.21	0.52	0.48	0.16	-0.53	-1.2	0.77	-0.07	0.4	1.29	0.54	1.77	1.43	0.15	-0.35	0.44	0.22	1.1	0.39	-1.59	0.04	-0.28	0.76	-0.47	-1.08	-0.27	-1
NP_001188356.1	DAAM2	4	23	NP_001188356.1|NP_056160.2	8.9	2014.2	77.03	disheveled-associated activator of morphogenesis 2 isoform 1 GN=DAAM2	5	5	9	3	0.13	1.79	-1.67	0.98	-2.52	-2.87	-0.71	-1.52	-1.28	-1.27	0.69	0.92	1.18	0.82	-0.26	0.6	-0.52	0.51	0.34	0.07	-0.22	0.08	1.21	-0.06	1.27	0.33	1.71	1.06	0.5	1.49	-0.39	0.25	0.19	0.95	0.79
NP_001106962.1	AMOT	4	47	NP_001106962.1|NP_573572.1	22.2	2917.2	260.46	angiomotin isoform 1 GN=AMOT	12	4	16	11	1.57	1.37	0.88	0.22	-1.5	0.22	-0.95	-1.44	0.05	-0.5	-0.87	1.3	0.89	-1.17	-1.5	1.25	0.72	-0.51	-1.06	-0.47	-0.5	-0.53	0.13	0.91	1.89	-0.02	-0.66	-0.55	0.87	0.16	0.91	-0.15	0.17	0.25	-0.44
NP_002363.2	MAN2A1	4	134	NP_002363.2	44.3	859.1	613.08	alpha-mannosidase 2 GN=MAN2A1	29	21	27	29	0.14	-0.97	-0.29	0.83	-0.41	-0.64	1.04	-0.67	-0.05	-0.66	-0.16	1.07	0.65	0.18	-0.45	-0.51	0.72	-0.23	0.13	-0.88	0.02	0.09	0.51	1.44	1.54	-0.06	1.09	-0.46	0.83	0.89	-0.69	0.47	0.07	0.85	0.35
NP_057340.2	NAGPA	4	10	NP_057340.2	18.8	6986.1	71.54	N-acetylglucosamine-1-phosphodiester alpha-N-acetylglucosaminidase precursor GN=NAGPA	3	2	3	2	-0.23	-1.55	0.56	0.54	-2.55	0.28	-2.79	-1.7	-0.57	0.16	0.5	-0.98	-1.61	0.32	-1.42	-0.6	-1.44	0.3	-0.18	-0.88	-0.77	1.17	0.08	-1.61	-0.78	2.02	-1.91	0.65	-0.76	0.46	0.39	-3.05	-1.01	-0.12	-0.77
NP_149015.2	PCLO	4	16	NP_149015.2|NP_055325.2	2.2	7259.1	61.46	protein piccolo isoform 1 GN=PCLO	2	3	7	3	-1.28	-2.78	-0.07	-1.41	-2.35	-0.71	0.77	-1.94	-1.07	0.13	0.92	-0.51	-0.84	0.59	-1.22	2.19	-0.11	-2.28	-0.47	-2.81	-1.46	1.59	1.19	-0.06	-0.3	0.65	-0.13	0.84	1	2.4	0.89	2.65	2.72	2.2	2.52
NP_004571.2	RAB27A	4	57	NP_004571.2	62.8	3951.2	208.02	ras-related protein Rab-27A GN=RAB27A	10	11	13	11	0.04	-1.17	0.03	1.72	-0.88	-0.74	-0.31	-0.44	-0.1	-1.6	1.62	0.35	0.1	1.29	-0.43	-1.61	-1.62	0.27	-0.29	-0.37	0.11	0.28	-0.86	1.17	-0.03	-1.49	1.26	0.07	0.3	0.83	0	1.22	1.3	2.55	1.95
NP_001073946.1	TENM3	4	13	NP_001073946.1	3.6	4811.4	53.35	teneurin-3 GN=TENM3	3	4	4	2	1.26	1.23	-0.93	0.17	1.44	0.83	0.09	-1.38	-0.47	-0.62	-0.51	-1.03	2.79	-0.12	-3.09	-0.1	-2.95	0.02	0.29	-0.77	0.31	0.23	0.16	1.52	-1.65	-2.53	-0.24	-0.89	0.87	0.62	-0.4	1.1	-1.01	1.17	0.56
NP_001306004.1	B3GNT2	4	26	NP_001306004.1	32.7	5499.1	131.67	N-acetyllactosaminide beta-1,3-N-acetylglucosaminyltransferase 2 GN=B3GNT2	7	5	7	6	0.86	-0.2	0.44	0	-0.67	0.26	-0.77	-0.5	0.48	0.5	0.55	1.08	-0.14	-0.44	-1.05	0.82	0.94	-0.27	-0.16	-0.23	0.42	0.65	-0.35	1.41	0.81	0.78	0.19	0.67	0.52	0.08	0.5	1.12	0.39	0	0.31
NP_787028.1	KRT79	4	128	NP_787028.1	31	110.15	204.71	keratin, type II cytoskeletal 79 GN=KRT79	10	10	9	11	1.47	0.3	-0.34	-1.89	-1.61	-1.47	-0.25	-0.73	1.14	-0.89	-0.76	0.85	0.05	-1.52	-1.39	-0.82	1.26	-3.63	-3.37	-5.33	-3.65	0.59	-1.29	-0.94	0.51	0.31	-1.07	-0.58	2.02	1.75	1.02	-1.8	-1.06	-1.27	-1.37
NP_002892.1	RCN1	4	272	NP_002892.1	75.2	2004.1	387.66	reticulocalbin-1 precursor GN=RCN1	20	20	20	19	1.71	1.67	1.37	-0.39	0.59	1.02	-0.98	-1.61	0.29	0.36	1.76	0.69	0.72	-2.05	-1.22	-0.92	-1.48	0	-0.47	0.05	-0.31	0.74	-0.49	-0.47	-0.22	0.39	-0.88	-1.4	0.81	-0.22	2.92	-1.4	-2.89	-3.45	-1.75
NP_851320.1	GPR180	4	19	NP_851320.1	15	6613.1	84.46	integral membrane protein GPR180 precursor GN=GPR180	6	3	5	4	-1.41	-3.17	-0.62	0.7	-1.67	-0.36	-1.93	-0.85	-0.81	-1.03	0.2	1.6	0.55	-0.62	-0.45	-0.55	-0.61	1.37	1.01	0.77	3	-0.13	-0.62	0.15	1.19	-0.65	1.5	0.07	0.52	0.56	-0.76	-1.15	-0.79	-0.17	0.27
NP_005420.1	VEGFC	4	9	NP_005420.1	8.3	7697.1	47.92	vascular endothelial growth factor C preproprotein GN=VEGFC	2	2	3	2	1.62	0.4	0.2	-1.15	0.12	1.16	-0.06	0	1.16	-0.2	0.98	-0.59	-2.91	-0.65	-1.27	2	0.52	-1.24	-0.75	-1.33	-1.98	1.98	0.51	0.29	-0.89	-0.84	-0.28	1.23	-0.41	1.05	1.86	0.75	0.36	1.8	0.21
NP_001307889.1	LILRB3	4	20	NP_001307889.1|NP_001074919.2|NP_006855.3|NP_036408.4	14.3	3219.4	102.89	leukocyte immunoglobulin-like receptor subfamily B member 3 isoform 3 precursor GN=LILRB3	5	5	6	3	-0.38	-0.73	0.88	1.39	-1.23	-1.11	-0.25	0.38	0.83	-0.28	2.29	-1.19	-1.25	0.67	-1.48	-1.04	-0.11	-0.27	-0.44	-0.58	-0.21	1.55	1.67	1.61	1.05	-1.21	0.81	1.28	-1.94	1.35	0	1.25	-0.05	-1.32	1.18
NP_036450.1	LETM1	4	190	NP_036450.1	54.9	844.1	617.5	mitochondrial proton/calcium exchanger protein precursor GN=LETM1	33	30	33	32	-0.96	-1.77	-0.22	1.41	-0.09	0.03	-2.18	-0.38	-1.45	-0.81	-1.37	1.97	0.79	-0.85	1.63	-2.02	-1.62	1.26	1.76	0.72	1.78	-0.96	-0.94	1.35	0.86	-0.18	2.27	-0.31	-0.67	-0.97	-1.29	-1.4	-0.6	-1.42	0.15
NP_115715.3	MIEN1	4	63	NP_115715.3|NP_001317135.1	73	5525.1	130.4	migration and invasion enhancer 1 isoform 1 GN=MIEN1	8	7	8	8	1.69	-0.81	2.65	0.78	-6.48	-3.15	-2.51	0.73	1.78	0.17	0.05	0.62	-2.1	-2.64	-2.53	0.22	-0.16	-4.19	-6.64	-5.21	-3.53	1.86	-1.03	-2.84	-1.89	0.37	-2.25	-1.3	-1.02	-3.29	3.28	3.25	3.73	2.42	0.93
NP_852100.3	C1QTNF3	4	29	NP_852100.3|NP_112207.1	26.9	6369.1	93.78	complement C1q tumor necrosis factor-related protein 3 isoform b precursor GN=C1QTNF3	5	4	5	4	-0.06	-0.99	-2.63	-2.39	2.26	-0.07	4.94	-1.47	-1.71	-0.4	-1.49	0.73	1.54	-0.41	-2.38	2.26	0.22	0.7	0.44	-0.09	0.32	-0.19	-0.84	-1.17	-2.35	-2.21	-1.46	3.81	-0.91	0	-0.61	0.17	1.32	3.35	1.33
NP_004562.2	PKNOX1	4	28	NP_004562.2|NP_001307623.1|NP_001273187.1	28.4	5518.1	130.85	homeobox protein PKNOX1 isoform 1 GN=PKNOX1	3	7	6	5	0.75	0.79	0.74	-0.63	0.12	0.67	0.4	-0.12	0.71	1.14	0.5	-0.16	0.48	-0.18	0.45	-0.46	-3.01	0.36	0.34	1	-0.11	0.5	0.59	-1.2	-0.97	0.84	-0.39	-0.67	0.7	-0.4	1	-1.3	-0.36	0.07	-0.87
NP_789784.2	ZNF800	4	23	NP_789784.2	20.4	4654.1	176.16	zinc finger protein 800 GN=ZNF800	8	3	5	6	1.08	1.05	1.21	1.59	-0.82	-0.45	0.55	-0.09	-0.22	0.09	-0.16	1.4	1.28	-0.03	1.03	0.43	1.66	-0.51	-0.18	-1.65	-0.13	-0.19	0.22	-0.18	-1.16	-0.33	0.22	-0.82	-1.33	0.16	0.04	-0.65	-0.19	-1.75	0.29
NP_640335.2	MTFMT	4	13	NP_640335.2	14.6	7177.1	64.23	methionyl-tRNA formyltransferase, mitochondrial GN=MTFMT	3	3	3	2	-0.73	1.35	0.07	1.41	1.26	0.61	1.53	0.32	-2.14	0.21	-1.22	1.72	1.61	1.55	0.43	-0.92	-1.24	2.17	0.93	2.07	1.41	-1.32	-0.67	0.32	0.43	0.35	1.57	0.39	-1.26	-1.55	-0.94	-2.55	0.58	-1.1	-1.04
NP_036234.3	RERE	4	56	NP_036234.3|NP_001036147.1	15.9	2833.1	298.5	arginine-glutamic acid dipeptide repeats protein isoform a GN=RERE	12	14	14	12	0.64	0.32	0.57	-0.59	-0.21	0.42	-0.18	-0.26	0.19	1.12	0.5	-0.11	-0.22	-0.82	1.03	0.31	-0.49	-0.84	-0.49	0.21	-0.32	0.15	0.3	-0.21	0	0.96	0.06	-1.81	-0.11	-0.95	0.45	-0.5	-0.89	-0.32	-0.94
NP_001275500.1	TMEM9	4	14	NP_001275500.1|NP_001275499.1|NP_057540.1	42.3	6311.1	95.91	transmembrane protein 9 isoform c precursor GN=TMEM9	3	3	3	5	1.08	0.06	-0.67	0.02	-0.59	0.26	-2.02	-0.26	-0.26	0.33	-2.5	1.56	0.55	-0.94	-0.13	-1.49	1.08	0.89	0.91	0.42	2.33	-0.23	-2.51	-0.29	-0.3	0.2	-0.24	-0.43	0.24	-0.69	1.1	0.45	0.53	1.25	0.13
NP_002428.1	MPV17	4	13	NP_002428.1	42	6913.1	73.76	protein Mpv17 GN=MPV17	3	4	2	3	-0.89	-1.77	-0.66	1	1.03	-0.61	-0.58	0.91	-0.76	0.13	0.53	1.76	0.6	0.79	-0.49	0.75	0.29	0.93	0.62	0.4	1.75	0.09	-0.13	2.64	2.32	-1.16	1.72	0.48	0.46	0.56	-1.5	-1.4	-0.58	-1.47	0.6
NP_060916.1	GLT8D1	4	13	NP_060916.1	12.6	7161.1	64.91	glycosyltransferase 8 domain-containing protein 1 GN=GLT8D1	4	2	4	3	0.05	-0.5	-1.23	0.35	-0.03	-0.9	0.74	-1.94	-0.95	-1.31	-0.6	1.65	0.1	-0.38	-0.88	1.61	-0.52	-0.3	0.39	-1.51	1.2	0.24	-1.65	-0.12	1.21	-0.12	2.19	0.24	2.39	2.84	-0.47	0.95	-0.75	0.47	1.04
NP_065095.2	PITHD1	4	70	NP_065095.2	76.7	3634.1	238.18	PITH domain-containing protein 1 GN=PITHD1	13	12	13	13	1.3	0.32	-0.03	-0.41	0.41	0.62	0.18	-0.21	1.12	0.11	1.77	-0.5	-0.53	-0.5	-0.06	-0.58	-1.37	-0.97	-0.75	-1.14	-1.16	1.93	0.46	-0.85	-0.81	0.16	-1.22	1.85	0.57	0.18	1.06	1.87	-0.12	-1.72	1
NP_002504.2	NME3	4	54	NP_002504.2	74.5	4386.1	190.15	nucleoside diphosphate kinase 3 precursor GN=NME3	10	10	11	11	1.05	1.41	-0.79	0.28	-0.85	-0.67	1.5	-0.59	-0.64	-0.24	-0.98	2.68	1.73	1.44	-0.45	-0.46	-0.27	-0.61	-0.47	-1.07	-0.4	-0.43	-0.59	-0.59	-0.38	0.25	1.57	-0.24	0.96	0.34	-0.58	0.35	2.17	2.2	0.98
NP_001400.3	MEGF6	4	60	NP_001400.3	19.2	2369.1	346.57	multiple epidermal growth factor-like domains protein 6 precursor GN=MEGF6	12	15	10	13	1.22	1.41	-0.24	-1.91	-1.23	-0.07	-1.72	-1.73	0.22	0.15	0.76	0.18	-0.36	-1.35	-0.56	0.82	-0.36	-2.38	-1.17	-3.4	-1.69	0.93	-1.38	-0.97	-0.81	0.06	-0.36	-1.37	1.85	3.19	0.48	-0.45	-1.23	-0.35	-0.98
NP_000909.2	P4HB	4	649	NP_000909.2	81.6	478.1	790.46	protein disulfide-isomerase precursor GN=P4HB	41	44	42	46	1.44	1.57	0.67	-0.3	-0.29	-0.29	1.72	-0.21	0.74	0.32	0.43	0.8	0.39	0.23	-1.67	1.57	1.51	-0.63	-1.79	-0.72	-1.01	1.61	1.46	0.53	-0.27	0.29	-0.39	-0.72	-1.31	-1.45	1.06	1.5	1.83	1.77	0.21
NP_001308252.1	ZNF615	4	12	NP_001308252.1|NP_001186253.1|NP_001308246.1|NP_001308251.1|NP_001308247.1|NP_940882.3	6.2	2402.53	32.07	zinc finger protein 615 isoform 5 GN=ZNF615	2	2	2	4	0.57	0.58	0.25	-0.41	-0.56	-0.69	-0.71	-0.76	-2.02	-1.16	1.31	1.86	1.08	0.73	1.31	1.98	-1.19	-1.81	-0.67	-1.65	-1.08	0.82	2.08	0.47	1.21	-0.57	-0.02	0.05	-0.35	-0.36	-0.18	-0.65	1.3	0.55	-0.93
NP_001334757.1	PDGFRA	4	38	NP_001334757.1|NP_001334759.1|NP_006197.1	18.4	4167.1	203.19	platelet-derived growth factor receptor alpha isoform 3 GN=PDGFRA	9	10	7	8	-0.77	0.4	-1.64	1.26	-0.67	-1.12	0.8	-1	-0.92	-1.63	0.59	0.46	2.48	1.76	-0.22	-1.61	-1.26	-0.17	0.16	-0.51	-0.5	0.46	1.94	0.62	0.86	-1.78	0.49	2.07	-0.41	1.88	-1.27	-0.07	-2.12	-1.17	-0.04
NP_057454.1	RAB9B	4	9	NP_057454.1	12.4	3504.2	38.61	ras-related protein Rab-9B GN=RAB9B	2	2	2	3	-0.42	-1.19	0.49	-0.91	1.47	1.76	-0.37	-1.23	-1.11	0.6	0.69	-0.66	-1.3	-0.7	0.07	2.14	1.64	0.4	1.48	1.02	1.99	1.62	-0.05	-0.82	2.62	0.45	-0.19	-1.2	-0.89	-1.29	0.39	-1.3	-0.43	-0.05	-0.21
NP_001020280.1	CD34	4	58	NP_001020280.1|NP_001764.1	26.4	5377.1	138.39	hematopoietic progenitor cell antigen CD34 isoform a precursor GN=CD34	7	8	8	9	-0.51	1.09	0.13	0.26	0.67	-0.21	-1.53	-1.7	0.29	0	0.3	-1.95	2.58	0.56	-1.05	-3.13	-2.68	-0.91	0.47	-1.95	-1.4	1.21	-2.46	0.29	-1.65	0.12	-1.5	0.02	1.68	2.16	0.94	-2	-2.7	-3.92	-1.98
NP_002399.1	MGAT2	4	19	NP_002399.1	20.8	6325.1	95.5	alpha-1,6-mannosyl-glycoprotein 2-beta-N-acetylglucosaminyltransferase GN=MGAT2	5	6	4	3	-0.26	-0.99	-1.48	0.87	-1.23	-0.85	-0.89	0.06	-0.03	-0.52	0.14	1.31	0.92	0.35	0.3	-0.24	-0.92	0.48	0.52	-0.02	0.34	-0.46	0.32	1.26	1.21	-0.08	1.95	-0.36	0.48	0.65	-1.09	0.6	-0.31	0.07	0.66
NP_060336.3	TMEM70	4	24	NP_060336.3	41.1	5787.1	117.88	transmembrane protein 70, mitochondrial isoform a GN=TMEM70	4	6	6	4	-1.83	-2.38	-1.1	0.52	-1.09	-1.04	-1.23	-0.32	-1.92	-1.34	-1.99	1.33	1.45	-0.21	2.34	-0.58	-0.05	0.97	1.19	0.16	1.94	-0.34	0.03	1.29	1.56	-1.68	1.37	-2.7	-1.72	-0.28	-1.05	-1.4	-0.79	-1.57	0.79
NP_004544.1	NDUFS6	4	32	NP_004544.1	59.6	6075.1	105.67	NADH dehydrogenase [ubiquinone] iron-sulfur protein 6, mitochondrial precursor GN=NDUFS6	6	6	6	6	1.92	2	0.78	-0.85	0.5	0.12	-0.34	-0.29	0.14	0.7	1.83	0.73	0.34	-1.17	-0.54	0.36	0.31	-0.76	-0.54	-0.4	-1.01	1.29	-0.08	1	0.62	0.45	0.24	-0.7	0.37	-0.16	2.02	-0.67	-1.98	-1.12	-1.06
smORF_G053831	MIEF1	4	7	smORF_G053831	28.5	8723.1	27.89	MIEF1 uORF	2	1	2	2	1.78	1.43	0.93	-1.15	0.53	0.83	-0.25	0.12	1.31	0.52	-0.59	1.53	-0.14	-1.2	1.18	1.2	1.01	0.13	-0.73	0.65	-0.14	-0.38	-1.03	-0.29	0.16	-0.04	-1.35	-2.31	0.07	-1.51	1.28	0.17	-0.34	-0.17	-1.39
NP_001001330.1	REEP3	4	25	NP_001001330.1	47.8	5552.1	129.28	receptor expression-enhancing protein 3 GN=REEP3	7	3	6	4	0.03	-0.91	-1.52	1.15	-1.03	-1.71	-1.99	-0.82	-0.97	-1.51	-1.28	1.67	1.76	0.15	-0.73	0.43	0.07	-0.02	-0.54	-1.21	0.43	-1.13	-0.11	1.91	2.99	-0.63	0.24	0.6	0.76	1.03	-0.41	-0.1	0.34	1.07	0.62
NP_001239004.1	SLC9A3R2	4	87	NP_001239004.1	80.8	2022.4	247.2	Na(+)/H(+) exchange regulatory cofactor NHE-RF2 isoform d GN=SLC9A3R2	13	12	16	12	1.5	1.07	0.98	-1.89	0.44	0.19	-2.18	-1.29	0.73	1.85	0.87	0.48	-0.22	-1.73	-0.34	1.13	0.47	-0.8	-0.78	-0.56	-0.93	0.86	-0.97	0.47	0.94	1.64	-0.84	-0.94	0.35	0.16	1.47	0.7	1.06	2.35	-0.4
NP_001248349.1	OS9	4	168	NP_001248349.1|NP_001017956.1|NP_001248350.1|NP_001017957.1|NP_001248351.1|NP_001248352.1	69.6	782.2	581	protein OS-9 isoform 5 precursor GN=OS9	30	23	26	32	1.57	1.75	0.39	-0.81	-0.32	0.12	-0.25	-1.29	0.59	0.48	0.87	0.62	0.29	-0.94	0.45	0.77	0.97	-1.14	-1.3	-1.02	-1.25	1.04	0.51	0.5	0.16	0.65	-0.75	-1.01	1.17	-0.04	0.7	0.67	0.46	0.75	-0.6
NP_116295.1	PYURF	4	25	NP_116295.1	42.1	6563.1	86.22	protein preY, mitochondrial precursor GN=PYURF	3	6	4	6	1.5	1.27	0.64	-1.54	0.91	0.97	-1.35	-0.65	0.78	1.16	1.12	-0.09	-0.12	-1.2	0.51	-0.22	-1.48	0	0.1	-0.05	-0.39	1.21	0.19	0.06	-0.4	1.27	-0.45	-1.71	0.17	0.04	1.98	-0.77	-0.24	-1.25	-1.98
NP_940867.2	NRK	4	20	NP_940867.2	8.9	5796.1	117.35	nik-related protein kinase GN=NRK	8	2	7	3	1.84	-1.13	0.19	-0.67	-8.39	-4.32	1.07	3.08	0.74	0.62	-0.76	1.4	-0.43	1.23	-1.52	1.61	-1.06	-3.01	-5.97	-3.77	-3.05	0.82	0.73	-1.64	0.16	-2.8	-3.35	0.87	3.02	0.65	4.01	-0.92	-1.35	-4.42	-0.71
NP_036392.2	HACL1	4	63	NP_036392.2|NP_001271342.1|NP_001271344.1|NP_001271345.1	46.3	2977.1	285.89	2-hydroxyacyl-CoA lyase 1 isoform a GN=HACL1	14	13	13	14	0.95	1.21	1.21	0.37	-1.76	-0.33	-0.15	1	1	0.61	-0.69	1.42	0.55	-0.26	-0.32	0.31	2.14	-0.46	-1.97	-1.16	-1.17	-0.57	-0.57	0.21	-1.83	0.67	0.97	-0.24	-0.39	-1.19	-1.35	0.97	2.19	2.6	1.16
YP_003024029	MT-CO2	4	47	YP_003024029	48	5644.1	125.19	cytochrome c oxidase subunit II GN=MT-CO2	7	7	6	6	-1.49	-2.96	-1.5	1.22	0.21	-1.31	-3.16	0.41	-1.83	-1.27	-0.8	1.62	0.65	-0.35	1.01	-0.96	-1.17	1.77	1.45	0.51	2.09	-0.89	-1.46	2.46	2.35	-0.37	2.29	0.29	-1.13	-0.04	-0.91	-0.65	-1.01	-0.87	0.94
NP_055635.3	TOMM70	4	254	NP_055635.3	76.1	571.1	727.8	mitochondrial import receptor subunit TOM70 GN=TOMM70	38	34	40	37	0.91	0.73	1.62	0.57	0.29	0.57	-0.89	0.65	0.22	1.01	-1.53	1.44	0.79	-1.26	1.27	-0.17	0.27	0.84	-0.13	0.67	0.43	-0.78	-1.16	-0.03	0.3	0.82	0.77	-1.4	-1.46	-1.75	-0.44	-1.75	-0.55	-0.8	-1.06
NP_001073936.1	MYO5B	4	202	NP_001073936.1	43.8	261.1	991.69	unconventional myosin-Vb GN=MYO5B	48	42	47	42	-0.18	-1.17	-1.62	0.26	-0.15	-0.45	-0.74	-0.79	-1.57	-1.76	-0.92	2.36	0.19	0.65	1.71	-0.89	-0.52	1.6	1.04	0.93	1.48	-1.24	-2.29	-0.79	0.13	-0.76	-0.3	-1.47	1.61	0.56	-0.98	-0.05	0.1	0.8	0.21
NP_997708.1	B4GALT4	4	25	NP_997708.1	24.4	6190.1	100.94	beta-1,4-galactosyltransferase 4 GN=B4GALT4	8	6	5	3	-0.17	-0.04	0.05	1.11	-3.46	-2.97	-2.85	-0.88	-0.67	-0.97	-0.57	1.07	-0.14	-1.47	0.51	-0.36	0.02	0.27	-0.05	-0.3	0.67	-0.58	-1.08	0.15	2.7	-3.23	4.03	-0.36	-0.09	-0.3	-0.77	-0.92	-0.34	0.07	0.89
NP_001168.1	ARL1	4	83	NP_001168.1|NP_001287997.1	72.9	4049.1	210.7	ADP-ribosylation factor-like protein 1 isoform 1 GN=ARL1	11	8	10	9	1.01	-0.44	0.07	-0.07	-0.59	-0.35	0.28	-0.5	0.12	0.25	0.83	2.15	1.23	-0.47	-0.32	1.25	0.79	-0.17	-0.49	-0.16	0.18	0.53	-0.38	0.15	0.49	0.69	0.34	-0.55	1	0.1	1.58	0.35	0.07	1.07	0.46
NP_005006.3	OXA1L	4	28	NP_005006.3	18.7	5316.1	141.43	mitochondrial inner membrane protein OXA1L GN=OXA1L	7	7	7	6	-1.57	-2.6	-1.35	1.57	-0.21	-0.97	-1.72	0.59	-1.23	-0.81	-1.56	1.83	0.96	0.32	1.09	-0.48	-0.65	0.48	1.5	0.65	1.49	-0.84	-0.46	1	1.05	-1.08	1.54	-0.51	-1.37	-0.4	-0.83	-1.52	0.02	-1.22	0.69
NP_055282.1	SRPX2	4	122	NP_055282.1	56.9	2139.1	370.83	sushi repeat-containing protein SRPX2 precursor GN=SRPX2	18	19	19	22	0.92	1.11	-1.52	-1.48	-1.09	0.99	0.71	-2.61	-1.25	-0.91	0.18	1.3	1.42	0.47	-0.41	1.64	-0.25	-1.48	-1.97	-0.88	-1.62	0.23	0.38	-1.94	-2.21	-0.86	0.02	-1.01	-0.46	0.12	0.11	3.42	2.77	5.15	1.89
NP_056189.1	SUN2	4	126	NP_056189.1|NP_001186508.1	58.8	1078.1	549.47	SUN domain-containing protein 2 isoform b GN=SUN2	24	25	23	21	-1.13	-1.75	-1.82	1.22	-0.7	-1.14	-2.58	-1.29	-1.61	-2.04	-1.15	1.22	0.89	0.06	0.43	-1.37	-1.51	0.27	0.8	-0.6	1.33	-1.35	-0.78	0.29	2.72	-1.12	0.86	1.06	0.13	1.39	-1.24	0.2	-0.7	0.75	0.46
NP_006251.1	DNAJC3	4	158	NP_006251.1	59.9	1357.1	486.43	dnaJ homolog subfamily C member 3 precursor GN=DNAJC3	27	25	28	27	1.32	2.12	1.06	0.85	0.35	0.33	0.21	-0.26	-0.22	0.4	-1.15	1.26	0.77	-0.62	0.73	-0.19	-0.56	0.53	-0.18	0.28	-0.1	0.23	0.54	2.05	0.3	0.41	0.51	-0.41	-0.67	-1.01	-0.74	-0.87	-0.6	-0.42	-0.42
NP_891988.1	PLOD2	4	155	NP_891988.1|NP_000926.2	49.8	1071.1	551.46	procollagen-lysine,2-oxoglutarate 5-dioxygenase 2 isoform 1 precursor GN=PLOD2	29	24	29	27	0.75	0.38	2.18	0.63	1.76	0.33	0.18	-0.67	-1.05	-1.15	-1.26	0.75	0.24	-2.14	-0.49	2.65	0.81	0.42	-0.23	0.44	-0.37	1.25	3.99	-2.08	0.35	-2.19	-0.04	0.41	-3.57	-2.92	0.67	0.42	-0.07	0.7	1
NP_061329.3	GNG12	4	48	NP_061329.3	76.3	6615.1	84.42	guanine nucleotide-binding protein G(I)/G(S)/G(O) subunit gamma-12 precursor GN=GNG12	4	5	4	5	0.96	2.3	0.1	0.09	1.67	0.73	1.26	-0.97	0.05	0.29	0.67	0.76	1.85	0.5	-0.88	-0.75	-1.53	-0.04	0.62	-0.79	-0.79	0.84	-0.19	-0.62	-0.97	0.45	0.37	0.84	1.81	1.63	0.92	-0.5	-1.01	0.22	-0.69
NP_006105.1	TOMM40	4	128	NP_006105.1	51.8	3390.1	253.49	mitochondrial import receptor subunit TOM40 homolog GN=TOMM40	12	13	12	11	-0.42	-0.69	0.42	-0.15	1.35	1.57	-1.38	-0.26	0.07	0.19	-0.37	-0.3	-1.04	-0.76	1.52	-0.14	0.72	1.73	1.32	1.74	1.46	-0.27	-0.65	-1.32	-0.89	0.04	0.28	-0.77	-1.07	-0.26	0.15	0.05	-0.41	-0.5	-0.21
NP_057706.2	MRPL35	4	13	NP_057706.2	20.7	7004.1	70.7	39S ribosomal protein L35, mitochondrial isoform a GN=MRPL35	2	3	4	4	1.09	1.59	1.35	-0.78	0.44	0.5	1.13	0.41	0.07	1.07	-0.82	2.29	0.92	-0.97	0.77	-0.29	-0.38	0.91	0.62	0.09	0.58	-0.09	-0.51	-0.18	0.54	0.63	-1.87	-1.04	-0.98	-0.5	-0.44	-2.05	-0.87	-1.2	-1.85
NP_001248370.1	EXTL2	4	19	NP_001248370.1|NP_001430.1|NP_001248369.1|NP_001248371.1	26	6500.1	88.86	exostosin-like 2 isoform 3 GN=EXTL2	5	4	5	2	0.27	0.28	1.1	-0.3	0.35	0.26	0.31	-0.44	0.38	0.34	0.37	0.59	-0.26	-1.06	0.21	0.36	0.54	-0.32	-0.39	-0.67	-0.37	0.38	-0.46	0.38	-0.46	0.86	-0.37	0.63	0.89	0.16	-0.01	0.6	0.7	1.47	-0.1
NP_003809.1	CDS2	4	32	NP_003809.1	21.1	5342.1	140.13	phosphatidate cytidylyltransferase 2 GN=CDS2	6	5	6	6	-1.62	-2.54	-1.53	0.61	-1.17	-1.28	-1.53	-1	-0.52	-1.19	-0.05	1.03	0.24	-0.09	-0.67	-0.24	0.92	-0.23	0.26	-0.98	1.22	-0.3	-0.35	1.2	2.67	-0.47	0.84	0	0.54	2.28	-0.74	-0.45	0.72	0.82	0.4
NP_001241667.1	RND3	4	28	NP_001241667.1	47.5	6053.1	106.63	rho-related GTP-binding protein RhoE precursor GN=RND3	5	4	5	6	0.12	0.56	0.73	0.02	0.09	0.03	1.75	0.88	0.97	0.63	0.57	1.1	2.36	-0.88	-0.54	-2.14	-0.61	-1.48	-2.49	-1.98	-2.28	0.78	0.4	-0.79	-2.29	0.49	-0.82	-0.72	-0.54	-1.41	2.12	0.55	-1.64	-1.35	0.13
NP_004539.1	NDUFB10	4	95	NP_004539.1	62.7	3350.1	255.57	NADH dehydrogenase [ubiquinone] 1 beta subcomplex subunit 10 GN=NDUFB10	15	12	14	16	1.47	1.45	0.88	-1.04	0.18	0.52	-0.06	-1	0.54	0.65	0.62	-0.07	0.14	-0.67	0	1.45	1.3	-0.93	-0.65	-0.7	-0.67	1	-0.11	0.56	0.46	0.51	-0.56	-0.72	-0.11	-0.22	1.82	-1.12	-1.16	-0.67	-1.48
NP_009201.2	FKBP9	4	196	NP_009201.2	46.4	1794.2	416.43	peptidyl-prolyl cis-trans isomerase FKBP9 isoform 1 precursor GN=FKBP9	22	19	21	22	0.86	1.69	0.15	-0.67	1.82	0.85	1.9	-2.08	-0.19	0.11	0.87	0.2	0.43	-0.35	-1.03	2.77	1.71	0.34	-0.36	0.35	-0.03	1.83	1.67	-1.17	-1.03	-0.02	-0.21	0.17	-0.13	-0.5	0.65	0.07	0	-0.57	-0.33
NP_002932.1	ROBO1	4	94	NP_002932.1|NP_598334.2|NP_001139317.1|NP_001276994.1	28.6	1277.1	501.93	roundabout homolog 1 isoform a precursor GN=ROBO1	8	25	26	19	0	-0.85	-0.24	-0.65	2.38	2.01	0.09	-2.55	-0.92	0.07	-0.18	-0.2	-1.2	-0.41	-1.41	0.02	-1.21	1.9	2.46	2.42	1.99	0.57	-0.08	0.85	-0.84	-0.41	-0.26	0.7	-0.22	0.91	0.06	-0.12	-0.05	-0.2	0.12
NP_689494.2	GORAB	4	41	NP_689494.2|NP_001139511.1|NP_001307181.1	37	4532.1	182.14	RAB6-interacting golgin isoform a precursor GN=GORAB	8	7	10	10	1.73	0.44	0.62	-0.76	-0.21	0.54	0.21	-1.2	0.09	0.6	-0.43	0.48	-0.48	-0.62	0.19	0.89	0.99	-0.55	-0.73	-0.07	-0.32	0.65	-0.65	0.32	-0.46	0.88	-0.71	-1.2	0.87	-0.14	0.88	-0.92	0.19	0.55	-1.23
NP_758454.1	MMAA	4	56	NP_758454.1	45.4	3480.1	247.41	methylmalonic aciduria type A protein, mitochondrial precursor GN=MMAA	15	12	11	11	0.4	1.51	-0.13	0.35	1.47	0.05	1.69	0.88	-0.19	-0.2	-1.81	2.11	1.76	1.03	-0.06	-1.08	-0.29	0.53	0.88	-0.19	0.11	-0.8	0.32	1.26	-0.19	-0.67	0.45	0.39	-1.11	-1.43	0.25	-0.67	-0.24	-0.9	-0.62
NP_004270.2	PMPCB	4	111	NP_004270.2	55.8	1715.1	427	mitochondrial-processing peptidase subunit beta precursor GN=PMPCB	21	18	22	23	0.75	1.65	0.39	0.09	0.59	0.35	0.74	0.41	-0.17	0.48	-1.65	1.72	1.37	0.29	1.01	-1.11	-0.31	0.38	0.03	0.67	0.26	-0.76	0.11	0.76	0.43	0.08	0.86	-0.48	-1.91	-2.04	0.21	-1.17	0.22	-1.05	-0.29
NP_056475.1	GIMAP2	4	16	NP_056475.1	27	6226.1	99.7	GTPase IMAP family member 2 GN=GIMAP2	4	3	6	3	-0.95	-3.13	-1.23	1.85	-0.18	-1.31	-1.93	-1.41	-1.95	-3.68	0.64	0.78	-0.26	1.61	-1.22	-1.3	-0.58	1.54	1.37	0.4	1.4	-0.45	0.89	0.56	0.84	-2.66	1.07	0.26	0.67	1.21	-0.58	-2.12	-1.71	-1.57	-0.83
NP_001304978.1	SDR16C5	4	34	NP_001304978.1|NP_620419.2|NP_001304979.1	44	4500.1	183.78	epidermal retinol dehydrogenase 2 isoform 1 GN=SDR16C5	11	4	8	6	-1.25	-3.93	-2.04	1.59	-9.06	-4.29	-7.82	2.82	-0.38	-1.52	-1.42	1.15	-0.6	-6.01	-3.97	2.02	2.36	-5.9	-4.98	-6.23	-5.06	-0.51	-5.18	7.01	4.07	2.06	0.11	-2.77	2	-1.57	0.58	-0.85	-0.34	0.27	1.08
NP_068597.2	CCDC90B	4	63	NP_068597.2|NP_001273045.1|NP_001273048.1|NP_001273046.1|NP_001273049.1	64.9	2640.1	316.77	coiled-coil domain-containing protein 90B, mitochondrial isoform 1 precursor GN=CCDC90B	15	12	11	12	0.91	1.73	-0.22	-0.26	-0.26	-0.14	0.34	-0.35	-0.33	0.04	-0.37	1.15	0.41	0.53	0.67	-0.19	0	-0.25	-0.1	-0.49	-0.26	0.59	0.59	0.29	-0.22	-0.14	-0.21	0.39	-1.15	0.14	0.44	0.22	-0.99	-0.9	-0.4
NP_002487.1	NDUFS8	4	89	NP_002487.1	68	4059.1	210.14	NADH dehydrogenase [ubiquinone] iron-sulfur protein 8, mitochondrial precursor GN=NDUFS8	11	11	11	12	1.39	1.41	0.69	-0.85	0.03	0.12	-0.52	-0.88	0.64	0.85	1.47	0.55	0.07	-0.67	0	0.31	0.2	-0.91	-0.78	-0.91	-0.67	0.96	-0.27	0.29	0.46	1.06	0.41	-0.96	0.37	-0.06	1.84	-1.12	-1.69	-1.05	-1.72
NP_001317259.1	LUC7L3	4	158	NP_001317259.1|NP_057508.2	46	1936.1	396.72	luc7-like protein 3 isoform 2 GN=LUC7L3	22	23	24	21	1.35	0.65	0.73	-1.15	0.06	1.05	-0.74	0.56	1.71	1.02	0.48	0.82	0.12	-1.29	0.84	0.87	1.46	-0.36	-0.42	0.26	-0.05	1.11	0.62	-0.79	0.08	0.86	-0.58	-2.05	-0.37	-0.87	0.76	-1.72	-1.11	-0.52	-1.93
NP_002159.2	IDH2	4	405	NP_002159.2|NP_001276839.1|NP_001277043.1	65.4	1001.1	569.19	isocitrate dehydrogenase [NADP], mitochondrial isoform 1 precursor GN=IDH2	31	30	32	33	1.01	1.33	1.94	0.39	-1.67	-1.47	0.46	0.03	-0.03	1.88	-1.3	1.47	0.22	-0.35	1.14	-1.52	-0.83	-1.54	-2.39	-2.07	-1.91	-0.38	0.73	1.29	0.08	1.57	1.27	-0.55	-2.07	-2.84	0.28	-0.77	0.51	0.15	-0.5
NP_001188493.1	PLRG1	4	142	NP_001188493.1	72.4	1218.1	518.53	pleiotropic regulator 1 isoform 2 GN=PLRG1	25	24	26	26	1.35	1.13	0.98	-0.37	1	0.9	0	-0.03	0.95	0.6	-0.04	0.21	0.07	-0.21	0.17	0.29	0.54	0.11	0.16	0.35	0.08	0.51	0.78	0.29	-0.24	0.74	-0.88	-1.01	-0.07	-0.4	1.05	-1.35	-0.77	-0.25	-1.33
NP_001008749.2	RAB19	4	13	NP_001008749.2	19.3	7602.1	50.54	ras-related protein Rab-19 GN=RAB19	3	4	2	2	0.69	-1.15	0.08	0.22	-4.05	-1.87	-0.55	1.47	0.86	-0.9	0.82	2.86	1.23	-1.23	-1.72	0	-1.15	-0.74	-1.17	-1.74	-0.32	-0.97	-1.27	0.18	-1.4	-0.76	-0.09	-0.26	3.44	0.4	0.81	0.37	-0.65	0.1	0.85
NP_001813.1	CHN1	4	17	NP_001813.1|NP_001020372.2|NP_001193531.1	27.8	5764.1	119.21	N-chimaerin isoform 1 GN=CHN1	8	3	2	3	-0.3	0.65	-0.15	-0.37	-0.44	-0.42	-0.49	2.82	0.42	0.33	0.28	1.31	1.01	0.73	-1.97	0.89	0.88	0.04	-1.12	-0.44	-0.84	-0.01	-0.81	2.17	3.05	0.31	-0.58	-0.12	-2.09	-0.73	0.85	0.6	0.12	-1.77	0.54
NP_001339.1	DAPK3	4	54	NP_001339.1	47.7	3056.2	279.4	death-associated protein kinase 3 GN=DAPK3	11	10	12	12	-0.69	0.95	-0.91	0.78	1.47	-0.1	1.13	0.41	-1.57	-0.65	-1.1	1.01	1.4	0.29	0.19	-0.02	-0.79	1.2	1.09	0.19	0.18	-0.84	1.16	-0.59	0.43	-0.94	0.24	1.78	-1.68	-0.18	-1.2	-0.05	0.58	1	0.81
NP_001239002.1	SLC9A3R2	4	91	NP_001239002.1	78.7	2022.3	258.04	Na(+)/H(+) exchange regulatory cofactor NHE-RF2 isoform c GN=SLC9A3R2	14	13	16	13	1.49	1.07	0.86	-1.81	0.44	0.19	-1.96	-1.26	0.71	1.79	0.91	0.46	-0.24	-1.73	-0.34	0.77	0.05	-0.63	-0.73	-0.51	-0.85	0.85	-0.89	0.44	0.97	1.59	-0.81	-0.92	0.33	0.06	1.57	0.57	1.06	2.35	-0.62
NP_001074318.1	DNLZ	4	15	NP_001074318.1	43.2	6278.1	97.09	DNL-type zinc finger protein GN=DNLZ	3	3	4	3	1.93	1.33	1.13	-0.78	-0.5	-0.14	0.15	-3.58	-1.44	0.78	0.89	0.75	0.17	-1.03	-0.26	-0.99	-0.38	-1.01	-1.06	-0.65	-1.03	1.96	-0.24	1.85	0.32	0.72	-1.41	-1.37	0.28	0.4	1.87	0.22	0.36	0.37	-0.35
NP_060453.3	WIPI1	4	34	NP_060453.3|NP_001307701.1	49.5	4194.1	202.02	WD repeat domain phosphoinositide-interacting protein 1 isoform a GN=WIPI1	7	4	12	6	0.73	-0.18	-1.11	0.37	-1.96	-2.27	2.39	0.32	-1.07	-0.63	-0.21	2.77	1.95	2.55	-0.52	-1.2	-1.87	-1.08	-1.17	-0.93	-0.43	-0.62	-1	-0.97	-0.24	-0.29	0.64	0.63	1.26	0.67	-0.37	0.92	1.66	1.67	0.89
NP_003852.1	DCAF5	4	47	NP_003852.1|NP_001271135.1|NP_001271136.1|NP_001271137.1	26.7	3688.1	234.02	DDB1- and CUL4-associated factor 5 isoform 1 GN=DCAF5	9	9	13	10	-0.21	0.24	-0.67	-0.13	-0.85	-0.5	0.34	0.91	-0.83	0.12	-0.5	1.22	1.54	0.47	0.96	-1.66	-1.21	0.21	-0.42	-0.16	0.03	-0.53	0.67	0.59	0.76	-0.27	0.26	-0.65	-1.13	-0.62	-0.52	-0.25	1.57	0.77	0.39
NP_872286.2	COQ6	4	39	NP_872286.2|NP_872282.1	32.2	4323.1	193.8	ubiquinone biosynthesis monooxygenase COQ6, mitochondrial isoform b GN=COQ6	11	8	8	6	0.39	1.84	-0.4	-0.11	0.82	0	0.21	0.82	-0.21	-0.79	-2.98	2.06	2.26	0.41	1.84	-1.9	-1.17	1.16	0.29	0.51	0.77	-1.97	-1.48	-0.09	-0.13	-1.16	-0.26	-0.1	-2.11	-1.41	-0.78	-2.42	-0.82	-1.55	-0.85
NP_001078892.1	MILR1	4	12	NP_001078892.1|NP_001278245.1|NP_001278246.1	12.8	7617.1	50.2	allergin-1 isoform Allergin-1L precursor GN=MILR1	2	2	3	5	-0.38	-0.5	0.3	-0.04	-0.97	-0.16	1.13	0.59	-0.83	-1.49	-0.67	-0.12	-0.82	1.64	-1.65	-0.29	-2.34	-0.93	0.7	-1	0.13	1.59	0.76	2.29	0.32	-2.37	-0.73	1.08	-0.96	0.75	-0.47	-1.17	-0.87	0.17	0.71
NP_000315.2	RHAG	4	10	NP_000315.2	7	8292.1	35.29	ammonium transporter Rh type A GN=RHAG	2	2	2	2	-1.65	-3.69	-5.09	-1.54	-9.27	-4.25	-5.83	-4.63	-3.7	-2.96	-5.36	-1.46	-1.47	-0.15	-2.79	-0.77	-2.95	-1.69	-5.86	-4.7	-3.15	-3.2	-6.04	-5.57	-2.02	-2.55	-3.17	7.44	-7.48	0.75	-2.66	5.25	3.06	-5.3	6.86
NP_004543.1	NDUFS5	4	42	NP_004543.1	51.8	6484.1	89.39	NADH dehydrogenase [ubiquinone] iron-sulfur protein 5 GN=NDUFS5	6	6	6	6	1.26	2.12	0.96	-0.96	0.94	0.64	-0.52	-0.76	0.76	0.82	1.92	0.76	0.24	-0.88	-0.17	0.79	1.3	-0.51	-0.54	-0.81	-0.96	0.88	0.32	0.59	0.62	0.59	-0.04	-0.75	0.26	-0.32	1.97	-1.45	-2	-1.02	-1.58
NP_001303937.1	S100A16	4	63	NP_001303937.1	72.8	5836.1	115.71	protein S100-A16 GN=S100A16	7	7	7	7	2.46	2.44	0.54	-0.65	-1.5	-0.85	-0.03	-2.02	-1	0.9	1.05	1.77	1.06	-0.15	-2.06	1.4	1.57	-1.77	-2.85	-1.7	-1.69	0.88	-0.57	-1.85	-1.13	0.49	0.13	0.14	0.15	-0.08	0.98	2.55	1.93	3	0.91
NP_001121640.1	PAK3	4	71	NP_001121640.1|NP_001121644.1|NP_001311258.1|NP_001311263.1	21.3	1049.3	190.03	serine/threonine-protein kinase PAK 3 isoform b GN=PAK3	9	10	11	11	2.01	1.69	0.96	-0.2	0.26	0.83	0.28	0.82	1	0.49	0.73	1.3	1.3	-0.26	-0.26	-0.31	-0.67	-0.55	-0.7	0.23	-0.37	0.36	0.19	-0.41	-0.62	0.39	-0.62	0.24	0.91	-0.3	0.36	-0.6	-0.84	-0.05	-1
NP_066934.1	RECK	4	91	NP_066934.1|NP_001303274.1|NP_001303275.1|NP_001303277.1|NP_001303276.1	46.2	1259.1	506.38	reversion-inducing cysteine-rich protein with Kazal motifs isoform 1 precursor GN=RECK	19	22	20	23	0.01	-0.06	-0.19	-0.48	0.03	0.47	0.52	-1.79	-0.12	-0.94	1.24	-0.41	0.84	0.5	-1.26	1.64	0.11	-0.95	0.03	-1.74	-1.51	1.29	0.16	-0.32	-0.94	-0.69	-0.97	0.6	1.7	2	0.03	0.47	-0.51	0.72	-0.29
NP_057021.2	PIGT	4	50	NP_057021.2|NP_001171657.1|NP_001171659.1|NP_001171658.1	29.7	3757.1	229.32	GPI transamidase component PIG-T isoform 1 precursor GN=PIGT	12	14	11	7	-0.71	-1.94	-1.37	1.11	-0.88	-0.93	-2.42	0.15	-0.88	-1.04	-0.66	1.47	0.65	-0.32	-0.19	-0.29	0	1.69	0.65	0.53	1.78	-0.78	-0.46	1.61	2.16	0.08	0.96	0.1	1	0.71	-0.67	0.7	-0.39	0.8	0.98
NP_942599.1	RAB6A	4	149	NP_942599.1	72.5	2489.4	266.17	ras-related protein Rab-6A isoform b GN=RAB6A	15	14	14	18	1.37	-0.18	0.42	0.11	-0.67	-0.05	0	-0.67	0.38	-0.26	0.67	1.26	0.26	-0.29	-0.11	0.77	1.15	-0.11	-0.83	-0.51	-0.19	0.31	-1.13	0	0.94	0.2	-0.47	0.43	0.67	-0.18	0.56	0.25	0.1	1.27	0.5
NP_001338195.1	TSPAN14	4	31	NP_001338195.1|NP_001121781.1	22.5	6548.1	86.87	tetraspanin-14 isoform 1 GN=TSPAN14	6	4	6	5	-1.06	-1.29	-1.23	0.74	-0.79	-0.86	-1.56	-1.14	-0.81	-1.04	0.73	0.39	0.36	0.88	-0.43	-1.78	-0.92	-0.65	0.52	-0.49	0.37	-0.05	-1.08	-0.26	1.08	-0.33	0.54	0.6	0.3	1.63	-0.67	3.82	2.53	2.15	1.85
NP_079368.3	PGGHG	4	14	NP_079368.3	10.3	6338.1	95.07	protein-glucosylgalactosylhydroxylysine glucosidase GN=PGGHG	2	3	3	4	1.08	1.03	-0.3	0.04	-1.23	-0.29	2.88	0.35	-0.33	-0.83	1.01	2.11	1.28	1.67	-1.29	0.53	0.63	-0.57	-1.43	-0.42	-0.53	-0.82	-2.62	-1.11	0.08	-0.84	-0.39	-0.05	1.7	1.03	-0.43	0.2	0.58	-0.7	0.33
NP_777569.1	TMEM167A	4	10	NP_777569.1	25	8581.1	30.2	protein kish-A precursor GN=TMEM167A	2	2	2	2	-0.95	-2.14	-0.25	1.89	-1.58	-1.4	-1.41	1.14	-0.5	-0.99	-0.34	1.65	1.69	1.14	-0.07	-0.02	0.65	1.31	0.96	0.07	1.38	0.18	1.62	2.02	3.35	0.63	2.29	0.79	0.94	0.26	-0.41	0.45	0.7	1.07	1.21
NP_004422.2	EPHA2	4	33	NP_004422.2|NP_001316019.1	15.5	2169.4	195.77	ephrin type-A receptor 2 isoform 1 precursor GN=EPHA2	6	9	13	4	-1.32	-2.44	-1.43	-1.02	0.44	0.12	0.03	-2.11	-2.08	-0.83	-0.34	0.37	0.58	-1.38	0.81	0.34	-0.65	2.95	1.48	4.21	3.63	-0.23	-1.54	-0.73	0.7	-1.31	-0.94	0.24	-0.15	0.71	-0.74	1.75	0.07	1.4	1.27
NP_001305965.1	COX7A2L	4	33	NP_001305965.1|NP_001305969.1|NP_001305967.1|NP_001305966.1	69.2	5883.1	113.29	cytochrome c oxidase subunit 7A-related protein, mitochondrial isoform a GN=COX7A2L	7	6	6	7	1.19	1.29	-0.32	-0.15	-0.67	-1.07	-0.31	0.26	0.45	0.7	0.5	1.31	0.58	-0.88	0.28	0.14	0.36	-0.04	-1.53	-0.53	-0.37	0.57	-0.24	3.61	2.05	1.1	1.11	0.05	-1.07	-2	-0.33	-1.12	-0.84	0.7	-0.64
NP_065947.1	OSBPL5	4	38	NP_065947.1|NP_663613.1	28.3	1174.2	228.41	oxysterol-binding protein-related protein 5 isoform a GN=OSBPL5	17	5	5	8	-0.54	-1.47	-1.26	0.65	-1.44	-0.97	-1.29	0.09	-0.92	-0.98	-0.82	1.35	0.51	0.09	-0.79	0.96	0.43	-0.13	-0.86	-0.86	0.29	-1.21	-0.67	0.23	1.48	0.59	0.86	0.24	0.94	0.91	-0.8	1.05	0.43	1.75	0.73
NP_061899.2	TMCO1	4	22	NP_061899.2|NP_001243093.1|NP_001243094.1	24.6	6873.1	74.84	calcium load-activated calcium channel isoform a GN=TMCO1	4	5	4	5	-0.43	-1.63	-1.03	1.26	-0.62	-0.85	-1.93	0.47	-1.18	-1.69	-1.07	1.44	0.39	-1.06	-0.54	-0.84	-1.08	0.95	0.34	0.37	1.41	-0.65	-0.4	2.23	2.27	-0.78	0.86	0.39	-0.63	-0.24	-0.8	1	0.46	0.7	1.73
NP_061889.2	KRT24	4	54	NP_061889.2	11.2	385.14	71.67	keratin, type I cytoskeletal 24 GN=KRT24	5	4	5	4	1.02	-1.75	0.37	0.98	-4.28	-3.39	-1.44	-1.96	-1.12	-1.68	-1.24	-1.67	0.89	1.29	-1.29	-7.03	-4.86	-3.94	-6.62	-4.16	-4.46	-0.9	-0.78	-0.56	3.53	-0.41	-1.2	-2.34	3.44	2.46	1.4	-1.52	-2.24	-4.62	-2.83
NP_001123484.1	SLC9A3R2	4	131	NP_001123484.1	74.1	2022.1	385.34	Na(+)/H(+) exchange regulatory cofactor NHE-RF2 isoform a GN=SLC9A3R2	21	21	23	18	1.63	1.07	0.98	-1.65	-0.09	0.07	-1.93	-1.35	0.73	1.71	0.91	0.5	-0.1	-1.91	-0.36	0.43	-0.07	-0.89	-0.86	-1.02	-0.85	0.86	-0.86	0.29	0.81	1.68	-0.84	-1.18	0.35	0.16	1.27	0.77	1.52	2.42	-0.21
NP_525129.1	TCEAL2	4	19	NP_525129.1	19.3	3558.2	51.4	transcription elongation factor A protein-like 2 GN=TCEAL2	4	3	4	3	0.42	0.46	0.4	0.17	-0.47	0.24	-0.83	-1.5	-0.8	0.83	1.42	0.59	0.75	0.12	0.07	-0.07	-0.22	-0.78	-1.01	-0.21	-0.22	0.62	-1.48	-1.06	0.19	0.2	-0.04	0.87	1.52	1.15	1.6	1.17	0.05	-0.57	0.81
NP_057125.2	DERL2	4	12	NP_057125.2|NP_001291706.1|NP_001291708.1	20.5	7305.1	60.15	derlin-2 isoform a GN=DERL2	4	2	2	2	-1.35	-2.72	-1.01	1	-0.79	-1.54	-0.28	-0.94	-0.78	-1.61	-0.23	1.01	0.31	0.15	-1.2	-1.52	0.16	0.34	-0.23	-0.63	0.45	-0.26	0.22	2.49	3.35	-0.76	0.79	1.11	0.46	1.07	-0.3	-0.1	0.1	0.45	0.04
NP_619729.1	MSR1	4	86	NP_619729.1|NP_619730.1|NP_002436.1	60.9	2208.1	363.95	macrophage scavenger receptor types I and II isoform type 1 GN=MSR1	17	18	16	16	-0.09	-0.1	0.17	1.33	-1.32	-0.42	-3.13	-0.97	0.71	-0.58	2.73	-0.8	0	-0.32	-1.42	-0.02	-0.79	-1.29	-1.25	-1.47	-1.11	1.27	2.54	-0.26	1.78	-1.51	1.2	0.6	-1.48	0.93	0.52	0.27	-0.99	0.22	0.79
NP_060193.2	TOR4A	4	15	NP_060193.2	17.7	6953.1	72.36	torsin-4A GN=TOR4A	3	4	5	3	-0.69	-1.43	-0.08	1.59	-0.29	-0.24	0.4	-0.32	-0.36	-1.39	-0.32	0.67	0.39	1.23	-1.2	-1.54	-0.11	0.95	1.22	-0.37	0.66	-1.08	-0.03	1.64	2.46	-0.82	-0.9	1.18	-0.96	0.3	-0.74	2.3	-0.55	-0.35	1.72
NP_000134.2	FH	4	354	NP_000134.2	72.1	1177.1	526.74	fumarate hydratase, mitochondrial GN=FH	27	25	25	28	1.43	1.53	0.47	-0.87	0.03	0.36	-0.61	0.21	0.83	0.81	-0.71	1.37	0.46	-1.11	1.27	-0.43	0.29	0.13	-0.47	0.53	0.11	-0.31	-0.54	-0.5	-0.67	0.59	-0.15	-0.6	-1.26	-1.9	1.14	-0.32	-0.31	-0.42	-0.83
NP_001265360.1	C1QTNF5	4	21	NP_001265360.1	37.8	6876.1	74.83	complement C1q tumor necrosis factor-related protein 5 precursor GN=C1QTNF5	4	4	6	4	0.66	0.26	-1.53	-1.33	-1.14	0.22	0.92	-3.05	-1.19	-0.57	-0.23	0.91	0.7	0.41	-1.11	3.04	1.17	-1.43	-0.03	-1.12	-0.95	1.23	1.67	-2.67	-1.11	-1.04	0.34	-0.53	-1.46	-0.08	-0.3	3.02	3.18	3.97	3.51
NP_003356.2	UQCRC1	4	226	NP_003356.2	68.5	1370.1	482.96	cytochrome b-c1 complex subunit 1, mitochondrial precursor GN=UQCRC1	22	23	24	23	1.06	1.17	0.3	-0.22	-0.18	0.1	0.55	-0.79	0.17	0.79	-0.6	1.14	0.79	0.23	-0.04	0.1	-0.22	-0.25	-0.6	-0.4	-0.64	0.58	0.54	2.82	1.32	1.31	0.92	-0.36	-0.33	-0.93	0.18	-0.12	-0.72	-0.52	-0.42
NP_068758.3	FKBP10	4	252	NP_068758.3	62.5	1102.1	544.79	peptidyl-prolyl cis-trans isomerase FKBP10 precursor GN=FKBP10	27	28	30	27	1.22	1.98	-0.17	-0.91	1.91	-0.03	3	-2.05	-0.19	0.16	1.76	0.59	0.92	0.21	-1.69	2.31	1.35	0.17	-0.62	0.35	-0.51	1.69	1.67	-1.55	-0.59	-0.14	0.32	0.43	0	-0.08	0.87	-0.05	-0.75	-1.05	-0.5
NP_068747.1	SPCS3	4	25	NP_068747.1	28.3	6729.1	80.28	signal peptidase complex subunit 3 GN=SPCS3	3	5	6	4	-0.62	-0.54	-0.32	1.37	-0.23	-0.64	1.13	0.03	-1.09	-1.26	-0.3	0.87	0.63	0.97	0.07	-0.22	0.49	0.53	1.09	-0.05	0.13	-0.13	0.11	2.29	2.32	-0.25	0.86	-0.26	0.24	0.97	-0.48	0.12	-0.99	0.05	0.02
NP_940852.3	APOOL	4	56	NP_940852.3	75.7	3125.1	273.24	MICOS complex subunit MIC27 precursor GN=APOOL	15	9	13	9	0.29	1.39	-0.34	0.61	-0.21	-0.64	1.44	0.44	-0.1	-0.37	-1.56	1.76	1.73	1	0.24	-0.24	-0.27	0.27	-0.03	-0.49	-0.11	-0.59	-0.59	0.7	0.67	-1.04	0.49	0.14	-0.81	-0.77	-0.3	-0.72	0.82	0.35	0.48
NP_000217.2	KRT9	4	434	NP_000217.2	88.9	597.1	710.74	keratin, type I cytoskeletal 9 GN=KRT9	32	32	34	33	2.93	-0.26	0.07	2.24	6.63	0.59	2.76	-1.76	0.81	-0.9	3.23	-2.11	0.55	-5.22	-2	-5.28	-1.69	-3.46	-1.63	-5.65	-2.91	1	-1.56	2.64	1.67	-2.35	-1.63	-0.26	-2.26	0.3	-1.95	-2.22	-2.07	-4.27	-0.91
NP_001269351.1	NDUFA5	4	19	NP_001269351.1	83.1	5369.2	63.29	NADH dehydrogenase [ubiquinone] 1 alpha subcomplex subunit 5 isoform 5 GN=NDUFA5	2	3	2	4	1.26	1.01	0.64	-1.02	0.12	0.43	-0.34	-1.17	0.48	0.74	1.4	0.64	0.12	-1.14	0.17	1.73	1.35	-0.95	-0.44	-0.47	-0.53	0.97	0.43	0.65	0.67	0.63	-0.66	-0.41	0.11	-0.14	2	0.95	-1.69	-0.4	0.93
NP_057152.2	FIS1	4	60	NP_057152.2	74.3	5383.1	138.11	mitochondrial fission 1 protein GN=FIS1	7	9	7	8	1.34	-0.42	0.46	-1.26	-1.41	-0.12	-0.71	-1.91	-0.02	0.34	0.44	0.35	-0.48	-0.7	0.37	1.52	2	-1.62	-1.37	-0.65	-1.3	1.62	0.76	0.38	0.16	0.51	-1.14	-2.02	1.63	0.08	1.4	-0.4	0.02	1.12	-1.37
NP_001161726.1	OCIAD1	4	94	NP_001161726.1|NP_060300.1|NP_001073311.2|NP_001073310.1	53.6	3524.1	244.7	OCIA domain-containing protein 1 isoform 4 GN=OCIAD1	11	11	13	12	1.37	1.79	0.37	-0.44	0.35	0.35	0.52	-0.56	0.24	0.41	0.34	0.51	0.34	-0.15	0.45	0.17	0.34	-0.21	-0.73	-0.21	-0.66	0.9	0.78	0.67	0.03	0.18	-0.67	-0.02	-0.2	-0.22	1.24	0	-0.77	-0.25	-0.96
NP_079045.1	CLMP	4	16	NP_079045.1	24.9	6122.1	103.74	CXADR-like membrane protein precursor GN=CLMP	2	4	3	3	0.49	0.69	0.03	-0.09	1.38	0.24	0.86	-0.29	0.73	-0.71	0.64	0.11	0.96	0.59	0.11	0.34	-0.09	0.72	-0.1	-0.23	-0.53	1.09	1.86	0.88	1.46	-1.59	-1.29	1.23	0.44	0.99	0.45	-0.2	-0.14	0.25	-0.44
NP_478054.2	COL6A2	4	519	NP_478054.2	51.7	344.2	765.43	collagen alpha-2(VI) chain isoform 2C2a precursor GN=COL6A2	41	38	38	41	-1.54	-1.69	-3.05	-0.65	-0.67	-2.44	1.29	-1.29	-0.95	-1.77	0.18	-0.43	1.59	2.35	-1.31	-2.43	-2.18	-0.48	-0.88	-2.72	-0.56	-0.94	-2.4	3.61	2.02	-1.37	0.45	0.22	1.87	3.95	-1.39	-1.32	-2.58	-0.57	-1.68
NP_073610.2	LMF1	4	15	NP_073610.2|NP_001338948.1|NP_001338947.1|NP_001338950.1|NP_001338949.1	24.5	6715.1	80.97	lipase maturation factor 1 isoform 1 GN=LMF1	6	4	3	2	-1.34	-3.41	-2.68	-0.7	-1.73	-2.23	-2.45	-1.35	-1.45	-0.81	-0.82	0.94	0.12	-1.06	-0.52	-1.28	-1.26	-2.09	0.42	-1.33	0.79	-0.18	-0.27	1.94	2.32	-0.33	1.72	0.53	0.76	1.73	-1.29	0.55	0.92	2.32	-0.15
NP_001124463.1	HYOU1	4	519	NP_001124463.1	72.5	197.1	1068.81	hypoxia up-regulated protein 1 precursor GN=HYOU1	54	53	52	61	1.32	1.73	0.78	-0.35	-0.21	0.22	0.4	-0.26	0.21	1.28	0.23	1.17	0.96	-0.65	0.37	-0.14	-0.29	-0.38	-0.36	-0.23	-0.48	0.8	0.97	0.94	0.32	1.72	0.67	-0.65	-0.63	-0.71	-0.41	0.12	-0.1	-0.6	-0.67
NP_000602.1	CD59	4	43	NP_000602.1	37.5	6579.1	85.9	CD59 glycoprotein preproprotein GN=CD59	4	5	5	5	0.26	-0.83	-0.2	-0.02	0.53	1.25	-1.2	-2.58	-0.92	-1.49	0.51	0.34	0.77	0.18	0.06	-0.77	-2.29	0.8	0.88	0.86	0.43	0.03	-1.94	-0.88	-0.3	-0.18	-0.56	0.72	1.74	1.41	2.17	-0.03	-2.19	0.4	-0.66
NP_057157.1	HDGFL3	4	73	NP_057157.1	69.4	1225.3	179.17	hepatoma-derived growth factor-related protein 3 GN=HDGFL3	9	9	11	9	1.98	2.36	0.08	-1.13	0.44	0.57	0.25	-2.93	0.19	-0.25	0.85	0.6	1.83	0.67	-2.32	0.96	0.61	-0.65	-0.13	-0.98	-1.59	1.69	0.76	-1.73	-1.54	-1.02	-1.24	-0.34	2.18	2.22	0.1	0.7	1.52	0.85	0.21
NP_060096.3	DNAJB12	4	64	NP_060096.3	31.5	1587.3	176.99	dnaJ homolog subfamily B member 12 GN=DNAJB12	12	11	12	11	0.82	0.87	0.66	0.33	-0.12	-0.05	-0.61	-0.53	-0.21	0.66	1.08	1.01	0.55	-0.53	-0.47	0.26	0.74	-0.74	-0.39	-0.95	-0.31	0.32	1.46	1.11	1.11	0.67	0.28	-0.22	-0.39	0.16	0.76	0	-1.16	-0.55	0.12
NP_001922.2	DLAT	4	197	NP_001922.2	51.1	1588.1	447.75	dihydrolipoyllysine-residue acetyltransferase component of pyruvate dehydrogenase complex, mitochondrial precursor GN=DLAT	24	23	23	23	0.83	1.23	0.54	-0.2	0.29	0.35	-0.18	0.15	0.12	0.52	-1.67	1.33	1.2	-0.21	0.84	0.02	1.03	0.38	-0.29	0.28	-0.19	-0.24	0.08	0.47	-0.16	0.82	-0.06	-0.1	-1.85	-2.22	1.03	-0.27	-0.67	-0.82	-0.67
NP_002941.1	RPN1	4	293	NP_002941.1	69.1	727.1	658.35	dolichyl-diphosphooligosaccharide--protein glycosyltransferase subunit 1 precursor GN=RPN1	36	35	33	36	-0.65	-1.75	-0.91	1.44	-0.41	-1.09	-0.83	-0.35	-1.4	-1.44	-1.08	1.63	0.82	-0.03	0.51	-0.58	-0.13	1.14	0.91	0.42	1.37	-1.28	-0.57	1.79	2.27	-0.78	0.77	0.22	0.15	0.18	-0.84	-0.35	-0.77	0.22	0
NP_008833.1	PRRX1	4	51	NP_008833.1|NP_073207.1	83.8	4161.1	203.8	paired mesoderm homeobox protein 1 isoform pmx-1a GN=PRRX1	8	10	10	11	1.06	1.61	0.19	-0.5	0.79	0.26	0.71	-2.2	0.09	0.15	0.85	-0.14	0.51	0.32	-1.76	1.32	0.47	-0.36	-1.19	0.3	-1.17	1.63	2.83	-0.73	-0.97	-0.04	-1.09	0.87	0.78	0.14	0.62	0.17	-0.58	0.42	-1.1
NP_001096078.1	COL6A6	4	247	NP_001096078.1	44.3	159.1	1179.48	collagen alpha-6(VI) chain precursor GN=COL6A6	65	38	44	49	-0.42	1.98	-1.21	-1.02	-5.07	-2.94	3.71	0.73	0.07	-0.12	3.3	-0.76	6.36	2.87	-0.9	-3.85	-1.91	-4.41	-3.45	-4.51	-2.92	-0.85	-2.97	0.56	-0.78	1.08	1.85	1.98	-1.39	0.1	-2.26	-3.22	-3.28	-3.4	-2.22
NP_060937.1	USE1	4	31	NP_060937.1	53.6	4391.1	190.05	vesicle transport protein USE1 GN=USE1	10	9	5	5	-0.03	-0.81	-1.18	1	-0.91	-1.09	-1.26	0.23	-0.62	-1.39	-0.6	1.97	0.36	0.56	-0.19	-0.26	-0.99	0.91	-0.23	0.14	0.79	-0.77	-0.86	0.82	1.51	-0.63	0.77	0.36	0.74	0.44	-0.65	0.62	0.48	0.32	-0.13
NP_005324.3	HCCS	4	68	NP_005324.3	67.9	3391.1	253.41	cytochrome c-type heme lyase GN=HCCS	12	12	13	14	1.18	0.67	1.3	-0.98	0.76	1.45	-0.95	-2.02	-1	0.3	-0.16	0.5	-0.89	-2.29	1.41	0.14	0.9	0.7	-0.23	1.63	1.2	0.8	-0.62	0.7	1.19	0.1	-0.86	-1.28	-0.57	-1.21	0.43	-0.37	-1.3	-0.62	-0.81
NP_065827.1	KIAA1328	4	12	NP_065827.1|NP_001340847.1|NP_001309256.1|NP_001340848.1|NP_001340849.1	10	6952.1	72.42	protein hinderin isoform 1 GN=KIAA1328	4	2	3	3	0.54	0.52	0.52	-0.85	0.85	1.37	0.12	-1	-0.29	1.23	-0.78	-0.14	0.29	0.06	1.56	-0.79	-1.33	-0.23	0.75	0.44	0.02	0.81	1.32	-2.23	-1.59	0.9	-0.51	-1.04	1.85	0.42	0.26	-1.2	-0.84	-0.52	-1.6
NP_001004127.2	ALG11	4	27	NP_001004127.2	28.4	5228.1	145.87	GDP-Man:Man(3)GlcNAc(2)-PP-Dol alpha-1,2-mannosyltransferase GN=ALG11	8	7	8	4	-0.75	-1.11	-1.11	1.41	-0.79	-0.73	-1.07	-0.67	-0.9	-0.65	0	1.65	0.51	0.35	-0.69	-0.22	0.13	1.08	0.23	-0.26	0.95	-0.82	-0.22	0.59	1.62	0	2	0.55	1.15	1.03	-0.83	1.1	-0.22	0.52	1.06
NP_001968.3	ENPEP	4	81	NP_001968.3	31.9	1916.1	400.03	glutamyl aminopeptidase GN=ENPEP	14	22	20	16	-1.05	-1.73	-1.11	1.09	1.47	-0.97	-0.71	-2.79	-1.47	-1.2	-0.64	-0.51	0.12	1.06	-0.51	1.04	-0.27	2.66	2.15	1.07	1.72	-0.09	0.81	-1.67	0.97	-2.08	1.46	-0.24	0.35	0.26	-1.14	0.25	0.51	1.15	0.75
NP_004776.3	SLC9A3R2	4	121	NP_004776.3	73.3	2022.2	330.93	Na(+)/H(+) exchange regulatory cofactor NHE-RF2 isoform b GN=SLC9A3R2	19	18	19	17	1.61	1.07	0.98	-1.61	-0.06	0.02	-1.84	-1.41	0.73	1.67	0.98	0.46	-0.12	-1.85	-0.34	0.39	-0.7	-0.82	-0.93	-1.02	-0.93	0.85	-0.89	0.21	0.7	1.66	-0.81	-1.18	0.39	0.16	1.28	0.82	1.52	2.47	-0.17
NP_005909.2	MDH2	4	414	NP_005909.2|NP_001269332.1|NP_001269333.1	81.9	2003.1	387.68	malate dehydrogenase, mitochondrial isoform 1 precursor GN=MDH2	22	21	21	21	2.04	1.51	1.06	-1.22	0.06	0.36	-1.26	-0.62	1.09	0.69	-0.11	1.22	-0.1	-1.7	1.67	0.82	1.12	-0.86	-1.06	-0.53	-0.75	0.49	-0.4	-0.53	-0.97	0.35	-0.9	-1.28	-0.52	-1.37	1.65	-1	-1.35	-0.67	-1.75
NP_078932.2	COLGALT1	4	192	NP_078932.2	54.5	1226.1	517.41	procollagen galactosyltransferase 1 precursor GN=COLGALT1	30	27	31	26	-0.31	0.71	0.1	0.89	0.88	0.24	-0.09	0.56	-0.67	-0.81	-0.41	0.75	1.01	-0.35	1.14	-0.29	-0.34	1.03	0.44	0.63	0.67	0.32	1.62	0.56	0.38	-0.9	0.39	-0.07	-1.44	-0.97	-0.39	-0.85	-0.7	-0.47	0
NP_001123612.1	ERAP2	4	120	NP_001123612.1|NP_001316158.1|NP_001316162.1	37	1221.1	518.35	endoplasmic reticulum aminopeptidase 2 isoform 1 GN=ERAP2	31	14	29	22	-0.53	0.48	-0.46	2.31	-5.84	-3.13	3.71	1.52	-0.1	-1.75	-0.67	0.83	1.61	4.6	1.09	-0.12	0.07	-5	-8.07	-4.44	-4.87	-3.47	-7.47	2.73	2	-1.39	0.13	-3.76	-5.74	-5.44	-1.05	0.07	-0.75	-0.05	0.27
NP_001273973.1	VEGFA	4	17	NP_001273973.1|NP_001020539.2|NP_001028928.1|NP_001303939.1|NP_001165097.1|NP_001165100.1|NP_001020540.2|NP_001165098.1|NP_001020537.2|NP_003367.4|NP_001020538.2|NP_001165094.1|NP_001165095.1|NP_001165096.1	30	7381.1	57.66	vascular endothelial growth factor A isoform s GN=VEGFA	2	4	5	4	1.23	-0.87	1.18	-1.57	-0.47	1.45	-1.56	-2.55	-0.29	1.88	1.07	0.16	-1.81	-2.14	-0.37	0.77	-1.19	-0.46	-0.83	0.19	-0.45	1.39	-0.27	-0.65	0.05	1.78	-0.66	-2.48	-2.15	-1.37	2.44	-0.2	0.82	1.85	-0.31
NP_112178.2	NECTIN4	4	64	NP_112178.2	57.8	2527.1	328.79	nectin-4 precursor GN=NECTIN4	10	18	14	13	0.66	-1.47	0.29	-0.37	1.2	1.16	-3.28	-2.4	-0.67	0.25	0.02	1.49	-0.43	-3.23	0.02	-1.61	-1.66	1.08	2.13	2.05	1.91	1.63	-0.7	-1.79	0.22	0.61	-0.36	-2.24	0.28	0.24	0.15	0.87	0.29	0.05	0.02
NP_689805.3	SYNE3	4	34	NP_689805.3	26.2	3775.1	228.03	nesprin-3 GN=SYNE3	11	13	7	3	-0.88	-1.29	-1.94	1.02	-0.03	-0.43	-0.15	-1.23	-0.64	-1.49	-0.27	0.67	0.75	0.44	0.26	-0.46	-0.2	0	-0.23	-0.72	1.61	-0.71	-0.86	1.26	1.19	-0.61	0.49	1.11	0.65	2.1	-0.18	0.8	-0.75	0.07	-0.1
NP_001303243.1	PLCB3	4	204	NP_001303243.1|NP_001171812.1	51.3	448.1	808.18	1-phosphatidylinositol 4,5-bisphosphate phosphodiesterase beta-3 isoform 1 GN=PLCB3	44	31	44	39	0.84	0.5	0.4	-0.35	-0.62	-0.26	-0.43	0.41	0.05	0.37	-0.35	1.42	0.02	-0.44	1.05	0.26	0.22	-0.67	-0.62	-0.58	-0.64	-0.05	-0.05	-1.44	0.57	0.61	-0.15	-0.1	-0.41	-0.28	-0.37	0.45	1.08	1.02	0.21
NP_003873.1	WISP1	4	22	NP_003873.1|NP_543028.1|NP_001191799.1	28	5817.1	116.36	WNT1-inducible-signaling pathway protein 1 isoform 1 precursor GN=WISP1	3	6	7	6	1.01	2.34	-0.46	-1.85	1	1.49	0.49	-2.4	0.59	-0.3	3.21	0.16	0.51	0.35	-0.28	1.37	0.79	-1.16	-0.86	-0.09	-1.16	1.98	1.46	-0.18	-0.32	-0.35	0.15	-0.24	1.17	0.36	1.12	0.5	-2.07	-0.77	-0.62
NP_000557.1	FCGR1A	4	38	NP_000557.1|NP_001017986.1|NP_001004340.2|NP_001231839.1	33.1	4874.1	163.59	high affinity immunoglobulin gamma Fc receptor I precursor GN=FCGR1A	10	7	9	8	-0.05	-1.49	1.16	1.52	-0.56	-0.5	-1.66	0.29	-0.35	-0.78	0.32	-0.34	-1.18	0.09	-0.9	1.04	0.49	0.3	0.6	-0.33	-0.51	1.09	0.94	0.91	-0.16	-1.16	-0.81	0.12	-0.94	0.5	0.99	0.22	0.05	0.8	0.87
NP_003468.2	PDHX	4	93	NP_003468.2|NP_001128496.1|NP_001159630.1	62.6	1893.1	403.9	pyruvate dehydrogenase protein X component, mitochondrial isoform 1 precursor GN=PDHX	20	16	17	21	1.78	1.61	0.94	-1.13	0.18	0.81	-0.55	-0.59	0.64	0.82	-0.46	0.83	0.29	-1.79	0.19	1.11	1.71	-0.15	-0.42	0.19	-0.43	0.55	-0.24	-0.09	-0.54	1	-0.32	-1.08	-1.26	-1.19	2.38	-0.55	-1.13	-0.95	-1.56
NP_071376.1	TNN	4	267	NP_071376.1	55.8	311.1	928.31	tenascin-N precursor GN=TNN	44	47	33	49	0.74	3.67	-1.28	-3.26	-2.4	-2.11	-1.32	-3.55	0.36	0.71	-0.25	-0.39	1.69	-0.06	0.15	-0.41	-2.77	-4.26	-2.85	-4.07	-3.31	-0.49	-3.24	-5.43	-4.94	2.13	0.52	-2.94	2.59	5.67	-0.72	-1.97	-4.72	-3.6	-2.47
NP_001334756.1	PDGFRA	4	24	NP_001334756.1	20.3	4167.2	141.13	platelet-derived growth factor receptor alpha isoform 2 precursor GN=PDGFRA	5	8	5	4	-1.04	0.28	-1.65	1.26	-0.94	-1.42	0.74	-0.7	-0.74	-1.69	0.59	0.16	2.36	1.7	-0.28	-1.45	0.11	-0.23	0.16	-0.47	-0.56	0.46	1.94	0.88	0.73	-1.94	0	2.07	-0.52	1.88	-1.27	1	-2.12	-1.1	1.75
NP_002026.1	KDSR	4	26	NP_002026.1	31.6	5628.1	125.93	3-ketodihydrosphingosine reductase precursor GN=KDSR	5	5	6	4	-1.19	-3.04	-2.12	1.5	-1	-1.78	-1.93	-0.03	-0.97	-1.79	-1.21	0.89	1.35	-0.18	-0.13	-0.53	-0.11	1.14	1.04	-0.49	1.46	-1.27	-0.27	0.38	1.46	-1.33	-0.64	0.63	1.24	1.84	-1.06	-0.03	-0.75	1	-0.42
NP_005507.3	HLA-E	4	84	NP_005507.3	50	1327.7	265.61	HLA class I histocompatibility antigen, alpha chain E precursor GN=HLA-E	15	13	13	14	0.21	0.22	0.46	0.28	0.65	0.47	-0.46	-0.67	-0.09	-1.16	0.44	-0.43	-0.22	-0.15	-0.39	-0.58	-1.26	0.57	0.16	0.19	0.1	0.57	0.84	2.43	0.92	-1.39	-1.09	1.13	-1.37	-0.38	-0.23	-0.03	-0.92	-0.72	-0.6
NP_079348.1	PTGES2	4	144	NP_079348.1|NP_945176.1	69.4	1522.1	457.47	prostaglandin E synthase 2 isoform 1 GN=PTGES2	25	22	25	23	0.39	0.91	0.42	0.2	0.41	0.28	0.52	-0.35	-0.8	1.01	-0.32	1.21	0.34	0.03	1.89	-0.6	-0.18	0.78	0.23	0.72	0.51	-0.57	-1.13	0.23	0.38	0.8	1.05	-0.96	-1.7	-1.11	-0.34	-0.45	0.02	0.17	-0.08
NP_065779.1	ESYT2	4	142	NP_065779.1	51.2	1064.1	553.75	extended synaptotagmin-2 GN=ESYT2	32	23	28	26	-0.36	-0.36	-1.3	0.85	-0.62	-0.85	-1.47	-0.35	-1.11	-1.08	-0.85	1.76	0.94	-0.03	0.32	-0.65	-0.43	0.7	0.57	-0.35	1	-1.23	-0.59	0	1.24	-0.86	0.41	0.58	0.09	0.67	-0.54	0.42	-0.12	1.1	0.64
NP_060164.3	MFSD6	4	12	NP_060164.3	10.9	7379.1	57.76	major facilitator superfamily domain-containing protein 6 GN=MFSD6	3	2	3	2	0.57	-0.48	-0.32	0.33	-0.5	-1.11	-0.49	0.67	-0.36	0.37	2.95	2.64	1.71	0.26	-1.26	-1.11	-0.97	-0.59	0.21	-0.81	-0.08	-0.65	-1.48	0.97	1.59	-0.2	1.48	-0.36	1.37	0.91	-0.06	-0.85	1.06	0.55	0.42
NP_001036096.1	SDHAF1	4	12	NP_001036096.1	38.2	7853.1	44.09	succinate dehydrogenase assembly factor 1, mitochondrial GN=SDHAF1	3	3	3	2	-0.54	-0.5	-0.93	-1.5	-4.28	-0.92	-0.52	-0.67	-2.13	2.66	-0.12	-1.21	-0.51	-0.67	0.06	-0.96	-0.92	-2.28	-0.96	-2.74	-1.37	3.66	4.86	1.47	-0.49	1.72	2.25	-1.73	-2.33	-0.65	0.55	-2.8	-1.01	-1.35	-1.77
NP_036588.1	TIMM10	4	77	NP_036588.1	86.6	5212.1	146.41	mitochondrial import inner membrane translocase subunit Tim10 GN=TIMM10	9	8	8	10	1.47	1.09	0.62	-1.22	-0.67	-0.55	-0.12	-1.38	-0.14	1.08	1.67	0.44	0.43	-0.7	0.54	0	-0.13	-1.03	-1.5	-1.23	-1.57	1.58	0.4	0.56	-0.54	0.69	-0.28	-1.42	0.89	0.3	1.25	-1	-1.13	-0.62	-0.81
NP_002490.2	NEO1	4	63	NP_002490.2|NP_001166095.1|NP_001166094.1	27.6	2288.1	355.16	neogenin isoform 1 precursor GN=NEO1	12	17	16	12	1.3	-0.3	0.2	-0.74	-1.64	-0.36	0.09	-2.99	-1.26	0.85	1.21	0.96	-0.84	0.09	-0.77	0.1	0.52	-1.29	-0.7	-1.23	-0.72	0.59	-0.54	0.38	-0.38	1.31	0.66	-0.07	0.94	1.01	0.17	0.17	1.85	2.6	-0.37
NP_071319.2	GPRC5C	4	14	NP_071319.2|NP_061123.3	11.9	6758.1	79.44	G-protein coupled receptor family C group 5 member C isoform a GN=GPRC5C	4	3	3	4	0.17	-0.85	-1.53	-0.96	-5.75	-2.78	-1.56	2.02	0.38	-0.25	-0.34	0.94	-0.53	-0.47	-1.57	-0.51	0.61	-2.59	-2.46	-3.05	-1.99	-1.08	-2.05	2.52	0.57	1.7	-0.24	-2.79	2.24	1.17	1.35	5.77	1.25	2.45	2.2
NP_003915.2	PHOX2B	4	10	NP_003915.2|NP_005160.2|NP_620689.1	11.4	8206.1	36.84	paired mesoderm homeobox protein 2B GN=PHOX2B	2	2	3	3	1.28	1.35	0.19	-0.22	2.02	1.68	0.25	-2.2	0.55	-0.44	-0.5	-0.16	1.83	0.7	-1.69	0.63	-2.07	-1.03	1.12	-0.23	0.19	1.05	2.56	0.7	-2.35	0.63	-0.62	0.05	-1.04	0.32	-0.22	-0.27	1.37	0	-0.93
NP_001287972.1	CADM1	4	47	NP_001287972.1|NP_001287973.1|NP_001287974.1|NP_055148.3|NP_001091987.1	39	3338.1	256.68	cell adhesion molecule 1 isoform A precursor GN=CADM1	8	7	11	7	0.23	-0.1	-1.32	-1.98	0.47	0.36	-3.22	-4.43	-2.4	-1.49	-0.39	0.09	-0.07	-1.99	1.09	2.53	0.97	1.24	0.65	0.86	1.17	1.13	-0.86	-2.58	-0.65	-1.96	-1.87	2.22	-0.61	1.57	-0.01	1.05	1.25	1.9	-0.08
NP_001041660.1	RCC1	4	181	NP_001041660.1|NP_001041659.1|NP_001041664.1	68.2	1678.1	433.43	regulator of chromosome condensation isoform b GN=RCC1	22	19	21	21	1.69	1.13	0.15	-1.26	1.44	1.04	-0.52	-0.06	1.12	0.61	-0.78	1.1	0.46	-0.73	0.3	1.2	1.26	0.57	0.93	0.84	0.43	0.65	0.4	-0.44	-0.62	0.53	-0.99	-0.19	0.04	-1.05	0.47	0.25	-0.63	-0.57	-1.08
NP_005764.2	ZNF256	4	14	NP_005764.2|NP_116194.2|NP_001269344.1	8.1	2402.27	60.19	zinc finger protein 256 GN=ZNF256	4	3	3	3	0.89	1.35	0.61	-0.76	0.35	-0.88	-0.25	0.73	0.48	1.15	-2.08	1.26	0.96	-1.17	1.24	0.89	0.9	-1.37	-0.52	-1.67	-0.27	-0.05	-0.43	-2.26	-0.86	0.08	0.86	-1.64	-1.54	-1.75	0.76	-2.55	0.19	-0.03	-0.67
NP_002486.1	NDUFS4	4	57	NP_002486.1|NP_001304980.1	32	6275.1	97.26	NADH dehydrogenase [ubiquinone] iron-sulfur protein 4, mitochondrial isoform 1 precursor GN=NDUFS4	5	6	5	5	1.96	2.04	0.81	-0.85	0.79	0.55	-0.03	-0.85	0.73	0.67	1.17	0.41	0.75	-0.94	-0.34	0.94	0.99	-0.89	-0.44	-0.86	-0.88	0.97	0.43	0.65	0.78	0.78	-0.36	-0.53	0.11	-0.04	1.79	-1.3	-1.71	-1.22	-2.04
NP_001037.1	SLC12A2	4	154	NP_001037.1|NP_001243390.1	42.4	520.1	761.71	solute carrier family 12 member 2 isoform 1 GN=SLC12A2	28	24	42	33	-0.96	-1.71	-0.61	1.31	-3.96	-2.16	-0.71	-0.62	-1.37	-1.2	-0.89	1.01	-0.26	1.17	-2.79	-2.91	-1.64	-1.41	-2.7	-1.81	-0.96	-1.77	-4.07	-3.23	-1.94	-0.41	0.32	0.02	0.46	-0.06	-0.51	6.02	4.96	6	3.93
NP_110448.2	PLA2G12A	4	12	NP_110448.2	26.9	7698.1	47.91	group XIIA secretory phospholipase A2 precursor GN=PLA2G12A	3	3	3	2	1.82	1.29	-0.42	-1.85	-0.23	1.23	-1.56	-1.35	0.4	1.57	2.31	0.41	-0.7	-1.38	-1.85	0.82	-0.81	-0.97	-0.91	0.28	-0.29	2.24	-0.4	-0.59	-3.21	2.37	0.21	-1.37	3.48	-0.08	1.95	-0.3	-0.07	0.87	-1.46
NP_004480.1	GPS2	4	32	NP_004480.1	19.5	6271.1	97.51	G protein pathway suppressor 2 GN=GPS2	7	8	7	5	1.26	0.95	1.33	-0.41	0.76	0.97	-0.8	-0.09	1.09	0.91	0.5	0.27	0.02	-1.06	0.58	-0.05	0.52	-0.74	-0.23	-0.84	-0.35	0.85	0.43	-0.79	-0.11	1.02	-0.92	-0.82	0.04	-0.02	1.07	-1.4	-0.48	0.52	-1.35
NP_996261.1	EMC10	4	41	NP_996261.1|NP_778233.4	28.6	5702.1	122.14	ER membrane protein complex subunit 10 isoform 2 precursor GN=EMC10	5	7	6	6	0.78	0.85	1.67	-0.2	-0.06	1.12	0.37	-1.06	0.66	0.45	1.42	-0.6	-0.87	-0.59	0.52	0.53	0.63	-0.34	-0.54	0.21	-0.02	1	0.54	0.73	0.11	0.25	-0.47	-1.25	-0.28	-0.58	1.02	0.15	0.24	0.12	-0.12
NP_061960.1	ARL15	4	21	NP_061960.1	55.3	6017.1	108.53	ADP-ribosylation factor-like protein 15 GN=ARL15	7	4	5	3	0.29	-0.26	-0.19	0.17	-0.32	-0.99	0.06	0.12	0.22	-0.77	-0.44	1.17	0.92	1.5	-0.64	-0.72	-0.4	0	0.86	-0.7	-0.35	0.11	0.49	0.53	0.76	-1.29	-1.11	1.32	0.22	0.83	0.65	0.77	-0.17	0.2	0.35
NP_689545.1	TC2N	4	57	NP_689545.1|NP_001276063.1	44.2	3517.1	244.97	tandem C2 domains nuclear protein isoform 1 GN=TC2N	14	8	14	14	1.04	-1.09	-0.64	-0.24	-4.28	-2.04	0.74	-1.64	-1.35	-0.83	-1.42	2.57	0.29	1.79	-1.85	-1.11	-0.36	-2.59	-3.74	-2.86	-1.59	-0.96	-3.89	0.79	2.32	-0.33	-0.39	-0.29	2.26	0.62	-0.17	2.42	2.29	3.97	2.66
NP_001189476.1	SYNJ2BP-COX16	4	48	NP_001189476.1|NP_001189477.1|NP_001189478.1|NP_060843.2|NP_057552.1|NP_001191019.1	56.5	5250.1	144.87	SYNJ2BP-COX16 protein isoform 1 GN=SYNJ2BP-COX16	9	7	7	8	0.89	1.09	0.67	0.3	-0.59	-0.24	0.21	-0.62	-0.55	-0.77	-0.73	1.22	0.84	-0.26	-0.15	0.22	-0.36	0.42	-0.86	-0.42	-0.22	0.42	-0.16	2.08	0.78	-0.74	-0.66	0.7	1.87	0.6	1.06	-0.47	0.65	1.12	-0.4
NP_002660.1	PLRG1	4	146	NP_002660.1	72.9	1218.2	513.11	pleiotropic regulator 1 isoform 1 GN=PLRG1	25	25	26	26	1.3	1.03	0.96	-0.39	1	0.9	-0.03	-0.06	0.95	0.61	0.05	0.2	0.07	-0.26	0.26	0.24	0.52	0.15	0.13	0.35	0.11	0.53	0.73	0.26	-0.24	0.78	-0.88	-1.01	-0.02	-0.4	1.05	-1.35	-0.79	-0.25	-1.33
NP_001107019.1	LIMA1	4	354	NP_001107019.1	81.3	239.2	759	LIM domain and actin-binding protein 1 isoform 3 GN=LIMA1	44	44	47	46	1.28	1.49	0.54	-1.04	0.85	0.24	1.69	0.26	1.16	-0.56	-0.35	0.57	0.67	0.06	-1.85	1.35	0.49	-0.63	-0.39	-1.28	-1.62	1.42	1.73	1.03	-0.13	-1.27	-1.61	0.26	1.81	-0.08	1.38	-0.45	-0.29	0.75	-1.16
NP_004068.2	CS	4	153	NP_004068.2	52.7	2493.1	333.02	citrate synthase, mitochondrial precursor GN=CS	19	15	18	19	0.1	1.73	-0.54	0.61	0.32	-0.73	0.46	1.82	-0.74	-1.02	-1.9	2.11	1.11	0.62	0.58	-0.63	0.11	0.86	0.34	-0.12	0.58	-1.78	-1.11	1.61	1.19	-0.98	0.92	-0.39	-1.17	-1.67	-0.14	-1.7	0.34	-0.37	0.15
NP_057150.2	GLRX2	4	14	NP_057150.2|NP_932066.1|NP_001230328.1	40	6938.1	72.84	glutaredoxin 2 isoform 1 GN=GLRX2	4	2	3	4	2.76	2	-0.24	-1.24	-0.73	-0.35	-3.31	-0.47	0.67	1.38	0.39	0.98	0.41	-3.78	-0.36	1.32	0.83	-1.77	-2.59	-1.26	-1.2	1.44	0.19	-0.06	0.4	0.78	-0.9	-0.34	-1.04	-1.92	2.4	-0.2	-0.24	0.45	-0.73
NP_001193541.1	CHTOP	4	32	NP_001193541.1|NP_056422.2|NP_001304006.1|NP_001231593.1	40.5	5933.1	111.6	chromatin target of PRMT1 protein isoform 2 GN=CHTOP	5	6	8	5	2.06	1.11	1.45	1.46	-0.44	0.05	-1.87	-2.08	-0.19	1.49	1.15	0.82	0.82	-2.29	0.47	-0.75	-0.09	0.06	-0.83	-1.12	0.18	0.7	0.03	-1.61	-0.76	0.69	1.37	-1.52	0.3	-0.6	0.99	-1.55	-2.17	-2	-0.75
NP_065962.1	PLXNA4	4	25	NP_065962.1	6.1	1384.4	113.67	plexin-A4 isoform 1 precursor GN=PLXNA4	8	5	6	5	-0.65	-0.89	-0.29	0.54	-0.18	-1.11	-0.71	-0.35	-0.93	-1.43	-0.27	1.1	0.92	0.29	0.21	0.12	-0.2	-0.34	0.49	-1.14	0.19	0.24	0.54	0.53	0.97	-0.86	-0.02	0.94	0.2	1.37	-0.4	0.62	-0.7	0.05	0.77
NP_085148.1	SH3BP5L	4	44	NP_085148.1|NP_001309392.1|NP_001309393.1	44.2	4169.1	203.1	SH3 domain-binding protein 5-like isoform 1 GN=SH3BP5L	9	8	9	9	1.4	1.25	0.02	-1.35	-0.5	0.43	-1.78	0.62	1.78	0.99	0.75	0.35	0.26	-0.67	0.36	-1.11	-0.49	-1.18	-1.37	-0.67	-0.96	0.38	-1.43	-0.32	-1.03	1.1	-0.34	-0.77	-0.04	-0.97	1.68	0.57	0.87	0.5	-0.33
NP_001788.2	CDH11	4	103	NP_001788.2|NP_001295321.1|NP_001317505.1	38.6	2050.1	381.74	cadherin-11 isoform 1 preproprotein GN=CDH11	21	23	19	20	-0.09	-0.02	-1.35	-0.61	0.67	0.28	0.83	-2.38	-0.86	-0.95	0.75	-0.27	-0.77	0.35	-1.85	1.83	0.13	-0.02	0.21	-0.74	-0.47	1.48	1.46	-0.12	0.35	-1.49	0.13	1.81	1	1.96	-0.17	1.1	0.31	1.62	0.29
NP_057678.1	FKBP11	4	36	NP_057678.1|NP_001137254.1|NP_001137253.1	23.3	6821.1	76.83	peptidyl-prolyl cis-trans isomerase FKBP11 isoform 1 precursor GN=FKBP11	4	3	4	5	-0.01	0.87	0.79	1.13	0.21	-0.9	2.15	-1.32	-0.76	-0.77	0.07	0.82	0.55	1.64	-0.24	0.51	0.22	-0.25	-0.1	-0.58	-0.32	0.36	0.81	1.14	1.86	-1.47	0.22	0.43	0.57	1.07	-0.61	-0.45	-0.41	-0.85	-0.91
NP_000987.2	RPL35A	4	110	NP_000987.2	60.9	4894.1	162.36	60S ribosomal protein L35a GN=RPL35A	8	7	10	11	1.02	1.49	1.05	1.09	0.15	-0.09	0.55	0.56	0.52	1.22	-0.87	1.1	1.98	-0.79	0.26	-0.14	-1.06	0.17	0.36	-0.65	0.11	-0.59	0.11	0.06	-0.11	0.16	0.81	-0.34	-1.54	-1.29	0.04	-1.55	-0.51	0.05	-0.96
NP_001308857.1	CKMT1A	4	172	NP_001308857.1	54.2	2174.2	340.2	creatine kinase U-type, mitochondrial isoform 2 GN=CKMT1A	18	18	19	19	2.21	1.86	3.07	0.94	-3.43	-1.76	-1.2	-4.93	-2.94	1.14	2.13	1.63	0.58	-1.11	-1.72	-3.42	-2.47	-2.26	-4.54	-2.35	-2.71	-1	-3.24	-5.45	-4.18	0.98	0.26	-1.2	-0.35	-1.9	0.26	3.35	3.83	4.2	1.5
NP_066270.1	CKMT1B	4	186	NP_066270.1|NP_001308858.1	56.1	2174.1	367.44	creatine kinase U-type, mitochondrial precursor GN=CKMT1B	20	20	20	20	2.27	1.9	3.09	0.94	-3.49	-1.82	-1.29	-5.16	-2.78	1.12	2.13	1.63	0.53	-1.41	-1.72	-3.42	-2.65	-2.26	-4.54	-2.4	-2.71	-1	-3.24	-5.45	-4.48	1.04	0.39	-1.18	-0.35	-1.9	0.26	3.4	3.73	4.2	1.5
NP_001186913.1	NDUFS1	4	337	NP_001186913.1|NP_004997.4|NP_001186912.1|NP_001186910.1|NP_001186911.1	78.8	408.1	832.9	NADH-ubiquinone oxidoreductase 75 kDa subunit, mitochondrial isoform 5 GN=NDUFS1	45	40	41	42	0.73	1.67	0.44	0.15	0.82	0.21	1.01	0.18	-0.17	0.67	-1.72	1.37	1.71	0.65	0.49	-0.17	0.16	0.4	0.67	0.23	-0.1	-0.27	0.3	0.82	0.65	0.51	0.66	0.14	-1.41	-1.53	0.11	-1.07	-0.55	-0.77	-0.6
NP_066554.2	NEFH	4	53	NP_066554.2	4.7	110.2	79.42	neurofilament heavy polypeptide GN=NEFH	2	5	2	4	0.6	0.81	0.52	-0.83	-0.29	0.1	0.09	-1.41	0.5	-0.65	1.42	-0.41	0.22	-0.03	-0.43	1.08	0.25	-0.67	-1.48	-1.4	-1.81	0.71	1.16	-0.79	-1.19	-0.59	-1.09	1.49	0.24	0.22	1.02	0.03	-1.78	-0.22	-0.64
NP_778230.1	CLEC14A	4	29	NP_778230.1	22.6	5564.1	128.82	C-type lectin domain family 14 member A precursor GN=CLEC14A	6	4	8	5	0.09	-0.22	-0.2	0.2	1.09	-0.26	-0.34	-1.82	-0.16	-0.36	0.3	-0.11	0.29	1.2	-0.15	0.29	-1.12	1.35	1.45	0.28	0.14	0.67	-0.51	0.82	-0.24	-0.78	0.13	-0.31	0.63	1.39	0.17	1.07	0.31	0.2	0.08
NP_004386.2	DBN1	4	248	NP_004386.2|NP_543157.1	68.2	746.1	650.6	drebrin isoform a GN=DBN1	31	32	34	35	1.18	0.97	0.69	-1.44	0.12	0.1	0.25	-0.53	0.26	1.51	-0.23	0.57	0.53	-1.06	1.39	-0.05	-0.34	-0.99	-0.57	-1.09	-1.33	0.74	1.48	-1.79	-0.19	1.64	-0.54	-0.07	0.33	-1.41	0.55	-0.8	-1.16	-0.42	-1.08
NP_000173.2	HADHA	4	524	NP_000173.2	69.9	361.1	875.3	trifunctional enzyme subunit alpha, mitochondrial precursor GN=HADHA	46	43	45	46	0.36	1.9	0.2	0.44	0.7	-0.24	0.74	0.82	-0.61	0.6	-1.95	1.7	1.45	0.32	0.94	-0.82	-0.18	0.23	0.05	-0.53	-0.37	-1.43	0.94	0.15	-0.03	0.12	1.05	0.55	-1.76	-2.04	-0.59	-1.07	-0.43	-0.82	-0.15
NP_115866.1	MRPL41	4	22	NP_115866.1	62.7	6387.1	93.22	39S ribosomal protein L41, mitochondrial GN=MRPL41	6	5	3	5	1.83	1.43	0.73	-0.87	0.15	0.4	-0.58	-0.65	1.38	0.77	0.39	0.73	-0.12	-0.97	-0.07	1.08	1.71	-1.18	-0.96	-0.07	-0.77	1.47	0.51	-0.29	-0.05	0.47	-1.41	-1.71	0.35	-0.79	2.33	-0.95	-1.32	-1.22	-2.02
NP_004883.3	SEC22B	4	102	NP_004883.3	57.2	2995.1	284.56	vesicle-trafficking protein SEC22b precursor GN=SEC22B	14	14	11	15	-0.3	-0.89	-1.74	0.44	-0.73	-1.49	-0.98	-0.18	-0.85	-0.78	-0.16	2.09	0.48	-0.32	0.02	-0.22	-0.25	0.36	-0.54	-0.88	0.77	-0.88	-0.51	1.73	1.62	0.43	2.02	0.55	1.52	0.87	-0.88	0.03	-0.63	0.17	0.33
NP_001317256.1	ZFX	4	17	NP_001317256.1|NP_003401.2|NP_001171557.1|NP_003402.2|NP_001138747.1|NP_001138748.1|NP_001171566.1	10.7	5893.1	112.88	zinc finger X-chromosomal protein isoform 4 GN=ZFX	6	3	5	3	1.82	2.12	1.7	0.76	0.79	-0.59	0.98	-0.35	-0.78	0.89	-1.22	1.12	2.26	-0.26	0.99	-2.29	0.31	1.22	-0.36	-0.21	0.1	-1.94	-2.48	-0.5	0.05	0.61	1.22	-0.39	-1.83	-1.75	0.26	-3.57	-1.83	-0.4	-0.75
NP_003192.1	TFAM	4	89	NP_003192.1|NP_001257711.1	54.4	3626.1	238.93	transcription factor A, mitochondrial isoform 1 precursor GN=TFAM	13	14	15	17	2.1	1.73	0.93	-1.17	0.56	0.55	-0.09	-0.67	0.73	0.62	-0.27	0.78	0.96	-0.94	0.66	0.07	-0.11	-1.08	-0.44	-1.4	-1.06	1.25	0.11	-0.03	-0.7	0.51	-0.9	-1.06	-0.02	-1.03	1.72	-0.37	0.6	1.17	-1.35
NP_116211.2	FAM136A	4	97	NP_116211.2|NP_001316681.1|NP_001316682.1|NP_001316686.1	81.8	4303.1	195.33	protein FAM136A isoform 1 GN=FAM136A	12	10	12	10	1.8	0.89	1.16	-1.61	-1.14	0.07	-1.41	-1.44	0.38	0.99	0.82	0.21	-0.46	-2.38	0.02	2.29	2.77	-0.86	-2.05	-1.02	-0.87	0.76	-0.49	0.44	1.35	0.47	-1.63	-1.69	0.07	-1.19	1.76	-1.77	-1.83	-1.17	-2.06
NP_060264.4	FOCAD	4	57	NP_060264.4	19.9	1968.1	393.2	focadhesin GN=FOCAD	22	14	9	10	-0.71	-1.19	-1.82	1.39	-0.5	-1.26	0.21	-0.38	-1.18	-1.4	-0.37	2.11	1.25	1.06	-0.43	0.34	0.27	-0.13	0.44	-0.19	0.58	-0.43	0.24	0.32	1.48	-0.67	1.27	0.84	0.04	0.65	-0.88	1.32	0.65	0.2	1.25
NP_001171725.1	ESYT1	4	267	NP_001171725.1|NP_056107.1	56	351.1	880.27	extended synaptotagmin-1 isoform 1 GN=ESYT1	39	40	43	43	-0.62	-1.13	-1.74	1.17	-1.06	-1.52	-1.41	0.09	-0.93	-1.73	-0.27	1.77	1.18	0.65	-0.32	-0.96	-0.34	0.42	-0.05	-0.86	0.45	-0.73	0.4	1	1.56	-1.27	0.34	0.92	0.04	1.05	-0.29	0.87	0.19	1.5	1.33
NP_722550.1	RTN4	4	137	NP_722550.1	67	1570.2	263.49	reticulon-4 isoform B GN=RTN4	12	11	11	12	-0.44	-1.15	-1.23	0.78	-1.23	-1.18	-1.56	-0.44	-0.26	-0.85	0.12	1.1	0.77	-0.41	-0.56	-0.12	-0.29	0.11	-0.16	-1.44	0.31	-0.19	0.97	0.79	1.86	-0.27	-0.17	0.77	1.22	1.15	-0.19	0.45	-0.53	0.4	0.71
NP_647473.1	YME1L1	4	98	NP_647473.1|NP_055078.1|NP_001240795.1	42.6	1795.1	416.38	ATP-dependent zinc metalloprotease YME1L1 isoform 1 GN=YME1L1	23	17	22	21	0.21	0.89	0.47	0.7	0.21	0.57	-0.52	0.76	-0.09	-0.03	-1.21	1.05	0.31	-1.2	1.16	-0.89	-0.38	1.18	0.7	1.3	1.22	-0.11	-0.03	-0.09	0.4	-0.1	0.51	-0.51	-1.04	-1.35	-0.96	-0.85	0.34	-0.27	-0.13
NP_612455.1	MALSU1	4	14	NP_612455.1	17.9	7664.1	48.93	mitochondrial assembly of ribosomal large subunit protein 1 GN=MALSU1	3	3	3	3	1.83	1.35	0.2	-0.91	-0.97	0.57	-1.1	0.47	1	0.25	-1.17	1.4	1.18	-1.76	1.12	0.36	1.62	-0.27	-0.34	0	-0.06	0.22	0.03	0.18	0.38	0.35	-0.69	-1.76	-0.87	-1.09	1.86	-1.87	-1.47	-1	-1.64
NP_057445.4	ACP6	4	29	NP_057445.4|NP_001310554.1	35	5286.1	142.74	lysophosphatidic acid phosphatase type 6 isoform 1 GN=ACP6	7	5	7	8	1.36	2.3	-1.4	-1.98	-0.5	-0.54	0.21	-0.91	-0.59	0.87	-0.05	1.95	1.76	0.62	0	-1.4	-0.83	-1.01	-1.71	-1.47	-0.71	-0.38	-0.03	2.32	0.97	1.33	1.2	0.43	-1.61	-1.63	-0.58	0.8	0.6	0.85	0.89
NP_001271270.1	FKBP9	4	187	NP_001271270.1|NP_001271272.1	45.2	1794.1	410.05	peptidyl-prolyl cis-trans isomerase FKBP9 isoform 2 precursor GN=FKBP9	22	18	19	21	0.84	1.71	0.19	-0.67	1.85	0.85	1.9	-2.08	-0.19	0.24	0.85	0.2	0.46	-0.35	-1.07	2.82	1.73	0.34	-0.36	0.33	0	1.88	1.7	-1.14	-0.97	0	-0.21	0.17	-0.2	-0.46	0.62	0.07	0	-0.57	-0.31
NP_001307707.1	SCAMP2	4	35	NP_001307707.1|NP_005688.2	18	6376.1	93.5	secretory carrier-associated membrane protein 2 isoform 1 GN=SCAMP2	5	6	6	5	-0.45	-1.67	-1.7	1.57	-1.14	-0.45	-1.47	-0.5	-0.67	-1.07	0.37	2.01	0.79	0.76	-0.62	-0.7	0.4	0.34	0.42	-0.84	0.61	-0.86	-0.32	2.52	1.75	-0.51	1.39	-0.12	1.02	2.08	-0.54	0.3	0.63	1.52	0.98
NP_079157.3	SLC35E1	4	19	NP_079157.3	21.2	5860.1	114.49	solute carrier family 35 member E1 GN=SLC35E1	6	4	4	3	-0.16	-1.81	-2.93	0.78	-1.96	-1.12	-5.18	-0.73	-1.35	-1.8	-2.24	2.36	0.82	-1.55	-0.81	-3.18	-1.71	0.67	1.12	0.05	2.78	-1.54	-1.54	1.76	2.48	-1.08	2.83	-1.32	0.41	0.73	-1	-0.5	-1.57	-0.82	0.08
NP_057441.1	LIMA1	4	449	NP_057441.1|NP_001230704.1	80.3	239.1	1012.11	LIM domain and actin-binding protein 1 isoform 2 GN=LIMA1	60	58	62	59	1.34	1.37	0.49	-1.09	0.65	0.12	1.69	0.44	1.23	-0.61	-0.48	0.66	0.63	0.23	-1.97	1.2	0.38	-0.84	-0.54	-1.35	-1.8	1.32	1.46	1.11	-0.11	-1.27	-1.78	0.1	1.94	-0.08	1.39	-0.45	-0.24	0.85	-1.14
NP_065086.2	PLSCR4	4	10	NP_065086.2|NP_001121778.1|NP_001170775.1	17	7404.1	56.89	phospholipid scramblase 4 isoform a GN=PLSCR4	2	2	4	2	-0.75	-0.6	-1.62	0.07	-1	-0.5	-1.16	-1.91	-0.45	-0.22	-0.11	0.34	2.14	0	-0.82	0.31	-0.47	0.02	1.5	-1.65	0.29	0.92	1.43	0.56	0.92	-1.04	-0.36	2.46	-0.24	1.69	-0.74	0.72	-0.17	0.4	0.91
NP_444283.2	THEM4	4	27	NP_444283.2	32	6048.1	106.81	acyl-coenzyme A thioesterase THEM4 GN=THEM4	8	4	5	5	2.08	2.66	-0.76	-1.46	0.94	0.64	0.43	-0.12	-0.59	-0.46	-0.8	2.57	2.29	0.06	-0.73	-0.75	-1.96	1.33	-0.31	1.26	0.29	-0.15	-0.57	1.2	0.03	-0.67	-0.52	0.94	0.26	-0.56	0.81	-0.95	-2	-2.3	-0.66
NP_001153239.1	BZW2	4	135	NP_001153239.1	57.7	1620.1	443.05	basic leucine zipper and W2 domain-containing protein 2 GN=BZW2	25	23	27	25	-0.58	-1.81	-0.51	0.76	-0.53	-0.28	0.8	2.05	-0.69	-0.79	-1.49	1.72	0.51	0.38	0.62	-1.25	-0.92	0.72	0.29	1.28	1.2	-1.13	-1.92	0.12	1.65	0.41	0.66	-1.45	1.54	-0.3	-0.98	-0.9	1.11	1.17	0.19
NP_009041.2	TEP1	4	69	NP_009041.2|NP_001305964.1	19.1	1325.1	492.1	telomerase protein component 1 isoform 1 GN=TEP1	25	14	21	7	0.01	-0.02	-1.03	0.5	-0.53	-0.83	0.8	0.26	-0.76	-0.69	-0.34	1.74	1.42	1.03	-0.84	0.19	0.27	0.23	0.16	-0.53	-0.45	-0.36	-0.05	0.06	0.32	-0.51	1.03	0.79	0.26	0.81	-0.66	0.55	1.06	1.35	1.29
NP_958854.1	EGFL7	4	23	NP_958854.1	36.9	5751.1	119.7	epidermal growth factor-like protein 7 precursor GN=EGFL7	2	6	7	4	-2.35	-2.66	4.11	2.39	-4.75	-2.54	-4.6	-7.27	-3.04	0.65	1.67	-4.88	-6.34	-5.69	-3.2	-0.6	0.13	-3.6	-4.44	-5.44	-1.89	-1.27	-3.94	-1.17	-1.35	0.92	1.89	-4.7	4.18	6.11	-1.34	-3.02	-2.87	-1.4	-3.3
NP_114124.1	KLF16	4	19	NP_114124.1	48.4	5749.1	119.95	Krueppel-like factor 16 GN=KLF16	4	4	4	7	1.69	0.65	0.62	-0.98	0.88	1.52	-0.71	0.67	1.59	1.01	0.02	0.35	-0.36	-1.47	0.88	-0.29	0	-0.67	-0.34	0.07	0.24	0.71	0.81	-1.61	-0.86	0.88	-0.82	-1.08	-0.07	0.6	0.74	-0.05	0.31	1.07	-0.64
NP_003863.2	NRP2	4	96	NP_003863.2|NP_957718.1|NP_958436.1|NP_061004.3|NP_957719.1|NP_957716.1	38.3	1693.1	430.8	neuropilin-2 isoform 2 precursor GN=NRP2	15	22	25	19	-0.08	-0.77	-1.15	-0.33	2.35	1.28	0.31	-1.38	-0.83	-1.23	-0.41	0.07	-0.19	-0.56	-0.69	1.37	0.4	2.66	1.61	2.23	1.61	0.62	0.57	0.35	-0.46	-1.43	-0.45	0.87	-0.94	0.54	-0.22	1.12	0.22	1.1	0.58
NP_543011.2	FAM210B	4	19	NP_543011.2	33.8	6844.1	75.94	protein FAM210B GN=FAM210B	5	4	2	5	-1.47	-1.57	-0.89	1.15	-1.2	-1.78	-3.04	-0.62	-2.99	-0.21	-1.14	1.72	1.64	-0.79	1.5	-2.48	-2.27	-0.51	0.23	-1.33	0.48	-1.01	-2.13	0.26	0.81	1.64	4.4	-1.28	-1.74	-0.6	-1.62	-1.07	0.92	-0.05	0.54
NP_001186623.1	SLC4A2	4	46	NP_001186623.1|NP_001186621.1|NP_001186622.1	25.2	2741.1	308.02	anion exchange protein 2 isoform 3 GN=SLC4A2	14	9	12	8	1.19	-0.73	-1.18	0.76	0.62	0.74	-1.78	-0.7	-0.61	-0.56	0.39	1.69	0.22	0.03	0.36	-1.2	-0.43	0	1.25	0.12	0.84	-0.53	-0.97	-0.35	0.76	-0.51	0.64	0.14	0.2	1.03	-0.83	-0.2	-0.29	-0.15	-0.13
NP_056126.1	OBSL1	4	67	NP_056126.1|NP_001166902.1|NP_001166879.1	27.1	1386.1	480.35	obscurin-like protein 1 isoform 1 precursor GN=OBSL1	20	11	18	16	0.88	0.62	0.44	-0.22	-0.44	-0.62	-1.04	-0.23	-0.07	0.73	-1.19	0.96	0.96	-0.79	0.82	0.41	-0.07	-1.2	-0.86	-1.3	-1.65	-0.34	0.32	-0.62	0.08	1.47	-0.34	0.34	-0.67	0.16	0.01	-0.07	-1.61	-1.3	-0.15
NP_001306889.1	EDEM3	4	68	NP_001306889.1|NP_079467.3	34.9	1967.1	393.35	ER degradation-enhancing alpha-mannosidase-like protein 3 isoform 1 precursor GN=EDEM3	15	12	22	16	-0.12	0.02	-0.93	0.07	-0.62	-0.12	-0.52	-0.85	-0.62	-0.36	-0.14	0.67	0.72	0.06	-0.36	-0.12	0.16	0.34	0.42	0.16	0.51	0.22	-0.08	0.15	0.57	-0.16	0.96	-0.1	0.57	0.3	-0.48	1.42	3.35	1.97	1.04
NP_001137544.1	UBAC2	4	38	NP_001137544.1|NP_808882.1	42.1	4813.1	166.34	ubiquitin-associated domain-containing protein 2 isoform 1 precursor GN=UBAC2	7	10	7	6	-1.13	-2.24	-1.33	0.02	0.88	-0.45	-1.5	0.41	-1.42	-0.81	-0.66	1.44	-0.48	-0.97	0.13	-0.02	-0.9	1.16	1.12	0.53	2.31	-0.51	-0.78	1.11	1.78	-0.45	-1.01	-0.55	1.52	0.42	-0.73	-0.4	0.24	0.32	-0.23
NP_003944.1	MPZL1	4	37	NP_003944.1|NP_078845.3|NP_001139663.1	26	5911.1	112.33	myelin protein zero-like protein 1 isoform a precursor GN=MPZL1	8	5	7	6	0.29	-0.93	-0.47	-1.2	2.61	2.11	-2.12	-0.88	-0.03	-1.26	0.04	0.6	-0.22	-1.7	0.02	-0.43	-0.74	2.78	1.87	2	1.64	0.57	-0.27	-0.35	-0.05	-1.02	-1.01	-0.34	-0.26	0	0.41	0.77	-0.48	0.87	0.13
NP_542416.1	PTPN13	4	30	NP_542416.1|NP_542414.1|NP_006255.1|NP_542415.1	9.4	3955.1	215.81	tyrosine-protein phosphatase non-receptor type 13 isoform 4 GN=PTPN13	13	5	6	3	0.09	0.04	-1.16	0.59	0	-0.43	-1.35	0.41	-0.47	-1.23	-1.03	1.4	1.64	-0.38	-1.48	-0.99	-1.03	0.78	1.04	0.05	0.63	-0.94	-2.27	1.03	2.67	-0.57	0.17	0.7	1.74	1.65	-1.51	-0.3	-0.89	-1.3	0.04
NP_006342.2	TIMM44	4	149	NP_006342.2	56.8	1507.1	459.63	mitochondrial import inner membrane translocase subunit TIM44 GN=TIMM44	25	23	29	25	0.54	1.55	0.22	0.28	1.32	0.95	0.12	-0.29	-0.97	0.41	-3.14	1.65	1.06	-0.44	1.95	-1.06	-0.52	1.62	0.91	1.51	1.09	-1.38	-0.51	-0.5	-0.65	-0.22	0.51	-0.34	-2.61	-2.8	-0.65	-1.55	-0.36	-0.95	-0.71
NP_054896.2	TIMM21	4	22	NP_054896.2	23.7	6569.1	86.15	mitochondrial import inner membrane translocase subunit Tim21 precursor GN=TIMM21	6	6	4	4	-0.78	-0.87	-0.79	1.13	0.29	-0.31	-1.9	0.15	-1.3	-0.93	-1.14	0.67	0.07	-1.41	2.49	-1.64	-1.03	1.56	0.34	0.98	1.38	-1.48	-1.38	0.26	0.46	-0.86	1.37	-0.19	-0.72	-0.99	-0.54	-2.17	-1.08	-1.07	-0.46
NP_006361.1	VTI1B	4	40	NP_006361.1	45.6	5004.1	157.24	vesicle transport through interaction with t-SNAREs homolog 1B GN=VTI1B	10	9	8	8	0.45	-1.03	-0.49	0.7	-1.47	-1.23	-1.72	-0.91	-0.4	-1.03	0.89	1.53	0.43	-0.23	-0.06	0.43	0.43	0.15	-0.16	-1.09	0.08	0.4	0.43	1.11	1.56	-1	0.09	0.26	1.09	0.93	-0.15	0.95	0.58	1.72	0.6
NP_055336.1	SH3BP4	4	79	NP_055336.1	44.1	1537.1	455.03	SH3 domain-binding protein 4 GN=SH3BP4	21	9	17	20	0.13	-0.16	-1.01	-0.26	-1.96	-1.44	0.03	0.41	-0.57	1.11	0.98	1.74	0.19	0.67	-1.12	-1.11	-1.15	-0.8	-1.04	-0.79	-0.69	-0.49	-1.97	-0.91	-0.51	2.19	2.17	0.02	0.22	-0.22	0.25	2.02	2.58	2.85	1.46
NP_057581.2	MRPL51	4	19	NP_057581.2	35.9	7523.1	53.09	39S ribosomal protein L51, mitochondrial GN=MRPL51	3	2	2	4	1.3	1.41	0.46	-0.17	0.23	0.12	-0.09	0.29	1.14	0.7	0.21	1.26	0.92	-0.53	0.41	1.3	2.59	-0.89	-0.93	-0.21	0.92	0.54	0.57	-0.79	0.81	0.2	-0.06	-0.82	-0.83	-0.48	0.91	-0.05	-0.84	-0.75	-0.75
NP_001335325.1	ST3GAL4	4	11	NP_001335325.1|NP_001335327.1|NP_001335328.1|NP_001241688.1|NP_006269.1	15.8	7779.1	45.67	CMP-N-acetylneuraminate-beta-galactosamide- alpha-2,3-sialyltransferase 4 isoform 4 GN=ST3GAL4	2	3	2	4	1.6	0.95	-0.05	0.09	-0.76	-0.09	0.8	-0.26	-0.14	0.09	0.87	1.05	0.58	0.59	0.28	-0.05	-0.9	0.74	2.05	-0.72	-0.42	0.4	0.05	0.23	-0.08	0.2	0.15	-0.36	-0.35	-0.34	-0.67	1.15	-0.48	-0.8	0.17
NP_076423.2	FUNDC2	4	27	NP_076423.2	39.6	5976.1	109.93	FUN14 domain-containing protein 2 GN=FUNDC2	5	4	7	5	0.01	0.36	-0.49	0.78	0.88	-0.1	-0.21	0.56	-0.95	-1.31	-2.15	1.9	1.11	0.79	-0.09	-0.05	-0.16	1.24	1.89	1.4	1.8	-0.8	-0.73	2.08	0.97	-0.8	0.45	-0.34	-0.7	0.52	-0.3	-2.12	-0.89	-1.07	-0.62
NP_004365.1	COX6C	4	27	NP_004365.1	41.3	7172.1	64.34	cytochrome c oxidase subunit 6C GN=COX6C	5	4	3	4	-0.31	1.37	-0.44	1.28	0.76	-0.81	0.34	1.09	-0.36	-0.22	-0.21	0.83	0.87	-0.56	1.44	-1.47	-1.06	1.45	0.39	0.67	0.39	-0.57	-0.4	1.32	1.35	-0.22	1.46	-0.14	-1.24	-0.77	-0.88	-1.55	-0.55	-0.1	-0.71
NP_000201.2	ITGA6	4	235	NP_000201.2|NP_001073286.1|NP_001303235.1	59.7	373.1	864.03	integrin alpha-6 isoform b preproprotein GN=ITGA6	48	44	46	44	0.21	-0.22	-0.44	-0.63	-0.18	0.43	-3.46	-1.73	-0.38	-1.73	-0.83	-0.07	0.26	-2.35	3.17	-3.35	-3.17	1.37	0.88	0.74	1.01	-0.57	-2.86	-2.26	-1.11	-2.02	-1.54	-0.22	0.44	1.15	-1	0.65	-0.72	0.22	0.04
NP_004090.4	STOM	4	125	NP_004090.4|NP_001257455.1|NP_001257456.1|NP_937837.1	68.4	3037.1	281.37	erythrocyte band 7 integral membrane protein isoform a GN=STOM	13	12	14	14	-0.88	-1.9	-0.79	1.98	-1.5	-1.52	-2.18	-1.35	-1.47	-2.31	0.51	0.07	0.19	1	0.17	-1.9	-1.71	0.48	0.18	-1.07	-0.21	-0.69	-0.51	0.82	1.35	-1.92	-0.04	3.2	-0.85	1.29	-0.11	2.3	0.1	-1.07	2.24
NP_057258.3	CERCAM	4	32	NP_057258.3|NP_001273689.1	28.7	4408.1	189.11	probable inactive glycosyltransferase 25 family member 3 isoform a precursor GN=CERCAM	7	8	11	5	0.04	1.69	-0.71	-0.02	2.02	-0.97	2.88	-1.61	-0.9	0.16	-0.3	0.66	0.99	0.53	-1.16	1.3	1.8	0.7	-0.18	0.3	0.18	0.65	1.59	-1.79	-0.4	0.22	1.82	0.65	-0.15	0.1	0.04	-1.17	0.19	0	-0.1
NP_002857.1	RAB3A	4	71	NP_002857.1	55.9	2489.16	159.24	ras-related protein Rab-3A GN=RAB3A	9	8	8	9	1.56	-1.49	0.66	-0.04	-1.85	-0.76	-0.8	-0.21	0.42	0.2	0.78	0.92	-0.79	-0.35	0.07	0.51	0.79	-0.63	-0.78	-1.35	-0.48	0.12	-2.75	0.38	0.3	1.21	0.21	-0.39	1.5	-0.12	0.92	0.77	0.58	2.2	0.85
NP_079483.3	FLAD1	4	130	NP_079483.3|NP_958800.1|NP_001171820.1|NP_001171821.1	67.4	1080.1	549.13	FAD synthase isoform 1 GN=FLAD1	29	22	22	25	-0.08	0.06	-0.81	0.11	-1.06	-0.76	-1.23	1.2	-0.26	-0.17	-0.82	2.36	0.99	-0.97	0.94	-0.22	-0.09	0.57	-0.78	0.86	1.14	-0.7	-1.73	0.56	0.59	-0.12	0.77	-0.29	-1.02	-1.61	-0.65	-0.55	0.75	-0.42	-0.15
NP_002007.1	FLG	4	31	NP_002007.1	6.5	4082.1	208.64	filaggrin GN=FLG	6	6	8	11	0.53	0.4	-0.54	-0.04	-0.97	-0.36	1.5	-1.23	-0.4	-0.48	0.75	-1.35	0.02	0.47	-1.14	-1.9	0.11	-0.51	0.73	-1.23	-1.22	0.18	1.46	0.09	0.27	-1.29	-0.15	-0.02	-2.57	0.14	-0.8	1.32	-1.04	-1.2	0.44
NP_002484.1	NDUFB6	4	31	NP_002484.1|NP_001186916.1|NP_877416.1	52.3	6574.1	86.07	NADH dehydrogenase [ubiquinone] 1 beta subcomplex subunit 6 isoform 1 GN=NDUFB6	5	5	5	6	0.09	0.73	-0.15	0.54	-0.06	-0.16	0.58	0.26	-0.71	-0.52	-0.25	1.28	0.79	0.44	-0.15	0.46	1.21	0.57	0.39	0.12	0.67	-0.34	0	0.26	1.46	0.06	1.76	-0.14	-0.09	0.3	-0.43	-1.82	-0.53	-0.6	-0.98
NP_001073981.1	BICC1	4	53	NP_001073981.1	23.8	3418.1	251.4	protein bicaudal C homolog 1 GN=BICC1	8	14	13	14	0.45	1.43	0.49	0.11	1.44	0.22	1.69	-0.65	-0.42	-0.11	-0.21	0.11	0.96	0.21	-1.14	1.28	-0.4	-0.08	0.49	-0.74	-0.53	0.24	1.78	-0.44	-1.35	-0.88	-0.41	1.64	-0.76	-0.24	-0.29	0.47	0.19	0.5	0.39
NP_005530.3	INPP5A	4	21	NP_005530.3|NP_001307971.1	35.6	5083.1	152.59	type I inositol 1,4,5-trisphosphate 5-phosphatase isoform a GN=INPP5A	8	3	3	7	-0.21	-0.48	-0.74	0.13	-0.82	-1.11	-0.46	-0.65	-1.05	-0.05	-0.62	0.82	1.18	0.5	-0.6	-1.35	-0.52	-0.74	-0.05	-1.88	-0.63	-0.49	-0.86	-0.47	1.24	0.27	-0.09	1.2	1.02	1.29	0.29	2.42	1.47	1.62	1.25
NP_001432.2	FAAH	4	40	NP_001432.2	40	3637.1	237.85	fatty-acid amide hydrolase 1 GN=FAAH	10	10	9	9	0.09	-0.6	-0.94	0	-2.08	-1.35	-0.25	0.09	-0.69	0.07	0.32	1.93	1.01	0.82	-0.77	-0.17	0.13	-0.7	-1.37	-0.81	-0.4	-0.8	-1.59	-0.35	-1.05	0.63	0.88	-0.07	3.11	1.13	0.03	1.92	1.69	1.8	1.02
NP_620124.1	RHOT2	4	83	NP_620124.1|NP_001339206.1|NP_001339204.1|NP_001339205.1|NP_001339207.1|NP_001339208.1|NP_001339211.1|NP_001339209.1|NP_001339212.1|NP_001339213.1|NP_001339214.1|NP_001339215.1|NP_001339223.1	49.8	2494.1	332.81	mitochondrial Rho GTPase 2 isoform 2 GN=RHOT2	16	14	15	16	-0.87	-1.41	-0.56	1	-0.32	-0.64	-0.86	0.23	-1.16	-0.01	-0.71	1.69	0.7	0.03	0.45	-1.42	-0.67	1.2	0.67	0.74	1.33	-1.21	-1.62	1.41	1.65	0.61	2.68	0.17	0.24	-0.75	-0.95	-0.17	0.79	0.1	0.62
NP_036585.1	TBL2	4	104	NP_036585.1	65.9	1820.1	411.89	transducin beta-like protein 2 precursor GN=TBL2	24	17	25	18	-0.49	-0.58	-1.1	1.13	-1.03	-1.45	-0.25	-0.91	-1.76	-0.95	-0.51	1.54	0.75	-0.26	1.18	-0.46	-0.13	0.74	0.26	-0.35	0.61	-1.38	-0.19	0.76	0.59	-0.31	1.42	0.65	-0.22	0.06	-1.07	-0.7	-0.05	0.92	0.35
NP_789845.1	PPA2	4	238	NP_789845.1|NP_008834.3|NP_789842.2|NP_789843.2	79	1374.1	482.29	inorganic pyrophosphatase 2, mitochondrial isoform 1 precursor GN=PPA2	26	25	26	24	1.98	1.79	0.76	-0.85	0.09	0.74	0	0.62	1.4	0.34	-0.12	1.08	0.36	-0.67	-0.82	0.77	0.97	-0.34	-0.65	0.07	-0.58	0.58	-0.38	0.41	-1.21	0.14	-0.9	-1.3	0.65	-0.5	2.04	-0.4	-0.05	0.22	-1.23
NP_060360.3	VPS13B	4	20	NP_060360.3|NP_689777.3|NP_056058.2|NP_858047.2	4.1	6149.1	102.58	vacuolar protein sorting-associated protein 13B isoform 5 GN=VPS13B	4	5	4	6	0.12	0.22	-1.13	1.33	0.44	-0.45	-1.96	-0.44	0.26	-0.82	0.18	1.28	0.02	0.47	-0.21	-0.96	-0.11	0.04	0.18	0.05	-0.45	-0.22	2	-0.06	0.49	-0.16	1.09	0.24	-0.44	0.75	-0.88	1.2	-3.23	-0.92	0.56
NP_055445.2	ZNF592	4	75	NP_055445.2	29.5	2190.1	365.83	zinc finger protein 592 GN=ZNF592	16	14	16	22	1.01	0.75	1.15	-0.11	0.47	0.97	0.31	-0.73	0.21	2.14	0.21	0.83	0.79	0.23	-0.22	-0.46	-0.18	0.21	0.42	0.28	0.24	0.13	0	0.15	-0.57	1.64	0.11	-1.4	-0.09	-0.77	0	-1.05	-0.22	0.12	-0.73
NP_001153682.1	SLC25A13	4	134	NP_001153682.1|NP_055066.1	55.3	1141.1	536	calcium-binding mitochondrial carrier protein Aralar2 isoform 1 GN=SLC25A13	31	26	24	26	-1.74	-2.18	-1.6	1	-0.23	-1.44	-2.58	1.23	-1.45	-1.69	-1.31	2.57	1.37	-1.17	1.76	-1.59	-0.54	1.52	1.43	0.12	1.53	-2.12	-2	1.32	1.21	-1.57	1.67	-0.1	-1.5	-1.15	-1.09	-1.25	-0.14	-0.95	0.77
NP_001155133.1	WWC1	4	18	NP_001155133.1|NP_001155134.1|NP_056053.1	13.9	5441.1	134.92	protein KIBRA isoform 1 GN=WWC1	5	3	4	6	0.93	0.65	0.17	-1.33	-2.64	-1.12	-0.06	1.32	0.47	1.14	0.04	0.82	0.51	-0.44	-0.32	1.37	1.71	-1.2	-1.61	-0.47	-0.98	0.45	-1.16	1.41	1.46	2.06	0.69	-1.3	0.39	-0.58	1.47	-0.05	-0.19	-0.87	-0.66
NP_009145.1	SEC63	4	132	NP_009145.1	50.9	1147.1	533.81	translocation protein SEC63 homolog GN=SEC63	28	25	27	23	-0.87	-2.2	-1.87	0.48	-0.88	-1.42	-2.15	-1.35	-1.45	-0.66	-0.21	2.13	1.16	-1.47	0.19	-0.89	0.09	1.52	0.78	0.4	1.85	-1.36	-0.43	1.17	1.35	1.45	1.76	0.17	0.09	0.34	-0.39	-0.87	-0.94	0.1	-0.19
NP_001005340.1	GPNMB	4	81	NP_001005340.1|NP_002501.1	20.9	5101.1	151.44	transmembrane glycoprotein NMB isoform a precursor GN=GPNMB	9	10	9	9	0.96	0.5	0.02	-0.59	0.03	-0.61	-0.4	-1.99	0.69	0.29	3.99	-0.27	-0.46	0.59	-0.9	1.11	0.16	-0.67	-1.27	-1.47	-1.25	1.54	-0.54	0.91	0.67	1.16	-0.67	0.36	-0.33	2.64	0.34	0.47	0.43	1.15	-0.19
NP_061888.1	CHPF2	4	15	NP_061888.1|NP_001271224.1	10.1	6673.1	82.53	chondroitin sulfate glucuronyltransferase isoform 1 precursor GN=CHPF2	6	3	4	2	-0.21	-0.04	-0.86	0.98	-0.29	-0.61	-0.52	-0.41	-0.52	-1.55	-1.35	1.49	1.16	-0.12	0.09	-2.1	-0.2	0.7	2.91	0.79	2.36	-0.38	-0.32	0.53	0.92	-0.8	1.18	0.46	-0.65	-0.12	-1.34	0.17	1.13	0.97	0.29
NP_976060.1	BDH1	4	66	NP_976060.1	61.5	3212.1	265.76	D-beta-hydroxybutyrate dehydrogenase, mitochondrial precursor GN=BDH1	15	12	11	13	0.89	2.24	1.11	0.78	-4.9	-2.75	-0.31	1.52	0.31	0.61	-2.45	2.52	2.31	-0.62	2.45	-2.94	-1.37	-4.19	-5.08	-4.63	-3.32	0.13	-0.89	-0.91	-1	0.9	0.15	-1.98	-0.3	-1.71	0.39	-1.2	0.48	-0.12	-0.23
NP_071761.1	TFB2M	4	42	NP_071761.1	44.1	4088.1	208.06	dimethyladenosine transferase 2, mitochondrial GN=TFB2M	10	6	12	9	-0.36	-0.22	-0.17	0.7	-0.5	-0.22	-1.35	1.09	-1.61	-0.36	-1.15	2.22	0.96	-1.55	1.54	-1.2	-0.22	1.33	0.31	1.33	1.56	-1.28	-1.83	-0.03	0.4	0.06	0.96	-1.59	-1.46	-1.37	-0.84	0.07	1.76	1.02	0.58
NP_001268232.1	SPTLC1	4	72	NP_001268232.1	39.3	2663.2	281.77	serine palmitoyltransferase 1 isoform c GN=SPTLC1	17	12	14	13	-1.09	-1.73	-1.47	1.33	-0.5	-1.44	-1.9	-0.32	-2.01	-1.24	-1.14	1.86	0.77	-1.11	0.81	-0.7	-0.16	1.33	0.52	0.72	1.69	-1.04	-1.38	0.94	2.67	-0.29	1.18	-0.58	0.94	0.5	-1.12	-0.12	0.1	1.27	0.69
NP_003493.1	AXIN1	4	22	NP_003493.1|NP_851393.1	9.7	6762.1	79.25	axin-1 isoform a GN=AXIN1	5	6	4	3	-0.3	-1.59	-0.62	0	-0.7	-0.17	-1.41	-1.67	0.45	0.85	-0.14	0.69	-0.46	-1.03	-0.09	0.19	0.13	0.59	0.1	1.28	0.13	-0.4	-0.57	-0.62	0.49	0.69	0.77	-0.31	1.31	0.77	0.32	-0.7	0.22	0.6	-0.75
NP_001026788.1	COX19	4	30	NP_001026788.1	68.8	6770.1	78.77	cytochrome c oxidase assembly protein COX19 GN=COX19	6	6	6	5	1.4	1.31	0.89	-0.7	-1.17	0.02	-0.64	-0.59	0.76	0.63	1.12	0.51	0.19	-1.03	0.15	-0.19	0.2	-0.65	-1.43	-0.35	-0.5	0.84	-0.38	1.79	1.43	0.51	-0.62	-0.87	0.37	0.02	1.58	-0.32	-0.22	0.25	-0.4
NP_065104.1	AVEN	4	67	NP_065104.1	55.5	3028.1	282.19	cell death regulator Aven GN=AVEN	11	14	13	15	1.56	1.29	1.2	-0.87	0.21	0.19	0.83	-0.88	0.71	0.32	1.12	0.37	0.17	-0.82	-1.07	1.23	1.44	-1.22	-1.32	-0.88	-1.46	1.32	1.75	-0.23	-0.57	0.27	-0.94	0.02	0.26	-0.1	1.62	0.22	-0.55	0.75	-1.31
NP_079272.4	GFM1	4	210	NP_079272.4|NP_001295093.1|NP_001295095.1	60.1	675.1	675.81	elongation factor G, mitochondrial isoform 2 GN=GFM1	36	33	42	32	0.49	1.31	1.06	0.76	-0.29	-0.1	0.4	0.23	-0.52	-0.11	-2.31	1.44	0.89	-0.32	1.56	-0.6	-0.13	-0.15	-0.36	-0.05	0.14	-0.15	0.51	-0.56	0.32	-0.98	-0.06	-0.65	-2.68	-2.62	-0.34	-1.07	1.28	0.1	0.06
NP_060717.1	TMEM30A	4	42	NP_060717.1|NP_001137430.1	36.5	5036.1	155.35	cell cycle control protein 50A isoform 1 GN=TMEM30A	10	6	11	7	0.29	-0.24	0.07	0.54	1.17	0.55	-0.61	-1.17	-0.24	-0.36	-0.53	0.21	0	-0.26	-0.82	0.14	-0.02	0.32	-0.52	0.28	-0.02	0.59	1.4	0.5	0.19	-0.16	0.24	0.6	0.37	1.29	0.34	1.35	-0.31	1	0.33
NP_068813.1	ST14	4	136	NP_068813.1	46.5	1288.1	499.26	suppressor of tumorigenicity 14 protein GN=ST14	26	21	24	25	1.48	0.56	1.1	-0.07	-0.94	-0.19	-1.99	-0.23	0.5	0.36	1.17	0.89	0.12	-0.67	0.94	0.55	0.74	-0.8	-1.12	-0.63	-0.95	1.29	1.21	-2.11	-0.38	0.72	-0.06	-0.6	-0.57	0.1	1.13	-1.65	-1.18	-0.87	-1.14
NP_001305781.1	MAPK8IP3	4	29	NP_001305781.1|NP_055948.2|NP_001035529.1	4.7	243.3	91.35	C-Jun-amino-terminal kinase-interacting protein 3 isoform 3 GN=MAPK8IP3	7	5	7	6	0.87	0.52	-1.2	-0.3	-0.18	-0.33	-0.21	-0.91	-1.04	-0.44	-1.56	1.19	1.04	0.03	0.58	-0.51	-1.28	0.02	0.54	0.21	0.37	-0.45	-0.13	-0.85	0.7	-0.78	0.06	0.22	-1.33	-0.04	0.58	1.42	1.93	1.7	0.89
NP_631918.3	DAGLB	4	23	NP_631918.3|NP_001136408.1	15.3	5431.1	135.6	sn1-specific diacylglycerol lipase beta isoform 1 GN=DAGLB	7	4	6	5	-0.36	-1.01	-0.84	1.63	0.12	-0.28	-0.86	-0.88	-1.35	-1.27	-0.05	0.82	-0.05	0.85	0.17	-2.17	-0.92	1.31	0.7	0.4	1.17	-0.67	0.03	1.52	0.7	-0.53	0.66	-0.55	0	0.5	-0.8	0.35	0.79	1.27	0.6
NP_001093205.1	CKMT2	4	67	NP_001093205.1	39.3	2174.3	204.95	creatine kinase S-type, mitochondrial precursor GN=CKMT2	8	9	10	9	1.85	1.43	2.5	0.74	-2.61	-1.14	-1.1	-4.55	-2.3	0.86	1.76	1.47	0.58	-1.03	-1.61	-2.41	-2.59	-1.96	-2.31	-1.49	-1.64	-0.28	-2.13	-5.6	-3.75	0.76	0.49	-0.96	-0.02	0.12	0.32	2.85	3.37	3.5	1.72
NP_003650.1	AGPS	4	123	NP_003650.1	63.2	1195.1	523.56	alkyldihydroxyacetonephosphate synthase, peroxisomal precursor GN=AGPS	28	19	27	20	0.03	1.07	-0.66	1.07	-0.59	-0.81	-0.12	-0.5	-1.02	-1.19	-0.76	1.97	2	0.7	-0.09	-0.36	-0.36	0.97	0.31	0.26	0.8	-0.04	1.29	0.53	0.08	-1.29	0.45	0.89	-0.5	-0.58	-0.92	0.2	0.55	0.5	1.29
NP_001156425.1	SYTL2	4	120	NP_001156425.1|NP_001156423.1	49.1	939.2	571.94	synaptotagmin-like protein 2 isoform i GN=SYTL2	31	20	25	29	1.74	1.17	-1.4	-0.98	-3.11	-1.54	-0.43	-0.88	0.83	-1.4	-1.44	1.93	0.07	0.12	-2.77	2.6	2.47	-1.6	-2.83	-2.37	-2.36	-1.01	-2.56	2.99	3.05	-1.72	-1.48	-0.67	1.02	-0.42	0.25	2.5	1.93	2.42	1.39
NP_002323.2	LRP1	4	1024	NP_002323.2	51.6	17.1	3138.01	prolow-density lipoprotein receptor-related protein 1 preproprotein GN=LRP1	164	153	160	151	-0.7	0.06	-1.45	0.59	-0.06	-1.5	1.66	-1	-0.97	-1.31	0.18	0.21	1.85	1.61	-0.75	0.22	-0.31	0.08	-0.03	-0.79	-0.84	0.16	1.27	-0.29	0.16	-1.66	0.62	1.95	0.5	2.12	-0.47	-0.37	0	0.57	0.46
NP_891554.1	MICALL2	4	196	NP_891554.1	71.7	470.1	796.39	MICAL-like protein 2 GN=MICALL2	44	41	42	36	1.12	1.57	0.86	-0.28	0.56	0.8	-0.67	-0.53	0.57	0.12	-0.21	0.53	0.58	-0.73	-1.07	0.1	-0.16	-0.55	0.16	-0.47	-0.74	0.69	1.21	1.06	0.7	-0.35	-0.9	0.26	-0.39	-0.6	0.88	1.2	1.4	2.22	0.08
NP_006398.1	ARL6IP5	4	73	NP_006398.1	31.9	5497.1	131.73	PRA1 family protein 3 GN=ARL6IP5	8	8	8	7	-1.56	-3.61	-2.39	0.35	-0.35	-1.54	-1.47	-0.76	-1.28	-1.8	-0.27	1.31	-0.05	0.23	-0.79	-1.54	-0.92	1.2	0.49	0.21	1.72	-1.2	-0.84	2.49	1.75	-0.29	0.81	1.28	1.04	1.45	-0.36	1.02	0.14	1.47	0.83
NP_056534.2	COL5A3	4	203	NP_056534.2	36.1	217.4	635.27	collagen alpha-3(V) chain preproprotein GN=COL5A3	33	27	33	36	0.3	0.58	-1.45	-2.18	2.52	-0.14	1.69	-3.28	-1.09	-0.28	-0.11	-0.07	0.94	1.11	-0.73	0.51	0.49	-0.04	1.25	0.28	0.8	0.36	-0.13	-1.06	-0.16	-1.02	-0.06	1.23	0.63	2.74	0.01	-0.25	-0.55	-0.27	-0.29
NP_004861.2	MPDU1	4	19	NP_004861.2|NP_001317002.1	20.6	7353.1	58.73	mannose-P-dolichol utilization defect 1 protein isoform 1 GN=MPDU1	4	4	3	3	-0.96	-1.43	-1.1	1.39	-1.29	-2.01	-0.46	-0.21	-0.59	-0.52	0.16	1.54	0.39	-0.26	0.07	0.14	1.48	1.01	0.29	0.4	0.5	-0.39	-0.54	1.52	2.83	0.63	1.57	0.94	0.67	0.69	-0.33	-0.42	-1.01	0.75	1.64
NP_000447.2	SUOX	4	96	NP_000447.2	48.2	2613.1	320.61	sulfite oxidase, mitochondrial GN=SUOX	19	17	15	20	1.43	1.23	-0.56	-1.37	-0.5	-0.1	-0.15	-0.62	0.81	-1.04	-0.32	0.51	-0.17	-0.91	-1.14	2.48	0.79	-1.37	-1.69	-1.16	-1.73	1.05	0.49	0.76	0.59	-0.98	-0.9	-0.05	2.24	0.22	1.03	0.25	-0.02	0.22	-0.64
NP_001847.3	COL16A1	4	127	NP_001847.3	36.2	1263.1	505.39	collagen alpha-1(XVI) chain precursor GN=COL16A1	22	25	23	25	-0.06	-0.04	-0.96	-1.61	0.23	0.1	1.56	-1.64	-0.57	-0.4	0.6	-0.64	-0.43	0.5	-2.17	-0.31	-0.72	-0.95	-0.6	-1.42	-0.8	0.94	0.03	-0.73	-0.89	-1.37	0.52	-0.87	1.37	4.48	0.39	-0.95	-1.57	-0.92	-0.73
NP_001166184.1	GOLGA4	4	485	NP_001166184.1	64.8	40.2	2091.77	golgin subfamily A member 4 isoform 1 GN=GOLGA4	117	83	105	91	1.1	0.97	-0.13	-0.17	-1.32	-0.81	-0.4	-1.06	-0.76	1.03	-1.49	1.62	0.6	-1	-0.36	1.59	1.78	-0.74	-1.4	-0.7	-0.69	-0.7	-0.4	2.43	2.48	1.23	0.39	-0.65	-0.5	-0.95	-0.44	0.03	0.94	0.87	-0.23
NP_001092268.1	TOX2	4	11	NP_001092268.1	11.4	3234.3	58.86	TOX high mobility group box family member 2 isoform b GN=TOX2	2	3	2	3	0.91	0.34	1.06	-1.24	0.47	0.59	-0.4	0.18	0.9	1.32	0.43	-0.71	-1.2	-1.82	-0.04	0.46	1.78	0.02	-0.88	0.65	-1.32	0.51	0.16	-0.26	-0.08	1.9	-1.31	-2.46	-0.57	-0.44	0.4	-0.95	0.51	0.8	-1.54
NP_001162582.1	SCO2	4	40	NP_001162582.1	40.6	5339.1	140.36	protein SCO2 homolog, mitochondrial precursor GN=SCO2	6	8	8	7	0.56	0.12	0.46	-0.85	-0.32	0.54	0.52	-2.05	-0.4	1.03	-0.2	-0.16	-0.55	0.06	-0.36	0.53	-0.61	0.02	0.26	0.37	0.79	0.22	-0.67	-0.12	-1.89	0.39	0.17	-0.82	1.98	-0.02	0.51	-0.1	0.26	0.77	-0.73
NP_000979.1	RPL27	4	61	NP_000979.1	50.7	5262.1	144.22	60S ribosomal protein L27 GN=RPL27	7	8	8	9	1.7	0.77	1.4	0.39	0.06	0.12	0.61	-0.26	0.61	1.65	0.48	0.8	0.58	-1.38	0.67	0.22	0.45	-0.19	-0.67	-0.98	-0.48	0.34	-0.16	-0.12	0.57	1.66	-0.56	-0.46	-0.54	-1.33	1.09	-1.12	-1.23	-1	-1.02
NP_536856.2	SLC44A1	4	48	NP_536856.2|NP_001317660.1|NP_001273659.1	22.5	3704.1	233.01	choline transporter-like protein 1 isoform a GN=SLC44A1	10	12	11	10	-0.66	-1.81	-1.99	-0.26	-0.79	-0.74	-1.41	-1.06	-0.42	-1.6	-0.87	0.82	0.72	-0.03	0.97	0.05	-0.43	0.44	0.7	-0.12	0.69	-0.31	-0.65	0.09	0.46	-1.86	-0.39	1.85	0.87	2.04	-0.67	1.47	0.53	2.1	0.75
NP_002069.2	GOLGA4	4	493	NP_002069.2	66.2	40.1	2128.85	golgin subfamily A member 4 isoform 2 GN=GOLGA4	119	84	107	93	1.1	0.97	-0.13	-0.17	-1.32	-0.81	-0.4	-1.06	-0.78	1.03	-1.47	1.6	0.6	-1	-0.36	1.59	1.75	-0.74	-1.4	-0.7	-0.69	-0.7	-0.4	2.43	2.51	1.23	0.39	-0.65	-0.48	-0.95	-0.44	0.03	0.94	0.87	-0.23
NP_001153695.1	RNF170	4	13	NP_001153695.1|NP_001153697.1|NP_001153696.1	13.1	7536.1	52.77	E3 ubiquitin-protein ligase RNF170 isoform a GN=RNF170	3	3	3	2	-2.01	-4.01	-1.99	0.2	-1.76	-2.3	0.03	0.82	-0.64	-2.13	-0.73	1.35	-0.6	0	-0.11	-3.16	-3.13	0.13	0.91	-0.33	1.3	-0.27	0.54	3.61	1.67	-1.43	-0.04	0.24	0.24	2.02	-1.14	-0.77	0.48	0.97	0.23
NP_001230708.1	FAM213A	4	75	NP_001230708.1|NP_001230711.1|NP_001230710.1	43.6	4557.1	180.65	redox-regulatory protein FAM213A isoform 1 precursor GN=FAM213A	11	11	11	12	-0.35	-0.12	-0.59	0.5	-0.67	-1.54	-3	-0.79	-0.71	0.24	0.04	1.99	0.72	-3.02	0.97	-2.38	-1.17	-0.4	-1.06	-1.91	-0.71	-0.27	0.38	1.23	1.51	1.7	2.25	0.19	0.74	-0.48	0.17	-0.35	0.17	0.5	0.58
NP_149034.2	KRT84	4	75	NP_149034.2	6	110.21	67.61	keratin, type II cuticular Hb4 GN=KRT84	3	4	3	4	1.36	1.01	-0.34	-1.89	-0.47	-0.31	0.83	-0.62	1.56	0.26	0.64	0.28	-0.6	-0.06	-1.44	2.55	2.45	-1.58	-2.93	-2.95	-2.91	1.29	0.22	-0.59	0.08	0.59	-0.96	0.02	1.13	-0.18	1.18	-0.57	-1.28	-0.5	-1.29
NP_065695.1	TMEM9B	4	13	NP_065695.1|NP_001273024.1	32.3	7337.1	59.11	transmembrane protein 9B isoform a precursor GN=TMEM9B	3	3	2	4	0.29	-0.73	-0.67	0.57	-0.29	-0.45	-1.56	0.18	-0.57	-0.83	0.92	1.19	0.53	-0.91	-0.6	-1.54	-0.76	0.8	-0.29	0.3	0.8	-0.26	0.38	0.82	1.29	-0.37	0.21	1.13	0.5	0.77	0.92	0.25	-0.1	0.72	0.37
NP_005840.2	IGSF6	4	9	NP_005840.2	12.8	7506.1	53.57	immunoglobulin superfamily member 6 precursor GN=IGSF6	3	2	2	2	-0.29	-0.97	0.61	1.57	0.35	-1.19	-1.32	1.26	-0.19	-1.3	0.69	-0.39	0.12	0.59	-0.88	-0.05	-0.58	-0.61	-0.57	-0.98	-0.03	1.08	1.03	3.67	3.05	-0.55	-0.88	0.17	-0.98	1.61	-0.83	1.52	0.48	1.17	0.4
NP_079406.3	HKDC1	4	31	NP_079406.3	7.7	303.4	83.06	putative hexokinase HKDC1 GN=HKDC1	5	6	6	5	-1	-0.12	-1.05	2.22	-0.65	-1.85	-0.74	-0.12	-1.38	-1.63	-0.99	2.27	1.52	0.41	1.11	-3.81	-2.29	0.53	0.7	-0.84	0.47	-1.47	-1.46	0.5	1.05	-0.49	2.64	-0.19	-0.15	-0.65	-0.91	-1.95	-0.84	-1.07	0.91
NP_003816.2	SNAP23	4	117	NP_003816.2|NP_570710.1	79.6	3176.1	268.95	synaptosomal-associated protein 23 isoform SNAP23A GN=SNAP23	15	15	15	14	0.13	-0.83	0.15	0.59	-0.7	-0.81	-0.83	-0.62	-0.47	-0.01	1.35	0.35	0.63	0.53	-1.5	-0.7	-0.99	0.42	0	-0.42	0.05	0.43	0.35	0.97	0.94	0.41	0.41	0.34	0.98	1.11	0.23	1.75	1.01	2.42	0.83
NP_006149.2	NEFL	4	46	NP_006149.2	12.3	110.19	72.93	neurofilament light polypeptide GN=NEFL	2	3	3	5	0.14	0.56	0.61	-0.89	0.32	0.17	1.23	-1.03	0.71	-0.54	1.46	-0.5	-0.24	0.12	-0.47	1.45	0.34	-0.67	-1.35	-1.47	-1.69	1.75	2.16	0.03	-0.27	-0.8	-1.2	1.42	-0.04	0.24	0.43	0.3	-1.42	-0.55	-0.69
NP_443087.1	ANKRD40	4	16	NP_443087.1	19.2	7201.1	63.22	ankyrin repeat domain-containing protein 40 GN=ANKRD40	4	3	3	5	1.63	0.83	-0.19	-0.39	-0.21	0.03	-1.1	3.61	2.87	0.19	-0.21	1.53	0.53	-0.26	-0.75	2.79	1.15	-1.31	-1.82	-0.42	-1.22	-0.24	-0.86	-0.47	-1.54	0.12	-0.56	-0.6	-0.78	-1.29	0.26	-0.27	-1.81	-2.12	0
NP_004791.1	TM9SF2	4	71	NP_004791.1	27.6	3364.1	254.73	transmembrane 9 superfamily member 2 precursor GN=TM9SF2	16	13	12	12	-1.58	-3.65	-2.36	1.41	-1.96	-1.75	-4.66	-1.76	-1.94	-1.49	-0.35	1.97	0	-2.2	0.54	-0.72	-0.43	0.91	0.96	0.51	2.79	-0.96	-1.21	1.85	2.27	-1.16	1.18	-0.65	1.11	1.09	-0.5	0.6	-1.08	0.85	0.89
NP_689968.1	CNPY4	4	49	NP_689968.1	39.5	4854.1	164.24	protein canopy homolog 4 precursor GN=CNPY4	8	6	8	9	1.08	0.87	0.22	-0.89	0.38	0.03	2.05	-0.53	1.14	0.26	1.42	0.07	0.22	0.32	0.77	1.06	-0.52	-1.01	-0.49	-0.67	-0.8	1.75	0.92	-0.67	-2.13	0.27	-0.41	-0.75	0.37	0.6	1.24	-0.1	-0.55	-1.05	-0.75
NP_758441.2	CTAGE1	4	49	NP_758441.2	23.2	1865.2	205.73	cTAGE family member 2 GN=CTAGE1	12	10	11	12	0.18	-0.93	-0.64	0.57	-1.2	-1.14	-3.04	-0.5	-0.45	-0.2	-0.34	1.56	-0.14	-0.73	0.09	-1.76	-1.44	-0.36	-1.04	-0.91	-0.27	-0.39	-1.05	0.5	0.59	0.86	1.61	-0.94	1.33	0	-0.04	1.15	1.08	2.3	0.85
NP_001074324.1	PXN	4	201	NP_001074324.1	81	953.1	585.95	paxillin isoform 2 GN=PXN	31	28	31	31	1.88	1.17	0.78	-0.72	-0.29	0.17	-0.06	0.53	1.66	0.36	1.15	0.32	0.19	-0.5	-0.32	0.65	-0.11	-1.43	-1.06	-1.33	-1.64	1.67	0.76	-0.23	-0.38	0.1	-0.96	-0.48	-0.2	0.1	1.95	-0.42	-0.55	0.12	-1.39
NP_597701.1	ZNF526	4	20	NP_597701.1	11.7	7217.1	62.77	zinc finger protein 526 GN=ZNF526	5	3	4	4	0.69	0.67	0.99	-0.22	0.29	0.31	0.86	0.47	0.86	0.74	0.48	-0.41	0.19	0.88	0.41	-1.42	-1.17	-0.78	-1.19	-0.74	-1.54	-0.11	0.16	0.53	-0.92	1.66	-0.52	-0.05	1.39	2.14	0.41	-0.75	1.3	-0.37	-0.67
NP_116561.1	SYTL2	4	122	NP_116561.1|NP_001276537.1|NP_996812.1|NP_996813.1|NP_001156424.1|NP_001276538.1	52.3	939.1	589.03	synaptotagmin-like protein 2 isoform a GN=SYTL2	32	20	25	30	1.44	1.05	-1.4	-0.98	-3.02	-1.47	-0.43	-0.91	0.81	-1.4	-1.44	1.88	0.07	0.12	-2.7	2.6	2.5	-1.6	-2.83	-2.37	-2.36	-1.01	-2.56	2.96	3.02	-1.68	-1.48	-0.65	1.02	-0.42	0.25	2.42	1.93	2.42	1.31
NP_001273015.1	C11orf98	4	28	NP_001273015.1	41.4	6348.1	94.6	uncharacterized protein C11orf98 GN=C11orf98	5	6	6	5	1.26	-0.2	1.8	0.41	-0.32	-0.26	0.67	-0.12	0.85	1.83	0.44	0.23	-1.35	-0.94	0.69	0.07	1.44	-0.55	-0.52	-1.6	-0.06	0.63	-1.48	0.59	-0.08	1.96	0.43	-0.87	0	-0.73	1.05	-1.37	-0.41	-0.72	-1.1
NP_036597.1	TLL2	4	25	NP_036597.1	15	2444.2	104.79	tolloid-like protein 2 precursor GN=TLL2	6	4	7	7	1.49	-0.1	-0.12	-1.22	0.44	1	0.21	-1.67	-0.38	-0.26	1.6	0.87	0.14	-1.7	-0.51	4.22	2.2	-0.53	-0.83	-0.72	-1.03	1.38	-0.27	-0.94	-1.08	-0.88	1.26	0.24	-1.54	-0.77	0.28	1.07	1.18	3.07	1.02
NP_057197.2	TRPV2	4	45	NP_057197.2	28.7	3281.1	261.02	transient receptor potential cation channel subfamily V member 2 GN=TRPV2	16	9	10	6	-1.35	-1.9	-1.38	2.11	-0.79	-1.9	-0.8	-0.32	-1.44	-1.01	1.63	-0.35	-0.67	1.11	-1.11	-1.13	-1.75	0.3	-0.16	-0.37	0.14	0.18	1.56	2.08	2.37	-2.27	1.42	1.69	-0.54	1.01	-0.59	0	-1.06	-0.55	0.81
NP_009034.2	NDUFV1	4	203	NP_009034.2|NP_001159574.1	69.6	1421.1	474.38	NADH dehydrogenase [ubiquinone] flavoprotein 1, mitochondrial isoform 1 precursor GN=NDUFV1	25	23	23	28	1.48	1.83	0.83	-0.39	0.67	0.43	0.67	-0.29	0.48	0.75	0.32	0.89	0.87	-0.26	0.17	-0.41	0.65	-0.08	0.05	-0.12	-0.55	0.28	0.22	0.7	0.78	0.65	0.06	-0.19	-0.17	-0.32	1.31	-1.4	-1.18	-0.77	-1.25
NP_000123.1	F8	4	20	NP_000123.1|NP_063916.1	4.3	7221.1	62.7	coagulation factor VIII isoform a preproprotein GN=F8	2	3	5	7	1.02	0.54	1.53	0.78	1.29	-0.05	-0.31	-0.5	0.09	0	-0.98	0.78	0.46	-1	0.3	0.31	-0.18	0.59	0.49	0.35	0.35	0.73	-0.08	0.47	-0.81	0.2	0.47	0.05	-2.02	-1.01	-0.12	-0.17	-1.81	-0.15	-0.37
NP_001035521.1	COA3	4	31	NP_001035521.1	47.1	6875.1	74.83	cytochrome c oxidase assembly factor 3 homolog, mitochondrial GN=COA3	5	4	4	5	0.04	0.36	-0.27	-0.44	0.23	0	-0.52	-0.44	-0.02	-0.12	-0.14	-0.32	0.39	-1.06	0.58	0.1	-0.31	0.99	-0.08	0.65	0.37	0.03	-0.43	2.29	1.51	-0.45	-0.22	-0.7	0.13	-0.3	0.81	-1.72	-1.28	-0.52	-1.16
NP_060654.1	ARL8B	4	140	NP_060654.1	77.9	2675.1	314.15	ADP-ribosylation factor-like protein 8B GN=ARL8B	14	15	16	16	0.06	-0.97	0.1	0.15	-1.2	-0.67	-0.71	-0.41	0.02	0.49	1.1	0.18	-1.06	0.09	-0.75	0.84	0.81	-0.57	-0.93	-1.14	-0.27	1	0.03	0.32	0.7	0.39	-0.09	0.14	0.61	0.83	0.34	0.75	0.24	-0.2	0.33
NP_001002814.2	RAB11FIP1	4	209	NP_001002814.2|NP_079427.4	49.4	585.1	719.45	rab11 family-interacting protein 1 isoform 3 GN=RAB11FIP1	36	28	37	37	2.23	0.93	0.67	-1.07	0.15	0.97	0.86	0.94	2.53	0.25	0.32	1.19	-0.29	-0.26	-2.21	-0.43	0.11	-0.23	-0.39	0.4	-0.11	0.3	-1.83	0.03	-0.84	0.35	-1.41	-1.37	0.13	-1.21	2.33	-0.32	0.05	0.7	-0.94
NP_998760.1	ISCU	4	53	NP_998760.1|NP_055116.1|NP_001288070.1|NP_001288069.1	58	4923.1	160.99	iron-sulfur cluster assembly enzyme ISCU, mitochondrial isoform 2 precursor GN=ISCU	9	9	9	9	1.73	2.06	0.52	-1.15	0.59	1.14	-0.15	-0.62	0.78	0.04	0.51	0.23	0.41	-0.88	-0.58	1.59	1.42	-0.17	-0.29	0.3	-0.67	1.75	1.67	-0.12	-0.76	-0.2	-1.54	-0.48	0.33	-0.26	1.61	-0.52	-0.79	-0.3	-1.62
NP_001229371.1	GRB7	4	148	NP_001229371.1|NP_001229372.1|NP_001317136.1	61.9	1300.1	496.85	growth factor receptor-bound protein 7 isoform b GN=GRB7	23	22	25	25	-0.14	-1.05	1.79	1.11	-4.08	-2.08	-3.53	2.58	0.59	1.22	0.43	0.66	-1.4	-2.49	-1.31	-2.24	-1.6	-3.58	-4.77	-3.95	-3.2	0.08	0.4	-1.79	1.81	2.25	2.79	-0.58	-0.76	-2.06	-0.44	1.67	2.26	2.32	1.77
NP_000412.3	KRT10	4	331	NP_000412.3|NP_853515.2|NP_853512.1|Q9BGM5	65.2	385.7	654.19	keratin, type I cytoskeletal 10 GN=KRT10	33	33	33	33	2.06	0.1	-0.47	1.07	1.91	-0.57	0	-0.29	1.61	-0.6	1.33	-1.65	-0.48	3.28	-1.33	-5.47	-3.1	-4	-3.48	-5.47	-4.22	0.32	1.24	1.06	2.02	-2.68	-2.06	-2.67	-2.28	-0.58	0.7	1.07	-1.76	-4.47	-2.2
NP_006428.2	PARP4	4	225	NP_006428.2	46.5	247.1	1004.26	poly [ADP-ribose] polymerase 4 GN=PARP4	57	42	44	38	-0.06	0.63	-1.08	0.94	0.67	-0.83	1.29	0.29	-1.05	-1.42	-0.11	1.76	1.52	1.58	-0.86	-0.24	-0.09	1.01	0.7	0.28	0.06	-0.43	0.51	0.41	0.4	-1.19	0.64	0.94	0.61	0.46	-1.14	0.07	0.05	0.3	0.6
NP_002480.1	NDUFA4	4	54	NP_002480.1	58	6293.1	96.63	cytochrome c oxidase subunit NDUFA4 GN=NDUFA4	6	7	6	7	0.54	1.21	0.73	-0.85	-0.38	0.21	-0.25	0.35	1.26	1.11	1.12	0.07	-0.55	-1.23	0.22	0.24	0.13	-0.13	-0.52	-0.4	-0.42	0.9	0.08	1.44	0.3	1.35	0.51	-0.87	-0.13	-0.08	2.05	-0.7	-1.25	-0.07	-1.52
NP_064631.2	SLC12A9	4	40	NP_064631.2|NP_001254741.1|NP_001254743.1	22.2	3946.1	216.28	solute carrier family 12 member 9 isoform 1 GN=SLC12A9	8	10	12	6	-0.73	-1.15	-1.23	1	-0.65	-1.21	-1.81	-0.38	-0.81	-0.94	0.76	1.15	1.01	-0.06	-0.02	-0.72	0.2	0.17	0.1	-0.79	0.35	-0.59	0	1.85	2.43	-0.47	-0.02	0.7	0.83	1.23	-0.37	0.7	-0.6	0.27	0.1
NP_001333416.1	TAOK3	4	156	NP_001333416.1|NP_001333417.1|NP_001333419.1|NP_001333420.1|NP_001333422.1|NP_001333423.1|NP_001333425.1	45.9	928.2	591.67	serine/threonine-protein kinase TAO3 isoform a GN=TAOK3	35	27	34	27	1.01	1.09	0.02	0.2	-0.29	-0.54	0.64	1.06	0.12	-0.48	-0.78	1.03	0.07	0.41	1.12	0.07	0.16	-0.55	-0.44	-0.79	-0.72	-0.36	0.57	0.21	-0.67	-0.76	-0.04	0.72	-1.44	-0.34	0.22	-0.9	-0.58	-0.72	0.12
NP_001071639.1	RTL8C	4	15	NP_001071639.1|NP_001071641.1	52.2	6751.1	79.72	retrotransposon Gag-like protein 8B GN=RTL8C	3	5	2	4	0.84	0.28	-0.88	-0.89	0.44	-0.17	0.37	0.47	0.02	-0.03	-0.55	1.65	-0.55	-0.5	1.26	0.94	-0.45	-0.91	-0.54	-0.67	-0.37	1.05	1.08	-0.5	-0.13	0.08	-0.11	1.18	-1.11	-1.07	0.94	1.5	1.54	1.85	0.56
NP_116199.2	ATAD1	4	51	NP_116199.2|NP_001308897.1|NP_001308898.1	45.1	3986.1	214.11	ATPase family AAA domain-containing protein 1 isoform 1 GN=ATAD1	12	7	11	12	-0.3	0.08	-0.34	1.2	0.18	-0.48	0.09	0.65	-1.64	-0.3	-0.99	2.15	1.57	0.35	0.15	-0.39	-0.11	0.44	0.93	-0.44	0.11	-1.35	-0.97	1.76	1.19	0	1.22	-0.36	-0.59	-0.32	-0.21	-0.2	2.22	1.85	1.08
NP_037470.1	ALG5	4	46	NP_037470.1|NP_001135836.1	37.9	4451.1	186.47	dolichyl-phosphate beta-glucosyltransferase isoform 1 GN=ALG5	12	10	10	5	-1.02	-2.78	-1.52	1.63	-0.85	-2.16	-0.83	-0.65	-1.28	-2.5	-0.67	1.35	0.34	-0.21	-0.26	-0.65	-0.25	0.42	0.34	0.02	1.09	-0.67	0	1.82	2.19	-1.57	1.07	0.26	0.59	1.11	-0.92	-0.9	-0.87	0.3	0.17
NP_057366.2	AK3	4	137	NP_057366.2|NP_001186781.1|NP_001186785.1	77.9	2600.1	321.53	GTP:AMP phosphotransferase AK3, mitochondrial isoform a GN=AK3	21	18	20	20	1.69	2.56	0.91	-0.28	-0.32	0.4	0.15	-1.7	0.29	-0.48	0.55	0.69	1.35	-0.26	-1.01	0.07	-0.31	-0.51	-1.25	-0.56	-0.95	1.25	0.84	-0.12	-0.46	-0.25	-1.31	0.43	1.59	1.05	1.45	0.03	-0.43	0.4	-0.98
NP_003110.1	SPG7	4	59	NP_003110.1|NP_955399.1	37.9	2396.1	343.85	paraplegin isoform 1 precursor GN=SPG7	17	11	13	12	-0.64	-0.54	-0.98	0.72	-0.53	-0.92	-1.35	-0.35	-0.74	-0.46	-1.19	1.14	0.58	0.15	1.5	-1.32	-0.83	0.76	0.62	-0.23	0.74	-1.27	-1.81	0.47	-0.13	-0.67	1.63	0.7	-0.63	-0.5	-1.03	-0.42	0.55	-0.37	0.79
NP_005165.1	ATP5C1	4	108	NP_005165.1	51.1	4033.2	210.51	ATP synthase subunit gamma, mitochondrial isoform H (heart) precursor GN=ATP5C1	12	12	11	13	-0.31	1.86	-1.05	1.24	-0.09	-1.25	1.93	0.53	-1.54	-1.52	-4.46	2.15	2.84	1.67	1.76	-1.88	-0.38	1.52	1.01	-0.33	0.74	-2.2	-0.86	-0.26	-0.76	-1.92	1.33	0.43	-2.68	-2.68	-1.65	-3.17	0.55	-0.72	0.5
NP_006266.2	SRSF6	4	160	NP_006266.2	40.4	2756.2	260.54	serine/arginine-rich splicing factor 6 GN=SRSF6	18	17	17	17	1.14	0.69	1.2	-0.98	0.38	1.59	-0.8	-0.12	0.74	1.9	0.25	0.3	-0.31	-1.06	0.11	0.29	0.13	0.17	0.47	1.09	0.59	0.58	0.24	-0.79	0.22	1.76	0.15	-1.98	0.09	-0.95	0.62	-1.57	-0.34	-0.12	-1.31
NP_001295083.1	RAB15	4	43	NP_001295083.1|NP_001317111.1	18.8	2489.22	62.69	ras-related protein Rab-15 isoform 2 GN=RAB15	3	2	4	2	0.6	-1.05	0.42	0.02	-1	-0.54	-1.07	-0.65	0.43	-0.34	1.05	0.83	-0.12	-0.76	0	0.43	0.74	-0.17	-0.6	-0.63	-0.1	0.49	-0.59	0.47	0.7	0.98	0.64	-0.07	1	0.56	0.56	0.92	0.24	1.32	0.44
NP_006852.1	RAB35	4	100	NP_006852.1|NP_001161078.1	79.1	2489.1	228.85	ras-related protein Rab-35 isoform 1 GN=RAB35	12	12	13	10	0.19	-1.17	0.32	0.57	-0.82	-0.83	-1.1	-0.65	-0.03	-0.79	0.82	0.85	0.22	-0.23	0.09	0.14	0.2	0.4	0.42	-0.26	0.21	0.57	-0.03	0.56	0.7	-0.39	0.28	0.17	0.52	0.67	0.56	0.87	0.39	1.57	0.98
NP_003357.2	UQCRC2	4	181	NP_003357.2	71	1619.1	443.15	cytochrome b-c1 complex subunit 2, mitochondrial precursor GN=UQCRC2	22	20	24	22	0.77	1.43	-0.12	0.07	-0.29	-0.47	0.83	-0.44	-0.31	0.34	-0.76	1.14	1.08	0.35	0.22	-0.22	0.13	0.13	-0.36	-0.3	-0.35	-0.09	-0.11	2.23	0.86	0.55	1.12	0.34	-0.61	-0.44	0.01	0.07	-0.24	-0.47	-0.21
NP_001124459.1	DYSF	4	208	NP_001124459.1|NP_001124454.1|NP_001124455.1|NP_001124457.1|NP_001124456.1|NP_001123927.1|NP_001124458.1|NP_001124453.1|NP_001124451.1|NP_001124450.1|NP_001124452.1|NP_001124449.1|NP_003485.1|NP_001124448.1	43.4	38.2	1095.64	dysferlin isoform 1 GN=DYSF	42	42	55	39	-1.23	-2.22	-1.42	2.35	0.09	-1.57	-1.41	-0.82	-1	-1.49	1.47	0.51	0.12	1.11	-0.43	-1.4	-0.61	1.1	1.19	0.28	1.09	-0.67	0.46	0.59	1.62	-0.78	1.59	1.01	-1.07	0.14	-0.62	0.03	-0.36	0.47	1.48
NP_110417.2	ITFG1	4	57	NP_110417.2|NP_001291931.1	31	4095.1	207.62	T-cell immunomodulatory protein isoform 1 precursor GN=ITFG1	10	7	10	11	1.1	-0.18	-0.17	-0.13	-0.67	-0.31	-1.2	-0.23	0.54	-0.34	-0.44	1.17	0.12	-0.91	0.06	0.17	0.52	-0.13	-0.39	-0.84	0.02	0.07	-0.27	0.06	0.46	0.57	0.32	-0.17	0.37	0.6	0.8	1.62	0.34	1.35	0.54
NP_001904.2	CUX1	4	103	NP_001904.2|NP_852477.1|NP_001189474.1|NP_001189473.1|NP_001189475.1	48.9	517.2	474.36	protein CASP isoform b GN=CUX1	25	22	22	24	1.04	0.18	0.56	-0.26	0.15	0.43	-2.3	-0.38	0.85	0.03	-0.44	1.1	-0.19	-1.58	0.94	0.96	1.26	-0.36	0.54	0.07	0.47	-0.45	-0.57	-0.32	-0.32	-0.45	-0.06	-0.75	0.2	-0.42	0.43	-0.25	-1.06	-0.32	-0.31
NP_006318.1	TIMM23	4	40	NP_006318.1|NP_001277046.1|NP_001277047.1	51.6	6251.1	98.61	mitochondrial import inner membrane translocase subunit Tim23 GN=TIMM23	7	5	6	6	-0.22	-0.02	0.49	0.89	0.32	0.48	0.21	-0.18	-0.76	0.58	-2.22	0.37	-0.34	-0.03	0.51	-0.12	0.45	1.5	1.04	1.12	1.99	-0.93	-1.05	-1.11	0.35	0.59	1.5	-0.29	-0.78	-0.56	-0.34	-0.7	0.07	-0.4	0.04
NP_001186902.1	RPL36A-HNRNPH2	4	44	NP_001186902.1|NP_066357.2|NP_000992.1|NP_001186903.1|NP_001186901.1	28.5	6689.1	81.79	RPL36A-HNRNPH2 protein isoform a GN=RPL36A-HNRNPH2	7	6	6	6	1.67	0.24	1.75	0.91	-0.18	-0.42	0.37	-1	0.09	1.48	0.92	1.12	0.39	-1.58	0.77	-0.12	0.43	0.25	-1.12	-1.35	-0.22	0.01	-0.7	-0.5	-0.16	1.41	1.18	-0.48	-0.91	-1.81	1.02	-2	-1.49	-1.27	-0.56
NP_057381.3	PCYOX1	4	150	NP_057381.3	61.9	1667.1	434.7	prenylcysteine oxidase 1 precursor GN=PCYOX1	21	20	21	22	0.16	-1.01	-0.39	0.26	-1.96	-1.44	-1.44	-0.91	-0.09	-0.85	-0.67	1.01	1.78	-0.56	0.56	-0.89	-0.4	0.17	-0.39	-1.47	-0.43	0.4	0.38	1.73	2.08	0.25	0.86	-0.12	1.54	1.07	-0.01	-0.32	-0.77	0.52	0.62
NP_116191.2	SPPL2A	4	17	NP_116191.2	17.3	6925.1	73.17	signal peptide peptidase-like 2A precursor GN=SPPL2A	2	4	2	4	-0.1	-1.29	0.08	0.89	0.59	-0.5	-0.95	-0.41	-0.47	-0.81	0.25	1.03	0.46	-0.26	-0.82	-1.04	0.2	-0.06	0.83	-1.14	0.43	-0.23	-0.05	1.41	1.81	-1.35	0.56	0.43	0.26	1.07	-0.21	0.47	-0.7	0	0.4
NP_001120972.1	MET	4	14	NP_001120972.1|NP_000236.2|NP_001311331.1|NP_001311330.1	5.8	7394.1	57.19	hepatocyte growth factor receptor isoform a preproprotein GN=MET	4	4	2	2	-0.54	-0.5	-0.64	0.63	-0.7	-0.97	-1.44	-1.99	-1.66	-0.37	-0.69	1.15	1.04	-1.11	-0.39	-0.51	-1.62	0.36	0.13	0.44	0.79	-0.45	-0.46	1	1.35	-1.33	0.3	0.34	0.24	-0.46	-0.67	-0.12	0.99	1.55	0.31
NP_940851.1	EMB	4	26	NP_940851.1	27.5	5855.1	114.87	embigin precursor GN=EMB	5	6	7	5	0.45	0.2	0.91	0.37	-0.59	-0.05	0.4	0.06	0.52	-0.82	1.54	-0.6	-0.17	0.85	-1.44	-0.87	-0.85	-0.23	-0.88	-0.28	-1.01	0.5	-0.24	1.09	-0.35	-0.2	-0.73	0.36	0.63	0.97	1.05	0.42	-0.53	-0.5	0.35
NP_002183.1	INHBA	4	48	NP_002183.1	40.1	3451.1	249.43	inhibin beta A chain preproprotein GN=INHBA	11	8	12	13	1.89	-0.32	-0.17	-1.5	-0.47	2.06	-2.82	-1.96	-0.5	-0.46	0.09	0.85	-1.93	-2.73	-0.17	4.89	2.2	-2.15	-1.58	-1.28	-1.98	0.88	-1.19	-1.67	-2.37	-1.02	-1.35	0.1	-1.5	-3.19	0.99	2.52	2.96	4.72	1.27
NP_060605.1	MRPS18A	4	52	NP_060605.1|NP_001180272.1	54.5	4440.1	186.87	39S ribosomal protein S18a, mitochondrial isoform 1 precursor GN=MRPS18A	12	8	11	11	1.93	1.86	0.35	-1.07	1	0.67	0.18	-0.06	1.12	0.41	-1.28	0.76	0.34	-1.14	-0.19	1.11	1.93	-0.44	-1.56	-0.56	-0.29	0.61	-0.19	-0.21	-0.84	-0.45	-0.15	-1.23	-1.02	-2.8	1.47	-1.2	-1.35	-1.42	-1.16
NP_060441.2	MRPL20	4	29	NP_060441.2|NP_001305414.1	46.3	5880.1	113.38	39S ribosomal protein L20, mitochondrial isoform 1 GN=MRPL20	8	4	6	7	0.39	1.23	0.52	0.41	0.06	0.02	0.95	0.56	-0.03	0.58	-0.71	1.65	1.42	0.26	0.28	0.55	0.36	0.55	0.99	0.56	0.84	-0.49	-0.7	0.59	0.32	0.02	0.24	-0.87	-0.63	-0.77	-0.45	-1.3	-0.43	-0.65	-0.69
NP_004993.1	NDUFA9	4	78	NP_004993.1	49.8	2508.1	331.43	NADH dehydrogenase [ubiquinone] 1 alpha subcomplex subunit 9, mitochondrial precursor GN=NDUFA9	17	16	14	13	-0.48	-0.6	-0.74	1.26	0.44	-0.85	0.61	0.47	-1.33	-1.04	-1.21	1.9	1.54	1.29	0.28	-1.11	-0.11	1.14	1.17	0.44	0.96	-1.08	-0.67	0.88	1.83	-0.04	1.69	0.34	-0.26	-0.06	-0.81	-1.32	-0.46	-0.8	-0.12
NP_114109.1	MRPL32	4	25	NP_114109.1	35.6	6451.1	90.78	39S ribosomal protein L32, mitochondrial precursor GN=MRPL32	5	5	5	6	2.14	1.41	0.67	-1.26	0.97	0.61	-0.06	-0.65	1.28	0.49	0.18	0.76	-0.31	-2.11	0.19	0.65	1.64	-0.27	-1.69	0.14	-0.69	1.08	-0.35	-0.59	-0.22	0	-1.24	-1.35	-0.39	-1.9	2.75	-1.37	-1.76	-0.95	-2
NP_997403.1	RTN4	4	130	NP_997403.1	63	1570.3	254.28	reticulon-4 isoform D GN=RTN4	11	11	11	12	-0.38	-1.09	-1.21	0.87	-1.26	-1.25	-1.99	-0.44	-0.17	-0.9	0.2	1.1	0.77	-0.5	-0.56	-0.07	-0.29	0.15	-0.21	-1.4	0.24	-0.32	1	1	1.86	-0.35	-0.17	0.77	1.24	1.17	-0.18	0.45	-0.6	0.3	0.69
NP_001092739.1	ZNF506	4	10	NP_001092739.1|NP_001138876.1	9	7991.1	41.29	zinc finger protein 506 isoform 1 GN=ZNF506	2	3	2	2	-0.51	-0.14	0.35	0	-0.15	1.66	0.06	1.64	0.47	0.78	1.33	0.67	0.65	1	-0.37	-0.89	-0.81	-0.53	-0.39	-0.07	-0.98	0.03	0	-1.14	-0.59	-1	-2.27	-1.47	0.61	-0.36	-0.54	-0.75	-2.55	-3.42	-1.29
NP_699194.2	ZNF679	4	8	NP_699194.2	12.8	8497.1	31.52	zinc finger protein 679 GN=ZNF679	2	2	2	2	0.53	1.07	-0.44	0.65	0.79	0.22	-0.25	1.64	0.47	0.78	1.33	0.67	0.65	-0.65	-0.37	-0.89	-0.81	-0.44	-0.39	-1.56	-0.98	0.03	0.49	-1.14	-0.59	0.69	1.97	-1.47	0.61	-0.36	-0.58	0.55	-1.2	-0.1	0.89
NP_775487.2	KRT78	4	40	NP_775487.2	7.6	7941.1	42.45	keratin, type II cytoskeletal 78 isoform 1 GN=KRT78	3	2	2	3	1.47	1.13	-0.19	-1.46	-0.53	-0.62	0.64	-1.14	0.99	-0.17	0.71	0.18	-0.02	-0.06	-0.81	1.06	-0.58	-1.31	-2.57	-3.09	-3.18	0.73	0.46	-0.56	-0.51	-0.16	-1.52	0.7	1.11	0.77	0.63	-1.3	-1.01	-0.7	-1.39
NP_001308451.1	ZNF845	4	17	NP_001308451.1|NP_001338703.1|NP_001338706.1|NP_001189402.1	9.8	6291.1	96.68	zinc finger protein 845 GN=ZNF845	4	4	5	4	0.52	0.32	1.53	0.96	0.41	0.02	0.49	1.64	0.47	0.58	0	0.67	0.65	0.12	-0.37	-0.7	-0.81	0.46	0.21	0.21	-0.53	-0.23	0.59	-1.14	-0.59	1.35	2.06	-1.47	-0.33	-0.71	-0.19	-1.42	-0.82	-1.42	-0.85
NP_001127868.1	C7orf50	4	32	NP_001127868.1|NP_001337897.1|NP_001337898.1|NP_001337899.1	46.3	5606.1	127.19	uncharacterized protein C7orf50 isoform a GN=C7orf50	7	4	7	6	0.36	0.16	0.61	-0.63	-0.15	0	-0.67	-0.47	-0.22	1.8	-1.05	0.75	0.1	-0.32	1.65	1.66	2.63	-0.86	-1.01	-1.47	-0.66	-0.3	-1.13	-1.11	-0.94	1.55	0.52	-0.41	-2.72	-2.04	-0.21	-0.55	1.01	0.87	-0.21
NP_001012533.1	FECH	4	138	NP_001012533.1|NP_000131.2	62	1804.1	414.31	ferrochelatase, mitochondrial isoform a precursor GN=FECH	21	19	23	25	0.56	1.43	0.39	0.07	0.76	0.31	0.77	0.23	-0.09	-0.08	-2.08	0.82	0.84	0.76	0.64	0.1	0.4	0.13	0.16	-0.35	-0.16	-0.19	0.38	0.12	-0.76	-0.14	-0.32	0.36	-1.31	-1.27	-0.88	0.12	-0.05	0	0.13
NP_006827.1	GCN1	4	647	NP_006827.1	64.7	29.1	2580.83	eIF-2-alpha kinase activator GCN1 GN=GCN1	144	115	136	115	-0.75	-1.09	-1.45	1.11	-0.47	-1.18	-0.28	0.73	-1.38	-1.4	-0.71	2.52	1.61	0.32	0.22	0	0.47	0.61	0.91	0.51	1	-0.88	-0.51	0.23	1.32	-0.82	1.01	0.14	-0.48	0.18	-0.98	0	0.63	1	0.46
NP_001166140.1	ZNF668	4	14	NP_001166140.1|NP_078982.3	13.2	6402.1	92.71	zinc finger protein 668 isoform b GN=ZNF668	2	4	4	3	2.11	1.81	0.22	0.13	1.82	1.12	0.95	0.82	0.31	0.44	1.01	1.28	1.32	-0.5	-0.26	-0.79	-1.35	0.57	0.05	0.37	0.58	-0.31	-1.13	-0.26	-1.21	0.04	-0.6	-0.82	-0.37	-0.22	1.5	-2.8	-1.76	-0.35	-1.5
NP_002090.4	GYPA	4	33	NP_002090.4|NP_001295116.1|NP_001295119.1	20.6	7013.1	70.18	glycophorin-A isoform 1 precursor GN=GYPA	3	3	3	4	0.25	-2.6	-3.78	-3.42	-4.66	-3.74	-2.85	-3.78	-1.87	-1.14	-2.52	-2.5	-2.24	-0.97	-2.6	-1.11	-1.84	-1.1	-5.19	-4.12	-3.21	-0.5	-3.35	-4.08	-2.83	-1.35	-2.83	7.37	-3.68	-0.99	-1.76	4.77	2.05	-5.47	3.41
NP_653229.1	TBC1D20	4	21	NP_653229.1	25.3	5721.1	121.28	TBC1 domain family member 20 GN=TBC1D20	4	6	6	4	-0.27	-0.54	-1.03	0.85	-0.5	-0.78	-1.01	0.26	-0.35	-0.77	-0.02	1.12	0.55	0.06	-0.67	-0.1	0.63	0.72	0.05	-0.23	0.87	-0.43	-0.86	1.64	2.13	-0.1	0.9	-0.29	1.13	1.21	-0.54	0.37	0.02	0.85	0
NP_055487.2	KIAA0391	4	33	NP_055487.2|NP_001243607.1|NP_001243608.1|NP_001243610.1	34.6	4373.1	191.24	mitochondrial ribonuclease P protein 3 isoform 1 precursor GN=KIAA0391	10	4	9	8	-0.66	-0.16	-1.28	0.46	-1.32	-0.62	0.09	1.67	-1.52	-0.53	-1.44	1.88	1.78	1.35	1.56	-1.4	-1.35	-0.02	-0.18	-0.63	0.72	-0.88	-0.73	-0.67	1.19	0.06	2.19	-0.6	-1.59	-0.99	-1.31	0.22	1.78	-0.22	1.6
NP_036595.2	ATP6V0A2	4	32	NP_036595.2	19.7	4278.1	196.58	V-type proton ATPase 116 kDa subunit a isoform 2 GN=ATP6V0A2	13	8	6	5	-0.57	-1.05	-1.65	0.57	-1.2	-0.59	-1.53	-0.76	-0.54	-0.48	0.44	1.83	0.46	-0.18	-0.07	0.19	-0.25	-0.25	0.47	-0.67	1.03	0.05	0.32	0.59	0.4	-0.41	0.26	0.6	0.2	0.83	-0.22	1.52	0.1	0.57	1.31
NP_068839.1	ITM2B	4	35	NP_068839.1	41.7	5073.1	153.09	integral membrane protein 2B GN=ITM2B	7	7	7	5	-0.05	-1.21	-0.74	0.37	0.09	0.24	-1.32	-1.26	-0.66	-0.45	1.35	0.83	0.24	-0.59	-0.62	-0.46	0.58	0.74	0.36	0.47	1.08	0.24	0.16	0.65	2.21	-0.9	-0.19	-0.12	1.17	1.09	0.11	1.5	-0.53	0.47	0.79
NP_001336644.1	MECR	4	64	NP_001336644.1|NP_001336645.1|NP_057095.4|NP_001336646.1|NP_001336643.1	46.8	3474.1	248.22	enoyl-[acyl-carrier-protein] reductase, mitochondrial isoform c GN=MECR	15	11	12	10	1.48	1.86	0.3	-0.11	-0.29	-0.07	0.98	-0.41	0.36	-0.2	-0.46	1.6	1.13	0.65	0.22	0.17	-0.02	-0.63	-0.67	-1.14	-0.69	0.22	0.22	-0.21	-0.89	-0.08	-0.71	0.94	-0.3	-0.73	0.33	-0.42	-0.07	0.45	-0.6
NP_001138993.1	RAI14	4	305	NP_001138993.1|NP_001138997.1|NP_001138995.1	70.7	236.1	1015.49	ankycorbin isoform a GN=RAI14	53	51	57	55	0.48	1.27	0	-0.13	1.5	1.12	0.77	-1.09	-0.66	-0.34	-1.14	0.8	1.08	0.12	-0.64	1.98	0.88	0.38	0.73	0.4	-0.27	0.3	2.27	-0.59	-0.27	-0.78	-0.36	1.25	-0.26	-0.2	-0.3	0.77	0.41	1.5	0.15
NP_114141.2	HMCN1	4	554	NP_114141.2	42	30.1	2580.58	hemicentin-1 precursor GN=HMCN1	101	140	104	107	-0.12	0.56	-2.41	-1.85	-1.03	-0.88	3.22	-2.26	-0.57	-1.01	-0.69	-0.34	0.58	1.32	-2.66	1.28	0.61	-1.75	-0.54	-2.28	-2.39	0.2	-1.24	-0.94	-1.65	-1.23	-0.82	0.14	2.81	4.27	-0.92	-0.45	-0.24	0.57	-0.87
NP_002861.1	RAB13	4	94	NP_002861.1|NP_001258967.1	65	2489.12	197.67	ras-related protein Rab-13 isoform 1 GN=RAB13	11	13	12	11	0.61	-0.6	0.19	0.48	-0.23	-0.14	-0.95	-0.32	0.17	-0.75	0.83	0.85	0.17	0.21	-0.36	-0.29	-0.16	0.08	0.05	0.21	0.35	0.35	0.4	0.47	1.4	-0.2	0.21	-0.34	1.07	0.58	0.51	0.55	0.41	1.42	0.48
NP_001317531.1	MRPL37	4	101	NP_001317531.1	56.1	1907.2	367.99	39S ribosomal protein L37, mitochondrial isoform 1 GN=MRPL37	18	17	24	18	0.6	1.39	0.4	-0.17	0.53	0.38	1.01	0.59	0.19	0.12	-1.97	1.62	1.01	0.26	0.58	0.1	0.94	0.61	0.65	0.74	0.55	-0.12	0.24	0.41	0.35	0.29	0.19	-0.55	-0.98	-1.01	0.28	-0.97	-1.13	-0.85	-0.89
NP_057575.2	MRPL37	4	107	NP_057575.2	65.2	1907.1	401.23	39S ribosomal protein L37, mitochondrial isoform 2 GN=MRPL37	20	18	25	19	0.61	1.41	0.4	-0.13	0.56	0.4	0.98	0.65	0.19	0.15	-2.02	1.62	1.01	0.26	0.58	-0.02	0.9	0.63	0.65	0.81	0.55	-0.12	0.35	0.5	0.46	0.31	0.04	-0.55	-1.07	-1.01	0.21	-1.2	-1.06	-0.9	-0.98
NP_056516.2	ERLEC1	4	139	NP_056516.2|NP_001120869.1|NP_001120870.1	72.6	1488.1	462.34	endoplasmic reticulum lectin 1 isoform 1 precursor GN=ERLEC1	25	22	24	25	1.65	1.67	0.71	-0.26	-0.56	0.02	0.8	-1.35	0.31	0.04	0.57	0.59	0.65	-0.44	-0.3	0.34	-0.13	-0.91	-0.57	-1	-1.08	0.86	0.46	1.73	0.57	0.39	0.19	-0.17	0.89	-0.32	0.74	0.47	0.43	0.67	0.02
NP_003281.1	TPM4	4	553	NP_003281.1	85.4	688.1	637.81	tropomyosin alpha-4 chain isoform Tpm4.2cy GN=TPM4	34	37	37	39	1.36	1.29	0.59	-0.83	1.14	1.52	-0.18	-2.23	0.31	-0.2	1.86	0	-0.19	-1	-1.93	2.6	0.63	-0.63	0.6	-0.51	-1.53	1.67	1.94	-1.2	-0.78	-0.45	-1.11	1.06	-0.26	-0.48	1.35	0.77	-0.51	0.55	-0.58
NP_001138994.1	RAI14	4	306	NP_001138994.1	72	236.2	1013.49	ankycorbin isoform b GN=RAI14	54	51	57	55	0.45	1.27	0	-0.17	1.52	1.14	0.77	-1.09	-0.66	-0.34	-1.14	0.8	1.06	0.12	-0.64	2	0.88	0.4	0.73	0.42	-0.27	0.3	2.27	-0.56	-0.27	-0.8	-0.32	1.23	-0.26	-0.22	-0.3	0.77	0.41	1.5	0.13
NP_001316534.1	CSNK1G1	4	45	NP_001316534.1|NP_001316536.1|NP_001316535.1	38.9	3366.1	254.67	casein kinase I isoform gamma-1 isoform 2 GN=CSNK1G1	9	10	13	11	-0.35	-1.27	-0.59	0.67	-0.18	-0.54	-1.29	-0.53	-1.28	-0.67	-0.59	1.3	0.58	-0.03	-0.17	-0.05	0.31	1.18	0.83	0.6	0.84	-0.39	-0.03	0.38	1.4	-0.25	0.6	0.55	0.59	0.89	-0.67	1.2	1.23	1.52	1
NP_055428.1	FAF2	4	98	NP_055428.1	63.1	2000.1	388	FAS-associated factor 2 GN=FAF2	16	13	19	17	-0.26	-1.03	-1.01	0.61	-0.53	-0.78	-0.52	0.94	-1.35	-1.06	-0.46	2.01	1.25	0	0.47	-1.08	-0.56	0.84	0.42	0.35	0.84	-1.03	-1.03	1.7	2.32	-0.2	0.71	0.1	0.74	-0.02	-1.1	-0.4	-0.41	0.12	-0.08
NP_000426.2	NOTCH3	4	135	NP_000426.2	28.5	422.2	708.81	neurogenic locus notch homolog protein 3 precursor GN=NOTCH3	25	35	30	23	1.1	-0.18	0.08	-1.13	-0.85	0.1	-1.75	-2.43	-0.81	1.36	1.81	-0.04	-1.4	-1.5	-0.97	1.85	-0.07	-1.58	-1.48	-1.44	-1.24	2.5	2.08	-1.55	-1.05	1.64	0.99	-1.57	0.41	0.04	1.54	-0.27	0.46	1.25	-0.64
NP_006022.3	PCNT	4	124	NP_006022.3|NP_001302458.1	22.3	497.1	775.04	pericentrin isoform 1 GN=PCNT	44	20	28	23	0.19	0.34	-1.05	0.48	-0.65	-0.19	-0.15	-0.59	-0.74	-0.42	-1.03	1.62	1.64	0.67	0.69	-0.24	-0.36	0.53	0.67	0.86	0.85	-0.97	-0.76	-0.23	0.81	-0.63	0.41	0.24	0.52	0.6	-0.81	-0.95	-1.13	-1.65	-0.64
NP_620154.2	MBOAT2	4	25	NP_620154.2|NP_001308194.1|NP_001308195.1	19	5619.1	126.55	lysophospholipid acyltransferase 2 isoform 1 GN=MBOAT2	8	5	5	4	-2.1	-4.66	-3.56	-0.24	-5.72	-3.96	-5.3	-0.38	-2.63	-1.23	-2.47	1.56	-0.43	-3.26	-1.78	-2.05	-0.9	-1.69	-2.54	-1.93	-0.45	-2.2	-2.29	3.26	7.99	-1.16	-0.04	-1.64	-0.52	-0.67	-1.51	0.9	0.7	1.97	0.31
NP_001316868.1	TGFB3	4	48	NP_001316868.1|NP_001316867.1	34.7	4737.1	170.87	transforming growth factor beta-3 isoform 1 preproprotein GN=TGFB3	9	10	9	8	1.19	1.35	0.74	-0.72	0.47	-0.02	0.95	-2.76	-0.19	1.79	1.24	0.18	-0.07	-0.35	-3.35	0.89	-0.9	-1.43	-0.16	-1.6	-1.17	0.82	-0.13	-0.88	-1.24	2.58	0.82	-0.05	1.31	1.13	0.29	1.15	1.45	1.7	-0.13
NP_005548.2	KRT16	4	289	NP_005548.2	75.2	385.5	614.47	keratin, type I cytoskeletal 16 GN=KRT16	33	28	33	34	1.28	-0.56	0.78	-0.02	-1.5	-2.35	-2.73	-2.38	0.02	-1.68	-1.03	0.04	0.65	-2.38	0.02	-3.32	-2.88	-3.52	-3.58	-4.35	-3.05	0.43	-1.56	-1.38	1.38	-0.43	-1.33	-0.82	2.05	1.51	-0.61	-2.3	-2.22	-2.6	-2.47
NP_114429.2	CCDC8	4	65	NP_114429.2	47.9	2647.1	316.32	coiled-coil domain-containing protein 8 GN=CCDC8	16	12	11	14	0.56	1.47	0.13	-0.91	0.56	0.31	1.04	-1.58	-0.19	-0.28	0.39	-0.25	1.45	0.26	-1.27	1.2	-0.02	-1.81	-0.57	-2.09	-1.78	1.04	0.78	-1.03	-0.59	-0.8	-0.67	0.79	1.68	2	0.44	-0.5	-0.79	-0.1	-0.87
NP_001177396.1	PRR36	4	26	NP_001177396.1	5.9	6390.1	93.15	proline-rich protein 36 GN=PRR36	5	4	7	4	3.24	0.1	1.08	-0.94	-2.82	-1.35	-0.8	-1.52	-0.57	1.26	-0.92	1.95	0.31	-1.11	1.24	-2.07	-0.4	-4.66	-3.29	-4.58	-1.65	0.07	-0.94	-3.11	-1.11	1.19	-1.2	-0.07	2.31	-0.71	0.5	-1	1.76	0.82	-1.39
NP_006864.2	STON1	4	43	NP_006864.2|NP_758515.1|NP_001185522.1|NP_001185523.1	42.7	2550.1	326.2	stonin-1 GN=STON1	16	7	10	8	0.56	1.63	-0.46	0.41	0.67	0.71	0.37	-0.94	0.02	-0.86	-0.43	0.48	2	0.5	-0.41	0.65	0.58	-0.23	0.86	-0.23	-0.37	-0.39	1.13	-0.53	-0.27	-0.63	0.34	0.94	-0.59	0.34	0.15	0.15	-1.01	-0.32	0.35
NP_002215.2	ITPR3	4	246	NP_002215.2	41	129.1	1313.72	inositol 1,4,5-trisphosphate receptor type 3 GN=ITPR3	71	45	55	42	-0.56	-1.57	-2.46	0.85	-1.85	-1.28	-3.62	0.88	-1.11	-2.26	-1.62	2.7	1.76	-1.7	-1.01	-1.28	-0.58	0.53	0.13	-0.3	1.41	-2.14	-3.08	1.96	2.99	-1.31	-0.02	-0.41	0.26	0.4	-0.04	1.67	1.45	2.9	1.64
NP_002872.1	RALB	4	81	NP_002872.1	55.3	3715.1	231.89	ras-related protein Ral-B GN=RALB	12	12	12	13	0.71	0.52	0.49	-0.04	0.32	-0.03	-0.46	-0.15	0.97	0.04	1.38	0.39	0.24	-0.12	-0.92	-0.12	-0.54	-0.06	-0.47	-0.88	-0.74	0.94	-0.11	0.47	0.22	-0.33	-0.19	0.24	0.81	0.93	0.56	1.7	0.55	0.55	0.23
NP_003155.2	STX5	4	73	NP_003155.2|NP_001317223.1|NP_001231595.1	49.2	3440.1	250.07	syntaxin-5 isoform 1 GN=STX5	14	14	12	16	0.16	-0.3	-0.86	0.91	-0.94	-1.56	-0.55	-1.11	-1.49	-1.07	-0.73	1.88	0.87	-0.29	0.47	-1.11	-1.12	0.27	0.03	-0.63	1.53	-1	-0.92	1.38	2.02	0.08	2.6	-0.22	-0.24	0.5	-0.98	-0.42	-0.17	0.55	0.66
NP_003678.2	PDLIM4	4	139	NP_003678.2|NP_001124499.1	74.2	2665.1	314.98	PDZ and LIM domain protein 4 isoform 1 GN=PDLIM4	16	18	17	17	0.86	1.23	0.51	-0.61	0.09	1.42	-1.04	-2.11	0.26	-0.49	1.42	-0.21	0.84	-1.41	-2.21	2.65	-0.02	-1.77	-1.22	-1.44	-2.14	1.63	2.46	-1.2	-1.08	-0.63	-1.11	1.04	1.31	0.95	0.77	0.87	-0.05	2.05	-0.33
NP_001229687.1	HLA-A	4	167	NP_001229687.1	58.3	1327.2	429.56	HLA class I histocompatibility antigen, A-1 alpha chain A*01:01:01:01 precursor GN=HLA-A	22	18	23	23	-0.17	-0.42	0.93	0.22	2.17	0.9	0	0.41	0.57	-1.42	1.1	-0.46	-0.82	0.09	-2.06	-0.41	-0.22	2.3	1.89	1.86	2.07	0.58	0.24	0.56	-0.03	-1.35	-0.84	0.65	-0.72	-0.91	-0.43	0.4	-0.67	0.1	-0.35
NP_002107.3	HLA-A	4	189	NP_002107.3|NP_002118.1	61.9	1327.1	491.78	HLA class I histocompatibility antigen, A-1 alpha chain A*03:01:0:01 precursor GN=HLA-A	26	24	26	22	-0.01	-0.04	1.08	0.48	2.46	1.05	0.34	0.7	0.73	-1.34	1.15	-0.43	-0.82	0.35	-2.06	-0.51	-0.07	2.47	1.63	2.09	1.72	0.32	0.22	0.56	0.05	-1.41	-0.69	0.34	-0.52	-0.91	-0.43	-0.1	-1.25	-0.22	-0.56
NP_055679.1	FAM20B	4	21	NP_055679.1	28.6	5458.1	133.63	glycosaminoglycan xylosylkinase GN=FAM20B	5	7	4	4	0.52	-0.32	-0.03	-0.41	-1.32	-0.54	-1.5	-0.23	-0.02	-0.91	0.21	0.09	-0.12	-1.32	-1.46	-0.12	-0.2	0.21	-0.26	0.93	0.63	-0.46	-1.35	-0.09	-0.35	-1.1	-0.04	0.89	2.81	1.47	-0.08	1.6	0.22	1.67	0.1
NP_001136018.1	LUZP1	4	249	NP_001136018.1	64.2	286.1	952.61	leucine zipper protein 1 GN=LUZP1	50	48	49	53	1.14	1.65	0.3	-0.61	1.5	0.66	0.34	-0.5	0.4	-0.37	-0.64	0.37	0.77	-0.29	0.09	1.35	0.49	-0.02	0.08	0.23	-0.47	0.43	1.97	-0.23	0.08	-0.74	-0.88	0.87	-0.44	-0.34	0.5	-0.4	-0.75	0.17	-0.87
NP_001014446.1	OCIAD2	4	56	NP_001014446.1|NP_001273703.1|NP_001273702.1	62.9	5198.1	146.96	OCIA domain-containing protein 2 isoform 1 GN=OCIAD2	8	8	10	10	0.84	1.45	0.81	0.2	-0.21	0.99	-1.44	-0.21	-0.12	0.97	-0.57	0.92	0.48	-0.82	-1.41	-0.92	-0.47	0.48	0.23	0.07	0.56	-0.43	-1.16	0.82	2.4	1.37	0.96	-0.99	-1.09	-1.63	1.18	-1.42	-0.17	-0.27	-0.19
NP_008846.2	RP2	4	73	NP_008846.2	41.7	3778.1	227.85	protein XRP2 GN=RP2	14	12	14	13	-0.38	-0.42	-0.52	0.83	0.94	-0.05	-0.09	-0.38	-0.21	-1.31	1.26	0.32	0.39	0.91	-0.37	0.07	0.43	1.24	0.88	0.53	0.63	0.18	0.7	0.79	0.7	-1.08	0.32	1.04	0.15	1.09	0.12	1.05	-0.55	0.2	0.71
NP_758455.1	MRPL54	4	47	NP_758455.1	59.4	5869.1	113.96	39S ribosomal protein L54, mitochondrial GN=MRPL54	5	6	7	6	1.5	1.05	0.42	-1.76	-0.18	0.71	0.31	-0.7	1.25	0.44	0.62	0.78	0.41	-0.79	-0.52	0.89	1.39	-0.72	-1.3	0	-0.66	0.86	0.11	-0.44	0.08	0.02	-0.79	-1.35	-0.35	-0.58	2.01	-0.82	-0.67	-0.8	-0.42
NP_660207.2	VTI1A	4	24	NP_660207.2|NP_001305134.1|NP_001305132.1	40	6123.1	103.69	vesicle transport through interaction with t-SNAREs homolog 1A isoform b GN=VTI1A	5	4	6	6	0.21	-1.43	-0.81	0.78	-1.26	-0.4	-0.98	-1.44	-0.35	0.01	1.1	2.09	0.84	0.21	-1.72	-0.77	-0.9	0.7	0.36	0.14	1.01	0.08	0.11	-0.03	1.16	0.49	1.42	0.19	0.37	0.6	0.23	-0.1	-0.67	-0.27	0.31
NP_004083.3	ECHS1	4	205	NP_004083.3	76.8	2041.1	383.08	enoyl-CoA hydratase, mitochondrial GN=ECHS1	21	18	18	18	1.52	1.84	0.47	-0.78	-0.23	-0.05	0.34	-0.53	0.45	0.71	-1.31	1.31	0.87	-0.35	0.13	0.96	1.62	-0.51	-1.5	-0.77	-0.98	0.73	1.03	0.15	-0.4	0.72	-0.06	-0.96	0.65	-1.15	1.46	-1.45	-1.11	-1.07	-1.35
NP_003817.1	NAPG	4	115	NP_003817.1	66.3	2145.1	370.01	gamma-soluble NSF attachment protein GN=NAPG	19	18	22	20	1.87	1.71	1.23	-0.7	-0.38	0.02	0.03	-0.32	1.18	0.5	0.57	1.12	0.63	-0.53	-0.37	0.67	0.31	-0.95	-1.43	-0.7	-1.14	0.35	-0.08	0.29	-0.32	0.41	-0.56	-0.43	1.35	-0.46	1.16	0.97	0.96	1.85	-0.27
NP_998839.1	TPM2	4	530	NP_998839.1	77.4	688.5	659.96	tropomyosin beta chain isoform Tpm2.1sm/cy GN=TPM2	36	39	36	42	1.21	1.37	0.08	-1.04	1.23	1.8	-0.98	-2.14	0.1	-0.22	1.9	-0.2	0	-2.84	-1.74	2.31	-0.02	-0.91	1.63	-1.19	-1.94	1.55	1.62	-2.43	-1.27	-0.59	-0.86	0.92	0.11	0.04	1.72	1.4	-0.17	1.3	-0.66
NP_115644.1	ZNRF1	4	11	NP_115644.1	22.4	4621.2	68.31	E3 ubiquitin-protein ligase ZNRF1 GN=ZNRF1	2	2	4	3	0.97	0.38	1.21	-1.07	-1.7	-0.29	-0.31	0.26	1.02	0.98	0.91	-0.67	-2.1	-0.97	-0.6	0.46	0.36	-1.41	-2.15	-0.58	-1.62	1.77	0.43	0.97	0.11	0.06	-2.6	-1.13	0.17	-0.85	2.13	0.45	-0.24	0.12	-0.71
NP_859052.3	QSOX2	4	17	NP_859052.3	12.8	6685.1	82.02	sulfhydryl oxidase 2 precursor GN=QSOX2	3	5	6	2	-0.43	-1.51	-0.34	0.63	-0.97	-0.36	-2.12	-2.43	-1.26	-0.75	-0.09	1.51	-0.6	-1.44	-0.19	-0.79	-1.46	1.14	1.43	0.77	2.84	-1.01	-1.08	-0.29	1.27	-0.06	0.94	-0.12	0.54	0.63	-0.51	2.12	0.22	1.7	1.12
NP_004161.4	SLC1A1	4	14	NP_004161.4	15	7193.1	63.44	excitatory amino acid transporter 3 GN=SLC1A1	3	3	2	4	1.19	0.28	0.3	-1.57	-1.5	0.07	-0.61	0.47	0.47	-1.84	0.39	1.47	0.12	-1.85	-0.09	1.3	-0.36	-0.95	-3.01	-0.58	-1.77	-1.01	-2.05	-0.15	-1.51	-1.39	-1.35	-1.13	2.89	0.79	1.09	1.87	2.29	2.6	0.4
NP_877437.2	SUMF1	4	74	NP_877437.2|NP_001158147.1|NP_001158146.1	41.7	3913.1	218.77	sulfatase-modifying factor 1 isoform 1 precursor GN=SUMF1	11	10	14	13	1.48	1.65	0.93	-0.48	0.29	0.31	-0.21	-1.41	0.4	0.54	1.53	-0.05	0.19	-0.47	0.88	0.17	-0.25	-0.99	-1.4	-0.77	-0.74	1.2	0.62	0.38	0.62	0.74	-0.22	-0.51	-0.11	-0.24	0.7	0.03	0.34	0.1	-0.35
NP_001127956.1	TOMM5	4	33	NP_001127956.1	46.7	6832.2	70.3	mitochondrial import receptor subunit TOM5 homolog isoform 3 GN=TOMM5	5	5	6	5	0.42	0.54	0.4	-0.35	1.55	0.99	-0.09	0.26	0.12	-0.33	0.71	-0.16	-0.24	-1.14	1.41	-0.63	0.9	1.16	1.74	0.74	1.17	1.28	-0.3	-1.44	-0.38	-0.12	0	-1.88	-0.2	0.14	-0.39	-0.32	-0.34	-0.65	-0.5
NP_001001790.1	TOMM5	4	38	NP_001001790.1|NP_001127957.1	62.7	6832.1	76.46	mitochondrial import receptor subunit TOM5 homolog isoform 1 GN=TOMM5	6	5	6	6	0.42	0.54	0.32	-0.07	1.55	0.99	-0.15	-0.09	0.12	-0.58	0.94	-0.34	-0.48	-1.23	1.41	-0.7	0.85	1.62	1.92	0.67	1.17	1.19	-0.4	-1.44	-0.38	-0.35	0.06	-1.88	-0.89	-0.06	-0.25	-0.25	-0.48	-0.77	-0.5
NP_056272.2	ZDHHC5	4	34	NP_056272.2	24.6	4708.1	172.85	palmitoyltransferase ZDHHC5 GN=ZDHHC5	11	6	11	6	0.74	-0.36	-0.4	0.2	-0.18	-0.22	-0.92	-0.94	-0.28	-0.07	0.6	1.12	0.84	-0.09	1.44	-0.41	-0.29	-0.15	-0.36	-0.3	-0.11	0.51	-0.32	-0.35	0.73	-0.1	-0.39	-0.14	0.37	0.52	0.39	0.72	-0.24	0.52	-0.06
NP_002297.2	LGALS3	4	165	NP_002297.2|NP_001170859.1	47.6	3607.1	239.79	galectin-3 isoform 1 GN=LGALS3	14	14	15	15	0.62	1.41	0.61	-0.48	0	-0.42	-0.61	-0.29	2.08	0.29	2.82	-0.37	0.26	-0.06	-1.03	-0.12	-0.16	-1.37	-1.01	-1.33	-1.59	2.58	1.75	0.23	-0.57	0.57	-1.24	0.14	0.72	0.36	1.09	0.07	-1.95	-1.5	-1
NP_004112.2	GGT5	4	130	NP_004112.2|NP_001093251.1|NP_001093252.1|NP_001289393.1|NP_001289394.1	49.1	2035.1	383.76	gamma-glutamyltransferase 5 isoform 2 GN=GGT5	22	17	20	19	-0.38	1.53	0.46	0.39	0.76	0.43	-0.64	-0.41	0.43	-0.73	0.59	-0.35	2	0.88	-1.01	-0.92	-0.72	0.08	1.37	-0.47	-0.39	0.28	-0.54	1.11	1.03	-0.31	-0.56	0.65	0.41	2.34	-0.61	0.05	-1.06	-0.8	-0.75
NP_002849.1	ABCD3	4	132	NP_002849.1|NP_001116146.1	46.5	1468.1	465.68	ATP-binding cassette sub-family D member 3 isoform a GN=ABCD3	27	23	24	25	-1.43	-2.4	-1.96	0.63	-1.58	-1.76	-2.64	0.38	-1.57	-0.91	0.39	3.05	1.32	-1.03	-0.71	-1.95	-1.39	1.2	0.42	-0.33	2.09	-1.46	-2.29	1.14	2.02	0.41	4.5	-0.84	1.07	-0.42	-0.73	-1.35	-1.95	-1	-0.33
NP_071934.3	INF2	4	225	NP_071934.3|NP_001026884.3|NP_116103.1	52.6	300.1	934.11	inverted formin-2 isoform 1 GN=INF2	47	46	43	39	-0.01	-0.18	-1.06	0.54	-0.65	-1	-0.86	-0.38	-1.28	-1.15	-0.2	2.34	0.77	-0.32	-0.64	0.7	0.97	0.97	-0.1	0.19	0.56	-0.34	0.57	-0.97	-0.32	-0.98	0.32	1.28	1.68	0.52	-0.45	1.02	1.4	1.95	1.64
NP_001171112.1	DAG1	4	128	NP_001171112.1	40	1117.1	542.7	dystroglycan preproprotein GN=DAG1	30	20	21	23	1.15	0.24	0.13	-0.72	-0.85	0.05	-0.49	-1.88	0.03	0.5	1.26	0.39	-0.39	-1.06	-0.19	0.65	0.27	-1.12	-0.67	-1.49	-1.14	1.42	0.4	-0.62	-0.51	0.61	-1.39	0.1	1	1.53	1.17	0.7	0.6	2.1	0.04
NP_001035284.1	AGTRAP	4	15	NP_001035284.1	31.5	7113.2	57.75	type-1 angiotensin II receptor-associated protein isoform b GN=AGTRAP	4	4	4	3	-0.78	-1.86	-1.53	1.35	-0.97	-1.02	-1.87	0.62	-0.42	-1.24	0.11	-0.28	0.41	-0.23	-0.37	0.14	0.47	-0.48	0	-0.79	0.67	-0.47	-0.08	1.85	1.32	-0.29	1.2	-0.48	-0.44	0.87	0.28	0.2	-0.89	-0.82	0.4
NP_006298.1	SRPX	4	65	NP_006298.1|NP_001164221.1|NP_001164223.1|NP_001164222.1	48.4	2994.1	284.62	sushi repeat-containing protein SRPX isoform 1 precursor GN=SRPX	14	9	11	17	0.47	1.33	-0.79	-1.15	-0.65	-0.28	0.98	0.94	-0.48	-0.67	0.28	0.64	3.18	2.32	-0.94	1.04	-0.09	-1.41	-2.54	-1.49	-2.34	0.34	-0.4	1.96	-0.7	-0.61	-0.37	0.02	-0.72	0.87	-1.09	1.12	2.02	2.35	1.39
NP_055383.1	GALNT5	4	18	NP_055383.1|NP_001316797.1	11.2	5312.1	141.57	polypeptide N-acetylgalactosaminyltransferase 5 isoform 1 GN=GALNT5	3	7	5	3	0.03	-0.24	-1.67	-1.74	0.44	-0.38	2.33	-3.26	-1.82	-0.7	0	0.64	-0.19	0.06	-3.04	2.02	0.27	1.01	-0.52	0.05	0.59	0.54	-0.84	-0.67	-0.24	-0.76	0.52	0.82	-0.46	0.08	-0.78	1.65	1.54	3.05	1.43
NP_001138632.1	TPM4	4	570	NP_001138632.1	76	688.6	649.5	tropomyosin alpha-4 chain isoform Tpm4.1cy GN=TPM4	34	38	37	41	1.43	1.37	0.35	-0.87	1.23	1.47	-0.31	-2.46	0.19	-0.11	1.85	0	-0.1	-1.35	-1.8	2.38	0.43	-0.72	0.78	-0.65	-1.57	1.62	1.78	-1.35	-0.92	-0.43	-1.14	0.89	-0.15	-0.58	1.56	0.65	-0.51	0.62	-0.77
NP_002446.3	MTX1	4	50	NP_002446.3|NP_942584.2	32.4	4549.1	181.31	metaxin-1 isoform 1 GN=MTX1	11	10	10	8	-0.62	-1.75	-0.73	1.22	-0.47	-0.78	-2.48	0.62	-1.37	-0.82	-0.39	2.2	1.06	-0.12	1.22	-1.16	-0.43	0.93	0.16	0.19	1.01	-1.04	-1.27	0.65	0.4	-0.31	2.06	-0.29	-0.89	-0.54	-0.88	-0.62	0.1	-0.42	0.58
NP_620150.1	ARL8A	4	118	NP_620150.1|NP_001243058.1	75.2	2675.2	277.14	ADP-ribosylation factor-like protein 8A isoform 1 GN=ARL8A	13	14	13	14	0.27	-0.91	0.4	0.39	-1.09	-0.4	-0.46	-0.21	0.17	0.57	1.19	0.37	-0.77	0.29	-0.62	0.63	0.58	-0.4	-0.54	-0.72	-0.08	1.28	0.49	-0.12	0.7	1.12	0.37	-0.29	0.74	0.89	0.59	0.17	0.22	0.17	0.02
NP_490647.1	DNAJB6	4	63	NP_490647.1|NP_005485.1|NP_001001394.1|NP_699161.1	47.5	3662.1	235.88	dnaJ homolog subfamily B member 6 isoform a GN=DNAJB6	13	10	12	13	0.79	0.46	0.25	0.54	2.32	1.26	-0.12	0.62	0.31	-0.52	-0.66	0.82	-0.31	-0.65	1.05	0.14	-0.16	0.51	1.19	1.44	0.74	-0.27	-0.4	-0.79	-0.16	-1.06	-1.14	-0.36	-1.11	-0.63	0.22	-0.4	0.58	0.6	-0.35
NP_001263991.1	MFF	4	95	NP_001263991.1|NP_001263997.1|NP_001263993.1|NP_001263996.1	78.3	2676.1	314.1	mitochondrial fission factor isoform b GN=MFF	14	15	17	15	0.25	0.2	0.4	0.26	1.44	0.62	-0.52	-0.09	-0.24	0.48	0.34	0.66	-0.19	-0.44	0.58	-0.58	-0.65	1.01	1.25	0.81	0.95	0	-0.49	0.09	0.03	0.63	0.34	-0.12	-1	-0.4	0.29	0.07	-0.22	-0.22	-0.17
NP_064579.3	MFF	4	99	NP_064579.3|NP_001263992.1	67.2	2676.2	308.01	mitochondrial fission factor isoform a GN=MFF	15	16	17	16	0.25	0.2	0.34	0.26	1.41	0.54	-0.58	-0.26	-0.26	0.45	0.34	0.66	-0.05	-0.5	0.56	-0.51	-0.63	1.01	1.19	0.81	0.93	-0.07	-0.49	-0.03	0.05	0.63	0.32	-0.07	-1.11	-0.28	0.26	0.22	-0.22	-0.17	-0.08
NP_000148.2	GBA	4	117	NP_000148.2|NP_001165282.1|NP_001165283.1	48.5	2282.1	355.82	glucosylceramidase isoform 1 precursor GN=GBA	18	20	18	16	1.35	1.35	0.64	-0.04	-0.97	-0.02	-0.34	-1.67	0.45	0.3	1.54	0.64	0.26	-0.67	-0.79	0.19	0.29	-0.84	-1.32	-0.79	-0.96	0.7	0.08	2.26	0.92	-0.04	-0.26	-1.2	0.3	0.81	2.6	0.42	0.26	0.6	-0.6
NP_001305823.1	FHL2	4	214	NP_001305823.1|NP_001305828.1|NP_001305826.1	82.4	1827.1	411.51	four and a half LIM domains protein 2 isoform a GN=FHL2	21	21	23	25	1.67	2.08	0.39	-1.46	0.76	2.37	-0.89	-2.79	-0.45	-0.21	0.46	0.53	0.92	-1.7	-0.9	2.53	-0.18	-1.54	-0.75	-0.81	-1.75	1.29	2.16	-1.96	-0.65	-0.45	-1.91	0.84	0.81	0.5	0.95	1.47	1.06	2.62	-0.21
NP_001316143.1	MIA2	4	96	NP_001316143.1|NP_005921.2|NP_001341079.1|NP_976229.1|NP_976231.1|NP_001341083.1|NP_001341077.1|NP_001341069.1|NP_001341080.1|NP_001234918.1|NP_976230.1|NP_001341075.1|NP_001234917.1|NP_001341084.1|NP_001234919.1|NP_001341071.1|NP_001341074.1|NP_001341081.1|NP_001341086.1|NP_001341076.1|NP_001341085.1|NP_001341082.1|NP_001341078.1	20.8	1865.1	407.35	cTAGE family member 5 isoform 8 precursor GN=MIA2	22	20	19	23	-0.12	-1.05	-0.59	0.52	-1.29	-1.28	-2.12	-0.53	-0.33	-0.24	-0.32	1.63	0.05	-0.91	-0.26	-1.76	-1.39	-0.34	-0.57	-0.81	-0.19	-0.28	-1.29	0.62	0.92	1.29	1.69	-0.26	1.72	0.4	-0.03	1.55	1.16	2.47	0.96
NP_068713.2	AXL	4	14	NP_068713.2|NP_001690.2|NP_001265528.1	9.5	6624.1	84.3	tyrosine-protein kinase receptor UFO isoform 1 precursor GN=AXL	3	4	4	3	0.89	-0.48	-0.35	0.26	0	-0.43	-0.4	0.59	-0.14	-0.09	0.5	0.92	1.11	0.15	0.26	0.24	1.1	1.12	-0.05	-0.07	-0.34	-0.15	1.13	1.38	0.3	-0.06	0.21	1.11	0.98	1.83	-0.66	1.22	0.05	0.5	0.67
NP_008879.3	HSPA13	4	57	NP_008879.3	44.5	3046.1	280.23	heat shock 70 kDa protein 13 precursor GN=HSPA13	13	10	14	13	0.91	1.84	0.74	0.85	0.35	1.05	1.5	-1	-0.5	-1.07	-1.14	1.47	1.42	0.12	-0.43	-0.72	-0.92	1.64	0.75	1.23	0.98	0.12	0.7	1.7	1.54	-1.66	-0.56	-0.1	-1.04	-0.04	-0.21	-0.5	-0.67	-0.87	-0.75
NP_001294869.1	POF1B	4	88	NP_001294869.1|NP_079197.3	46.7	2160.1	368.54	protein POF1B isoform 2 GN=POF1B	20	14	20	16	1.36	0.46	-1.13	-1.72	-5.78	-3.15	-1.84	2.7	3.87	0.03	-1.46	0.2	-0.58	-1.06	-3.39	4.5	2.88	-4.05	-4.12	-3.56	-3.73	-1.81	-4.26	-0.85	-2.81	-0.47	-1.89	-2.17	-0.24	-0.34	2.9	-0.05	-0.41	0.22	-0.71
NP_001340274.1	SETD1B	4	20	NP_001340274.1	8.7	5726.1	121.16	histone-lysine N-methyltransferase SETD1B GN=SETD1B	7	2	5	5	0.57	0.48	-0.46	-0.07	-0.18	-0.97	1.16	0.03	-0.55	0.63	-0.8	1.21	0.89	0.09	0.81	-0.39	0.13	0	0.96	-0.12	0.79	0.59	0.76	-0.23	-0.86	-0.49	-0.13	-0.84	-0.74	0.22	-0.12	-0.77	0.96	0.5	-0.73
[truncated: 10,432 more rows]

## Sheet: Supplementary Table 4B
Phosphoproteome ID/Core ID	accession_number	geneSymbol	numColumnsVMsiteObserved	numSpectraVMsiteObserved	bestScore	bestDeltaForwardReverseScore	Best_scoreVML	Best_numPossibleVMsites_STY	Best_numActualVMSites_sty	Best_numLocalizedVMsites_sty	Best_numAmbiguousVMsites_sty	variableSites	sequence	VMsiteFlanks	protein_group_num	protein_score	accession_numbers	entry_name	X1401794	X1401795	X1402967	X1402968	X1405799P	X1406353P	X1407999P	X1408000P	X1408001P	X1410003P	X1410004P	X1410005P	X1410753P	X1411848P	X1413835P	X1414049P	X1420025P	X1422184P	X1422185P	X1509146	X1509534	X1514458	X1514936	X1518280	X1518282	X1518399	X1518400	X1518729	X1523169	X1523623	X1525224
[truncated: 23,266 more rows]
[truncated: 4 more columns]

[truncated: 2 more sheets: Supplementary Table 4C, description]
