# Supplementary material for: Microscaled proteogenomic methods for precision oncology
Source: Nat Commun. 2020 Jan 27;11:532. doi: 10.1038/s41467-020-14381-2 (PMC6985126; doi:10.1038/s41467-020-14381-2)
Supplement: Supplementary file 8 — Supplementary Data 5 [file 41467_2020_14381_MOESM8_ESM.xlsx]

## Sheet: Supplementary Table 5A
Gene Symbol	RNA-seq												TMT proteomics												TMT phosphoproteomics_gene_level_mean
Comparision	pCR_on-treatment_vs_pre-treatment				Non-pCR_on-treatment_vs_pre-treatment				pCR_vs_non-pCR				pCR_on-treatment_vs_pre-treatment				Non-pCR_on-treatment_vs_pre-treatment				pCR_vs_non-pCR				pCR_on-treatment_vs_pre-treatment				Non-pCR_on-treatment_vs_pre-treatment				pCR_vs_non-pCR
limma output	log_FC	P_value	BH_adj_P_value	signed_logP	log_FC	P_value	BH_adj_P_value	signed_logP	log_FC	P_value	BH_adj_P_value	signed_logP	log_FC	P_value	BH_adj_P_value	signed_logP	log_FC	P_value	BH_adj_P_value	signed_logP	log_FC	P_value	BH_adj_P_value	signed_logP	log_FC	P_value	BH_adj_P_value	signed_logP	log_FC	P_value	BH_adj_P_value	signed_logP	log_FC	P_value	BH_adj_P_value	signed_logP
LCN2	0.421992	0.484697	0.800248	0.31453	1.25435	0.149679	0.37413	0.824839	-0.83236	0.426971	0.663322	-0.369601	3.93222	1.56573e-07	0.00132414	6.80528	2.465	0.00666801	1	2.176	1.46722	0.156695	0.795673	0.804944	NA	NA	NA	NA	NA	NA	NA	NA	NA	NA	NA	NA
CD163	2.82046	1.83473e-05	0.0118801	4.73643	1.23954	0.102528	0.305956	0.989157	1.58092	0.0899094	0.304225	1.0462	2.90056	9.22978e-07	0.00346034	6.03481	1.8825	0.010714	1	1.97005	1.01806	0.227596	0.809272	0.642835	NA	NA	NA	NA	NA	NA	NA	NA	NA	NA	NA	NA
RETN	NA	NA	NA	NA	NA	NA	NA	NA	NA	NA	NA	NA	3.44444	1.2275e-06	0.00346034	5.91098	0.985	0.24558	1	0.609807	2.45944	0.0203619	0.711572	1.69118	NA	NA	NA	NA	NA	NA	NA	NA	NA	NA	NA	NA
H1F0	0.0690886	0.753713	0.919748	0.122794	-0.592284	0.0675006	0.251091	-1.17069	0.661373	0.0933855	0.308835	1.02972	3.16333	4.60316e-06	0.00556128	5.33694	1.5525	0.0719621	1	1.1429	1.61083	0.117501	0.795673	0.92996	NA	NA	NA	NA	NA	NA	NA	NA	NA	NA	NA	NA
VSIG4	2.99708	4.22914e-07	0.00112381	6.37375	1.92152	0.00376297	0.0891618	2.42447	1.07555	0.151708	0.391411	0.81899	3.39444	3.99939e-06	0.00556128	5.39801	3.5925	0.000367776	1	3.43442	-0.198056	0.852999	0.965039	-0.0690517	NA	NA	NA	NA	NA	NA	NA	NA	NA	NA	NA	NA
HIST1H1A	NA	NA	NA	NA	NA	NA	NA	NA	NA	NA	NA	NA	2.46444	3.34926e-06	0.00556128	5.47505	-0.3275	0.608639	1	-0.21564	2.79194	0.00105652	0.598563	2.97612	NA	NA	NA	NA	NA	NA	NA	NA	NA	NA	NA	NA
PRTN3	NA	NA	NA	NA	NA	NA	NA	NA	NA	NA	NA	NA	3.81889	3.34954e-06	0.00556128	5.47501	2.8925	0.00650309	1	2.18688	0.926389	0.438251	0.854226	0.358278	NA	NA	NA	NA	NA	NA	NA	NA	NA	NA	NA	NA
HIST1H1B	NA	NA	NA	NA	NA	NA	NA	NA	NA	NA	NA	NA	2.17778	8.52194e-06	0.00900875	5.06946	0.235	0.695804	1	0.157513	1.94278	0.011391	0.619444	1.94344	1.60028	0.00539481	0.227515	2.26802	0.915625	0.256212	0.999991	0.591401	0.684653	0.476431	0.856778	0.322
NNMT	0.716133	0.00111134	0.0565886	2.95415	-0.153008	0.57512	0.771177	-0.240241	0.869141	0.0152061	0.140121	1.81798	1.65667	1.43815e-05	0.0121625	4.8422	-0.37	0.437259	1	-0.359261	2.02667	0.00130156	0.598563	2.88554	NA	NA	NA	NA	NA	NA	NA	NA	NA	NA	NA	NA
DEFA3	NA	NA	NA	NA	NA	NA	NA	NA	NA	NA	NA	NA	4.55889	1.31408e-05	0.0121625	4.88138	2.9725	0.028437	1	1.54612	1.58639	0.31274	0.831712	0.504816	NA	NA	NA	NA	NA	NA	NA	NA	NA	NA	NA	NA
TLR2	0.851756	0.00250645	0.0808813	2.60094	0.848006	0.0249873	0.165429	1.60228	0.00374921	0.993134	0.99667	0.00299205	1.77556	1.70521e-05	0.0129386	4.76822	0.34	0.509858	1	0.292551	1.43556	0.0266409	0.742944	1.57445	NA	NA	NA	NA	NA	NA	NA	NA	NA	NA	NA	NA
BPI	NA	NA	NA	NA	NA	NA	NA	NA	NA	NA	NA	NA	4.07222	1.9889e-05	0.0129386	4.70139	3.845	0.00306621	1	2.5134	0.227222	0.87395	0.96887	0.0585136	NA	NA	NA	NA	NA	NA	NA	NA	NA	NA	NA	NA
PADI4	NA	NA	NA	NA	NA	NA	NA	NA	NA	NA	NA	NA	2.87444	1.93202e-05	0.0129386	4.71399	1.665	0.0555075	1	1.25565	1.20944	0.236771	0.809272	0.625672	NA	NA	NA	NA	NA	NA	NA	NA	NA	NA	NA	NA
CAMP	0.229408	0.69446	0.89922	0.158353	1.39681	0.10103	0.303708	0.995549	-1.1674	0.255015	0.510794	-0.593435	4.48222	2.25033e-05	0.0135936	4.64775	4.78	0.00113865	1	2.94361	-0.297778	0.851522	0.964434	-0.0698042	NA	NA	NA	NA	NA	NA	NA	NA	NA	NA	NA	NA
TUBB6	1.39336	1.74996e-08	0.000286065	7.75697	0.573115	0.0188316	0.14922	1.72511	0.820247	0.00721792	0.105162	2.14159	1.22278	2.73594e-05	0.0136105	4.56289	0.7625	0.0454184	1	1.34277	0.460278	0.301268	0.82168	0.521046	NA	NA	NA	NA	NA	NA	NA	NA	NA	NA	NA	NA
ELANE	NA	NA	NA	NA	NA	NA	NA	NA	NA	NA	NA	NA	3.82222	2.64941e-05	0.0136105	4.57685	2.94	0.0150783	1	1.82165	0.882222	0.522021	0.878016	0.282312	NA	NA	NA	NA	NA	NA	NA	NA	NA	NA	NA	NA
HIST1H1T	NA	NA	NA	NA	NA	NA	NA	NA	NA	NA	NA	NA	2.30444	2.48977e-05	0.0136105	4.60384	-0.54	0.43348	1	-0.363031	2.84444	0.00172109	0.598563	2.7642	NA	NA	NA	NA	NA	NA	NA	NA	NA	NA	NA	NA
SIGLEC10	1.18384	0.00222132	0.0756497	2.65339	0.662951	0.182805	0.416866	0.738013	0.520892	0.38685	0.62982	0.412457	1.79444	2.9089e-05	0.013667	4.53627	1.9025	0.00143336	1	2.84365	-0.108056	0.867778	0.967455	-0.0615915	NA	NA	NA	NA	NA	NA	NA	NA	NA	NA	NA	NA
TUBA8	-0.281427	0.344271	0.713381	-0.463099	-0.011693	0.977593	0.988901	-0.00984209	-0.269734	0.598014	0.785895	-0.223288	0.897778	3.34349e-05	0.0140136	4.4758	0.66625	0.0206295	1	1.68551	0.231528	0.483017	0.866539	0.316037	NA	NA	NA	NA	NA	NA	NA	NA	NA	NA	NA	NA
HIST1H1E	-1.07269	0.0242167	0.240358	-1.61589	-0.780905	0.225172	0.464173	-0.647485	-0.291788	0.706889	0.852429	-0.150649	2.20222	3.38296e-05	0.0140136	4.4707	-0.58	0.390118	1	-0.408804	2.78222	0.00171482	0.598563	2.76578	2.10459	4.21589e-06	0.00992648	5.37511	1.489	0.0107094	0.999991	1.97023	0.615593	0.351883	0.813047	0.453602
TUBAL3	NA	NA	NA	NA	NA	NA	NA	NA	NA	NA	NA	NA	1.23222	3.47979e-05	0.0140136	4.45845	0.8225	0.0360564	1	1.44302	0.409722	0.368386	0.837005	0.433697	NA	NA	NA	NA	NA	NA	NA	NA	NA	NA	NA	NA
TUBA3E	NA	NA	NA	NA	NA	NA	NA	NA	NA	NA	NA	NA	0.997778	3.68701e-05	0.0141732	4.43333	0.63	0.0474407	1	1.32385	0.367778	0.321885	0.833201	0.492299	NA	NA	NA	NA	NA	NA	NA	NA	NA	NA	NA	NA
HIST1H1D	-0.506448	0.42044	0.762521	-0.376296	-0.948924	0.28857	0.53185	-0.539748	0.442476	0.682716	0.838242	0.16576	1.96667	4.21832e-05	0.0148643	4.37486	-0.2725	0.654935	1	-0.183802	2.23917	0.00464893	0.598563	2.33265	1.29148	0.00158794	0.145393	2.79917	0.975417	0.0866949	0.999991	1.06201	0.316065	0.634876	0.913173	0.197311
LECT2	NA	NA	NA	NA	NA	NA	NA	NA	NA	NA	NA	NA	-3.07667	4.08148e-05	0.0148643	-4.38918	-2.23	0.0252912	1	-1.59703	-0.846667	0.460537	0.861185	-0.336736	NA	NA	NA	NA	NA	NA	NA	NA	NA	NA	NA	NA
TUBA1B	1.1256	1.51122e-07	0.000512409	6.82067	0.68737	0.00330358	0.0864058	2.48102	0.438228	0.0995296	0.317909	1.00205	0.951111	5.78537e-05	0.0193498	4.23767	0.63	0.0447671	1	1.34904	0.321111	0.379851	0.837902	0.420386	1.11815	0.000479457	0.079038	3.31925	0.441875	0.301144	0.999991	0.521226	0.676273	0.190825	0.765595	0.719364
AZU1	NA	NA	NA	NA	NA	NA	NA	NA	NA	NA	NA	NA	2.99556	5.94885e-05	0.0193498	4.22557	2.1575	0.0303481	1	1.51787	0.838056	0.466162	0.862844	0.331463	NA	NA	NA	NA	NA	NA	NA	NA	NA	NA	NA	NA
PDGFRA	1.04707	0.00315483	0.0910482	2.50102	-0.170551	0.705213	0.852098	-0.15168	1.21763	0.0362893	0.20164	1.44022	1.61167	6.2552e-05	0.0195927	4.20376	-0.12125	0.813694	1	-0.0895386	1.73292	0.00874273	0.598563	2.05835	NA	NA	NA	NA	NA	NA	NA	NA	NA	NA	NA	NA
TUBA4A	0.471653	0.100155	0.440128	0.999325	0.17191	0.662201	0.827025	0.17901	0.299743	0.534927	0.745264	0.271705	0.907778	7.1273e-05	0.021527	4.14707	0.6425	0.0356089	1	1.44844	0.265278	0.453745	0.857886	0.343188	NA	NA	NA	NA	NA	NA	NA	NA	NA	NA	NA	NA
MSR1	1.27313	0.00114554	0.0565886	2.94099	0.67888	0.171169	0.402778	0.766575	0.594247	0.322787	0.57473	0.491084	1.70778	7.55117e-05	0.0220208	4.12199	0.9175	0.105776	1	0.975611	0.790278	0.240719	0.809272	0.61849	1.55444	3.22301e-05	0.0196174	4.49174	0.731875	0.125304	0.999991	0.902036	0.822569	0.150529	0.756304	0.82238
PLEKHH1	-0.432541	0.0592545	0.357109	-1.22728	-0.740195	0.0250046	0.165429	-1.60198	0.307655	0.422151	0.659174	0.374533	4.09667	8.23894e-05	0.0224764	4.08413	1.8675	0.169893	1	0.769824	2.22917	0.172718	0.795673	0.762662	NA	NA	NA	NA	NA	NA	NA	NA	NA	NA	NA	NA
TUBA1C	0.70867	0.000754407	0.0492332	3.12239	0.469137	0.079839	0.27083	1.09778	0.239533	0.451568	0.684005	0.345277	0.952222	7.99128e-05	0.0224764	4.09738	0.6975	0.0315105	1	1.50154	0.254722	0.496387	0.86949	0.30418	NA	NA	NA	NA	NA	NA	NA	NA	NA	NA	NA	NA
MMP8	NA	NA	NA	NA	NA	NA	NA	NA	NA	NA	NA	NA	2.64333	0.000125821	0.0332522	3.90025	3.28	0.000968691	1	3.01381	-0.636667	0.554241	0.890917	-0.256301	NA	NA	NA	NA	NA	NA	NA	NA	NA	NA	NA	NA
HIST1H1C	-0.369902	0.247097	0.627707	-0.607132	-0.442431	0.325443	0.56772	-0.487525	0.0725286	0.894086	0.950488	0.0486207	1.86667	0.000142724	0.0365762	3.8455	-0.22	0.730173	1	-0.136574	2.08667	0.0105669	0.598563	1.97605	2.23444	5.43619e-06	0.00992648	5.26471	0.56	0.346161	0.999991	0.460721	1.67444	0.0247565	0.696741	1.60631
MPO	NA	NA	NA	NA	NA	NA	NA	NA	NA	NA	NA	NA	2.96	0.000160557	0.0399362	3.79437	2.46	0.0219774	1	1.65802	0.5	0.683998	0.925381	0.164945	NA	NA	NA	NA	NA	NA	NA	NA	NA	NA	NA	NA
LPL	2.57067	6.8666e-06	0.00642183	5.16326	0.484756	0.438896	0.667636	0.357638	2.08591	0.0113646	0.124536	1.94444	1.54	0.000208837	0.050461	3.68019	0.4775	0.383352	1	0.416402	1.0625	0.112511	0.795673	0.948803	NA	NA	NA	NA	NA	NA	NA	NA	NA	NA	NA	NA
GTF3A	-0.235961	0.18035	0.558175	-0.743883	0.178863	0.465918	0.690075	0.331691	-0.414825	0.174176	0.421396	-0.75901	-1.26889	0.000257042	0.0603835	-3.59	-0.445	0.333338	1	-0.477115	-0.823889	0.140841	0.795673	-0.85127	NA	NA	NA	NA	NA	NA	NA	NA	NA	NA	NA	NA
ARG1	NA	NA	NA	NA	NA	NA	NA	NA	NA	NA	NA	NA	2.43667	0.000293867	0.0671684	3.53185	1.1175	0.214008	1	0.669569	1.31917	0.222037	0.805672	0.653574	NA	NA	NA	NA	NA	NA	NA	NA	NA	NA	NA	NA
CRISPLD2	1.50712	4.99125e-05	0.0150192	4.30179	-0.400934	0.351376	0.59094	-0.454228	1.90805	0.00130269	0.057257	2.88516	2.31556	0.000322256	0.0714919	3.4918	1.405	0.106612	1	0.972194	0.910556	0.375865	0.837314	0.424968	NA	NA	NA	NA	NA	NA	NA	NA	NA	NA	NA	NA
FERMT2	0.249304	0.135793	0.495162	0.867122	-0.0665564	0.772595	0.889786	-0.112048	0.315861	0.269363	0.525513	0.569662	1.45444	0.000338143	0.0714919	3.4709	-1.06	0.0561661	1	-1.25053	2.51444	0.000527222	0.577298	3.27801	NA	NA	NA	NA	NA	NA	NA	NA	NA	NA	NA	NA
FAU	0.316036	0.112486	0.461431	0.948903	0.371727	0.182836	0.416866	0.737939	-0.0556916	0.867824	0.937566	-0.0615686	-1.86111	0.000336259	0.0714919	-3.47333	-0.9325	0.180971	1	-0.74239	-0.928611	0.265141	0.81272	-0.576524	NA	NA	NA	NA	NA	NA	NA	NA	NA	NA	NA	NA
ITGA5	0.785961	0.00478305	0.111221	2.3203	-0.496619	0.173691	0.406149	-0.760224	1.28258	0.00727816	0.105614	2.13798	1.16	0.000351325	0.0724671	3.45429	-0.365	0.39787	1	-0.400258	1.525	0.00598767	0.598563	2.22274	0.851111	0.00919266	0.245783	2.03656	-0.4375	0.342623	0.999991	-0.465184	1.28861	0.0257597	0.696741	1.58906
HP1BP3	0.0478704	0.797512	0.934444	0.0982627	-0.378686	0.160756	0.389328	-0.793832	0.426556	0.19549	0.444462	0.708875	1.99	0.000403282	0.0812037	3.39439	1.195	0.117266	1	0.930826	0.795	0.378218	0.837612	0.422258	1.5584	8.1806e-05	0.0271596	4.08722	0.868631	0.0933305	0.999991	1.02998	0.689764	0.259948	0.784176	0.585114
CCDC88A	1.0008	0.00120351	0.0576944	2.91955	0.655631	0.0981117	0.30017	1.00828	0.345167	0.465201	0.69525	0.332359	1.18333	0.00043415	0.0853862	3.36236	-0.3175	0.478811	1	-0.319836	1.50083	0.00884917	0.598563	2.0531	0.577444	0.0138272	0.274277	1.85926	-0.053375	0.871788	0.999991	-0.059589	0.630819	0.121315	0.756304	0.916087
STON1	0.516447	0.109197	0.456288	0.961789	-0.256314	0.563532	0.763409	-0.249082	0.772761	0.163211	0.407074	0.787251	0.947778	0.00045279	0.0870282	3.3441	-0.265	0.462888	1	-0.334524	1.21278	0.00858892	0.598563	2.06606	NA	NA	NA	NA	NA	NA	NA	NA	NA	NA	NA	NA
CYGB	0.867034	0.000627996	0.045224	3.20204	-0.663432	0.041655	0.202047	-1.38033	1.53047	0.000522456	0.042664	3.28195	0.877778	0.000479094	0.0900377	3.31958	-0.26	0.439472	1	-0.357069	1.13778	0.00815906	0.598563	2.08836	0.474444	0.212929	0.553491	0.671765	0.0475	0.932696	0.999991	0.03026	0.426944	0.529273	0.878195	0.27632
MAP1B	0.43482	0.0354427	0.283973	1.45047	-0.115759	0.676653	0.83574	-0.169634	0.55058	0.115285	0.341337	0.938227	1.00111	0.000548952	0.100924	3.26047	-0.63	0.111357	1	-0.953283	1.63111	0.00146499	0.598563	2.83416	0.685629	0.00297604	0.18192	2.52636	-0.331107	0.300009	0.999991	-0.522866	1.01674	0.0120978	0.696741	1.91729
ABCA6	1.00801	0.0356606	0.284715	1.44781	-0.173761	0.787137	0.897921	-0.10395	1.18177	0.143629	0.381028	0.842759	1.94333	0.000578344	0.104065	3.23781	1.6975	0.0311967	1	1.50589	0.245833	0.7861	0.949943	0.104522	NA	NA	NA	NA	NA	NA	NA	NA	NA	NA	NA	NA
CTSG	0.276205	0.607578	0.859357	0.216398	-3.74632	5.8399e-05	0.0439025	-4.23359	4.02253	0.000254899	0.0357264	3.59363	1.93222	0.000609035	0.107304	3.21536	0.215	0.775324	1	0.110517	1.71722	0.0661536	0.795673	1.17945	NA	NA	NA	NA	NA	NA	NA	NA	NA	NA	NA	NA
SOAT1	0.829949	0.00415493	0.104269	2.38144	0.576222	0.129695	0.345428	0.887077	0.253726	0.576788	0.772562	0.238984	2.01556	0.000627662	0.108329	3.20227	0.6025	0.446741	1	0.349944	1.41306	0.143576	0.795673	0.842919	NA	NA	NA	NA	NA	NA	NA	NA	NA	NA	NA	NA
ADAMTS2	0.965196	0.00137588	0.0603108	2.86142	-0.98606	0.0146325	0.13462	-1.83468	1.95126	0.000314918	0.0384177	3.5018	1.01444	0.0006515	0.110195	3.18609	-0.3975	0.322237	1	-0.491825	1.41194	0.00607754	0.598563	2.21627	NA	NA	NA	NA	NA	NA	NA	NA	NA	NA	NA	NA
LRP1	0.935838	0.00757399	0.14142	2.12068	-1.41435	0.0047506	0.0953787	-2.32325	2.35019	0.000327348	0.0390595	3.48499	1.26889	0.000705224	0.111961	3.15167	-0.7925	0.122518	1	-0.9118	2.06139	0.00187479	0.598563	2.72705	0.415926	0.319323	0.6404	0.495769	-0.1375	0.824631	0.999991	-0.0837405	0.553426	0.460291	0.856223	0.336968
TNS1	0.653144	0.0068271	0.13389	2.16576	-0.641681	0.04967	0.219789	-1.30391	1.29482	0.00248991	0.0724245	2.60382	0.921111	0.00068928	0.111961	3.1616	-0.6	0.10743	1	-0.968876	1.52111	0.00158969	0.598563	2.79869	0.536092	0.00513301	0.227515	2.28963	-0.365199	0.176156	0.999991	-0.754103	0.901291	0.00842533	0.683763	2.07441
EVI2B	0.861235	0.022833	0.233964	1.64144	0.132798	0.791591	0.899871	0.101499	0.728437	0.24394	0.498773	0.612717	1.53667	0.000714901	0.111961	3.14575	0.01	0.986882	1	0.00573481	1.52667	0.0445804	0.770304	1.35086	1.01694	0.0109301	0.256011	1.96138	0.476875	0.398292	0.999991	0.399799	0.540069	0.42569	0.849712	0.370907
METTL7B	1.21658	0.00828302	0.147549	2.08181	0.930984	0.129913	0.345597	0.886346	0.285595	0.697039	0.846335	0.156743	1.82111	0.000711811	0.111961	3.14764	1.005	0.170693	1	0.767785	0.816111	0.349971	0.835513	0.455968	NA	NA	NA	NA	NA	NA	NA	NA	NA	NA	NA	NA
TNS2	0.607533	0.0465157	0.322473	1.3324	-1.23904	0.00605438	0.101873	-2.21793	1.84657	0.0012804	0.0571878	2.89265	0.983333	0.000804793	0.117445	3.09432	-0.1275	0.746631	1	-0.126894	1.11083	0.0254549	0.742944	1.59423	1.05259	0.00308845	0.18192	2.51026	-0.0804861	0.868772	0.999991	-0.061094	1.13308	0.0617971	0.746713	1.20903
COL12A1	0.218179	0.480581	0.797636	0.318233	-1.35105	0.00485946	0.0955133	-2.31341	1.56923	0.00706431	0.103813	2.15093	1.64333	0.000805464	0.117445	3.09395	0.2	0.761473	1	0.118346	1.44333	0.076731	0.795673	1.11503	NA	NA	NA	NA	NA	NA	NA	NA	NA	NA	NA	NA
LMOD1	0.787358	0.041826	0.306742	1.37855	-0.703497	0.185437	0.420274	-0.731803	1.49085	0.0274477	0.176509	1.56149	1.60333	0.000778299	0.117445	3.10885	-0.6525	0.312709	1	-0.504859	2.25583	0.00639288	0.598563	2.1943	1.05261	0.015455	0.279074	1.81093	-0.6495	0.295256	0.999991	-0.529801	1.70211	0.0280957	0.696741	1.55136
ABCA1	0.996845	0.0033641	0.0937355	2.47313	0.171759	0.69151	0.844347	0.160201	0.825086	0.129411	0.359409	0.888029	1.6	0.000800862	0.117445	3.09644	0.185	0.772904	1	0.111874	1.415	0.074669	0.795673	1.12686	NA	NA	NA	NA	NA	NA	NA	NA	NA	NA	NA	NA
KIAA1522	-0.579873	0.00458592	0.108962	-2.33857	-0.475338	0.0803253	0.271521	-1.09515	-0.104535	0.744813	0.87489	-0.127953	-1.25222	0.000874473	0.125346	-3.05825	0.14	0.782119	1	0.106727	-1.39222	0.0287959	0.749822	-1.54067	-0.803826	0.00112616	0.131601	-2.9484	0.573668	0.0926493	0.999991	1.03316	-1.37749	0.0017826	0.538418	-2.74895
ANPEP	2.0228	4.6391e-05	0.0150192	4.33357	-0.756899	0.191727	0.427348	-0.717316	2.7797	0.000576084	0.0441655	3.23951	1.39111	0.00099498	0.12559	3.00219	-0.5	0.38344	1	-0.416302	1.89111	0.00965051	0.598563	2.01545	NA	NA	NA	NA	NA	NA	NA	NA	NA	NA	NA	NA
SH3PXD2B	0.610535	0.0030119	0.0887551	2.52116	-0.250968	0.341414	0.582395	-0.466719	0.861503	0.01253	0.129474	1.90205	1.04444	0.000964858	0.12559	3.01554	-0.385	0.370064	1	-0.431723	1.42944	0.00903096	0.598563	2.04427	0.647222	0.00622134	0.227515	2.20612	0.419375	0.208964	0.999991	0.679929	0.227847	0.565162	0.893108	0.247827
UPP1	0.907491	6.00917e-05	0.0161036	4.22119	0.20949	0.424805	0.655848	0.37181	0.698001	0.0379051	0.205585	1.4213	1.84222	0.000921948	0.12559	3.03529	0.5025	0.503689	1	0.297838	1.33972	0.144415	0.795673	0.840387	NA	NA	NA	NA	NA	NA	NA	NA	NA	NA	NA	NA
DLG3	-0.553701	0.0018569	0.0724455	-2.73121	-0.0204903	0.926801	0.967089	-0.0330137	-0.533211	0.061368	0.254292	-1.21206	-1.4	0.000983312	0.12559	-3.00731	0.0625	0.913147	1	0.0394592	-1.4625	0.0412909	0.763287	-1.38415	-1.67667	2.57924e-05	0.0196174	-4.58851	-0.00625	0.989926	0.999991	-0.00439707	-1.67042	0.00887827	0.68986	-2.05167
SHROOM2	-0.651353	0.000686983	0.0475017	-3.16305	-0.282795	0.236398	0.476902	-0.626356	-0.368558	0.208673	0.459789	-0.680534	-0.913333	0.000993101	0.12559	-3.00301	0.145	0.6987	1	0.155709	-1.05833	0.0249262	0.742944	-1.60334	-0.779192	0.000344059	0.0698057	-3.46337	-0.037881	0.894448	0.999991	-0.0484451	-0.741311	0.0385962	0.696741	-1.41346
GBE1	0.118531	0.568568	0.840272	0.245217	0.557819	0.0674211	0.250998	1.1712	-0.439287	0.22877	0.482481	-0.6406	0.778889	0.000955602	0.12559	3.01972	-0.48	0.139121	1	-0.856609	1.25889	0.00256029	0.598563	2.59171	NA	NA	NA	NA	NA	NA	NA	NA	NA	NA	NA	NA
S100A12	NA	NA	NA	NA	NA	NA	NA	NA	NA	NA	NA	NA	4.03778	0.000941216	0.12559	3.02631	4.03	0.0199964	1	1.69905	0.00777778	0.996858	0.999311	0.00136657	NA	NA	NA	NA	NA	NA	NA	NA	NA	NA	NA	NA
TUBA4B	NA	NA	NA	NA	NA	NA	NA	NA	NA	NA	NA	NA	1.05556	0.000930124	0.12559	3.03146	1.13	0.0131328	1	1.88164	-0.0744444	0.885252	0.97258	-0.0529332	NA	NA	NA	NA	NA	NA	NA	NA	NA	NA	NA	NA
KRIT1	-0.275271	0.144519	0.507557	-0.840076	0.177423	0.49738	0.713026	0.303311	-0.452694	0.164884	0.409229	-0.782823	1.21889	0.00113874	0.141622	2.94358	0.2875	0.571204	1	0.243209	0.931389	0.134033	0.795673	0.872787	NA	NA	NA	NA	NA	NA	NA	NA	NA	NA	NA	NA
MNDA	0.773973	0.0179373	0.211865	1.74624	-0.0157617	0.970875	0.986179	-0.0128369	0.789734	0.145438	0.382908	0.837322	2.18	0.00119393	0.144701	2.92302	-0.24	0.792078	1	-0.101232	2.42	0.0340969	0.759697	1.46729	NA	NA	NA	NA	NA	NA	NA	NA	NA	NA	NA	NA
C11orf98	-0.1055	0.615455	0.862629	-0.210804	0.139651	0.638118	0.810317	0.195099	-0.245152	0.501413	0.72063	-0.299804	-1.09889	0.00119772	0.144701	-2.92165	-0.535	0.249564	1	-0.602817	-0.563889	0.311212	0.831023	-0.506944	NA	NA	NA	NA	NA	NA	NA	NA	NA	NA	NA	NA
TUBB2B	1.61765	0.00312416	0.0908731	2.50527	0.19943	0.774211	0.890517	0.111141	1.41822	0.106232	0.327472	0.973743	0.714444	0.00129529	0.149605	2.88763	0.8175	0.0107717	1	1.96772	-0.103056	0.775943	0.947619	-0.11017	NA	NA	NA	NA	NA	NA	NA	NA	NA	NA	NA	NA
CRIP1	-1.02132	0.00202207	0.0738579	-2.6942	-0.833963	0.0549663	0.229922	-1.2599	-0.187361	0.713159	0.855545	-0.146814	-1.74889	0.00128915	0.149605	-2.8897	0.4	0.588125	1	0.23053	-2.14889	0.0210984	0.728283	-1.67575	NA	NA	NA	NA	NA	NA	NA	NA	NA	NA	NA	NA
ERBB4	-0.0532386	0.910653	0.974117	-0.0406469	0.199895	0.765967	0.885828	0.11579	-0.253134	0.758281	0.882372	-0.12017	-1.69333	0.00126197	0.149605	-2.89895	0.4075	0.56804	1	0.245621	-2.10083	0.0197374	0.708	-1.70471	NA	NA	NA	NA	NA	NA	NA	NA	NA	NA	NA	NA
KLF9	0.520197	0.0185607	0.214922	1.73141	0.493026	0.102083	0.305128	0.991049	0.027171	0.939434	0.971245	0.0271339	-1.17333	0.00130906	0.149605	-2.88304	-0.015	0.975804	1	-0.0106374	-1.15833	0.0596791	0.795673	-1.22418	NA	NA	NA	NA	NA	NA	NA	NA	NA	NA	NA	NA
ALPL	1.3224	0.00113099	0.0565886	2.94654	-1.07639	0.0419158	0.202385	-1.37762	2.3988	0.000738787	0.0478942	3.13148	1.34778	0.00139067	0.151735	2.85677	-1.37	0.0227216	1	-1.64356	2.71778	0.000462484	0.577298	3.3349	1.00556	0.061259	0.39057	1.21283	-1.4925	0.0638412	0.999991	-1.1949	2.49806	0.0122356	0.696741	1.91237
TUBB2A	1.08813	0.000101012	0.0206406	3.99563	0.429465	0.197452	0.43343	0.704538	0.658663	0.110362	0.334898	0.957178	0.714444	0.00139729	0.151735	2.85471	0.8125	0.0118108	1	1.92772	-0.0980556	0.788231	0.950319	-0.103346	NA	NA	NA	NA	NA	NA	NA	NA	NA	NA	NA	NA
LSM14B	-0.388917	0.00679719	0.133776	-2.16767	-0.0962023	0.605461	0.791052	-0.217914	-0.292715	0.206628	0.457814	-0.68481	-1.40111	0.00139295	0.151735	-2.85606	0.595	0.321875	1	0.492312	-1.99611	0.00898448	0.598563	-2.04651	-0.436667	0.292807	0.617508	-0.533418	0.3575	0.562804	0.999991	0.249643	-0.794167	0.288658	0.791157	-0.539616
RFX7	-0.0900797	0.611829	0.861638	-0.21337	0.216292	0.391628	0.626764	0.407126	-0.306372	0.32321	0.575045	-0.490515	-0.67	0.00139947	0.151735	-2.85404	0.0625	0.826315	1	0.0828544	-0.7325	0.0398157	0.763287	-1.39995	-0.0383333	0.893611	0.957037	-0.0488513	0.62125	0.156804	0.999991	0.804644	-0.659583	0.209013	0.765595	-0.679827
TFAP2A	-0.510473	0.0101492	0.16338	-1.99357	-0.56402	0.038648	0.195174	-1.41287	0.0535473	0.865933	0.936638	0.0625158	-1.08556	0.0014303	0.153115	-2.84457	0.1675	0.717475	1	0.144193	-1.25306	0.0310537	0.757338	-1.50789	-0.309259	0.407439	0.705197	-0.389938	0.524167	0.350163	0.999991	0.45573	-0.833426	0.219444	0.765595	-0.658675
FAM84B	-0.48259	0.00219725	0.0753008	-2.65812	0.147103	0.461205	0.685704	0.336106	-0.629693	0.0158027	0.142872	-1.80127	-1.20889	0.00146925	0.1538	-2.8329	0.63	0.228888	1	0.640378	-1.83889	0.00590895	0.598563	-2.22849	-0.759259	0.0053127	0.227515	-2.27468	0.075	0.842414	0.999991	0.0744746	-0.834259	0.0747079	0.746713	-1.12663
FLNA	0.251721	0.367814	0.727776	0.434372	-0.98342	0.0188825	0.149499	-1.72394	1.23514	0.0163865	0.144327	1.78551	0.922222	0.00147307	0.1538	2.83178	-0.51	0.202555	1	-0.693456	1.43222	0.00507797	0.598563	2.29431	0.544094	0.02667	0.30866	1.57398	-0.250746	0.476251	0.999991	-0.322164	0.79484	0.0679235	0.746713	1.16798
TLN2	0.373456	0.0302629	0.265991	1.51909	-0.793423	0.00216597	0.0788013	-2.66435	1.16688	0.000405622	0.042664	3.39188	1.15333	0.00153664	0.15657	2.81343	-1.1275	0.0295358	1	-1.52965	2.28083	0.000632409	0.577298	3.199	1.04944	0.00197431	0.163868	2.70458	-0.91375	0.0558804	0.999991	-1.25274	1.96319	0.00142343	0.534039	2.84666
TPRN	-0.651627	0.0386995	0.296587	-1.41229	-0.691411	0.112924	0.321151	-0.947214	0.0397838	0.938802	0.970874	0.0274259	-1.25889	0.00152854	0.15657	-2.81572	0.0575	0.91516	1	0.0385031	-1.31639	0.0504845	0.791532	-1.29684	-0.831852	0.00713427	0.227515	-2.14665	0.0975	0.820896	0.999991	0.085712	-0.929352	0.0815268	0.746713	-1.0887
DEFA4	NA	NA	NA	NA	NA	NA	NA	NA	NA	NA	NA	NA	2.81444	0.00160121	0.161208	2.79555	2.99	0.0193929	1	1.71236	-0.175556	0.904144	0.976499	-0.0437622	NA	NA	NA	NA	NA	NA	NA	NA	NA	NA	NA	NA
CASTOR2	0.206597	0.269766	0.650995	0.569013	-1.13648	0.000239287	0.0526362	-3.62108	1.34307	0.000347002	0.0405174	3.45967	0.782222	0.0019428	0.162676	2.71157	-0.3425	0.32495	1	-0.488183	1.12472	0.0107993	0.600856	1.9666	NA	NA	NA	NA	NA	NA	NA	NA	NA	NA	NA	NA
ALDH3B1	0.567322	0.00358429	0.0965882	2.4456	-0.405154	0.112976	0.321192	-0.947013	0.972477	0.00387931	0.0838825	2.41124	1.14556	0.00173899	0.162676	2.7597	0.335	0.503153	1	0.2983	0.810556	0.183233	0.797945	0.736995	NA	NA	NA	NA	NA	NA	NA	NA	NA	NA	NA	NA
GORAB	-0.164411	0.33906	0.70971	-0.469724	0.741895	0.0051209	0.0959035	2.29065	-0.906306	0.00521652	0.0911052	-2.28262	-0.894444	0.00190844	0.162676	-2.71932	0.2025	0.607651	1	0.216346	-1.09694	0.0268879	0.742944	-1.57044	NA	NA	NA	NA	NA	NA	NA	NA	NA	NA	NA	NA
SLC16A3	0.818899	0.00304119	0.0889345	2.51696	-0.296908	0.400748	0.634399	-0.397129	1.11581	0.015531	0.141756	1.8088	2.06333	0.00182873	0.162676	2.73785	0.3	0.739832	1	0.130867	1.76333	0.112554	0.795673	0.948638	0.96	0.0061574	0.227515	2.2106	0.2675	0.583367	0.999991	0.234058	0.6925	0.242546	0.768903	0.615207
PEAK1	0.298861	0.21672	0.599446	0.664101	-0.641167	0.0668866	0.249497	-1.17466	0.940029	0.0308871	0.186606	1.51022	0.671111	0.0019299	0.162676	2.71447	-0.96	0.00289113	1	-2.53893	1.63111	8.26239e-05	0.445995	4.08289	0.21291	0.219978	0.558457	0.65762	-0.670903	0.0139381	0.999991	-1.8558	0.883812	0.00769024	0.655689	2.11406
MAP7D3	0.772991	0.000106589	0.0213117	3.97229	0.169089	0.471005	0.693706	0.326974	0.603902	0.0440868	0.218788	1.35569	0.964444	0.00173849	0.162676	2.75983	0.4175	0.324047	1	0.489391	0.546944	0.283224	0.820859	0.54787	0.515278	0.0246182	0.303735	1.60874	0.473125	0.155799	0.999991	0.807436	0.0421528	0.914493	0.979904	0.0388198
TUBB	0.897879	4.07626e-06	0.00512573	5.38974	0.490832	0.0270772	0.169815	1.5674	0.407047	0.122669	0.351023	0.911266	0.683333	0.00193094	0.162676	2.71423	0.855	0.00796429	1	2.09885	-0.171667	0.635798	0.911509	-0.196681	0.438889	0.156767	0.493061	0.804744	-0.155	0.733978	0.999991	-0.134317	0.593889	0.28365	0.791157	0.547218
ANTXR2	0.672935	0.00129056	0.0594277	2.88922	0.237481	0.365502	0.604132	0.43711	0.435453	0.180596	0.427165	0.743291	1.12889	0.00169494	0.162676	2.77085	-0.3225	0.51178	1	-0.290916	1.45139	0.0193306	0.698628	1.71375	NA	NA	NA	NA	NA	NA	NA	NA	NA	NA	NA	NA
CPM	1.74261	0.000464209	0.0416946	3.33329	0.74884	0.22278	0.461656	0.652124	0.99377	0.187822	0.435259	0.726254	1.79	0.00165924	0.162676	2.78009	1.5675	0.0510537	1	1.29197	0.2225	0.811155	0.954047	0.0908962	NA	NA	NA	NA	NA	NA	NA	NA	NA	NA	NA	NA
BAIAP2L1	-0.631227	0.00112199	0.0565886	-2.95001	-0.269231	0.268905	0.513407	-0.570401	-0.361996	0.226209	0.479132	-0.64549	-1.34556	0.00187209	0.162676	-2.72767	0.67	0.262164	1	0.581427	-2.01556	0.00798093	0.598563	-2.09795	-0.515377	0.0149326	0.279074	-1.82586	0.281205	0.35101	0.999991	0.454681	-0.796582	0.0341519	0.696741	-1.46659
TUBB3	0.673626	0.115538	0.464545	0.937274	-0.0469619	0.936286	0.970941	-0.0285913	0.720588	0.322259	0.574318	0.491795	0.727778	0.0018067	0.162676	2.74311	0.775	0.0206877	1	1.68429	-0.0472222	0.90172	0.975884	-0.0449281	NA	NA	NA	NA	NA	NA	NA	NA	NA	NA	NA	NA
NUSAP1	-0.118325	0.721019	0.909087	-0.142053	0.439869	0.352178	0.591691	0.453237	-0.558194	0.335414	0.586356	-0.474418	1.50889	0.00168888	0.162676	2.7724	0.895	0.178696	1	0.747886	0.613889	0.437488	0.854058	0.359033	NA	NA	NA	NA	NA	NA	NA	NA	NA	NA	NA	NA
PLS3	0.290659	0.123447	0.478308	0.90852	0.534349	0.0492852	0.219048	1.30728	-0.24369	0.44602	0.680012	-0.350646	0.806667	0.0017946	0.162676	2.74603	-0.345	0.331839	1	-0.479073	1.15167	0.010667	0.598563	1.97196	0.712222	0.0060547	0.227515	2.21791	-0.0572917	0.873633	0.999991	-0.0586712	0.769514	0.0845346	0.746713	1.07297
PICALM	0.194976	0.157698	0.527823	0.802174	0.337793	0.0870427	0.282023	1.06027	-0.142818	0.542274	0.750396	-0.265781	1.20667	0.001816	0.162676	2.74088	-0.52	0.328531	1	-0.483424	1.72667	0.0105834	0.598563	1.97538	-0.181111	0.667895	0.86008	-0.175292	0.12875	0.838645	0.999991	0.0764219	-0.309861	0.683827	0.925495	-0.165053
N4BP3	-0.721205	0.00321325	0.0919033	-2.49306	-0.877382	0.00938073	0.116182	-2.02776	0.156176	0.682193	0.838128	0.166093	-1.54	0.00190236	0.162676	-2.72071	0.4825	0.477998	1	0.320574	-2.0225	0.0184601	0.684768	-1.73377	NA	NA	NA	NA	NA	NA	NA	NA	NA	NA	NA	NA
TUBB8	-0.389902	0.3728	0.731001	-0.428524	-0.224894	0.714063	0.857516	-0.146264	-0.165008	0.826081	0.91604	-0.0829776	0.683333	0.00163862	0.162676	2.78552	0.8875	0.00533801	1	2.27262	-0.204167	0.566521	0.891062	-0.246784	NA	NA	NA	NA	NA	NA	NA	NA	NA	NA	NA	NA
ZNF512B	-0.288559	0.0651508	0.371422	-1.18608	-0.279663	0.196712	0.432677	-0.706168	-0.00889613	0.972708	0.988956	-0.0120173	1.40111	0.00184448	0.162676	2.73413	1.6775	0.0103239	1	1.98616	-0.276389	0.708106	0.93133	-0.149902	NA	NA	NA	NA	NA	NA	NA	NA	NA	NA	NA	NA
ERBB2	-0.708607	0.0729744	0.390223	-1.13683	-0.389709	0.471199	0.693748	-0.326796	-0.318898	0.629044	0.804122	-0.201319	-1.62778	0.00197811	0.164009	-2.70375	0.3425	0.634506	1	0.197564	-1.97028	0.0293614	0.749822	-1.53222	-1.74248	1.40988e-05	0.017163	-4.85082	-0.074528	0.879647	0.999991	-0.0556914	-1.66795	0.00861611	0.684044	-2.06469
CASP6	-0.35936	0.0420034	0.307303	-1.37672	0.310781	0.1998	0.435855	0.699405	-0.670141	0.0297489	0.184147	-1.52653	-0.931111	0.00202798	0.165132	-2.69294	0.1225	0.76645	1	0.115516	-1.05361	0.0410381	0.763287	-1.38681	NA	NA	NA	NA	NA	NA	NA	NA	NA	NA	NA	NA
ACSL4	0.629589	0.0172752	0.206734	1.76258	0.317954	0.366747	0.605088	0.435634	0.311636	0.468549	0.697854	0.329245	1.17	0.00203071	0.165132	2.69235	-0.535	0.30643	1	-0.513669	1.705	0.010211	0.598563	1.99093	NA	NA	NA	NA	NA	NA	NA	NA	NA	NA	NA	NA
STAU1	-0.176368	0.140646	0.502106	-0.851872	0.0388342	0.813936	0.909958	0.0894098	-0.215203	0.293032	0.548603	-0.533084	-1.39667	0.00209368	0.168631	-2.67909	0.0925	0.881501	1	0.0547773	-1.48917	0.0540028	0.795673	-1.26758	-1.33204	0.00256141	0.171378	-2.59152	0.497917	0.411702	0.999991	0.385417	-1.82995	0.0171529	0.696741	-1.76566
IRX1	1.3343	0.0462371	0.321633	1.33501	-0.694242	0.444643	0.672372	-0.351989	2.02854	0.0770675	0.28349	1.11313	-1.18778	0.00217571	0.173585	-2.6624	0.4025	0.450036	1	0.346752	-1.59028	0.0180464	0.684768	-1.74361	NA	NA	NA	NA	NA	NA	NA	NA	NA	NA	NA	NA
FHDC1	-0.58083	0.00110438	0.0565886	-2.95688	-0.377871	0.0972836	0.299248	-1.01196	-0.202959	0.455171	0.686366	-0.341825	-1.40333	0.00227796	0.178377	-2.64245	0.1575	0.802558	1	0.0955233	-1.56083	0.0470564	0.786038	-1.32738	NA	NA	NA	NA	NA	NA	NA	NA	NA	NA	NA	NA
GSDME	NA	NA	NA	NA	NA	NA	NA	NA	NA	NA	NA	NA	0.788889	0.00226266	0.178377	2.64538	-0.0475	0.893237	1	-0.0490332	0.836389	0.0574645	0.795673	1.2406	NA	NA	NA	NA	NA	NA	NA	NA	NA	NA	NA	NA
ARRB2	0.920936	0.00090804	0.0528247	3.0419	-0.0111408	0.974017	0.987371	-0.0114333	0.932077	0.0350761	0.198574	1.45499	0.896667	0.00241062	0.187033	2.61787	0.08	0.843432	1	0.0739499	0.816667	0.101943	0.795673	0.991644	NA	NA	NA	NA	NA	NA	NA	NA	NA	NA	NA	NA
CDA	0.514114	0.0778769	0.399202	1.10859	0.303878	0.447251	0.674464	0.349448	0.210237	0.666213	0.827929	0.176387	1.84556	0.00250115	0.192293	2.60186	1.5825	0.0671839	1	1.17273	0.263056	0.793845	0.951145	0.100264	NA	NA	NA	NA	NA	NA	NA	NA	NA	NA	NA	NA
TTC9	-0.537809	0.00505715	0.113869	-2.29609	-0.251052	0.313734	0.556249	-0.503438	-0.286757	0.3467	0.595767	-0.460046	-1.13556	0.00256963	0.194008	-2.59013	0.83	0.116882	1	0.932252	-1.96556	0.00358567	0.598563	-2.44543	NA	NA	NA	NA	NA	NA	NA	NA	NA	NA	NA	NA
PTPRG	0.417854	0.205153	0.58487	0.687921	-0.00352715	0.993848	0.997387	-0.00268013	0.421381	0.455	0.686342	0.341989	0.92	0.00255489	0.194008	2.59263	0.0025	0.995232	1	0.00207588	0.9175	0.0766257	0.795673	1.11563	NA	NA	NA	NA	NA	NA	NA	NA	NA	NA	NA	NA
MDK	-0.320512	0.32487	0.698274	-0.48829	-0.402025	0.381389	0.617779	-0.418632	0.0815133	0.883748	0.945645	0.0536717	-2.29778	0.00259228	0.194008	-2.58632	0.18	0.863483	1	0.0637462	-2.47778	0.0571432	0.795673	-1.24304	NA	NA	NA	NA	NA	NA	NA	NA	NA	NA	NA	NA
SIGLEC5	1.29938	0.000534277	0.0432167	3.27223	-0.26337	0.565362	0.764638	-0.247673	1.56275	0.00998048	0.11908	2.00085	1.34222	0.00273933	0.196882	2.56236	1.455	0.0243931	1	1.61273	-0.112778	0.878833	0.970682	-0.0560936	NA	NA	NA	NA	NA	NA	NA	NA	NA	NA	NA	NA
XPC	0.338825	0.0373215	0.292118	1.42804	-0.28888	0.194659	0.430984	-0.710725	0.627705	0.0269811	0.175901	1.56894	0.98	0.00282674	0.196882	2.54871	0.5875	0.199777	1	0.699455	0.3925	0.471219	0.866259	0.326778	1.50593	0.000189922	0.0495425	3.72143	-0.0233333	0.964353	0.999991	-0.0157638	1.52926	0.0210615	0.696741	1.67651
CCDC186	-0.280321	0.254083	0.63509	-0.595025	0.679116	0.0575275	0.233649	1.24012	-0.959437	0.0306153	0.186087	-1.51406	-0.81	0.00280016	0.196882	-2.55282	0.1125	0.762921	1	0.11752	-0.9225	0.0473055	0.786038	-1.32509	-0.32537	0.243953	0.580653	-0.612694	-0.296667	0.474979	0.999991	-0.323326	-0.0287037	0.9539	0.990336	-0.020497
PIP4K2C	-0.397146	0.00410426	0.103858	-2.38677	-0.108809	0.539896	0.746042	-0.26769	-0.288337	0.191848	0.439851	-0.717043	-0.876667	0.0028402	0.196882	-2.54665	0.51	0.213523	1	0.670555	-1.38667	0.00767749	0.598563	-2.11478	NA	NA	NA	NA	NA	NA	NA	NA	NA	NA	NA	NA
TUBB4B	0.51452	0.0129311	0.181829	1.88836	0.130971	0.63026	0.805295	0.20048	0.383549	0.255806	0.511518	0.592089	0.65	0.00273173	0.196882	2.56356	0.8525	0.00761258	1	2.11847	-0.2025	0.573132	0.891062	-0.241745	NA	NA	NA	NA	NA	NA	NA	NA	NA	NA	NA	NA
PLA2G4A	0.728881	0.00210074	0.0749798	2.67763	0.396568	0.19223	0.428001	0.716179	0.332313	0.367137	0.612887	0.435172	0.845556	0.00276421	0.196882	2.55843	0.16	0.68085	1	0.166949	0.685556	0.149886	0.795673	0.824238	0.680741	0.04145	0.349751	1.38248	-0.572083	0.239757	0.999991	-0.620228	1.25282	0.0377049	0.696741	1.4236
LIPA	0.642605	0.0262764	0.249537	1.58043	0.294166	0.447978	0.674988	0.348743	0.348439	0.462839	0.693177	0.33457	1.17778	0.00279358	0.196882	2.55384	-0.06	0.911746	1	-0.0401261	1.23778	0.065559	0.795673	1.18337	NA	NA	NA	NA	NA	NA	NA	NA	NA	NA	NA	NA
ZNF609	-0.253767	0.133148	0.491088	-0.875666	-0.10309	0.658271	0.824152	-0.181595	-0.150677	0.597974	0.785895	-0.223318	-0.934444	0.00267656	0.196882	-2.57242	0.235	0.583435	1	0.234007	-1.16944	0.0296163	0.749822	-1.52847	-0.670515	0.00728894	0.227515	-2.13734	0.1885	0.589173	0.999991	0.229757	-0.859015	0.0484086	0.723981	-1.31508
TUBB4A	NA	NA	NA	NA	NA	NA	NA	NA	NA	NA	NA	NA	0.646667	0.00275007	0.196882	2.56066	0.8425	0.00801645	1	2.09602	-0.195833	0.584134	0.894852	-0.233488	NA	NA	NA	NA	NA	NA	NA	NA	NA	NA	NA	NA
TLN1	0.546348	0.0747733	0.393771	1.12625	-0.813681	0.0616075	0.240355	-1.21037	1.36003	0.0135374	0.134143	1.86846	0.975556	0.00288651	0.198465	2.53963	-0.51	0.263219	1	-0.579683	1.48556	0.0100594	0.598563	1.99743	0.717565	0.00989918	0.247615	2.0044	-0.245653	0.530099	0.999991	-0.275643	0.963218	0.048122	0.723216	1.31766
SIAH2	-0.171202	0.356837	0.720684	-0.44753	0.124296	0.63366	0.80801	0.198144	-0.295498	0.358482	0.60532	-0.445533	-1.01444	0.00294848	0.201091	-2.5304	-0.49	0.301389	1	-0.520873	-0.524444	0.356393	0.83564	-0.448071	NA	NA	NA	NA	NA	NA	NA	NA	NA	NA	NA	NA
TMEM119	1.32421	0.00125025	0.058561	2.903	-0.542743	0.293103	0.536234	-0.53298	1.86696	0.00635178	0.0990741	2.1971	1.21222	0.00299582	0.202685	2.52348	-0.87	0.12986	1	-0.886524	2.08222	0.00439908	0.598563	2.35664	NA	NA	NA	NA	NA	NA	NA	NA	NA	NA	NA	NA
PNMT	-1.32653	0.104737	0.448319	-0.979901	1.56202	0.17269	0.404842	0.762733	-2.88855	0.0449703	0.220363	-1.34707	-3.39333	0.0030453	0.204397	-2.51637	2.0425	0.201966	1	0.694723	-5.43583	0.00744867	0.598563	-2.12792	NA	NA	NA	NA	NA	NA	NA	NA	NA	NA	NA	NA
ACTN1	0.390086	0.0799744	0.403251	1.09705	-0.628323	0.0484066	0.217391	-1.3151	1.01841	0.0113633	0.124536	1.94449	0.920556	0.00307783	0.204955	2.51175	-0.4	0.354358	1	-0.450558	1.32056	0.015368	0.653103	1.81338	NA	NA	NA	NA	NA	NA	NA	NA	NA	NA	NA	NA
FGR	1.36986	0.00131796	0.0598465	2.8801	0.102197	0.847194	0.928046	0.0720171	1.26766	0.061349	0.254278	1.21219	1.42111	0.0031811	0.206943	2.49742	0.2775	0.676295	1	0.169864	1.14361	0.159417	0.795673	0.797466	NA	NA	NA	NA	NA	NA	NA	NA	NA	NA	NA	NA
NCF2	1.29532	0.00102737	0.0550637	2.98827	0.275191	0.573883	0.770262	0.241177	1.02012	0.0983782	0.316659	1.0071	1.62556	0.00317723	0.206943	2.49795	0.465	0.541482	1	0.266416	1.16056	0.210051	0.805672	0.677675	NA	NA	NA	NA	NA	NA	NA	NA	NA	NA	NA	NA
ZBTB20	0.375537	0.318688	0.693819	0.496634	0.205234	0.697067	0.847986	0.156726	0.170303	0.791773	0.89758	0.101399	1.01111	0.00316624	0.206943	2.49946	-0.1375	0.771044	1	-0.112921	1.14861	0.0509825	0.791532	1.29258	0.862222	0.185304	0.524808	0.732116	-0.62375	0.517241	0.999991	-0.286307	1.48597	0.204728	0.765595	0.688822
COPZ2	0.709539	0.031699	0.27019	1.49895	-0.774147	0.0903556	0.288072	-1.04404	1.48369	0.0112398	0.124472	1.94924	0.985556	0.00330564	0.212476	2.48074	-1.11	0.0224681	1	-1.64843	2.09556	0.00075089	0.577298	3.12442	NA	NA	NA	NA	NA	NA	NA	NA	NA	NA	NA	NA
EML1	0.129268	0.595074	0.852931	0.225429	-0.315688	0.361896	0.600535	-0.441417	0.444955	0.295581	0.550639	0.529324	1.30333	0.00331641	0.212476	2.47933	-1.09	0.0834116	1	-1.07877	2.39333	0.00285295	0.598563	2.54471	1.64667	0.000389147	0.0747982	3.40989	-0.96125	0.123768	0.999991	-0.907391	2.60792	0.00138566	0.534039	2.85834
ITGAM	0.911571	0.0104592	0.164976	1.9805	-0.350549	0.453431	0.679656	-0.343489	1.26212	0.0355389	0.199709	1.4493	1.35778	0.0033451	0.212703	2.47559	0.31	0.627766	1	0.202202	1.04778	0.179214	0.795673	0.746628	NA	NA	NA	NA	NA	NA	NA	NA	NA	NA	NA	NA
MELK	-0.0803905	0.808617	0.938021	-0.0922573	0.335259	0.477438	0.699156	0.321083	-0.41565	0.472112	0.70048	-0.325955	0.867778	0.00337511	0.21301	2.47171	-0.0025	0.995116	1	-0.00212619	0.870278	0.0848424	0.795673	1.07139	0.381111	0.332082	0.650275	0.478755	0.514167	0.382151	0.999991	0.417765	-0.133056	0.84965	0.96936	-0.07076
EEPD1	0.929523	0.000487584	0.0419502	3.31195	-0.162826	0.615792	0.797082	-0.210566	1.09235	0.0109034	0.12364	1.96244	0.642222	0.00344855	0.214364	2.46236	0.305	0.318831	1	0.496439	0.337222	0.358419	0.83564	0.445609	0.994167	5.2658e-05	0.0240384	4.27854	0.3575	0.255185	0.999991	0.593145	0.636667	0.0967017	0.746713	1.01457
NCKAP1L	0.964321	0.00779101	0.143262	2.10841	-0.451147	0.341926	0.582824	-0.466068	1.41547	0.021122	0.158712	1.67527	1.38444	0.00347261	0.214364	2.45934	-0.185	0.777263	1	-0.109432	1.56944	0.0538768	0.795673	1.2686	NA	NA	NA	NA	NA	NA	NA	NA	NA	NA	NA	NA
SAA1	2.31298	1.94923e-06	0.0031864	5.71014	1.12066	0.0376602	0.193225	1.42412	1.19231	0.0676061	0.264518	1.17001	1.59444	0.00345076	0.214364	2.46209	-0.5275	0.485053	1	-0.314211	2.12194	0.0253143	0.742944	1.59663	NA	NA	NA	NA	NA	NA	NA	NA	NA	NA	NA	NA
PARVA	0.347158	0.0561231	0.348808	1.25086	-0.322254	0.198863	0.434949	-0.701447	0.669412	0.0352165	0.198717	1.45325	0.987778	0.00354056	0.215204	2.45093	-0.6025	0.204572	1	-0.689154	1.59028	0.00819348	0.598563	2.08653	1.02722	0.0103915	0.252689	1.98332	-0.4575	0.418636	0.999991	-0.378164	1.48472	0.0356188	0.696741	1.44832
FAM213B	-0.639737	0.00865843	0.151379	-2.06256	-0.234804	0.461179	0.685704	-0.33613	-0.404933	0.302476	0.556008	-0.519309	-0.932222	0.00356256	0.215204	-2.44824	0.6325	0.159976	1	0.795945	-1.56472	0.00613846	0.598563	-2.21194	NA	NA	NA	NA	NA	NA	NA	NA	NA	NA	NA	NA
FKBP4	-0.542954	0.0117431	0.174029	-1.93022	-0.602769	0.0419923	0.202492	-1.37683	0.0598153	0.862459	0.934967	0.0642615	-1.07333	0.00356158	0.215204	-2.44836	0.0175	0.972551	1	0.0120876	-1.09083	0.0829134	0.795673	-1.08138	NA	NA	NA	NA	NA	NA	NA	NA	NA	NA	NA	NA
SYAP1	-0.393492	0.0236426	0.237545	-1.6263	0.467381	0.053178	0.226558	1.27427	-0.860873	0.00563712	0.0940646	-2.24894	-1.16556	0.00360078	0.21597	-2.4436	0.485	0.383632	1	0.416085	-1.65056	0.0185422	0.684768	-1.73184	-0.946667	0.00178305	0.151435	-2.74884	0.516667	0.215218	0.999991	0.667122	-1.46333	0.00607642	0.655689	-2.21635
PDGFRB	0.897735	0.00283761	0.0865417	2.54705	-1.14515	0.00612879	0.102128	-2.21263	2.04289	0.000225993	0.0342066	3.6459	0.984444	0.00375241	0.221548	2.42569	-0.5675	0.232847	1	-0.63293	1.55194	0.00990455	0.598563	2.00417	NA	NA	NA	NA	NA	NA	NA	NA	NA	NA	NA	NA
KCMF1	-0.298486	0.0368434	0.289781	-1.43364	0.432839	0.0327487	0.181296	1.48481	-0.731325	0.00477298	0.0882623	-2.32121	-0.878889	0.00379856	0.221548	-2.42038	0.0275	0.947777	1	0.0232938	-0.906389	0.0810282	0.795673	-1.09136	-0.495741	0.110589	0.438036	-0.95629	-0.33625	0.461455	0.999991	-0.335871	-0.159491	0.770285	0.945572	-0.113349
AIFM2	0.104633	0.579363	0.845158	0.237049	-0.255866	0.3413	0.582315	-0.466863	0.360499	0.275296	0.53138	0.560201	0.973333	0.00378519	0.221548	2.42191	-0.855	0.0743447	1	-1.12875	1.82833	0.00271087	0.598563	2.56689	NA	NA	NA	NA	NA	NA	NA	NA	NA	NA	NA	NA
BSN	-0.0390058	0.905118	0.971746	-0.0432948	-0.449878	0.33629	0.578118	-0.473287	0.410872	0.471201	0.699865	0.326794	1.75444	0.00373444	0.221548	2.42777	2.4625	0.00617998	1	2.20901	-0.708056	0.483184	0.866539	-0.315888	NA	NA	NA	NA	NA	NA	NA	NA	NA	NA	NA	NA
DLGAP4	-0.263022	0.0959354	0.431788	-1.01802	-0.585083	0.0121795	0.124714	-1.91437	0.32206	0.231548	0.485414	0.635359	-0.95	0.00391035	0.226506	-2.40778	0.2425	0.595192	1	0.225343	-1.1925	0.0366532	0.763287	-1.43589	-0.546963	0.0176236	0.290178	-1.7539	0.363125	0.271597	0.999991	0.566075	-0.910088	0.0272481	0.696741	-1.56466
DAPK1	0.231209	0.346788	0.714693	0.459936	0.0858979	0.802877	0.905445	0.095351	0.145311	0.730425	0.866506	0.136424	1.03444	0.00394428	0.226917	2.40403	-0.0025	0.99598	1	-0.00174944	1.03694	0.0907302	0.795673	1.04225	NA	NA	NA	NA	NA	NA	NA	NA	NA	NA	NA	NA
SERPINB8	0.65573	0.000856292	0.0514625	3.06738	0.377054	0.129701	0.345428	0.887056	0.278676	0.352141	0.599881	0.453283	1.01889	0.00399544	0.228307	2.39844	0.405	0.411076	1	0.386078	0.613889	0.301687	0.82168	0.520443	NA	NA	NA	NA	NA	NA	NA	NA	NA	NA	NA	NA
C5AR1	1.2523	0.000241401	0.0303552	3.61726	0.236859	0.561938	0.762622	0.250312	1.01544	0.0516205	0.234075	1.28718	1.99444	0.00405047	0.229898	2.39249	1.1775	0.226441	1	0.645046	0.816944	0.480951	0.866539	0.317899	1.51907	0.0218952	0.297359	1.65965	-0.0879167	0.925617	0.999991	-0.0335687	1.60699	0.163863	0.763719	0.78552
SFRP4	-0.373332	0.286653	0.666526	-0.542644	-1.90461	0.000733381	0.0686811	-3.13467	1.53128	0.0170677	0.146801	1.76783	-2.31222	0.00410073	0.231199	-2.38714	-2.2475	0.0518887	1	-1.28493	-0.0647222	0.961466	0.991137	-0.017066	NA	NA	NA	NA	NA	NA	NA	NA	NA	NA	NA	NA
REST	-0.104994	0.527045	0.820221	-0.278153	0.356243	0.137619	0.357018	0.861321	-0.461237	0.117613	0.344679	-0.929544	-0.956667	0.00422008	0.231775	-2.37468	-0.625	0.184309	1	-0.734454	-0.331667	0.552383	0.890917	-0.25776	0.00666667	0.97211	0.989317	0.0122845	-0.23	0.424306	0.999991	-0.372321	0.236667	0.493204	0.864074	0.306973
B4GALT3	-0.460226	0.0267886	0.250522	-1.57205	0.0160682	0.953708	0.978198	0.0205844	-0.476294	0.16964	0.415696	-0.770471	-0.97	0.0042153	0.231775	-2.37517	0.2325	0.621084	1	0.20685	-1.2025	0.040617	0.763287	-1.39129	NA	NA	NA	NA	NA	NA	NA	NA	NA	NA	NA	NA
SHC1	0.11458	0.600185	0.856053	0.221715	-0.412431	0.189874	0.425305	-0.721534	0.527011	0.172147	0.419075	0.764101	-0.68	0.00415356	0.231775	-2.38158	-0.0775	0.813621	1	-0.0895781	-0.6025	0.135263	0.795673	-0.868821	-1.16519	0.000327789	0.0698057	-3.48441	0.239583	0.574111	0.999991	0.241004	-1.40477	0.0101699	0.696741	-1.99268
FERMT1	-0.123008	0.805618	0.937504	-0.0938706	0.179897	0.799133	0.903543	0.0973809	-0.302905	0.726639	0.86406	-0.138681	1.05889	0.00427364	0.231775	2.3692	-0.765	0.144157	1	-0.841164	1.82389	0.00601618	0.598563	2.22068	NA	NA	NA	NA	NA	NA	NA	NA	NA	NA	NA	NA
WDR46	-0.0605593	0.67976	0.892987	-0.167645	-0.137072	0.510168	0.722804	-0.292287	0.0765123	0.763114	0.884367	0.117411	1.13	0.00427538	0.231775	2.36903	0.8975	0.109831	1	0.959274	0.2325	0.724225	0.934901	0.140126	NA	NA	NA	NA	NA	NA	NA	NA	NA	NA	NA	NA
RABL6	-0.40645	0.072295	0.388877	-1.14089	-0.318259	0.306783	0.548985	-0.513169	-0.0881915	0.814979	0.909527	-0.0888536	-0.782222	0.00425094	0.231775	-2.37152	0.045	0.905479	1	0.0431216	-0.827222	0.0779065	0.795673	-1.10843	-0.5435	0.0203691	0.295869	-1.69103	0.128083	0.700625	0.999991	0.154515	-0.671583	0.10207	0.746713	-0.991104
SRP19	-0.226218	0.126357	0.482493	-0.898401	0.577947	0.00900722	0.11464	2.04541	-0.804165	0.00365529	0.0822671	-2.43708	-1.235	0.00447794	0.240979	-2.34892	-0.2525	0.675487	1	-0.170383	-0.9825	0.182012	0.797945	-0.7399	NA	NA	NA	NA	NA	NA	NA	NA	NA	NA	NA	NA
TACC2	-0.348015	0.0791702	0.402299	-1.10144	-0.627646	0.0284087	0.172574	-1.54655	0.279632	0.401844	0.642393	0.395943	-0.867778	0.00450216	0.240979	-2.34658	0.505	0.239205	1	0.621229	-1.37278	0.011275	0.619176	-1.94788	-0.897457	0.00400719	0.206116	-2.39716	0.214675	0.617881	0.999991	0.209095	-1.11213	0.0390547	0.696741	-1.40833
ALDH1L1	1.80766	0.000757842	0.0492332	3.12042	-0.0623948	0.924499	0.966044	-0.0340934	1.87005	0.0287174	0.180941	1.54185	1.25556	0.00453387	0.241151	2.34353	-1.0075	0.109098	1	-0.962185	2.26306	0.00454047	0.598563	2.3429	NA	NA	NA	NA	NA	NA	NA	NA	NA	NA	NA	NA
MMP19	1.90443	3.60747e-05	0.0140408	4.4428	-0.492872	0.351744	0.591377	-0.453774	2.3973	0.00107959	0.0527132	2.96674	1.18889	0.00456719	0.241404	2.34035	0.6	0.306721	1	0.513257	0.588889	0.402328	0.843092	0.395419	NA	NA	NA	NA	NA	NA	NA	NA	NA	NA	NA	NA
ME3	0.543306	0.0902242	0.421278	1.04468	-0.791669	0.08149	0.273975	-1.0889	1.33497	0.0198843	0.155197	1.70149	1.15444	0.00479906	0.243381	2.31884	-0.9725	0.0955372	1	-1.01983	2.12694	0.0040602	0.598563	2.39145	NA	NA	NA	NA	NA	NA	NA	NA	NA	NA	NA	NA
POLB	-0.300185	0.12054	0.473557	-0.918868	0.41518	0.128467	0.34365	0.89121	-0.715364	0.0370125	0.203317	-1.43165	-1.01222	0.00480603	0.243381	-2.31821	0.53	0.29246	1	0.533933	-1.54222	0.0150168	0.653103	-1.82342	NA	NA	NA	NA	NA	NA	NA	NA	NA	NA	NA	NA
HMGB3	-0.656936	0.012043	0.175676	-1.91926	0.207122	0.546942	0.750765	0.262059	-0.864057	0.0493241	0.22965	-1.30694	-1.37556	0.00470777	0.243381	-2.32718	0.315	0.641474	1	0.192821	-1.69056	0.0450489	0.771592	-1.34632	NA	NA	NA	NA	NA	NA	NA	NA	NA	NA	NA	NA
NRBP2	0.0770654	0.753525	0.919725	0.122902	-0.772183	0.034915	0.187133	-1.45699	0.849249	0.0557709	0.242125	1.25359	0.88	0.00480531	0.243381	2.31828	-0.065	0.880789	1	-0.0551282	0.945	0.0781631	0.795673	1.107	NA	NA	NA	NA	NA	NA	NA	NA	NA	NA	NA	NA
ATP5E	0.0331408	0.88666	0.966391	0.052243	0.394544	0.23794	0.478779	0.623533	-0.361403	0.373945	0.618713	-0.427192	-0.903333	0.00467943	0.243381	-2.32981	-0.4725	0.291302	1	-0.535656	-0.430833	0.421278	0.849639	-0.375431	NA	NA	NA	NA	NA	NA	NA	NA	NA	NA	NA	NA
ZNF445	-0.112168	0.456938	0.784737	-0.340142	-0.289042	0.181735	0.415544	-0.74056	0.176874	0.497764	0.717841	0.302977	1.08111	0.0047343	0.243381	2.32474	0.0325	0.951195	1	0.0217304	1.04861	0.108928	0.795673	0.962859	NA	NA	NA	NA	NA	NA	NA	NA	NA	NA	NA	NA
RPS26	0.124618	0.591175	0.850657	0.228284	0.11368	0.728462	0.865231	0.137593	0.0109388	0.978208	0.991012	0.00956881	-0.691111	0.00465086	0.243381	-2.33247	-0.4175	0.22441	1	-0.648957	-0.273611	0.503502	0.871238	-0.297999	-1.06667	6.52229e-05	0.026466	-4.1856	-0.4175	0.224254	0.999991	-0.649261	-0.649167	0.11943	0.756304	-0.922887
FLCN	0.396714	0.0256351	0.24694	1.59117	-0.472517	0.0560267	0.23129	-1.25161	0.869231	0.00622692	0.0979707	2.20573	0.995556	0.00491382	0.243697	2.30858	0.085	0.8627	1	0.0641403	0.910556	0.131429	0.795673	0.88131	0.409259	0.204032	0.544486	0.690301	0.100833	0.832115	0.999991	0.0798169	0.308426	0.590448	0.901524	0.228818
P2RX4	0.548432	0.00546608	0.118664	2.26232	-0.0372334	0.88338	0.945376	-0.0538524	0.585666	0.070176	0.269985	1.15381	1.11667	0.00493615	0.243697	2.30661	0.5725	0.304102	1	0.516981	0.544167	0.414606	0.8481	0.382365	NA	NA	NA	NA	NA	NA	NA	NA	NA	NA	NA	NA
PRTFDC1	0.538949	0.0149416	0.194412	1.8256	1.01061	0.00204923	0.0784516	2.68841	-0.471662	0.194955	0.443584	-0.710065	0.654444	0.00492022	0.243697	2.30802	0.3975	0.225308	1	0.647223	0.256944	0.510138	0.873729	0.292312	NA	NA	NA	NA	NA	NA	NA	NA	NA	NA	NA	NA
FER	0.0964495	0.708582	0.904443	0.14961	0.491591	0.186466	0.421377	0.729401	-0.395142	0.380284	0.624334	-0.419892	0.889444	0.00495636	0.243697	2.30484	-0.89375	0.0500575	1	-1.30053	1.78319	0.00209871	0.598563	2.67805	NA	NA	NA	NA	NA	NA	NA	NA	NA	NA	NA	NA
C11orf87	NA	NA	NA	NA	NA	NA	NA	NA	NA	NA	NA	NA	2.87222	0.0048684	0.243697	2.31261	3.205	0.0305234	1	1.51537	-0.332778	0.84501	0.963498	-0.0731383	NA	NA	NA	NA	NA	NA	NA	NA	NA	NA	NA	NA
FLNC	0.962252	0.0032489	0.0922044	2.48826	-1.5504	0.00108676	0.0704968	-2.96387	2.51265	5.83131e-05	0.0253659	4.23423	0.85	0.00533372	0.243823	2.27297	-1.4475	0.00190923	1	-2.71914	2.2975	0.000105474	0.445995	3.97686	0.390926	0.412274	0.709531	0.384814	-1.105	0.128676	0.999991	-0.890503	1.49593	0.088924	0.746713	1.05098
SYDE1	0.174629	0.321878	0.694729	0.492309	-0.863058	0.00189397	0.0775959	-2.72263	1.03769	0.00220859	0.0703778	2.65588	0.8	0.00518512	0.243823	2.28524	-0.465	0.248353	1	-0.60493	1.265	0.0127245	0.653103	1.89536	NA	NA	NA	NA	NA	NA	NA	NA	NA	NA	NA	NA
ARAP3	0.336804	0.242805	0.624515	0.614742	-1.31974	0.00315116	0.0848632	-2.50153	1.65655	0.00259329	0.0731387	2.58615	0.98	0.00530829	0.243823	2.27505	0.2225	0.649543	1	0.187392	0.7575	0.20412	0.804675	0.690114	NA	NA	NA	NA	NA	NA	NA	NA	NA	NA	NA	NA
PLA2G12A	-0.366968	0.00831581	0.147599	-2.0801	0.373118	0.0486378	0.217771	1.31303	-0.740086	0.00274317	0.0737542	-2.56175	-1.28444	0.00523134	0.243823	-2.28139	0.8775	0.177371	1	0.751118	-2.16194	0.00853342	0.598563	-2.06888	NA	NA	NA	NA	NA	NA	NA	NA	NA	NA	NA	NA
KANK2	0.535959	0.0368753	0.289808	1.43326	-0.816937	0.0256109	0.167064	-1.59158	1.3529	0.0038308	0.0834962	2.41671	0.927778	0.00528639	0.243823	2.27684	-0.7475	0.114505	1	-0.941177	1.67528	0.00522311	0.598563	2.28207	0.434074	0.074857	0.403695	1.12577	-0.669167	0.0676102	0.999991	-1.16999	1.10324	0.0146875	0.696741	1.83305
TRIP4	-0.0283694	0.809191	0.938021	-0.0919491	0.401809	0.0230958	0.160893	1.63647	-0.430179	0.0440669	0.218755	-1.35589	-0.622222	0.00520664	0.243823	-2.28344	-0.2425	0.436224	1	-0.36029	-0.379722	0.312302	0.831594	-0.505425	NA	NA	NA	NA	NA	NA	NA	NA	NA	NA	NA	NA
STIP1	-0.483498	0.015853	0.199499	-1.79989	-0.16141	0.542604	0.747399	-0.265517	-0.322089	0.324673	0.576457	-0.488553	-1.09	0.00503226	0.243823	-2.29824	0.3275	0.545365	1	0.263313	-1.4175	0.0362152	0.763287	-1.44111	-0.677778	0.0830282	0.407553	-1.08077	0.79	0.172901	0.999991	0.762203	-1.46778	0.0397884	0.696741	-1.40024
EZR	-0.291268	0.230458	0.612216	-0.637408	0.0516266	0.878489	0.943196	0.0562637	-0.342894	0.410732	0.649186	-0.386442	-0.768889	0.00523943	0.243823	-2.28072	0.2025	0.597802	1	0.223443	-0.971389	0.0424569	0.763452	-1.37205	-0.36	0.221726	0.558457	-0.654184	-0.0175	0.967928	0.999991	-0.0141569	-0.3425	0.514441	0.871939	-0.288665
SOX13	-0.528414	0.00456458	0.108771	-2.3406	-0.40857	0.0975318	0.299521	-1.01085	-0.119844	0.682212	0.838128	-0.16608	-1.17	0.00503635	0.243823	-2.29788	0.5025	0.389124	1	0.409912	-1.6725	0.0224066	0.742279	-1.64962	-0.598389	0.0383871	0.346148	-1.41581	0.260125	0.532194	0.999991	0.27393	-0.858514	0.09422	0.746713	-1.02586
WWC3	-0.504755	0.00794275	0.144174	-2.10003	-0.58783	0.0249535	0.165375	-1.60287	0.0830748	0.783404	0.893842	0.106014	-0.828889	0.00518286	0.243823	-2.28543	-0.2675	0.517857	1	-0.28579	-0.561389	0.262656	0.81272	-0.580613	-0.385444	0.0628959	0.393761	-1.20138	-0.25225	0.403908	0.999991	-0.393718	-0.133194	0.712289	0.933749	-0.147344
ITGAV	0.296922	0.184986	0.564279	0.73286	0.380266	0.22825	0.468097	0.641589	-0.0833442	0.826409	0.916258	-0.082805	0.732222	0.00529401	0.243823	2.27622	-0.4975	0.180549	1	-0.743404	1.22972	0.00876184	0.598563	2.0574	0.411111	0.289693	0.617508	0.538062	0.1675	0.771323	0.999991	0.112763	0.243611	0.725155	0.936247	0.139569
FMNL2	0.315293	0.2446	0.625087	0.611543	0.295779	0.43607	0.665524	0.360444	0.0195145	0.966289	0.986136	0.0148928	1.10444	0.00513213	0.243823	2.2897	-0.11	0.841047	1	-0.07518	1.21444	0.0739208	0.795673	1.13123	0.976111	0.0278234	0.309913	1.55559	-0.50125	0.431497	0.999991	-0.365022	1.47736	0.0611177	0.746713	1.21383
ARFGAP2	-0.169991	0.264284	0.645005	-0.57793	-0.162338	0.447291	0.674464	-0.34941	-0.00765304	0.976502	0.990365	-0.010327	-0.687778	0.00507423	0.243823	-2.29463	0.2675	0.435595	1	0.360917	-0.955278	0.0262879	0.742944	-1.58024	-0.408037	0.215244	0.55517	-0.667069	1.35613	0.00931513	0.908027	2.03081	-1.76416	0.00535401	0.651761	-2.27132
HSD17B11	0.834557	0.00236921	0.0785895	2.6254	0.27741	0.426419	0.656963	0.370163	0.557147	0.197707	0.447404	0.703977	1.38667	0.00540207	0.24562	2.26744	-0.5075	0.466314	1	-0.331322	1.89417	0.0298433	0.749822	1.52515	NA	NA	NA	NA	NA	NA	NA	NA	NA	NA	NA	NA
PLXNC1	0.34073	0.153033	0.521825	0.815215	-0.403789	0.227825	0.467577	-0.642399	0.744519	0.0753972	0.280756	1.12264	0.997778	0.005489	0.245754	2.26051	-0.295	0.556347	1	-0.254654	1.29278	0.0389154	0.763287	1.40988	1.23222	0.017903	0.290178	1.74707	-0.175	0.812347	0.999991	-0.0902583	1.40722	0.120978	0.756304	0.917293
WWC1	-0.381827	0.0586316	0.355377	-1.23187	0.147553	0.590706	0.781138	0.228629	-0.52938	0.124444	0.352341	-0.905025	-0.882222	0.00546827	0.245754	-2.26215	0.625	0.164899	1	0.782782	-1.50722	0.00802821	0.598563	-2.09538	-0.339722	0.301119	0.622303	-0.521261	0.0877083	0.857259	0.999991	0.0668881	-0.427431	0.468041	0.856778	-0.329716
UBL5	0.0556391	0.811237	0.938463	0.0908524	0.360998	0.27965	0.523468	0.553384	-0.305359	0.451968	0.684293	-0.344893	-0.701111	0.0054922	0.245754	-2.26025	-0.1175	0.738397	1	-0.13171	-0.583611	0.174582	0.795673	-0.758001	NA	NA	NA	NA	NA	NA	NA	NA	NA	NA	NA	NA
MAP1A	0.979692	0.00299332	0.0887551	2.52385	-1.60059	0.000869558	0.0698548	-3.0607	2.58028	4.64166e-05	0.0253659	4.33333	0.791111	0.00620215	0.246808	2.20746	-0.4575	0.262004	1	-0.581692	1.24861	0.0149431	0.653103	1.82556	0.424855	0.0551057	0.378726	1.2588	-0.55639	0.0912454	0.999991	-1.03979	0.981245	0.0162048	0.696741	1.79036
LRIF1	-0.350474	0.0311364	0.268848	-1.50673	0.744097	0.00228516	0.0805037	2.64108	-1.09457	0.000432091	0.042664	-3.36442	-0.871111	0.005775	0.246808	-2.23845	-0.0175	0.96825	1	-0.0140127	-0.853611	0.114671	0.795673	-0.940547	NA	NA	NA	NA	NA	NA	NA	NA	NA	NA	NA	NA
DNM1	0.399976	0.247648	0.628325	0.606165	-1.58538	0.00313362	0.0848632	-2.50395	1.98536	0.00262726	0.0731387	2.5805	0.924444	0.00621302	0.246808	2.2067	-1.145	0.0209749	1	-1.6783	2.06944	0.00101603	0.598563	2.99309	0.987778	0.00646173	0.227515	2.18965	-1.35208	0.0119287	0.999991	-1.92341	2.33986	0.000631716	0.534039	3.19948
MYO1D	0.451988	0.0117531	0.174029	1.92985	-0.406799	0.0938247	0.294499	-1.02768	0.858787	0.00640755	0.0994722	2.19331	1.12	0.00612884	0.246808	2.21262	-0.835	0.150645	1	-0.822045	1.955	0.00770538	0.598563	2.11321	NA	NA	NA	NA	NA	NA	NA	NA	NA	NA	NA	NA
DAAM2	0.688317	0.0364093	0.287556	1.43879	-0.890746	0.0535899	0.22766	-1.27092	1.57906	0.00744683	0.10683	2.12803	1.28889	0.00561653	0.246808	2.25053	0.045	0.944608	1	0.0247484	1.24389	0.118521	0.795673	0.926205	NA	NA	NA	NA	NA	NA	NA	NA	NA	NA	NA	NA
AKIRIN1	-0.290104	0.0460753	0.321054	-1.33653	0.405445	0.0484593	0.217508	1.31462	-0.695549	0.00789011	0.109305	-2.10292	-1.59667	0.00572335	0.246808	-2.24235	0.7475	0.356642	1	0.447768	-2.34417	0.0212728	0.728357	-1.67218	-0.494444	0.0553813	0.378726	-1.25664	0.74	0.0558928	0.999991	1.25264	-1.23444	0.0100873	0.696741	-1.99622
MLKL	0.165041	0.443788	0.777807	0.352824	-0.725112	0.0243343	0.163413	-1.61378	0.890153	0.0240405	0.167103	1.61906	0.832222	0.00587782	0.246808	2.23078	-0.795	0.067355	1	-1.17163	1.62722	0.00314069	0.598563	2.50298	NA	NA	NA	NA	NA	NA	NA	NA	NA	NA	NA	NA
SPP1	2.23614	2.96974e-05	0.0127803	4.52728	0.463429	0.44714	0.674464	0.349557	1.77271	0.0246199	0.168465	1.60871	2.03222	0.00633817	0.246808	2.19804	0.795	0.446368	1	0.350307	1.23722	0.325907	0.833201	0.486906	1.93855	0.000934191	0.11693	3.02956	0.804915	0.309485	0.999991	0.509361	1.13363	0.235451	0.765595	0.6281
SLTM	-0.27553	0.0357948	0.284957	-1.44618	0.188824	0.289563	0.53275	0.538257	-0.464353	0.0405604	0.212228	-1.3919	-0.817778	0.00607913	0.246808	-2.21616	0.0425	0.918549	1	0.0368975	-0.860278	0.093605	0.795673	-1.0287	-0.752763	0.00211708	0.171378	-2.67426	0.0323383	0.922671	0.999991	0.0349533	-0.785101	0.0586323	0.746713	-1.23186
RP2	0.0405185	0.88336	0.96584	0.0538622	1.05764	0.0121709	0.124714	1.91468	-1.01713	0.0430429	0.217217	-1.3661	0.765556	0.00577817	0.246808	2.23821	-0.2375	0.540041	1	-0.267573	1.00306	0.0381692	0.763287	1.41829	0.565556	0.095001	0.425176	1.02227	-0.3775	0.447263	0.999991	-0.349437	0.943056	0.121041	0.756304	0.917068
PLEKHF2	-0.175099	0.365387	0.727292	-0.437247	0.389133	0.160702	0.389299	0.793979	-0.564232	0.0998243	0.317909	-1.00076	-0.874444	0.00614454	0.246808	-2.21151	0.205	0.645767	1	0.189924	-1.07944	0.0516646	0.791532	-1.28681	-0.626	0.0244763	0.30346	-1.61125	-0.042	0.915619	0.999991	-0.0382851	-0.584	0.227044	0.765595	-0.643891
RNASEL	0.350015	0.0487015	0.330014	1.31246	-0.137309	0.567956	0.766107	-0.245685	0.487324	0.107408	0.329479	0.968965	0.91	0.00642045	0.246808	2.19243	-0.375	0.423568	1	-0.373077	1.285	0.0284364	0.749822	1.54613	NA	NA	NA	NA	NA	NA	NA	NA	NA	NA	NA	NA
SHTN1	-0.187364	0.145359	0.507898	-0.837558	0.16606	0.35411	0.593342	0.450861	-0.353424	0.114426	0.340149	-0.941477	-0.981111	0.00615817	0.246808	-2.21055	0.3025	0.545971	1	0.262831	-1.28361	0.0400039	0.763287	-1.3979	-0.422074	0.0518418	0.371628	-1.28532	0.281	0.373587	0.999991	0.427609	-0.703074	0.0708756	0.746713	-1.1495
TOMM34	-0.251867	0.178325	0.555359	-0.748788	0.238114	0.362543	0.601064	0.440641	-0.489981	0.132719	0.36402	-0.877066	-0.902222	0.00609013	0.246808	-2.21537	0.5575	0.230327	1	0.637655	-1.45972	0.012637	0.653103	-1.89836	-1.08222	0.000186467	0.0495425	-3.7294	0.5475	0.152767	0.999991	0.815971	-1.62972	0.00119137	0.534039	-2.92395
PACSIN1	-1.18111	0.00315632	0.0910482	-2.50082	-1.92142	0.00096217	0.0704429	-3.01675	0.740317	0.241678	0.496507	0.616764	-1.2	0.00586248	0.246808	-2.23192	-0.615	0.315261	1	-0.50133	-0.585	0.425063	0.851204	-0.371546	NA	NA	NA	NA	NA	NA	NA	NA	NA	NA	NA	NA
ALOX5AP	1.42569	4.25174e-05	0.0150192	4.37143	0.85359	0.0412294	0.201135	1.38479	0.5721	0.247466	0.503024	0.606485	1.63444	0.00638192	0.246808	2.19505	0.8675	0.304204	1	0.516835	0.766944	0.44768	0.857492	0.349033	NA	NA	NA	NA	NA	NA	NA	NA	NA	NA	NA	NA
ABHD11	-0.763349	0.00302589	0.0887551	-2.51915	-0.339142	0.304975	0.546827	-0.515736	-0.424207	0.29505	0.550089	-0.530105	-1.24222	0.00605905	0.246808	-2.2176	0.8125	0.204831	1	0.688605	-2.05472	0.0109387	0.604633	-1.96103	NA	NA	NA	NA	NA	NA	NA	NA	NA	NA	NA	NA
WDR91	0.0972602	0.548702	0.83214	0.260663	-0.17847	0.437829	0.667089	-0.358695	0.27573	0.329749	0.580676	0.481816	0.904444	0.00577445	0.246808	2.23849	-0.165	0.717917	1	-0.143926	1.06944	0.0594589	0.795673	1.22578	NA	NA	NA	NA	NA	NA	NA	NA	NA	NA	NA	NA
RPL14	0.136364	0.413458	0.758223	0.383569	0.386157	0.109516	0.316021	0.960523	-0.249793	0.387526	0.630462	-0.411699	0.881111	0.00622787	0.246808	2.20566	-0.2025	0.652656	1	-0.185315	1.08361	0.0528255	0.792101	1.27716	NA	NA	NA	NA	NA	NA	NA	NA	NA	NA	NA	NA
IRX5	-0.449975	0.0707374	0.38483	-1.15035	-0.113556	0.737542	0.870764	-0.132213	-0.336418	0.420599	0.657558	-0.376132	-1.27444	0.00618376	0.246808	-2.20875	0.3875	0.551821	1	0.258201	-1.66194	0.0407335	0.763287	-1.39005	-0.692694	0.0368053	0.342891	-1.43409	0.457951	0.340428	0.999991	0.467975	-1.15065	0.0528633	0.746713	-1.27685
SECISBP2	-0.233532	0.0637481	0.368882	-1.19553	-0.0713356	0.676922	0.835809	-0.169461	-0.162196	0.441512	0.675913	-0.355057	-0.912222	0.00572697	0.246808	-2.24208	-0.0875	0.849149	1	-0.0710159	-0.824722	0.143729	0.795673	-0.842456	NA	NA	NA	NA	NA	NA	NA	NA	NA	NA	NA	NA
LPCAT2	0.463345	0.0513499	0.335593	1.28946	0.185558	0.564853	0.764447	0.248065	0.277787	0.482519	0.707547	0.316486	1.25444	0.00592368	0.246808	2.22741	0.4975	0.435972	1	0.360541	0.756944	0.325703	0.833201	0.487179	0.08	0.693433	0.873858	0.158996	-0.59	0.0610549	0.999991	-1.21428	0.67	0.0756874	0.746713	1.12098
NAP1L4	-0.243581	0.10912	0.456211	-0.962096	-0.099478	0.634076	0.808143	-0.197859	-0.144103	0.573851	0.770679	-0.241201	-0.943333	0.00628414	0.246808	-2.20175	0.3275	0.498167	1	0.302625	-1.27083	0.035342	0.763287	-1.45171	-0.564677	0.0455787	0.353302	-1.34124	0.557143	0.178634	0.999991	0.748035	-1.12182	0.0288552	0.696741	-1.53978
SH3RF1	-0.339905	0.0567841	0.35014	-1.24577	-0.228683	0.34865	0.588554	-0.45761	-0.111222	0.707291	0.85255	-0.150402	-0.932222	0.00561264	0.246808	-2.25083	0	1	1	0	-0.932222	0.10646	0.795673	-0.972812	-0.296111	0.193781	0.5309	-0.712688	0.3975	0.243284	0.999991	0.613886	-0.693611	0.094997	0.746713	-1.02229
RAB3A	-0.64031	0.0510059	0.334991	-1.29238	-0.820362	0.0747872	0.26218	-1.12617	0.180052	0.740312	0.872647	0.130585	-1.09111	0.00620266	0.246808	-2.20742	0.28	0.615251	1	0.210947	-1.37111	0.0480873	0.786038	-1.31797	NA	NA	NA	NA	NA	NA	NA	NA	NA	NA	NA	NA
ACAA1	-0.315276	0.119059	0.471882	-0.924237	-0.425798	0.135629	0.353954	-0.867647	0.110523	0.745565	0.875277	0.127515	-1.13556	0.0061114	0.246808	-2.21386	0.26	0.653026	1	0.185069	-1.39556	0.0524056	0.791532	-1.28062	NA	NA	NA	NA	NA	NA	NA	NA	NA	NA	NA	NA
MINDY2	0.025281	0.92909	0.978837	0.0319421	0.176818	0.66057	0.825688	0.180081	-0.151537	0.758353	0.882372	-0.120129	0.677778	0.00619904	0.246808	2.20768	0.015	0.965363	1	0.0153096	0.662778	0.118792	0.795673	0.925212	-0.03	0.896943	0.958151	-0.047235	-0.31875	0.362833	0.999991	-0.440293	0.28875	0.491234	0.863739	0.308712
PRKG1	0.0576192	0.809259	0.938021	0.0919127	-0.0295132	0.930291	0.968509	-0.0313813	0.0871324	0.833059	0.919953	0.0793244	1.19333	0.00640662	0.246808	2.19337	-0.44	0.473311	1	-0.324853	1.63333	0.0331655	0.757338	1.47931	0.229444	0.478434	0.749109	0.320178	-0.78375	0.113776	0.999991	-0.943948	1.01319	0.0901587	0.746713	1.04499
IKBIP	0.552929	0.0061139	0.126033	2.21368	0.527628	0.0524939	0.225642	1.27989	0.025301	0.936658	0.969603	0.0284188	1.03833	0.00557181	0.246808	2.254	-1.13125	0.0373992	1	-1.42714	2.16958	0.00167452	0.598563	2.77611	NA	NA	NA	NA	NA	NA	NA	NA	NA	NA	NA	NA
FBXO44	-0.295976	0.157692	0.527823	-0.80219	-0.311289	0.288286	0.531658	-0.540176	0.0153132	0.965515	0.985592	0.0152411	-0.932222	0.00632669	0.246808	-2.19882	0.6675	0.168824	1	0.772565	-1.59972	0.00892539	0.598563	-2.04937	NA	NA	NA	NA	NA	NA	NA	NA	NA	NA	NA	NA
AGBL4	NA	NA	NA	NA	NA	NA	NA	NA	NA	NA	NA	NA	1.13556	0.00626287	0.246808	2.20323	-0.2475	0.669681	1	-0.174132	1.38306	0.0551706	0.795673	1.25829	NA	NA	NA	NA	NA	NA	NA	NA	NA	NA	NA	NA
SPNS1	0.33433	0.0497584	0.332528	1.30313	-0.559155	0.0225155	0.160361	-1.64752	0.893484	0.0041597	0.0850314	2.38094	1.07	0.00648979	0.247226	2.18777	-0.1175	0.830433	1	-0.0806955	1.1875	0.0802636	0.795673	1.09548	NA	NA	NA	NA	NA	NA	NA	NA	NA	NA	NA	NA
SIGLEC9	1.48403	0.000535746	0.0432167	3.27104	0.219178	0.674803	0.834806	0.170823	1.26485	0.0579368	0.247283	1.23705	1.06333	0.00646527	0.247226	2.18941	1.055	0.0611836	1	1.21337	0.00833333	0.989845	0.999179	0.00443283	NA	NA	NA	NA	NA	NA	NA	NA	NA	NA	NA	NA
CLINT1	-0.172284	0.208335	0.589864	-0.681238	0.803982	0.000323888	0.0566947	3.4896	-0.976266	0.000353649	0.040712	-3.45143	-0.584444	0.00657739	0.24728	-2.18195	0.365	0.230568	1	0.637202	-0.949444	0.0131758	0.653103	-1.88022	-0.283556	0.167365	0.504641	-0.776334	0.1625	0.591797	0.999991	0.227827	-0.446056	0.226193	0.765595	-0.645521
CASZ1	-0.450465	0.0290741	0.259855	-1.53649	-0.637788	0.0289086	0.173775	-1.53897	0.187324	0.580001	0.774804	0.236572	-1.06444	0.00655559	0.24728	-2.18339	0.21	0.701116	1	0.15421	-1.27444	0.0606632	0.795673	-1.21707	-0.980185	0.00695965	0.227515	-2.15741	0.0570833	0.910029	0.999991	0.0409448	-1.03727	0.0966864	0.746713	-1.01463
LIMK2	-0.190488	0.372948	0.731005	-0.428352	-0.336953	0.267621	0.512211	-0.57248	0.146466	0.690216	0.842194	0.161015	-0.875556	0.00657892	0.24728	-2.18185	0.55	0.227943	1	0.642173	-1.42556	0.0129962	0.653103	-1.88619	NA	NA	NA	NA	NA	NA	NA	NA	NA	NA	NA	NA
PHLDB1	0.270264	0.226433	0.609164	0.64506	-1.19465	0.000823094	0.0690944	-3.08455	1.46491	0.000813838	0.0490916	3.08946	0.678889	0.00670293	0.249654	2.17374	-0.94	0.0115134	1	-1.93879	1.61889	0.000602075	0.577298	3.22035	0.423655	0.041202	0.349751	1.38508	-0.366656	0.225916	0.999991	-0.646053	0.790311	0.0351539	0.696741	1.45403
KIF7	0.14314	0.578697	0.844669	0.237549	-1.03424	0.00887689	0.11417	-2.05174	1.17738	0.0139998	0.135981	1.85388	0.783333	0.00670486	0.249654	2.17361	-0.3525	0.385581	1	-0.413884	1.13583	0.0255854	0.742944	1.59201	0.325556	0.204854	0.546079	0.688555	-0.6225	0.109505	0.999991	-0.960564	0.948056	0.0456926	0.710083	1.34015
NLRC4	0.825579	0.00457413	0.10884	2.33969	0.0584272	0.875455	0.941889	0.0577663	0.767152	0.103618	0.323957	0.984564	1.04333	0.00673064	0.249654	2.17194	0.6925	0.20459	1	0.689116	0.350833	0.588125	0.897147	0.23053	1.57111	0.0112543	0.256711	1.94868	-0.46	0.597974	0.999991	-0.223318	2.03111	0.0609304	0.746713	1.21517
PAGR1	-0.250732	0.12668	0.483036	-0.897292	0.0131099	0.953682	0.978198	0.0205965	-0.263842	0.345017	0.594452	-0.46216	-0.841111	0.0068774	0.253983	-2.16258	0.305	0.484896	1	0.314351	-1.14611	0.0355463	0.763287	-1.44921	-0.332222	0.305211	0.625495	-0.515399	0.54	0.26742	0.999991	0.572806	-0.872222	0.139935	0.756304	-0.854075
IGFBP5	-0.638223	0.0597584	0.358335	-1.2236	-1.64278	0.00158586	0.073439	-2.79974	1.00456	0.0848959	0.296664	1.07111	-1.70333	0.00698984	0.25547	-2.15553	0.1675	0.8495	1	0.0708364	-1.87083	0.0863662	0.795673	-1.06366	-0.640556	0.15171	0.486431	-0.818986	-0.02875	0.965062	0.999991	-0.0154449	-0.611806	0.440754	0.8509	-0.355804
TAB3	-0.179275	0.206886	0.587453	-0.684268	0.20473	0.304931	0.546808	0.515799	-0.384006	0.122147	0.350293	-0.913117	-0.886667	0.00695009	0.25547	-2.15801	0.1775	0.699314	1	0.155328	-1.06417	0.0620761	0.795673	-1.20708	-0.15963	0.476062	0.747454	-0.322336	-0.036875	0.912172	0.999991	-0.0399233	-0.122755	0.760165	0.942172	-0.119092
FAM117B	-0.0910236	0.664345	0.887883	-0.177606	0.102878	0.728537	0.865257	0.137548	-0.193902	0.59399	0.78364	-0.226221	-0.94	0.00700829	0.25547	-2.15439	0.8425	0.0923325	1	1.03465	-1.7825	0.00484103	0.598563	-2.31506	-0.560855	0.0837231	0.407855	-1.07715	0.478306	0.315599	0.999991	0.500865	-1.03916	0.0759674	0.746713	-1.11937
CAMK1	1.17156	6.69287e-06	0.00642183	5.17439	-0.421863	0.146154	0.368871	-0.835189	1.59342	0.000133098	0.0280615	3.87583	0.721111	0.00718698	0.259285	2.14345	0.4575	0.229085	1	0.640003	0.263611	0.560075	0.891062	0.251754	0.0972222	0.739746	0.894257	0.130918	-0.58375	0.190776	0.999991	-0.719475	0.680972	0.203693	0.765595	0.691023
TAX1BP1	-0.193561	0.217662	0.599624	-0.662217	0.61873	0.00906423	0.114863	2.04267	-0.812291	0.00565066	0.0940646	-2.2479	-0.816667	0.00718693	0.259285	-2.14346	0.37	0.387028	1	0.412258	-1.18667	0.0266367	0.742944	-1.57452	NA	NA	NA	NA	NA	NA	NA	NA	NA	NA	NA	NA
CLSTN3	-0.338711	0.117578	0.468679	-0.929673	-0.948436	0.00397351	0.0899385	-2.40083	0.609726	0.104616	0.325336	0.9804	-1.18444	0.0072909	0.259285	-2.13722	0.0925	0.880883	1	0.0550816	-1.27694	0.0938127	0.795673	-1.02774	NA	NA	NA	NA	NA	NA	NA	NA	NA	NA	NA	NA
ARHGEF35	-0.121135	0.39405	0.74504	-0.404449	0.26617	0.190699	0.42611	0.719651	-0.387305	0.123059	0.351563	-0.909887	-0.925556	0.00721439	0.259285	-2.1418	0.6175	0.206839	1	0.684368	-1.54306	0.0121548	0.646498	-1.91525	-0.915556	0.0124156	0.265036	-1.90603	-0.005	0.992252	0.999991	-0.00337807	-0.910556	0.149698	0.756304	-0.824785
MMP24	0.467638	0.268689	0.649742	0.570751	-0.0747592	0.899042	0.953523	-0.0462198	0.542397	0.455254	0.686366	0.341746	1.05111	0.00726907	0.259285	2.13852	-0.015	0.978141	1	-0.00959859	1.06611	0.113699	0.795673	0.944243	NA	NA	NA	NA	NA	NA	NA	NA	NA	NA	NA	NA
AKAP10	0.197485	0.230121	0.611931	0.638045	0.0704995	0.75817	0.881431	0.120233	0.126986	0.651118	0.81856	0.18634	0.86	0.00729689	0.259285	2.13686	0.2475	0.581863	1	0.235179	0.6125	0.261229	0.81272	0.582979	0.748333	0.119713	0.447271	0.921858	0.225	0.749441	0.999991	0.125262	0.523333	0.537669	0.883166	0.269485
MRPS18C	0.249196	0.247638	0.628325	0.606183	0.799399	0.013427	0.129559	1.87202	-0.550203	0.144408	0.381479	-0.840408	-1.23889	0.00740875	0.261249	-2.13025	-0.6325	0.332628	1	-0.478041	-0.606389	0.438134	0.854226	-0.358393	NA	NA	NA	NA	NA	NA	NA	NA	NA	NA	NA	NA
EPS8L1	-0.42923	0.229123	0.610834	-0.639932	-1.00377	0.0531619	0.226548	-1.2744	0.57454	0.349359	0.597853	0.456728	-1.43556	0.0074394	0.261249	-2.12846	0.805	0.288425	1	0.539967	-2.24056	0.0185345	0.684768	-1.73202	-0.616726	0.0295811	0.314494	-1.52899	0.217723	0.592047	0.999991	0.227644	-0.834449	0.0956788	0.746713	-1.01918
HOOK2	-0.434549	0.0379747	0.29478	-1.42051	-0.648074	0.0295075	0.174714	-1.53007	0.213525	0.536824	0.74648	0.270168	-0.823333	0.00744485	0.261249	-2.12814	0.355	0.412356	1	0.384728	-1.17833	0.0295317	0.749822	-1.52971	-0.164444	0.564001	0.802432	-0.24872	-0.2525	0.554885	0.999991	-0.255797	0.0880556	0.863528	0.972078	0.0637236
ZC3H15	-0.234147	0.160819	0.532573	-0.793662	0.737312	0.00392199	0.08976	2.40649	-0.971459	0.00220334	0.0703778	-2.65692	-1.00667	0.00812063	0.261544	-2.09041	0.01	0.985024	1	0.00655334	-1.01667	0.120778	0.795673	-0.918013	-0.319444	0.275722	0.603591	-0.559528	0.58375	0.186719	0.999991	0.728811	-0.903194	0.0927751	0.746713	-1.03257
WDR81	0.598427	0.0148926	0.194412	1.82703	-0.642276	0.0571721	0.233237	-1.24282	1.2407	0.00454905	0.0867812	2.34208	0.807778	0.00776673	0.261544	2.10976	-0.0525	0.901639	1	-0.0449673	0.860278	0.100572	0.795673	0.997524	NA	NA	NA	NA	NA	NA	NA	NA	NA	NA	NA	NA
CPNE3	-0.187374	0.32099	0.694238	-0.493508	0.666116	0.0183684	0.147335	1.73593	-0.85349	0.0141706	0.136356	-1.84861	-0.718889	0.00755966	0.261544	-2.1215	0.5225	0.173016	1	0.761914	-1.24139	0.0101176	0.598563	-1.99492	-0.480093	0.0286907	0.310146	-1.54226	0.193125	0.539366	0.999991	0.268116	-0.673218	0.0830488	0.746713	-1.08067
AAGAB	-0.242982	0.0940888	0.428193	-1.02646	0.37429	0.0698622	0.255547	1.15576	-0.617272	0.0177295	0.148788	-1.7513	-0.792222	0.00805364	0.261544	-2.09401	0.3325	0.429922	1	0.36661	-1.12472	0.032516	0.757338	-1.4879	NA	NA	NA	NA	NA	NA	NA	NA	NA	NA	NA	NA
ROR2	0.81906	0.00546601	0.118664	2.26233	-0.305596	0.423616	0.655329	-0.373027	1.12466	0.0229483	0.163987	1.63925	1.04556	0.00796819	0.261544	2.09864	-0.545	0.327742	1	-0.484468	1.59056	0.0225885	0.742279	1.64611	NA	NA	NA	NA	NA	NA	NA	NA	NA	NA	NA	NA
SLC9A9	0.506637	0.0967944	0.432577	1.01415	-0.65731	0.125728	0.34003	-0.900569	1.16395	0.0313862	0.187919	1.50326	1.00778	0.00774195	0.261544	2.11115	-0.655	0.22278	1	-0.652124	1.66278	0.0138	0.653103	1.86012	NA	NA	NA	NA	NA	NA	NA	NA	NA	NA	NA	NA
SNX9	0.225102	0.208378	0.589864	0.681149	-0.314075	0.214315	0.451819	-0.668948	0.539177	0.0870115	0.29933	1.06042	0.95	0.007823	0.261544	2.10663	-0.96	0.0633099	1	-1.19853	1.91	0.00346945	0.598563	2.45974	0.782222	0.0219268	0.297359	1.65902	-0.194167	0.689463	0.999991	-0.161489	0.976389	0.10312	0.746713	0.986656
FMNL3	0.189008	0.461377	0.787183	0.335944	-0.452481	0.217867	0.456189	-0.661809	0.641489	0.156237	0.397819	0.806217	1.03667	0.00785053	0.261544	2.1051	-0.5125	0.351844	1	-0.45365	1.54917	0.0245701	0.742944	1.60959	NA	NA	NA	NA	NA	NA	NA	NA	NA	NA	NA	NA
ZDHHC20	0.130199	0.625135	0.866341	0.204026	0.766925	0.0513381	0.223435	1.28956	-0.636726	0.175995	0.423335	-0.7545	0.771111	0.00764162	0.261544	2.11681	-0.415	0.309695	1	-0.509066	1.18611	0.0205616	0.715596	1.68694	0.32	0.238055	0.575753	0.623323	0.0825	0.837108	0.999991	0.0772184	0.2375	0.623098	0.909623	0.205444
ETFRF1	0.207888	0.359925	0.723951	0.443788	0.682298	0.0413634	0.201272	1.38338	-0.474411	0.231099	0.485106	-0.636202	-0.942222	0.00796102	0.261544	-2.09903	-0.325	0.515028	1	-0.288169	-0.617222	0.306487	0.826987	-0.513589	NA	NA	NA	NA	NA	NA	NA	NA	NA	NA	NA	NA
PLSCR4	0.729602	0.0349533	0.283239	1.45651	0.061475	0.894475	0.951766	0.0484318	0.668127	0.246708	0.502422	0.607816	0.965556	0.00808697	0.261544	2.09221	-0.305	0.551684	1	-0.25831	1.27056	0.0463492	0.78395	1.33396	NA	NA	NA	NA	NA	NA	NA	NA	NA	NA	NA	NA
MPP7	-0.265634	0.361032	0.72417	-0.442454	0.315039	0.442336	0.670281	0.354247	-0.580673	0.251747	0.507736	-0.599036	-1.10111	0.00805512	0.261544	-2.09393	0.205	0.724986	1	0.13967	-1.30611	0.0704319	0.795673	-1.15223	NA	NA	NA	NA	NA	NA	NA	NA	NA	NA	NA	NA
PTRH1	-0.244242	0.445045	0.778021	-0.351596	0.249834	0.579424	0.773907	0.237003	-0.494076	0.373627	0.618489	-0.427562	-1.18889	0.00804778	0.261544	-2.09432	0.9325	0.145893	1	0.835966	-2.12139	0.00863303	0.598563	-2.06384	NA	NA	NA	NA	NA	NA	NA	NA	NA	NA	NA	NA
GLCCI1	-0.261634	0.284555	0.665944	-0.545834	0.0920004	0.787502	0.897921	0.103748	-0.353635	0.401149	0.641831	-0.396694	-0.758889	0.00755748	0.261544	-2.12162	0.1475	0.710936	1	0.148169	-0.906389	0.0662686	0.795673	-1.17869	-0.704843	0.0138261	0.274277	-1.8593	0.0183333	0.963749	0.999991	0.0160361	-0.723177	0.144395	0.756304	-0.840449
KCTD12	0.746104	0.00507154	0.114036	2.29486	0.406397	0.241993	0.483484	0.616196	0.339707	0.420513	0.657558	0.376221	0.702222	0.00782759	0.261544	2.10637	-0.325	0.382926	1	-0.416886	1.02722	0.0274268	0.742944	1.56182	0.395	0.0547142	0.378726	1.2619	-0.248958	0.405233	0.999991	-0.392295	0.643958	0.08035	0.746713	1.09501
FAM102A	-0.398856	0.0688768	0.38121	-1.16193	-0.183817	0.538958	0.745124	-0.268445	-0.215039	0.557147	0.759607	-0.25403	-0.831111	0.00787405	0.261544	-2.1038	0.0275	0.949923	1	0.0223114	-0.858611	0.111333	0.795673	-0.953376	-0.451667	0.0772387	0.404025	-1.11217	0.72375	0.0601623	0.999991	1.22068	-1.17542	0.0134079	0.696741	-1.87264
RGS3	-0.0746382	0.65182	0.881259	-0.185872	-0.207499	0.378349	0.615043	-0.422108	0.132861	0.642877	0.813164	0.191872	-0.711667	0.00806403	0.261544	-2.09345	0.315	0.405784	1	0.391705	-1.02667	0.0300907	0.75067	-1.52157	-0.178519	0.41369	0.709598	-0.383325	0.3315	0.313276	0.999991	0.504073	-0.510019	0.19962	0.765595	-0.699796
DNAJA4	-0.561203	0.00093831	0.0536934	-3.02765	-0.630135	0.00605768	0.101873	-2.21769	0.0689321	0.788064	0.89634	0.103438	-1.15778	0.00813364	0.261544	-2.08972	0.355	0.563862	1	0.248827	-1.51278	0.0480219	0.786038	-1.31856	NA	NA	NA	NA	NA	NA	NA	NA	NA	NA	NA	NA
KIAA1671	-0.14762	0.567174	0.840192	-0.246284	-0.264655	0.469256	0.692385	-0.32859	0.117034	0.792754	0.898257	0.100862	-0.891111	0.00805297	0.261544	-2.09404	0.7025	0.144114	1	0.841292	-1.59361	0.00850871	0.598563	-2.07014	-0.908907	0.000497775	0.079038	-3.30297	0.432987	0.216406	0.999991	0.66473	-1.34189	0.00310579	0.602135	-2.50783
ZBTB7B	-0.362605	0.0212804	0.226843	-1.67202	-0.413262	0.0579901	0.234181	-1.23665	0.0506567	0.842946	0.92394	0.0742001	-1.18667	0.00806837	0.261544	-2.09321	0.5725	0.36551	1	0.4371	-1.75917	0.0261919	0.742944	-1.58183	-0.116667	0.604736	0.823758	-0.218434	0.3075	0.36575	0.999991	0.436815	-0.424167	0.300475	0.791157	-0.522192
HMGA1	-0.270507	0.297238	0.676168	-0.526895	-0.210993	0.561824	0.762612	-0.2504	-0.0595137	0.893307	0.950146	-0.0489991	-1.00889	0.00787033	0.261544	-2.10401	-0.17875	0.737044	1	-0.132507	-0.830139	0.200974	0.803079	-0.69686	0.246761	0.440428	0.727143	0.356126	0.934697	0.0587716	0.999991	1.23083	-0.687936	0.236675	0.765595	-0.625847
LTF	-0.0502963	0.922852	0.977443	-0.0348681	-0.0791716	0.914164	0.961406	-0.038976	0.0288753	0.97439	0.989728	0.011267	1.97111	0.008037	0.261544	2.09491	1.7925	0.0939192	1	1.02725	0.178611	0.886561	0.972709	0.0522915	NA	NA	NA	NA	NA	NA	NA	NA	NA	NA	NA	NA
POU2F2	0.487792	0.073717	0.391759	1.13243	-1.03674	0.0100256	0.117942	-1.99889	1.52454	0.00270297	0.0732555	2.56816	-0.762222	0.00849881	0.262086	-2.07064	0.26	0.5236	1	0.281	-1.02222	0.0440118	0.766117	-1.35643	NA	NA	NA	NA	NA	NA	NA	NA	NA	NA	NA	NA
HOOK1	-0.409374	0.0827184	0.407533	-1.0824	0.816717	0.0177934	0.145289	1.74974	-1.22609	0.00479729	0.0883763	-2.319	-0.963333	0.00846706	0.262086	-2.07227	0.8025	0.12611	1	0.89925	-1.76583	0.00754933	0.598563	-2.12209	NA	NA	NA	NA	NA	NA	NA	NA	NA	NA	NA	NA
EIF1AX	-0.188228	0.346063	0.713994	-0.460845	0.795655	0.00888637	0.114202	2.05128	-0.983883	0.00834246	0.112154	-2.07871	-1.17111	0.00833927	0.262086	-2.07887	-0.19	0.760279	1	-0.119027	-0.981111	0.196619	0.801695	-0.706375	NA	NA	NA	NA	NA	NA	NA	NA	NA	NA	NA	NA
ADAMTS3	0.14161	0.528887	0.821913	0.276637	0.992975	0.00452839	0.092997	2.34406	-0.851365	0.0372732	0.204191	-1.4286	0.873333	0.00842142	0.262086	2.07461	-0.63	0.182546	1	-0.738629	1.50333	0.0114264	0.619444	1.94209	NA	NA	NA	NA	NA	NA	NA	NA	NA	NA	NA	NA
ALOX5	0.607115	0.0534461	0.34115	1.27208	-0.399065	0.352531	0.591983	-0.452803	1.00618	0.0636522	0.258469	1.19619	1.23333	0.00824987	0.262086	2.08355	0.67	0.310523	1	0.507906	0.563333	0.475835	0.866539	0.322543	NA	NA	NA	NA	NA	NA	NA	NA	NA	NA	NA	NA
MAOB	0.735436	0.0740984	0.392935	1.13019	-0.490333	0.385704	0.621272	-0.413746	1.22577	0.0848332	0.296571	1.07143	1.76222	0.00851488	0.262086	2.06982	-0.66	0.484212	1	-0.314965	2.42222	0.039416	0.763287	1.40433	NA	NA	NA	NA	NA	NA	NA	NA	NA	NA	NA	NA
SPOUT1	-0.117659	0.45033	0.780569	-0.346469	-0.456684	0.046817	0.213478	-1.3296	0.339025	0.21456	0.466102	0.668451	-0.757778	0.00830468	0.262086	-2.08068	-0.02	0.960376	1	-0.0175585	-0.737778	0.135481	0.795673	-0.868121	NA	NA	NA	NA	NA	NA	NA	NA	NA	NA	NA	NA
WDR41	0.0786923	0.449051	0.779798	0.347705	0.301006	0.049211	0.218954	1.30794	-0.222313	0.222054	0.47481	-0.65354	1.02	0.00852236	0.262086	2.06944	0.0875	0.872156	1	0.0594057	0.9325	0.16133	0.795673	0.792285	NA	NA	NA	NA	NA	NA	NA	NA	NA	NA	NA	NA
RGS19	0.229135	0.195009	0.574874	0.709944	-0.0793131	0.746486	0.874898	-0.126979	0.308448	0.310046	0.563758	0.508573	0.835556	0.00832813	0.262086	2.07945	-0.24	0.5897	1	-0.229369	1.07556	0.0518845	0.791532	1.28496	0.927778	0.015583	0.279074	1.80735	-0.36625	0.500894	0.999991	-0.300254	1.29403	0.0555653	0.746713	1.2552
DCUN1D3	0.0624596	0.60378	0.857699	0.219121	0.144081	0.399762	0.633412	0.398199	-0.0816214	0.694988	0.845184	-0.158023	0.787778	0.00845314	0.262086	2.07298	-0.3325	0.430786	1	-0.365739	1.12028	0.0334131	0.757338	1.47608	NA	NA	NA	NA	NA	NA	NA	NA	NA	NA	NA	NA
TFAP2B	-0.560748	0.453711	0.783336	-0.34322	-1.0252	0.334892	0.577233	-0.475096	0.464451	0.718732	0.858883	0.143433	-0.88	0.00832896	0.262086	-2.07941	0.5325	0.260607	1	0.584013	-1.4125	0.0173401	0.682072	-1.76095	NA	NA	NA	NA	NA	NA	NA	NA	NA	NA	NA	NA
INO80	-0.168994	0.189433	0.569758	-0.722545	-0.117577	0.511979	0.724164	-0.290748	-0.0514173	0.814051	0.908954	-0.0893485	1.53667	0.00849905	0.262086	2.07063	0.765	0.354023	1	0.450968	0.771667	0.435537	0.854058	0.360975	NA	NA	NA	NA	NA	NA	NA	NA	NA	NA	NA	NA
MRC1	1.94613	0.00138722	0.0603108	2.85786	0.272285	0.719677	0.860926	0.142863	1.67384	0.0820324	0.292111	1.08601	1.28	0.00861291	0.263911	2.06485	-0.0925	0.892327	1	-0.0494758	1.3725	0.103266	0.795673	0.986042	NA	NA	NA	NA	NA	NA	NA	NA	NA	NA	NA	NA
SLC43A2	0.796621	0.00166325	0.0669682	2.77904	-0.461607	0.154883	0.381191	-0.809997	1.25823	0.00351578	0.0809376	2.45398	1.44444	0.00865799	0.263956	2.06258	0.7225	0.353074	1	0.452134	0.721944	0.438909	0.854281	0.357626	1.20204	0.0174318	0.290178	1.75866	0.09125	0.898515	0.999991	0.0464748	1.11079	0.203772	0.765595	0.690856
HMGCS1	-0.661067	0.0140806	0.189289	-1.85138	0.730445	0.048804	0.217918	1.31154	-1.39151	0.0037807	0.083456	-2.42243	-1.62444	0.00870802	0.263956	-2.06008	0.795	0.363794	1	0.439144	-2.41944	0.027066	0.742944	-1.56758	-0.446667	0.207666	0.547975	-0.682634	0.4875	0.355638	0.999991	0.448992	-0.934167	0.145982	0.756304	-0.835701
DPYD	0.66672	0.0617922	0.364137	1.20907	0.437749	0.370205	0.60846	0.431558	0.228972	0.699692	0.847563	0.155093	0.786667	0.00870563	0.263956	2.0602	-0.72	0.0955702	1	-1.01968	1.50667	0.00567838	0.598563	2.24578	NA	NA	NA	NA	NA	NA	NA	NA	NA	NA	NA	NA
RLIM	-0.201761	0.232186	0.613783	-0.634164	0.650054	0.0106079	0.119916	1.97437	-0.851815	0.00679705	0.102427	-2.16768	-0.746667	0.00884036	0.265117	-2.05353	0.75	0.0694745	1	1.15817	-1.49667	0.00408879	0.598563	-2.3884	0.583333	0.166113	0.504641	0.779596	0.4175	0.502387	0.999991	0.298962	0.165833	0.823863	0.959422	0.0841452
MYLK	0.889557	0.0104655	0.164976	1.98024	0.00092135	0.998378	0.999256	0.000704955	0.888636	0.120056	0.347434	0.920615	0.926667	0.0088141	0.265117	2.05482	-0.805	0.11337	1	-0.945501	1.73167	0.00687332	0.598563	2.16283	0.713585	0.043809	0.352819	1.35844	-0.214435	0.674342	0.999991	-0.17112	0.928019	0.138234	0.756304	0.859385
FLG	NA	NA	NA	NA	NA	NA	NA	NA	NA	NA	NA	NA	1.01222	0.00880099	0.265117	2.05547	-0.7725	0.16205	1	-0.790352	1.78472	0.0102041	0.598563	1.99123	NA	NA	NA	NA	NA	NA	NA	NA	NA	NA	NA	NA
PSMA1	-0.120434	0.342855	0.712592	-0.46489	0.619135	0.00197472	0.0781614	2.7045	-0.739569	0.00242644	0.0720809	-2.61503	-0.604444	0.00909391	0.268195	-2.04125	0.1575	0.629162	1	0.201237	-0.761944	0.0596946	0.795673	-1.22406	NA	NA	NA	NA	NA	NA	NA	NA	NA	NA	NA	NA
GCC1	-0.126273	0.228043	0.60952	-0.641983	0.0568083	0.69688	0.847926	0.156842	-0.183081	0.310466	0.564059	-0.507986	-0.752222	0.00906467	0.268195	-2.04265	0.21	0.604835	1	0.218363	-0.962222	0.0561507	0.795673	-1.25064	NA	NA	NA	NA	NA	NA	NA	NA	NA	NA	NA	NA
LRRC20	-0.396189	0.0949783	0.429759	-1.02238	-0.625505	0.064378	0.245017	-1.19126	0.229316	0.565355	0.765688	0.247679	-0.79	0.00901881	0.268195	-2.04485	0.19	0.655296	1	0.183562	-0.98	0.0632966	0.795673	-1.19862	NA	NA	NA	NA	NA	NA	NA	NA	NA	NA	NA	NA
CDK18	-0.150545	0.648432	0.87969	-0.188135	-0.404204	0.389736	0.625423	-0.409229	0.253659	0.657332	0.822331	0.182215	0.745556	0.00905786	0.268195	2.04297	0.1975	0.623205	1	0.205369	0.548056	0.261274	0.81272	0.582905	0.456333	0.11405	0.441689	0.942904	0.560625	0.191931	0.999991	0.716855	-0.104292	0.837238	0.965639	-0.077151
BRD3	-0.325221	0.0341146	0.280622	-1.46706	-0.261136	0.212365	0.449898	-0.672918	-0.0640847	0.799169	0.901693	-0.0973616	-0.758889	0.00910155	0.268195	-2.04088	-0.0575	0.888061	1	-0.0515572	-0.701389	0.160872	0.795673	-0.79352	-0.665926	0.00816767	0.238493	-2.0879	-0.163333	0.642793	0.999991	-0.191929	-0.502593	0.240562	0.765595	-0.618774
MRPL15	-0.126959	0.577863	0.844669	-0.238175	0.687548	0.0419728	0.202492	1.37703	-0.814507	0.0484793	0.228395	-1.31444	-0.892222	0.00915162	0.268734	-2.0385	0.025	0.958511	1	0.0184027	-0.917222	0.12073	0.795673	-0.918184	NA	NA	NA	NA	NA	NA	NA	NA	NA	NA	NA	NA
C4A	-0.23714	0.683006	0.89421	-0.165575	-2.13348	0.0154397	0.137394	-1.81136	1.89634	0.069542	0.268494	1.15775	-1.21222	0.00929641	0.269815	-2.03168	-1.225	0.0697803	1	-1.15627	0.0127778	0.987039	0.998636	0.00566586	NA	NA	NA	NA	NA	NA	NA	NA	NA	NA	NA	NA
ATP13A3	0.104115	0.645565	0.878031	0.19006	0.809468	0.0179613	0.145679	1.74566	-0.705353	0.0821285	0.292111	-1.08551	1.18111	0.00930859	0.269815	2.03112	0.4775	0.456433	1	0.340623	0.703611	0.362465	0.836466	0.440734	0.557778	0.0425726	0.35096	1.37087	-0.5875	0.146086	0.999991	-0.835392	1.14528	0.0224051	0.696741	1.64965
GSTT2B	0.38369	0.25601	0.636628	0.591743	-0.5509	0.249047	0.491627	-0.603719	0.93459	0.115397	0.341429	0.937805	1.02	0.00931605	0.269815	2.03077	-0.08	0.884613	1	-0.0532466	1.1	0.10533	0.795673	0.977449	NA	NA	NA	NA	NA	NA	NA	NA	NA	NA	NA	NA
CD63	0.445613	0.0119546	0.174953	1.92246	0.0677179	0.770585	0.888409	0.11318	0.377895	0.192558	0.440604	0.715438	1.28444	0.00930372	0.269815	2.03134	0.075	0.913891	1	0.0391057	1.20944	0.15472	0.795673	0.810453	NA	NA	NA	NA	NA	NA	NA	NA	NA	NA	NA	NA
SERPINA5	2.19562	0.00218933	0.0751868	2.65969	1.24175	0.177946	0.411851	0.749713	0.953869	0.391952	0.634007	0.406768	-1.62778	0.00934879	0.269839	-2.02924	-0.33	0.707886	1	-0.150037	-1.29778	0.226061	0.80908	-0.645775	NA	NA	NA	NA	NA	NA	NA	NA	NA	NA	NA	NA
RBM39	-0.102713	0.350646	0.716501	-0.455131	0.0992491	0.521354	0.730986	0.282867	-0.201962	0.290777	0.546548	-0.53644	-0.765556	0.00938631	0.27	-2.02751	0.12	0.772051	1	0.112354	-0.885556	0.0837044	0.795673	-1.07725	-0.336942	0.124475	0.456865	-0.904919	0.454107	0.165597	0.999991	0.780947	-0.791049	0.0488752	0.725579	-1.31091
SCARF2	1.1609	0.00104281	0.0555271	2.98179	-0.859689	0.0599319	0.237562	-1.22234	2.02059	0.000997459	0.0512449	3.0011	0.793333	0.00987204	0.273104	2.00559	0.0325	0.940062	1	0.0268434	0.760833	0.151014	0.795673	0.820982	0.686808	0.0166103	0.286136	1.77962	0.121032	0.765569	0.999991	0.116016	0.565776	0.251999	0.78128	0.598601
TOMM20	-0.220261	0.20373	0.58305	-0.690944	0.793997	0.00305086	0.0843864	2.51558	-1.01426	0.00217359	0.0700823	-2.66282	-0.88	0.0100811	0.273104	-1.99649	-0.325	0.501044	1	-0.300124	-0.555	0.341153	0.835513	-0.467051	0.285556	0.110463	0.438036	0.956783	0.505	0.0623233	0.999991	1.20535	-0.219444	0.487172	0.863198	-0.312318
PI4K2A	0.458183	0.0122709	0.177672	1.91112	-0.514001	0.041391	0.201315	-1.38309	0.972184	0.00297805	0.0761542	2.52607	0.953333	0.0100757	0.273104	1.99672	0.0825	0.874204	1	0.0583871	0.870833	0.171907	0.795673	0.764706	0.487407	0.0447128	0.352891	1.34957	-0.0525	0.880642	0.999991	-0.0552005	0.539907	0.206045	0.765595	0.686039
EML3	0.456484	0.0491958	0.330948	1.30807	-0.758406	0.0229914	0.160777	-1.63844	1.21489	0.00420795	0.0850314	2.37593	0.863333	0.0103261	0.273104	1.98606	-0.4325	0.36486	1	-0.437874	1.29583	0.0296489	0.749822	1.52799	0.595661	0.106999	0.434176	0.970622	-0.483333	0.374406	0.999991	-0.426658	1.07899	0.105411	0.748599	0.977113
MMP9	0.415846	0.444589	0.77784	0.352041	-2.29172	0.00624083	0.103049	-2.20476	2.70757	0.00797772	0.109425	2.09812	1.77444	0.0102451	0.273104	1.98948	0.9975	0.309642	1	0.509139	0.776944	0.507849	0.872691	0.294266	NA	NA	NA	NA	NA	NA	NA	NA	NA	NA	NA	NA
HK3	1.59799	0.000830442	0.0510581	3.08069	-0.338113	0.566599	0.765597	-0.246724	1.9361	0.012706	0.130133	1.89599	1.39778	0.0102383	0.273104	1.98977	0.5	0.515466	1	0.2878	0.897778	0.333615	0.835409	0.476754	NA	NA	NA	NA	NA	NA	NA	NA	NA	NA	NA	NA
PLD1	0.507812	0.0374482	0.292118	1.42657	-0.431809	0.196117	0.432116	-0.707486	0.939621	0.0272491	0.176186	1.56465	1.01111	0.00981966	0.273104	2.0079	0.215	0.696488	1	0.157086	0.796111	0.23509	0.809272	0.628765	NA	NA	NA	NA	NA	NA	NA	NA	NA	NA	NA	NA
ILK	0.116377	0.461466	0.787183	0.335861	-0.486789	0.037552	0.193225	-1.42537	0.603166	0.0355845	0.199738	1.44874	0.654444	0.0097424	0.273104	2.01133	-0.365	0.309981	1	-0.508665	1.01944	0.0233578	0.742279	1.63157	0.470556	0.0627951	0.393761	1.20207	-0.02625	0.942861	0.999991	-0.0255525	0.496806	0.264994	0.784176	0.576764
MYO1E	0.451311	0.00259762	0.0819753	2.58543	-0.056403	0.766016	0.885828	-0.115762	0.507714	0.037781	0.20528	1.42273	0.95	0.0100853	0.273104	1.99631	-0.335	0.520451	1	-0.28362	1.285	0.047435	0.786038	1.3239	0.784907	0.106612	0.43404	0.972193	-1.26937	0.0831714	0.999991	-1.08003	2.05428	0.0225979	0.696741	1.64593
C4B	-0.170852	0.790699	0.932984	-0.101989	-2.46124	0.0122601	0.124714	-1.91151	2.29038	0.0498108	0.230625	1.30268	-1.19778	0.00990139	0.273104	-2.0043	-1.195	0.075787	1	-1.12041	-0.00277778	0.997175	0.999311	-0.00122855	NA	NA	NA	NA	NA	NA	NA	NA	NA	NA	NA	NA
C4B_2	-0.170852	0.790699	0.932984	-0.101989	-2.46124	0.0122601	0.124714	-1.91151	2.29038	0.0498108	0.230625	1.30268	-1.18889	0.0102828	0.273104	-1.98789	-1.2	0.0741779	1	-1.12973	0.0111111	0.988682	0.99888	0.00494343	NA	NA	NA	NA	NA	NA	NA	NA	NA	NA	NA	NA
SARM1	0.382568	0.297305	0.676168	0.526797	-0.827648	0.116902	0.32769	-0.932179	1.21022	0.0643298	0.25889	1.19159	0.754444	0.0102621	0.273104	1.98876	-0.32	0.441742	1	-0.354831	1.07444	0.0381023	0.763287	1.41905	NA	NA	NA	NA	NA	NA	NA	NA	NA	NA	NA	NA
ARHGEF40	0.749715	0.00356491	0.0965882	2.44795	0.0396588	0.903617	0.956462	0.0440157	0.710056	0.0874728	0.300151	1.05813	0.721111	0.0102273	0.273104	1.99024	0.2125	0.591583	1	0.227984	0.508611	0.289153	0.820859	0.538872	0.38	0.231014	0.568124	0.636361	1.1	0.0258453	0.999991	1.58762	-0.72	0.208762	0.765595	-0.680349
TMEM2	0.182125	0.400545	0.748963	0.397349	-0.475003	0.128406	0.343601	-0.891413	0.657128	0.0882081	0.301585	1.05449	0.672222	0.010364	0.273104	1.98447	-0.4325	0.247337	1	-0.606711	1.10472	0.0182777	0.684768	1.73808	NA	NA	NA	NA	NA	NA	NA	NA	NA	NA	NA	NA
PEX19	-0.137155	0.200253	0.579387	-0.698421	0.163248	0.278326	0.522184	0.555447	-0.300404	0.109266	0.33293	-0.961516	-0.96	0.00993424	0.273104	-2.00287	0.6275	0.236924	1	0.625391	-1.5875	0.0169774	0.680465	-1.77013	-0.314444	0.342446	0.656979	-0.465408	0.61375	0.219563	0.999991	0.65844	-0.928194	0.125623	0.756304	-0.900932
ARHGAP10	0.739604	0.00142188	0.0611891	2.84714	0.167131	0.564298	0.764051	0.248492	0.572473	0.116183	0.342604	0.934857	0.852222	0.0101135	0.273104	1.9951	-0.5725	0.22574	1	-0.646392	1.42472	0.0161813	0.658113	1.79099	0.136667	0.575706	0.807304	0.239799	-0.39875	0.280468	0.999991	-0.552117	0.535417	0.229229	0.765595	0.639731
CLSTN1	-0.191693	0.322196	0.695031	-0.491879	-0.622809	0.0298304	0.175283	-1.52534	0.431116	0.202176	0.452765	0.694269	-1.50111	0.0096758	0.273104	-2.01431	1.0525	0.203885	1	0.690615	-2.55361	0.0140031	0.653103	-1.85378	NA	NA	NA	NA	NA	NA	NA	NA	NA	NA	NA	NA
VPS13B	-0.194233	0.37776	0.734579	-0.422784	0.166978	0.589657	0.780432	0.229401	-0.361211	0.344306	0.593842	-0.463055	0.912222	0.0100861	0.273104	1.99627	0.23	0.645248	1	0.190274	0.682222	0.260682	0.81272	0.58389	NA	NA	NA	NA	NA	NA	NA	NA	NA	NA	NA	NA
FOXA1	-0.621389	0.184745	0.563782	-0.733427	0.0537155	0.934007	0.969919	0.0296498	-0.675105	0.399471	0.640342	-0.398515	-1.19667	0.00987188	0.273104	-2.0056	0.505	0.441151	1	0.355413	-1.70167	0.0372945	0.763287	-1.42836	-0.97713	0.0236328	0.297611	-1.62648	0.33875	0.582624	0.999991	0.234612	-1.31588	0.0839387	0.746713	-1.07604
CLIC3	-0.749936	0.031561	0.269819	-1.50085	-1.15912	0.0199868	0.152338	-1.69926	0.409184	0.476267	0.703111	0.322149	-1.58667	0.00986831	0.273104	-2.00576	0.1875	0.828339	1	0.081792	-1.77417	0.096316	0.795673	-1.0163	NA	NA	NA	NA	NA	NA	NA	NA	NA	NA	NA	NA
RIMS2	-0.0332147	0.949415	0.984215	-0.0225441	-0.54306	0.466111	0.690236	-0.331511	0.509846	0.575376	0.771526	0.240048	-1.45167	0.0101932	0.273104	-1.99169	0.0075	0.99247	1	0.0032826	-1.45917	0.134852	0.795673	-0.870142	NA	NA	NA	NA	NA	NA	NA	NA	NA	NA	NA	NA
CELF1	-0.258156	0.0387602	0.296697	-1.41161	-0.163881	0.33384	0.576022	-0.476461	-0.0942757	0.647018	0.815608	-0.189083	-0.683333	0.0104323	0.273104	-1.98162	-0.05	0.894114	1	-0.0486071	-0.633333	0.168253	0.795673	-0.774038	NA	NA	NA	NA	NA	NA	NA	NA	NA	NA	NA	NA
ENPEP	0.336785	0.190996	0.571327	0.718976	0.156859	0.66092	0.826062	0.179851	0.179926	0.681119	0.837351	0.166777	1.22444	0.0104253	0.273104	1.98191	-0.6725	0.321946	1	-0.492216	1.89694	0.0253852	0.742944	1.59542	NA	NA	NA	NA	NA	NA	NA	NA	NA	NA	NA	NA
ARPC2	0.111925	0.392046	0.743391	0.406663	0.185206	0.318138	0.56041	0.497385	-0.0732808	0.74443	0.874833	-0.128176	0.796667	0.00992387	0.273104	2.00332	-0.5275	0.230978	1	-0.636429	1.32417	0.0164606	0.666062	1.78356	NA	NA	NA	NA	NA	NA	NA	NA	NA	NA	NA	NA
GOLGA2	-0.357781	0.0235617	0.23717	-1.62779	-0.303649	0.157856	0.384593	-0.801739	-0.054132	0.833292	0.920017	-0.079203	-0.782222	0.00966576	0.273104	-2.01476	0.0725	0.864515	1	0.0632273	-0.854722	0.10272	0.795673	-0.988345	-0.28037	0.218089	0.55655	-0.661367	0.278333	0.411022	0.999991	0.386135	-0.558704	0.174807	0.764544	-0.757442
KIF20A	-0.0648798	0.825932	0.944096	-0.0830556	-0.00984427	0.981165	0.991227	-0.00825815	-0.0550355	0.914191	0.959628	-0.038963	0.78	0.0103501	0.273104	1.98505	0.5825	0.181133	1	0.742003	0.1975	0.701563	0.931073	0.153933	NA	NA	NA	NA	NA	NA	NA	NA	NA	NA	NA	NA
POLR2F	0.435332	0.129151	0.486907	0.888903	0.406696	0.308675	0.550842	0.510499	0.0286353	0.952746	0.978294	0.0210227	-1.59	0.00973937	0.273104	-2.01147	0.12	0.889612	1	0.0507992	-1.71	0.108365	0.795673	-0.965112	NA	NA	NA	NA	NA	NA	NA	NA	NA	NA	NA	NA
GATA3	-0.472627	0.226679	0.609164	-0.644589	-0.456655	0.404459	0.637852	-0.393126	-0.0159725	0.980845	0.99146	-0.00839946	-1.43667	0.010463	0.273104	-1.98034	0.355	0.653641	1	0.184661	-1.79167	0.0675542	0.795673	-1.17035	-1.13056	0.00965182	0.247515	-2.01539	-0.16625	0.785802	0.999991	-0.104687	-0.964306	0.19689	0.765595	-0.705777
CTCFL	NA	NA	NA	NA	NA	NA	NA	NA	NA	NA	NA	NA	-0.731111	0.0104483	0.273104	-1.98096	-0.435	0.28421	1	-0.546361	-0.296111	0.541152	0.886894	-0.266681	NA	NA	NA	NA	NA	NA	NA	NA	NA	NA	NA	NA
RNASE3	NA	NA	NA	NA	NA	NA	NA	NA	NA	NA	NA	NA	1.87667	0.00969256	0.273104	2.01356	1.45	0.162767	1	0.788435	0.426667	0.727988	0.93551	0.137876	NA	NA	NA	NA	NA	NA	NA	NA	NA	NA	NA	NA
ITGAX	0.883753	0.0279636	0.255232	1.55341	-1.34204	0.0192381	0.150504	-1.71584	2.2258	0.00248347	0.0723658	2.60494	1.09444	0.0105849	0.275435	1.97531	-0.4425	0.465046	1	-0.332504	1.53694	0.0415036	0.763287	1.38191	NA	NA	NA	NA	NA	NA	NA	NA	NA	NA	NA	NA
EOGT	0.508328	0.00336387	0.0937355	2.47316	0.240788	0.281233	0.524927	0.550934	0.26754	0.327113	0.57872	0.485302	0.87	0.0106536	0.276373	1.9725	-0.295	0.539872	1	-0.267709	1.165	0.0513364	0.791532	1.28957	NA	NA	NA	NA	NA	NA	NA	NA	NA	NA	NA	NA
PPA2	-0.187264	0.265832	0.646209	-0.575392	0.861522	0.00125399	0.0712719	2.90171	-1.04879	0.00132287	0.057257	-2.87848	-0.774444	0.0107446	0.27788	-1.96881	0.115	0.78802	1	0.103463	-0.889444	0.0920267	0.795673	-1.03609	-0.491111	0.0548748	0.378726	-1.26063	0.3625	0.331224	0.999991	0.479878	-0.853611	0.0635027	0.746713	-1.19721
MYH9	0.308403	0.153525	0.522698	0.81382	-0.844746	0.00917213	0.115159	-2.03753	1.15315	0.00431236	0.0854475	2.36528	1.18111	0.0109242	0.280808	1.96161	-0.515	0.433368	1	-0.363143	1.69611	0.0383023	0.763287	1.41677	1.10028	0.0147706	0.278052	1.8306	-0.274375	0.667054	0.999991	-0.175839	1.37465	0.081557	0.746713	1.08854
RAB11FIP1	0.0331261	0.861281	0.957845	0.0648549	0.0608759	0.820413	0.913825	0.0859672	-0.0277498	0.932629	0.96829	-0.0302912	-0.995556	0.0109206	0.280808	-1.96175	0.1525	0.78204	1	0.106771	-1.14806	0.0915466	0.795673	-1.03836	-0.413564	0.1408	0.478328	-0.851396	0.655146	0.120752	0.999991	0.918104	-1.06871	0.0388504	0.696741	-1.4106
CFB	-0.356614	0.413908	0.758461	-0.383096	-1.33095	0.0390755	0.195842	-1.4081	0.974333	0.202677	0.453362	0.693195	-1.65333	0.011089	0.281622	-1.95511	-1.015	0.273808	1	-0.562553	-0.638333	0.563663	0.891062	-0.248981	NA	NA	NA	NA	NA	NA	NA	NA	NA	NA	NA	NA
PXK	0.360934	0.0438558	0.312788	1.35797	0.0361444	0.880826	0.944145	0.0551096	0.324789	0.278026	0.534434	0.555915	0.828889	0.0110659	0.281622	1.95601	-0.5825	0.211762	1	-0.674153	1.41139	0.0157541	0.658113	1.80261	NA	NA	NA	NA	NA	NA	NA	NA	NA	NA	NA	NA
UTRN	-0.0414636	0.870394	0.961699	-0.0602841	-0.225557	0.532064	0.73991	-0.274036	0.184093	0.676319	0.834299	0.169848	1.01222	0.0110017	0.281622	1.95854	-0.5	0.376093	1	-0.424705	1.51222	0.0318588	0.757338	1.49677	0.878796	0.0247442	0.304262	1.60653	0.148125	0.790572	0.999991	0.102059	0.730671	0.281056	0.790116	0.551207
RPL7A	0.019953	0.911762	0.974309	0.0401184	0.0673531	0.79153	0.899864	0.101532	-0.0474	0.879211	0.942951	-0.0559069	0.752222	0.0110784	0.281622	1.95552	0.33	0.431581	1	0.364938	0.422222	0.402804	0.843092	0.394907	NA	NA	NA	NA	NA	NA	NA	NA	NA	NA	NA	NA
RAB3D	-0.78708	0.00187591	0.0727848	-2.72679	-0.405036	0.210494	0.448216	-0.67676	-0.382044	0.331199	0.582355	-0.479911	-1.16778	0.0111386	0.282033	-1.95317	1.03	0.120461	1	0.919153	-2.19778	0.0083761	0.598563	-2.07696	NA	NA	NA	NA	NA	NA	NA	NA	NA	NA	NA	NA
PPP1R3D	-0.420607	0.028539	0.257651	-1.54456	0.0441398	0.863244	0.936518	0.0638664	-0.464746	0.148631	0.387196	-0.827889	-0.742222	0.0111737	0.282077	-1.9518	0.0575	0.889113	1	0.0510433	-0.799722	0.115034	0.795673	-0.939176	-0.540728	0.0447198	0.352891	-1.3495	0.077381	0.841909	0.999991	0.0747346	-0.618108	0.192389	0.765595	-0.715819
CACYBP	-0.170173	0.256169	0.636628	-0.591473	0.356027	0.0988044	0.301223	1.00522	-0.5262	0.0494877	0.23015	-1.3055	-0.865556	0.0112585	0.283372	-1.94852	0.2	0.678306	1	0.168574	-1.06556	0.0740522	0.795673	-1.13046	NA	NA	NA	NA	NA	NA	NA	NA	NA	NA	NA	NA
EIF3J	-0.176769	0.220606	0.602649	-0.656382	0.556973	0.0103742	0.119064	1.98405	-0.733742	0.00639359	0.0993498	-2.19426	-0.734444	0.0113905	0.284157	-1.94346	0.325	0.429825	1	0.366709	-1.05944	0.0386916	0.763287	-1.41238	-0.480556	0.0350553	0.335213	-1.45525	0.394583	0.233995	0.999991	0.630793	-0.875139	0.0333942	0.696741	-1.47633
FNTA	0.234707	0.114555	0.464096	0.940986	0.503667	0.020804	0.155369	1.68185	-0.26896	0.288453	0.544623	-0.539924	0.51	0.0113333	0.284157	1.94564	-0.1275	0.654027	1	-0.184404	0.6375	0.0702388	0.795673	1.15342	NA	NA	NA	NA	NA	NA	NA	NA	NA	NA	NA	NA
SNTB2	0.144435	0.473475	0.793482	0.324703	-0.0247112	0.930471	0.968532	-0.031297	0.169146	0.626757	0.802903	0.202901	0.891111	0.0113605	0.284157	1.9446	-0.8625	0.0907608	1	-1.0421	1.75361	0.00625651	0.598563	2.20367	0.543942	0.0447611	0.352891	1.3491	-0.521429	0.189085	0.999991	-0.723343	1.06537	0.0303535	0.696741	1.51779
TRUB1	-0.336916	0.108482	0.455174	-0.964642	0.97449	0.00250416	0.0813197	2.60134	-1.31141	0.00112028	0.0538071	-2.95067	-0.692222	0.0116061	0.28554	-1.93532	0.355	0.362472	1	0.440726	-1.04722	0.0312155	0.757338	-1.50563	0.0977778	0.606081	0.823899	0.21747	0.38875	0.178427	0.999991	0.748539	-0.290972	0.396798	0.835219	-0.401431
CD2AP	-0.193239	0.232898	0.614756	-0.632834	0.576868	0.0169136	0.142473	1.77176	-0.770107	0.0100629	0.119417	-1.99728	-0.804444	0.0116147	0.28554	-1.93499	0.0625	0.889405	1	0.0509007	-0.866944	0.116954	0.795673	-0.931985	-0.546657	0.0132125	0.271079	-1.87901	0.126875	0.683511	0.999991	0.165255	-0.673532	0.080367	0.746713	-1.09492
SP3	-0.0787714	0.692605	0.898052	-0.159515	0.776664	0.0107998	0.120624	1.96659	-0.855435	0.0201141	0.156054	-1.6965	-0.858889	0.0115876	0.28554	-1.93601	-0.27	0.574616	1	-0.240622	-0.588889	0.311699	0.831023	-0.506265	-0.0144444	0.948698	0.981486	-0.0228719	-0.16	0.635441	0.999991	-0.196925	0.145556	0.719449	0.935222	0.143
TRAFD1	-0.116469	0.523809	0.819163	-0.280827	-0.272395	0.295769	0.538128	-0.529047	0.155927	0.621513	0.799888	0.20655	-1.17	0.0115469	0.28554	-1.93754	-0.31	0.63569	1	-0.196755	-0.86	0.278549	0.820807	-0.555098	-0.375	0.16346	0.503336	-0.786588	0.185833	0.639392	0.999991	0.194233	-0.560833	0.244808	0.77339	-0.611175
DIAPH2	0.220538	0.215117	0.598071	0.667325	0.325541	0.196424	0.432391	0.706806	-0.105003	0.728864	0.865267	-0.137354	0.838889	0.0115663	0.28554	1.93681	-0.4575	0.332949	1	-0.477623	1.29639	0.0279565	0.745503	1.55352	NA	NA	NA	NA	NA	NA	NA	NA	NA	NA	NA	NA
ADAM12	0.731916	0.00427242	0.10506	2.36933	-1.11085	0.00246724	0.0813197	-2.60779	1.84277	0.000134148	0.0280615	3.87242	0.7	0.0118068	0.286482	1.92787	-0.91	0.0268824	1	-1.57053	1.61	0.00188383	0.598563	2.72496	NA	NA	NA	NA	NA	NA	NA	NA	NA	NA	NA	NA
DMD	0.859375	0.0232072	0.235767	1.63438	-0.232617	0.644338	0.814428	-0.190886	1.09199	0.0869176	0.299314	1.06089	0.955556	0.0118224	0.286482	1.92729	-0.4775	0.37612	1	-0.424673	1.43306	0.0330565	0.757338	1.48074	0.928889	0.0093339	0.245783	2.02994	-0.79	0.122875	0.999991	-0.910538	1.71889	0.0078263	0.655689	2.10644
SGCD	0.178536	0.478941	0.797105	0.319718	-0.457432	0.205623	0.442978	-0.686929	0.635969	0.152978	0.393133	0.815371	0.98	0.0117956	0.286482	1.92828	-0.825	0.140929	1	-0.850998	1.805	0.0102733	0.598563	1.98829	NA	NA	NA	NA	NA	NA	NA	NA	NA	NA	NA	NA
STAT5B	0.31756	0.0751229	0.394612	1.12423	-0.0407769	0.866681	0.937894	-0.0621407	0.358337	0.236132	0.490414	0.626845	0.871111	0.0117568	0.286482	1.92971	-0.1875	0.700949	1	-0.154314	1.05861	0.0794598	0.795673	1.09985	1.21556	0.000240832	0.0549699	3.61829	-0.36875	0.395115	0.999991	-0.403277	1.58431	0.00481485	0.651761	2.31742
RPS25	0.279108	0.103144	0.445772	0.986556	0.497768	0.0434253	0.205434	1.36226	-0.21866	0.449596	0.682133	-0.347177	-0.892222	0.011804	0.286482	-1.92797	-0.39	0.437734	1	-0.35879	-0.502222	0.406094	0.844742	-0.391374	NA	NA	NA	NA	NA	NA	NA	NA	NA	NA	NA	NA
ADNP	-0.3497	0.0199676	0.219981	-1.69967	0.0741433	0.709764	0.855066	0.148886	-0.423844	0.092694	0.307659	-1.03295	-0.801111	0.0120062	0.290104	-1.92059	0.15	0.739067	1	0.131316	-0.951111	0.0872173	0.795673	-1.0594	-0.257269	0.268956	0.598996	-0.570318	0.544375	0.123261	0.999991	0.909176	-0.801644	0.0618955	0.746713	-1.20834
CD46	-0.498369	0.0367302	0.289363	-1.43498	0.531578	0.107366	0.313022	0.969133	-1.02995	0.0145735	0.138375	-1.83644	-0.953333	0.0123102	0.292558	-1.90973	0.4575	0.397873	1	0.400255	-1.41083	0.0363153	0.763287	-1.43991	-0.522222	0.396115	0.699815	-0.402179	-0.47	0.60898	0.999991	-0.215397	-0.0522222	0.962182	0.992448	-0.0167428
BUD23	-0.282063	0.105535	0.449616	-0.976605	0.458536	0.0653393	0.246846	1.18483	-0.740599	0.0180327	0.149939	-1.74394	-0.784444	0.0122812	0.292558	-1.91076	0.5725	0.202487	1	0.693604	-1.35694	0.0158135	0.658113	-1.80097	NA	NA	NA	NA	NA	NA	NA	NA	NA	NA	NA	NA
UBASH3B	1.10198	0.000368273	0.0375949	3.43383	0.0576634	0.877114	0.942867	0.0569439	1.04432	0.0307579	0.186498	1.51204	0.958889	0.0123185	0.292558	1.90944	-0.0325	0.952084	1	-0.0213248	0.991389	0.135431	0.795673	0.868282	0.777778	0.137253	0.475475	0.862477	-0.51	0.50828	0.999991	-0.293897	1.28778	0.170828	0.763719	0.767441
UPF1	-0.114143	0.446473	0.778921	-0.350205	-0.559516	0.0136643	0.130649	-1.86441	0.445373	0.0949976	0.311827	1.02229	-0.61	0.0122725	0.292558	-1.91107	0.04	0.907417	1	0.0421931	-0.65	0.124161	0.795673	-0.906014	-0.408889	0.0939096	0.422883	-1.02729	0.500833	0.167423	0.999991	0.776186	-0.909722	0.0414766	0.696741	-1.3822
PPP1R9A	-0.590859	0.053599	0.341843	-1.27084	0.161899	0.696078	0.847469	0.157342	-0.752759	0.147519	0.385288	-0.831153	-1.02444	0.0122311	0.292558	-1.91253	0.1825	0.752111	1	0.123718	-1.20694	0.0905144	0.795673	-1.04328	-0.676667	0.016944	0.289156	-1.77098	0.494583	0.224242	0.999991	0.649283	-1.17125	0.0213157	0.696741	-1.6713
ADRM1	-0.173195	0.433484	0.7713	-0.363027	0.121195	0.696747	0.847926	0.156925	-0.294389	0.441983	0.676507	-0.354595	-0.628889	0.0123845	0.292558	-1.90712	0.2975	0.405193	1	0.392338	-0.926389	0.0373127	0.763287	-1.42814	NA	NA	NA	NA	NA	NA	NA	NA	NA	NA	NA	NA
PTP4A2	-0.00785617	0.965068	0.989523	-0.0154419	0.168718	0.508244	0.721079	0.293928	-0.176574	0.57131	0.769419	-0.243128	-0.786667	0.0121967	0.292558	-1.91376	0.4425	0.322309	1	0.491727	-1.22917	0.0275848	0.742944	-1.55933	NA	NA	NA	NA	NA	NA	NA	NA	NA	NA	NA	NA
DENND3	0.339781	0.132091	0.490301	0.879128	0.253273	0.418274	0.65056	0.378539	0.0865084	0.820129	0.91301	0.086118	0.787778	0.0123844	0.292558	1.90713	0.14	0.753058	1	0.123172	0.647778	0.231756	0.809272	0.634969	NA	NA	NA	NA	NA	NA	NA	NA	NA	NA	NA	NA
IGF2	0.118079	0.783476	0.930912	0.105974	-1.95421	0.0037364	0.0891618	-2.42755	2.07229	0.0101989	0.119954	1.99145	-1.92667	0.0124677	0.292887	-1.90421	0.2975	0.784742	1	0.105273	-2.22417	0.0977251	0.795673	-1.00999	NA	NA	NA	NA	NA	NA	NA	NA	NA	NA	NA	NA
KEAP1	0.275148	0.125336	0.480618	0.901923	-0.0589474	0.811312	0.909076	-0.0908122	0.334096	0.275794	0.532027	0.559416	0.654444	0.0124466	0.292887	1.90495	0.115	0.756024	1	0.121464	0.539444	0.231173	0.809272	0.636063	NA	NA	NA	NA	NA	NA	NA	NA	NA	NA	NA	NA
ALDH1L2	0.208484	0.37793	0.734579	0.422589	-0.261685	0.432979	0.662663	-0.363534	0.470169	0.253972	0.509626	0.595215	1.21556	0.0125076	0.293009	1.90283	-1.9725	0.00742964	1	-2.12903	3.18806	0.000592493	0.577298	3.22732	NA	NA	NA	NA	NA	NA	NA	NA	NA	NA	NA	NA
FES	1.06248	0.000132408	0.0243199	3.87809	-0.502611	0.134154	0.352234	-0.872397	1.56509	0.000704097	0.0478942	3.15237	0.833333	0.0126306	0.295075	1.89858	-0.215	0.649206	1	-0.187618	1.04833	0.0730363	0.795673	1.13646	NA	NA	NA	NA	NA	NA	NA	NA	NA	NA	NA	NA
IGFBP3	-0.0549275	0.845894	0.952831	-0.0726842	-0.769442	0.0646566	0.245401	-1.18939	0.714515	0.15419	0.394915	0.811945	-1.23444	0.0127118	0.295443	-1.89579	0.1	0.886346	1	0.0523966	-1.33444	0.120913	0.795673	-0.917528	-0.445	0.331234	0.650009	-0.479865	0.61125	0.372874	0.999991	0.428438	-1.05625	0.203867	0.765595	-0.690653
AIFM1	-0.254298	0.140874	0.502372	-0.851168	-0.0264157	0.9116	0.960077	-0.0401958	-0.227883	0.437474	0.672502	-0.359048	-0.917778	0.0127162	0.295443	-1.89564	0.06	0.908169	1	0.0418333	-0.977778	0.126159	0.795673	-0.89908	-0.858889	0.00398104	0.206116	-2.4	-0.23125	0.574463	0.999991	-0.240738	-0.627639	0.210575	0.765595	-0.676594
TRPV2	0.91145	0.00501619	0.113415	2.29963	-0.923647	0.0356977	0.188841	-1.44736	1.8351	0.00151718	0.0597624	2.81896	1.22778	0.0131161	0.29734	1.8822	0.1075	0.877844	1	0.0565828	1.12028	0.189784	0.801695	0.721741	NA	NA	NA	NA	NA	NA	NA	NA	NA	NA	NA	NA
OLA1	-0.309249	0.0640097	0.369219	-1.19375	0.661524	0.00749094	0.108632	2.12546	-0.970773	0.00190908	0.0664019	-2.71918	-0.814444	0.0130974	0.29734	-1.88281	0.5275	0.261248	1	0.582947	-1.34194	0.0221231	0.742279	-1.65515	NA	NA	NA	NA	NA	NA	NA	NA	NA	NA	NA	NA
C8orf59	0.0693236	0.784558	0.93138	0.105375	0.967273	0.0124291	0.125075	1.90556	-0.89795	0.0507907	0.2327	-1.29422	-1.27444	0.0130349	0.29734	-1.88489	0.3525	0.627639	1	0.20229	-1.62694	0.0704684	0.795673	-1.15201	NA	NA	NA	NA	NA	NA	NA	NA	NA	NA	NA	NA
EVPL	-0.441321	0.0401416	0.300641	-1.39641	-0.980482	0.00245878	0.0813197	-2.60928	0.539161	0.137857	0.372179	0.860572	-1.22111	0.0128512	0.29734	-1.89105	0.9375	0.183614	1	0.736093	-2.15861	0.0144981	0.653103	-1.83869	NA	NA	NA	NA	NA	NA	NA	NA	NA	NA	NA	NA
HCK	0.807323	0.00920392	0.155752	2.03603	0.149248	0.711704	0.85615	0.147701	0.658075	0.191728	0.43976	0.717315	1.01667	0.0128811	0.29734	1.89005	-0.145	0.80181	1	-0.0959287	1.16167	0.102722	0.795673	0.988338	NA	NA	NA	NA	NA	NA	NA	NA	NA	NA	NA	NA
BIRC3	-0.0946406	0.835537	0.948838	-0.0780345	0.939773	0.154705	0.381014	0.810495	-1.03441	0.198851	0.44867	-0.701472	-0.625556	0.0131164	0.29734	-1.88218	0.1275	0.720891	1	0.14213	-0.753056	0.0873723	0.795673	-1.05863	NA	NA	NA	NA	NA	NA	NA	NA	NA	NA	NA	NA
RREB1	-0.0790114	0.568242	0.840198	-0.245467	-0.250681	0.207383	0.445039	-0.683228	0.17167	0.47508	0.70232	0.323233	-0.695556	0.0129463	0.29734	-1.88785	0.1775	0.654063	1	0.18438	-0.873056	0.0747316	0.795673	-1.1265	-0.490169	0.0238274	0.29903	-1.62292	-0.0979464	0.751335	0.999991	-0.124166	-0.392222	0.295891	0.791157	-0.528868
RAB23	0.036817	0.803135	0.9364	0.0952114	0.219112	0.300031	0.542846	0.522833	-0.182295	0.478399	0.704519	-0.32021	0.595556	0.0130328	0.29734	1.88496	-0.5175	0.135081	1	-0.869406	1.11306	0.0103571	0.598563	1.98476	NA	NA	NA	NA	NA	NA	NA	NA	NA	NA	NA	NA
SGCE	0.472715	0.0485313	0.329734	1.31398	0.272084	0.403817	0.637428	0.393815	0.200631	0.613344	0.795086	0.212296	0.743333	0.0131495	0.29734	1.88109	-0.585	0.174906	1	-0.757194	1.32833	0.0138818	0.653103	1.85755	NA	NA	NA	NA	NA	NA	NA	NA	NA	NA	NA	NA
C19orf70	0.310025	0.158731	0.529222	0.799338	0.273447	0.372514	0.611071	0.428858	0.0365783	0.921674	0.962907	0.0354228	-0.561111	0.0130446	0.29734	-1.88457	-0.255	0.427478	1	-0.369086	-0.306111	0.428016	0.852504	-0.36854	NA	NA	NA	NA	NA	NA	NA	NA	NA	NA	NA	NA
HVCN1	0.363578	0.0855478	0.41282	1.06779	-0.831963	0.00816183	0.111552	-2.08821	1.19554	0.00252201	0.0727114	2.59825	0.99	0.0133021	0.29919	1.87608	-0.155	0.784017	1	-0.105674	1.145	0.100464	0.795673	0.997988	NA	NA	NA	NA	NA	NA	NA	NA	NA	NA	NA	NA
ZNF217	-0.214247	0.338312	0.709115	-0.470682	0.312441	0.323793	0.56592	0.489732	-0.526688	0.178819	0.425455	-0.747586	-1.26222	0.0133012	0.29919	-1.87611	0.385	0.594095	1	0.226144	-1.64722	0.065617	0.795673	-1.18298	-0.773194	0.0153511	0.279074	-1.81386	0.389375	0.390706	0.999991	0.40815	-1.16257	0.0396973	0.696741	-1.40124
PRKD1	0.788207	0.000792358	0.0502041	3.10108	-0.407482	0.167411	0.398091	-0.776215	1.19569	0.00251752	0.07271	2.59903	0.652222	0.0134192	0.301024	1.87227	-0.5475	0.150128	1	-0.823538	1.19972	0.0118295	0.635228	1.92703	0.547685	0.048562	0.359498	1.3137	-0.725833	0.0788767	0.999991	-1.10305	1.27352	0.0129918	0.696741	1.88633
PI4KA	0.240543	0.178799	0.556622	0.747636	-0.693159	0.00988784	0.11793	-2.0049	0.933702	0.00517706	0.0908041	2.28592	1.05778	0.0134629	0.301206	1.87086	-0.215	0.722619	1	-0.14109	1.27278	0.0887015	0.795673	1.05207	0.961389	0.0328576	0.32869	1.48336	-0.065	0.91972	0.999991	-0.0363442	1.02639	0.193044	0.765595	0.714344
PLD3	0.714679	0.00869825	0.151545	2.06057	-0.763919	0.0402857	0.198898	-1.39485	1.4786	0.00236007	0.0716294	2.62708	0.857778	0.0135846	0.303126	1.86695	-0.5425	0.274984	1	-0.560692	1.40028	0.0240062	0.742944	1.61968	NA	NA	NA	NA	NA	NA	NA	NA	NA	NA	NA	NA
CORO2B	1.1897	0.00055474	0.0432167	3.25591	-0.916809	0.0380747	0.194074	-1.41936	2.1065	0.000446478	0.042664	3.3502	1.13889	0.0136503	0.303791	1.86486	-1.1625	0.0836213	1	-1.07768	2.30139	0.00638298	0.598563	2.19498	NA	NA	NA	NA	NA	NA	NA	NA	NA	NA	NA	NA
H6PD	0.194331	0.243147	0.624819	0.614131	-0.234898	0.316378	0.55905	-0.499794	0.429229	0.140537	0.375812	0.85221	0.706667	0.0137119	0.303826	1.8629	-0.74	0.0765474	1	-1.11607	1.44667	0.00583944	0.598563	2.23363	NA	NA	NA	NA	NA	NA	NA	NA	NA	NA	NA	NA
NUDCD3	-0.154224	0.213883	0.59625	-0.669824	-0.339309	0.059216	0.236156	-1.22756	0.185085	0.384582	0.628063	0.415011	-0.628889	0.0137237	0.303826	-1.86253	-0.1375	0.703658	1	-0.152638	-0.491389	0.263044	0.81272	-0.579972	0.278889	0.353561	0.665988	0.451535	-0.1325	0.767121	0.999991	-0.115136	0.411389	0.446508	0.850965	0.350171
DTX2	-0.248979	0.177695	0.554139	-0.750324	-0.929729	0.00136845	0.0712719	-2.86377	0.680749	0.0389486	0.208513	1.40951	-0.684444	0.0137684	0.30402	-1.86112	0.1525	0.698449	1	0.155865	-0.836944	0.0850561	0.795673	-1.07029	NA	NA	NA	NA	NA	NA	NA	NA	NA	NA	NA	NA
KANK1	0.219087	0.314691	0.690411	0.502116	-0.0647811	0.831579	0.920084	-0.0800964	0.283869	0.449575	0.682133	0.347198	0.57	0.0138391	0.304784	1.85889	-0.31	0.348077	1	-0.458324	0.88	0.0324551	0.757338	1.48872	0.702407	0.00432086	0.216161	2.36443	0.135	0.691282	0.999991	0.160345	0.567407	0.172259	0.763719	0.763818
TSFM	-0.161115	0.336018	0.707117	-0.473638	0.295023	0.216232	0.45422	0.665081	-0.456138	0.122379	0.350724	-0.912294	-0.948889	0.0139414	0.30624	-1.85569	0.1475	0.787113	1	0.103963	-1.09639	0.103265	0.795673	-0.986046	-0.354444	0.118256	0.445082	-0.927175	-0.285	0.394157	0.999991	-0.404331	-0.0694444	0.861887	0.972078	-0.0645499
AFTPH	-0.0645909	0.666953	0.888419	-0.175905	0.479746	0.0322168	0.180668	1.49192	-0.544337	0.0456346	0.221954	-1.34071	-0.546667	0.0140502	0.306243	-1.85232	0.075	0.811901	1	0.0904972	-0.621667	0.109078	0.795673	-0.962264	-0.136574	0.634591	0.839988	-0.197506	-0.0579167	0.892889	0.999991	-0.0492026	-0.0786574	0.87907	0.972927	-0.0559768
BCL11B	0.343994	0.40449	0.751541	0.393093	-1.0259	0.0871201	0.282066	-1.05988	1.3699	0.063801	0.258733	1.19517	-0.937778	0.014047	0.306243	-1.85242	-0.1425	0.792026	1	-0.101261	-0.795278	0.226974	0.809272	-0.644024	-0.316481	0.426092	0.717707	-0.370496	-0.580833	0.331675	0.999991	-0.479287	0.264352	0.710918	0.933749	0.14818
ZC3H11A	-0.290767	0.0807087	0.404459	-1.09308	0.205304	0.370132	0.608401	0.431643	-0.496071	0.0850355	0.296887	-1.0704	-0.84	0.0140368	0.306243	-1.85273	0.2725	0.574341	1	0.24083	-1.1125	0.0641134	0.795673	-1.19305	-0.292639	0.250651	0.587156	-0.600931	0.202187	0.592862	0.999991	0.227047	-0.494826	0.280506	0.790116	-0.552058
DNAJC2	-0.343757	0.0335865	0.278417	-1.47384	0.67596	0.00468418	0.0945159	2.32937	-1.01972	0.000827896	0.0491973	-3.08202	-0.921111	0.0145092	0.307109	-1.83836	0.4275	0.42579	1	0.370805	-1.34861	0.0431615	0.765366	-1.3649	-0.802222	0.0124825	0.265036	-1.9037	0.1625	0.71943	0.999991	0.143012	-0.964722	0.0847259	0.746713	-1.07198
DYSF	-0.059256	0.762314	0.923018	-0.117866	-1.17178	0.000322381	0.0566947	-3.49163	1.11252	0.0032113	0.0788215	2.49332	1.21222	0.0142474	0.307109	1.84626	-0.015	0.982898	1	-0.00749172	1.22722	0.152483	0.795673	0.816779	NA	NA	NA	NA	NA	NA	NA	NA	NA	NA	NA	NA
LTV1	-0.266352	0.154491	0.52361	-0.811096	0.604878	0.0272709	0.170352	1.5643	-0.87123	0.0109392	0.12364	-1.96101	-0.84	0.0143011	0.307109	-1.84463	0.055	0.9098	1	0.0410542	-0.895	0.133236	0.795673	-0.875378	NA	NA	NA	NA	NA	NA	NA	NA	NA	NA	NA	NA
INPP1	0.686143	0.00262758	0.0824436	2.58044	-0.117847	0.683266	0.839738	-0.16541	0.80399	0.0313945	0.187919	1.50315	0.778889	0.0145104	0.307109	1.83832	0.0075	0.986731	1	0.00580124	0.771389	0.162472	0.795673	0.789223	NA	NA	NA	NA	NA	NA	NA	NA	NA	NA	NA	NA
SYNE1	0.285213	0.383258	0.737507	0.416508	-0.840417	0.0775292	0.267265	-1.11053	1.12563	0.0552214	0.241043	1.25789	1.02556	0.0144667	0.307109	1.83963	-0.02875	0.961364	1	-0.017112	1.05431	0.147455	0.795673	0.831341	0.662667	0.0654809	0.393761	1.18389	-0.168	0.747449	0.999991	-0.126419	0.830667	0.192456	0.765595	0.715669
MYH10	0.295472	0.197842	0.577846	0.703681	-0.448944	0.167771	0.398394	-0.775284	0.744416	0.0665965	0.263253	1.17655	1.05722	0.0141871	0.307109	1.84811	-0.76	0.219336	1	-0.658889	1.81722	0.0187842	0.685335	1.72621	0.603741	0.0254516	0.304888	1.59429	-0.457917	0.240944	0.999991	-0.618084	1.06166	0.0289213	0.696741	1.53878
BIRC2	0.0815799	0.639672	0.8746	0.194043	0.515272	0.0458314	0.211507	1.33884	-0.433692	0.159536	0.40252	-0.797141	-0.598889	0.0145983	0.307109	-1.8357	0.11	0.751649	1	0.123985	-0.708889	0.0979927	0.795673	-1.00881	NA	NA	NA	NA	NA	NA	NA	NA	NA	NA	NA	NA
TRMT13	-0.0956939	0.618032	0.863501	-0.208989	0.364445	0.187223	0.422156	0.727642	-0.460139	0.174511	0.421753	-0.758176	-1.34222	0.01426	0.307109	-1.84588	-0.065	0.933171	1	-0.0300389	-1.27722	0.177827	0.795673	-0.750002	NA	NA	NA	NA	NA	NA	NA	NA	NA	NA	NA	NA
SRP14	0.0954302	0.563941	0.83883	0.248766	0.370628	0.122213	0.334858	0.912884	-0.275198	0.340081	0.591039	-0.468417	-0.854444	0.0142512	0.307109	-1.84615	-0.105	0.831495	1	-0.0801406	-0.749444	0.212931	0.805672	-0.671762	NA	NA	NA	NA	NA	NA	NA	NA	NA	NA	NA	NA
TSR2	-0.0863981	0.500229	0.807612	-0.300832	0.110062	0.543278	0.747871	0.264978	-0.19646	0.378002	0.622214	-0.422505	-1.42111	0.0143127	0.307109	-1.84428	0.3075	0.708353	1	0.14975	-1.72861	0.0884457	0.795673	-1.05332	NA	NA	NA	NA	NA	NA	NA	NA	NA	NA	NA	NA
SNX2	0.45618	0.00441161	0.106998	2.3554	0.353074	0.0957765	0.297913	1.01874	0.103106	0.681862	0.838012	0.166304	0.716667	0.0145952	0.307109	1.83579	-0.66	0.120514	1	-0.918961	1.37667	0.00976648	0.598563	2.01026	0.36163	0.0990209	0.428022	1.00427	-0.0201667	0.949732	0.999991	-0.0223991	0.381796	0.32537	0.799658	0.487623
ZNF579	-0.225243	0.434122	0.771773	-0.362388	-0.38217	0.349577	0.589309	-0.456458	0.156927	0.751576	0.878859	0.124027	-0.771111	0.0145616	0.307109	-1.83679	-0.235	0.599832	1	-0.221971	-0.536111	0.322577	0.833201	-0.491367	-0.703333	0.0304859	0.31901	-1.5159	0.1925	0.679172	0.999991	0.16802	-0.895833	0.117679	0.756304	-0.9293
DPCD	-0.299487	0.238503	0.620041	-0.622505	-0.167259	0.636859	0.809624	-0.195957	-0.132229	0.760207	0.8827	-0.119068	-0.937778	0.0143451	0.307109	-1.84329	-0.07	0.897242	1	-0.0470906	-0.867778	0.190016	0.801695	-0.721209	NA	NA	NA	NA	NA	NA	NA	NA	NA	NA	NA	NA
HIST2H2AA3	-0.477901	0.156368	0.525925	-0.805851	-0.337471	0.471121	0.693706	-0.326868	-0.14043	0.805519	0.905005	-0.0939241	-0.888889	0.0145971	0.307109	-1.83573	-1.16	0.0313333	1	-1.50399	0.271111	0.662052	0.918267	0.179108	NA	NA	NA	NA	NA	NA	NA	NA	NA	NA	NA	NA
CEP85	-0.21593	0.253743	0.634921	-0.595606	-0.069868	0.79098	0.899771	-0.101834	-0.146062	0.651504	0.818675	-0.186083	-0.842222	0.0146356	0.307129	-1.83459	0.325	0.507542	1	0.294528	-1.16722	0.0549635	0.795673	-1.25993	NA	NA	NA	NA	NA	NA	NA	NA	NA	NA	NA	NA
PRAM1	1.0768	0.00285676	0.0868106	2.54413	-1.15113	0.0186217	0.148419	-1.72998	2.22793	0.000599015	0.044455	3.22256	1.00778	0.01476	0.307263	1.83091	0.5275	0.370991	1	0.430636	0.480278	0.496547	0.86949	0.304039	0.645593	0.0327351	0.32869	1.48499	0.368583	0.397755	0.999991	0.400384	0.277009	0.595324	0.902152	0.225246
TGIF1	0.060987	0.624406	0.86593	0.204533	-0.400093	0.0313628	0.178829	-1.50358	0.46108	0.0416004	0.214786	1.3809	-0.864444	0.0148236	0.307263	-1.82905	-0.03	0.952373	1	-0.0211928	-0.834444	0.174451	0.795673	-0.758326	NA	NA	NA	NA	NA	NA	NA	NA	NA	NA	NA	NA
C16orf62	0.185499	0.150442	0.516825	0.822632	-0.193019	0.28464	0.52803	-0.545705	0.378518	0.0932265	0.308692	1.03046	0.916667	0.0147924	0.307263	1.82996	0.065	0.902848	1	0.0443856	0.851667	0.190464	0.801695	0.720187	NA	NA	NA	NA	NA	NA	NA	NA	NA	NA	NA	NA
FGFR1	0.317558	0.321598	0.694696	0.492686	-0.562448	0.217476	0.455779	-0.662589	0.880007	0.1192	0.346411	0.923724	0.634444	0.0147466	0.307263	1.83131	-0.2	0.588336	1	-0.230375	0.834444	0.0679966	0.795673	1.16751	NA	NA	NA	NA	NA	NA	NA	NA	NA	NA	NA	NA
RBM23	0.0219324	0.879164	0.964425	0.05593	-0.15141	0.460821	0.685449	-0.336468	0.173342	0.490224	0.713182	0.309605	-0.796667	0.014778	0.307263	-1.83038	0.115	0.8039	1	0.0947979	-0.911667	0.109768	0.795673	-0.959525	-0.53	0.12958	0.464839	-0.887463	-0.535	0.301655	0.999991	-0.52049	0.005	0.993522	0.997596	0.00282246
UTP11	-0.100145	0.54367	0.829615	-0.264664	0.673645	0.00783638	0.110454	2.10588	-0.77379	0.0118324	0.126338	-1.92693	1.09667	0.0148723	0.307519	1.82762	1.6125	0.0167436	1	1.77615	-0.515833	0.502656	0.870671	-0.298729	NA	NA	NA	NA	NA	NA	NA	NA	NA	NA	NA	NA
POMP	-0.00661712	0.971978	0.990278	-0.0123436	0.675957	0.0178518	0.145402	1.74832	-0.682574	0.0462411	0.222717	-1.33497	-0.996667	0.0149342	0.307734	-1.82582	0.3975	0.494911	1	0.305473	-1.39417	0.0536153	0.795673	-1.27071	NA	NA	NA	NA	NA	NA	NA	NA	NA	NA	NA	NA
DOCK10	0.528669	0.0758903	0.395297	1.11981	0.168247	0.678723	0.836629	0.168307	0.360421	0.470632	0.699339	0.327318	0.952222	0.0149555	0.307734	1.8252	-0.48	0.389693	1	-0.409277	1.43222	0.0390347	0.763287	1.40855	0.833111	0.0183252	0.290178	1.73695	-0.154167	0.758124	0.999991	-0.12026	0.987278	0.109602	0.754433	0.960182
DCLK2	0.142249	0.459138	0.786276	0.338057	-0.928992	0.0021972	0.0788013	-2.65813	1.07124	0.00354874	0.0813621	2.44993	0.662222	0.0153429	0.308259	1.81409	-0.75	0.0610124	1	-1.21458	1.41222	0.00494687	0.598563	2.30567	0.596667	0.0985051	0.428022	1.00654	0.04375	0.93382	0.999991	0.029737	0.552917	0.38614	0.827251	0.413255
RIN3	0.503566	0.0298021	0.263766	1.52575	-0.656484	0.0434878	0.205434	-1.36163	1.16005	0.00540502	0.093032	2.2672	0.793333	0.015019	0.308259	1.82336	0.105	0.820365	1	0.0859929	0.688333	0.221816	0.805672	0.654008	NA	NA	NA	NA	NA	NA	NA	NA	NA	NA	NA	NA
E2F3	-0.35414	0.0568909	0.350403	-1.24496	0.451344	0.0837252	0.277186	1.07714	-0.805484	0.0150797	0.139683	-1.82161	-0.755556	0.0151679	0.308259	-1.81907	0.2175	0.622429	1	0.20591	-0.973056	0.0747833	0.795673	-1.1262	NA	NA	NA	NA	NA	NA	NA	NA	NA	NA	NA	NA
SNX4	-0.129033	0.497988	0.806868	-0.302781	0.69537	0.0156514	0.138499	1.80545	-0.824403	0.018818	0.152111	-1.72543	0.762222	0.0150921	0.308259	1.82125	-0.61	0.177197	1	-0.751544	1.37222	0.0152174	0.653103	1.81766	NA	NA	NA	NA	NA	NA	NA	NA	NA	NA	NA	NA
RBP7	1.27953	5.04868e-05	0.0150192	4.29682	0.350285	0.338295	0.579697	0.470704	0.929246	0.0457805	0.221962	1.33932	0.937778	0.0153444	0.308259	1.81405	0.8225	0.141568	1	0.849035	0.115278	0.861101	0.96627	0.0649458	NA	NA	NA	NA	NA	NA	NA	NA	NA	NA	NA	NA
USP35	-0.200269	0.274402	0.655782	-0.561613	-0.543261	0.0430379	0.204423	-1.36615	0.342992	0.279661	0.536197	0.553368	1.80667	0.0152486	0.308259	1.81677	1.35	0.207445	1	0.683098	0.456667	0.718979	0.933796	0.143284	NA	NA	NA	NA	NA	NA	NA	NA	NA	NA	NA	NA
PARD6B	-0.312317	0.194629	0.57471	-0.710793	0.128594	0.700472	0.849641	0.154609	-0.440911	0.287228	0.543313	-0.541774	-0.928889	0.015369	0.308259	-1.81335	-0.0575	0.915672	1	-0.0382601	-0.871389	0.189058	0.801695	-0.723404	NA	NA	NA	NA	NA	NA	NA	NA	NA	NA	NA	NA
MCAT	-0.31387	0.173107	0.549282	-0.761686	-0.033683	0.915812	0.962158	-0.0381936	-0.280187	0.475426	0.702377	-0.322917	-0.705556	0.0154115	0.308259	-1.81216	0.0475	0.908405	1	0.0417204	-0.753056	0.137231	0.795673	-0.862549	NA	NA	NA	NA	NA	NA	NA	NA	NA	NA	NA	NA
YTHDF1	-0.258549	0.0563104	0.349205	-1.24941	-0.11214	0.542409	0.747399	-0.265673	-0.146409	0.51634	0.731294	-0.287064	-0.696667	0.0152703	0.308259	-1.81615	0.24	0.556683	1	0.254392	-0.936667	0.0638829	0.795673	-1.19462	-0.599444	0.0448361	0.352891	-1.34837	0.15625	0.716708	0.999991	0.144658	-0.755694	0.152182	0.756304	-0.817638
ITGAD	-1.26103	0.0113856	0.172653	-1.94364	-1.6537	0.0177874	0.145289	-1.74989	0.392674	0.623496	0.800784	0.205166	0.912222	0.0154184	0.308259	1.81196	-0.605	0.262539	1	-0.580807	1.51722	0.0242917	0.742944	1.61454	NA	NA	NA	NA	NA	NA	NA	NA	NA	NA	NA	NA
HDAC8	0.182281	0.212115	0.593939	0.673429	0.157461	0.44065	0.669198	0.355906	0.0248203	0.92039	0.962303	0.0360281	0.584444	0.0151519	0.308259	1.81953	-0.2775	0.418638	1	-0.378161	0.861944	0.0431432	0.765366	1.36509	NA	NA	NA	NA	NA	NA	NA	NA	NA	NA	NA	NA
PAK4	-0.498107	0.0229002	0.234071	-1.64016	-0.527905	0.0800859	0.271276	-1.09644	0.0297977	0.933286	0.968477	0.0299853	-0.813333	0.0151778	0.308259	-1.81879	0.2625	0.581334	1	0.235575	-1.07583	0.0677624	0.795673	-1.16901	-0.826925	0.0138549	0.274277	-1.8584	0.131964	0.780707	0.999991	0.107512	-0.958889	0.10118	0.746713	-0.994906
ZNF385A	-0.144561	0.643902	0.877374	-0.19118	-1.29514	0.00724235	0.107266	-2.14012	1.15058	0.0428159	0.217146	1.36839	-1.13556	0.0154634	0.308428	-1.8107	-0.0925	0.889304	1	-0.0509499	-1.04306	0.198593	0.801695	-0.702036	-0.209444	0.445854	0.730435	-0.350807	-0.195	0.634864	0.999991	-0.197319	-0.0144444	0.976597	0.995892	-0.0102847
TCIRG1	0.301395	0.185406	0.565049	0.731877	-0.897299	0.00887499	0.11417	-2.05183	1.19869	0.00487142	0.0885477	2.31234	1.12	0.0158084	0.310177	1.80111	0.4875	0.460957	1	0.33634	0.6325	0.426479	0.85185	0.370102	NA	NA	NA	NA	NA	NA	NA	NA	NA	NA	NA	NA
VCL	0.0611178	0.742307	0.915673	0.129416	-0.456046	0.0932116	0.293652	-1.03053	0.517163	0.118387	0.345379	0.926696	0.688889	0.0158445	0.310177	1.80012	-0.5225	0.20386	1	-0.690669	1.21139	0.0183204	0.684768	1.73706	0.416305	0.0685272	0.395148	1.16414	-0.252833	0.448206	0.999991	-0.348523	0.669138	0.102085	0.746713	0.991039
IRX2	0.0337436	0.921442	0.976894	0.0355321	-0.840869	0.0930655	0.293469	-1.03121	0.874613	0.150035	0.388627	0.823807	-0.853333	0.015788	0.310177	-1.80167	0.0375	0.940345	1	0.0267129	-0.890833	0.147146	0.795673	-0.832251	-0.405556	0.243051	0.580157	-0.614302	-0.30625	0.552663	0.999991	-0.257539	-0.0993056	0.872303	0.972927	-0.0593326
CD84	0.968522	0.0352242	0.28375	1.45316	0.096162	0.876007	0.942278	0.0574926	0.87236	0.255063	0.510794	0.593352	1.38	0.0157534	0.310177	1.80263	0.685	0.400926	1	0.396935	0.695	0.477416	0.866539	0.321103	NA	NA	NA	NA	NA	NA	NA	NA	NA	NA	NA	NA
TRIO	0.0868304	0.688624	0.896487	0.162018	-0.284151	0.357757	0.596577	-0.446412	0.370982	0.327575	0.578989	0.48469	0.934444	0.0156389	0.310177	1.80579	-0.2475	0.65205	1	-0.185719	1.18194	0.081276	0.795673	1.09004	0.518347	0.1209	0.450077	0.917575	-0.293125	0.550423	0.999991	-0.259303	0.811472	0.175484	0.764944	0.755764
CTPS2	-0.387606	0.085816	0.413084	-1.06643	-0.161472	0.601128	0.788465	-0.221033	-0.226135	0.550384	0.755616	-0.259334	-0.693333	0.0157991	0.310177	-1.80137	0.2975	0.467342	1	0.330365	-0.990833	0.0510065	0.791532	-1.29237	-0.665463	0.0102139	0.252035	-1.99081	-0.2825	0.439296	0.999991	-0.357243	-0.382963	0.3838	0.827251	-0.415895
CRYBG3	0.382437	0.390295	0.742489	0.408607	0.811827	0.202074	0.438958	0.69449	-0.429389	0.575652	0.77158	-0.23984	0.518889	0.0157527	0.310177	1.80264	-0.6275	0.0473585	1	-1.3246	1.14639	0.00389281	0.598563	2.40974	0.1295	0.540336	0.789767	0.267336	-0.58025	0.0754209	0.999991	-1.12251	0.70975	0.0706878	0.746713	1.15066
IMPDH1	-0.433475	0.049976	0.33318	-1.30124	-0.425264	0.163919	0.393593	-0.785372	-0.00821086	0.982077	0.991723	-0.00785467	-0.87	0.0158382	0.310177	-1.80029	0.0475	0.925963	1	0.0334062	-0.9175	0.143429	0.795673	-0.843364	NA	NA	NA	NA	NA	NA	NA	NA	NA	NA	NA	NA
HMOX1	0.984151	0.00299234	0.0887551	2.52399	-0.373959	0.378032	0.614772	-0.422472	1.35811	0.0142508	0.136613	1.84616	0.957778	0.0160842	0.311291	1.7936	0.09	0.873282	1	0.0588453	0.867778	0.207502	0.805672	0.682978	NA	NA	NA	NA	NA	NA	NA	NA	NA	NA	NA	NA
CRTAP	0.453895	0.00729561	0.138515	2.13694	-0.226384	0.30715	0.549401	-0.51265	0.680279	0.0178555	0.149202	1.74823	0.815556	0.0167993	0.311291	1.77471	-1.405	0.00686999	1	-2.16304	2.22056	0.000664201	0.577298	3.1777	NA	NA	NA	NA	NA	NA	NA	NA	NA	NA	NA	NA
NIPSNAP1	-0.714468	0.00565983	0.120345	-2.2472	0.18687	0.575217	0.771177	0.240168	-0.901339	0.0357951	0.200107	-1.44618	-0.942222	0.016823	0.311291	-1.7741	0.165	0.768153	1	0.114552	-1.10722	0.108087	0.795673	-0.966228	NA	NA	NA	NA	NA	NA	NA	NA	NA	NA	NA	NA
RIOK3	-0.0499662	0.713609	0.907086	-0.14654	0.422687	0.0370442	0.192303	1.43128	-0.472653	0.0549095	0.240213	-1.26035	-0.777778	0.0170056	0.311291	-1.76941	0.1475	0.750131	1	0.124863	-0.925278	0.104694	0.795673	-0.980077	NA	NA	NA	NA	NA	NA	NA	NA	NA	NA	NA	NA
SCO2	-0.320786	0.206813	0.587349	-0.684421	-1.07057	0.00572047	0.100305	-2.24257	0.749784	0.0932922	0.308715	1.03015	-0.733333	0.016892	0.311291	-1.77232	0.32	0.464981	1	0.332565	-1.05333	0.0523822	0.791532	-1.28082	NA	NA	NA	NA	NA	NA	NA	NA	NA	NA	NA	NA
PARD6G	0.162184	0.306388	0.683903	0.513728	0.623743	0.00951535	0.116428	2.02158	-0.461558	0.0995916	0.317909	-1.00178	-0.823333	0.0169217	0.311291	-1.77156	0.1025	0.834098	1	0.0787828	-0.925833	0.12374	0.795673	-0.907491	0.0544444	0.830425	0.933174	0.0806994	0.16	0.675202	0.999991	0.170566	-0.105556	0.817863	0.956705	-0.0873197
LLPH	-0.00896224	0.952955	0.986133	-0.0209278	0.411631	0.065925	0.248198	1.18095	-0.420593	0.120526	0.347985	-0.918919	-0.882222	0.0165928	0.311291	-1.78008	-0.3175	0.544759	1	-0.263796	-0.564722	0.372068	0.837005	-0.429377	NA	NA	NA	NA	NA	NA	NA	NA	NA	NA	NA	NA
NCF4	0.782879	0.00869118	0.151545	2.06092	0.0509123	0.895505	0.952094	0.0479319	0.731967	0.133468	0.365151	0.874623	1.02889	0.016986	0.311291	1.76991	0.6825	0.270113	1	0.568454	0.346389	0.638233	0.911509	0.195021	1.66111	0.000766502	0.103677	3.11549	0.245	0.709758	0.999991	0.14889	1.41611	0.0822417	0.746713	1.08491
RFC1	0.04072	0.748493	0.918297	0.125812	0.378289	0.0446754	0.20866	1.34993	-0.337569	0.134796	0.367113	-0.870324	0.727778	0.0166585	0.311291	1.77836	0.6975	0.114418	1	0.941506	0.0302778	0.953438	0.988682	0.0207074	0.914935	0.00370302	0.201842	2.43144	0.4575	0.29635	0.999991	0.528195	0.457435	0.38337	0.826975	0.416381
PURB	-0.275699	0.112743	0.462137	-0.947912	0.157981	0.509858	0.72249	0.292551	-0.43368	0.147683	0.385651	-0.830669	-0.658889	0.0164177	0.311291	-1.78469	0.055	0.887725	1	0.0517215	-0.713889	0.135503	0.795673	-0.86805	-0.151111	0.541072	0.789767	-0.266745	0.00125	0.997301	1	0.00117394	-0.152361	0.731812	0.937559	-0.135601
PTGES	0.765803	0.0272088	0.252861	1.56529	-0.0590933	0.898227	0.953342	-0.0466137	0.824896	0.154815	0.395678	0.810188	0.873333	0.0168238	0.311291	1.77407	-0.215	0.678812	1	-0.16825	1.08833	0.0893235	0.795673	1.04903	NA	NA	NA	NA	NA	NA	NA	NA	NA	NA	NA	NA
YBX1	-0.0565096	0.843437	0.952374	-0.0739475	0.555362	0.179113	0.413042	0.746873	-0.611871	0.224951	0.477816	-0.647912	-1.09222	0.0166759	0.311291	-1.77791	0.19	0.769308	1	0.1139	-1.28222	0.107915	0.795673	-0.966919	-0.879779	0.01221	0.263851	-1.91329	-0.311909	0.528974	0.999991	-0.276566	-0.56787	0.342709	0.808052	-0.465074
FKBP3	-0.110934	0.599612	0.855908	-0.222129	0.321016	0.287727	0.531226	0.54102	-0.43195	0.244101	0.498977	-0.61243	-1.03	0.0169329	0.311291	-1.77127	0.1325	0.82868	1	0.081613	-1.1625	0.122462	0.795673	-0.911999	-0.489444	0.187628	0.525189	-0.726703	0.38125	0.488261	0.999991	0.311348	-0.870694	0.193327	0.765595	-0.713707
SPICE1	-0.24383	0.22154	0.604054	-0.654548	0.136762	0.622562	0.801593	0.205817	-0.380592	0.269033	0.525058	-0.570194	-0.642222	0.016911	0.311291	-1.77183	-0.2075	0.587704	1	-0.230842	-0.434722	0.347319	0.835513	-0.459272	-0.213241	0.255809	0.589891	-0.592084	0.205625	0.461685	0.999991	0.335654	-0.418866	0.216751	0.765595	-0.664039
BCL11A	0.0687644	0.892714	0.968018	0.0492877	-0.796395	0.276138	0.520107	-0.558874	0.86516	0.332609	0.583763	0.478065	-1.03556	0.0166668	0.311291	-1.77815	-0.6725	0.278545	1	-0.555104	-0.363056	0.623343	0.908586	-0.205273	-0.563889	0.212655	0.553491	-0.672324	-0.573583	0.394035	0.999991	-0.404465	0.00969444	0.990366	0.997529	0.00420438
EPB41L3	0.703189	0.00658994	0.131891	2.18112	0.304149	0.367317	0.605601	0.434959	0.39904	0.334867	0.585725	0.475128	0.682222	0.0166184	0.311291	1.77941	-0.6425	0.120364	1	-0.919502	1.32472	0.0104945	0.598563	1.97904	0.703593	0.00790375	0.238493	2.10217	-0.403833	0.28007	0.999991	-0.552734	1.10743	0.0184774	0.696741	1.73336
TRPT1	-0.332191	0.141038	0.502383	-0.850664	0.0218685	0.943928	0.973588	0.0250613	-0.35406	0.357366	0.604247	-0.446887	-0.834444	0.016878	0.311291	-1.77268	0.35	0.482091	1	0.316871	-1.18444	0.0549647	0.795673	-1.25992	-0.916667	0.00244213	0.171378	-2.61223	-0.0675	0.870062	0.999991	-0.0604497	-0.849167	0.095879	0.746713	-1.01828
TAF12	0.207772	0.1841	0.563195	0.734946	0.433549	0.0555362	0.230829	1.25542	-0.225778	0.398666	0.640002	-0.39939	-0.668889	0.015939	0.311291	-1.79754	0.0625	0.873803	1	0.0585867	-0.731389	0.130232	0.795673	-0.885282	-0.243333	0.270105	0.599434	-0.568467	-0.155	0.636183	0.999991	-0.196418	-0.0883333	0.822214	0.958724	-0.0850153
ENPP2	0.624793	0.045169	0.317558	1.34516	0.208054	0.621387	0.801026	0.206638	0.416739	0.421498	0.658469	0.375205	-1.24	0.0166728	0.311291	-1.77799	-0.4525	0.539518	1	-0.267994	-0.7875	0.376169	0.837314	-0.424617	NA	NA	NA	NA	NA	NA	NA	NA	NA	NA	NA	NA
SERPINE2	-0.353506	0.169805	0.545631	-0.770049	-0.0200443	0.955096	0.978804	-0.019953	-0.333462	0.447493	0.680656	-0.349214	-1.20778	0.0163819	0.311291	-1.78564	-0.1925	0.787499	1	-0.10375	-1.01528	0.242667	0.809272	-0.614989	NA	NA	NA	NA	NA	NA	NA	NA	NA	NA	NA	NA
TULP3	-0.0824782	0.532023	0.823186	-0.27407	-0.248702	0.189792	0.425256	-0.721723	0.166224	0.467873	0.697584	0.329872	-0.895556	0.0160524	0.311291	-1.79446	-0.3275	0.536062	1	-0.270785	-0.568056	0.373715	0.837005	-0.42746	NA	NA	NA	NA	NA	NA	NA	NA	NA	NA	NA	NA
RBFA	-0.193613	0.229687	0.611679	-0.638864	0.00664803	0.976326	0.988377	0.0104053	-0.200261	0.468267	0.697728	-0.329507	-0.903333	0.0162623	0.311291	-1.78882	0.2675	0.616655	1	0.209958	-1.17083	0.0762492	0.795673	-1.11776	NA	NA	NA	NA	NA	NA	NA	NA	NA	NA	NA	NA
GNPDA2	0.417142	0.0266699	0.250465	1.57398	0.628263	0.0191125	0.150063	1.71868	-0.211122	0.49406	0.715567	-0.30622	0.625556	0.0161214	0.311291	1.7926	-0.37	0.320265	1	-0.49449	0.995556	0.0316623	0.757338	1.49946	NA	NA	NA	NA	NA	NA	NA	NA	NA	NA	NA	NA
MON1B	0.0159786	0.924417	0.977807	0.0341323	-0.123776	0.604426	0.790656	-0.218657	0.139755	0.632781	0.806956	0.198747	0.707778	0.0164935	0.311291	1.78269	0.1825	0.663613	1	0.178085	0.525278	0.301644	0.82168	0.520506	0.294444	0.22043	0.558457	0.656729	-0.175	0.62289	0.999991	-0.205589	0.469444	0.276936	0.790116	0.55762
EML4	0.105965	0.476434	0.795777	0.321997	0.198332	0.348168	0.588261	0.458211	-0.0923672	0.718862	0.858883	-0.143354	0.871111	0.0170049	0.311291	1.76942	-0.04	0.938452	1	-0.0275881	0.911111	0.15134	0.795673	0.820046	0.850159	0.00670568	0.227515	2.17356	0.225682	0.60552	0.999991	0.217872	0.624477	0.239732	0.765595	0.620274
NFATC2IP	-0.166854	0.227587	0.609425	-0.642853	-0.118236	0.540182	0.746122	-0.26746	-0.0486179	0.836419	0.921296	-0.0775763	-0.735556	0.0164259	0.311291	-1.78447	0.4725	0.282505	1	0.548974	-1.20806	0.0274397	0.742944	-1.56162	-0.450741	0.0633363	0.393761	-1.19835	0.142083	0.686596	0.999991	0.163298	-0.592824	0.168707	0.763719	-0.772866
NUDC	-0.157867	0.379493	0.735166	-0.420796	-0.215138	0.39676	0.631305	-0.401472	0.0572707	0.85267	0.92868	0.0692192	-0.748889	0.0163481	0.311291	-1.78653	0.1625	0.713697	1	0.146486	-0.911389	0.0951284	0.795673	-1.02169	-0.269667	0.225909	0.563302	-0.646067	0.312917	0.346039	0.999991	0.460875	-0.582583	0.149261	0.756304	-0.826053
SRGAP1	-0.123545	0.626699	0.867235	-0.202941	-0.0541149	0.879951	0.94375	-0.0555417	-0.0694299	0.874289	0.940759	-0.0583448	0.787778	0.0160495	0.311291	1.79454	-0.29	0.533376	1	-0.272967	1.07778	0.0616073	0.795673	1.21037	NA	NA	NA	NA	NA	NA	NA	NA	NA	NA	NA	NA
KIRREL1	NA	NA	NA	NA	NA	NA	NA	NA	NA	NA	NA	NA	0.6	0.01675	0.311291	1.77598	-0.52	0.152067	1	-0.817965	1.12	0.013588	0.653103	1.86685	NA	NA	NA	NA	NA	NA	NA	NA	NA	NA	NA	NA
SINHCAF	NA	NA	NA	NA	NA	NA	NA	NA	NA	NA	NA	NA	-0.745556	0.016938	0.311291	-1.77114	0.0875	0.843518	1	0.0739058	-0.833056	0.126129	0.795673	-0.899186	NA	NA	NA	NA	NA	NA	NA	NA	NA	NA	NA	NA
MRPL55	-0.289392	0.241058	0.622623	-0.617878	0.370324	0.28736	0.530889	0.541574	-0.659716	0.127212	0.35654	-0.895471	-0.682222	0.0171075	0.311806	-1.76681	2.77556e-17	1	1	0	-0.682222	0.169839	0.795673	-0.769963	NA	NA	NA	NA	NA	NA	NA	NA	NA	NA	NA	NA
FZD1	0.289844	0.192385	0.572567	0.715828	-0.0305618	0.920983	0.964157	-0.0357484	0.320406	0.399785	0.640428	0.398173	1.00778	0.017092	0.311806	1.76721	-0.21	0.726554	1	-0.138732	1.21778	0.0998003	0.795673	1.00087	NA	NA	NA	NA	NA	NA	NA	NA	NA	NA	NA	NA
SLC8A1	0.451517	0.148939	0.513977	0.826991	0.11001	0.798868	0.903493	0.0975252	0.341507	0.52012	0.734168	0.283897	1.02444	0.0172111	0.312229	1.76419	0.12	0.844213	1	0.0735481	0.904444	0.2242	0.807678	0.649365	NA	NA	NA	NA	NA	NA	NA	NA	NA	NA	NA	NA
RPL38	0.236505	0.342989	0.712592	0.464719	0.425521	0.230687	0.470969	0.636976	-0.189017	0.659001	0.823516	-0.181114	-0.844444	0.0172414	0.312229	-1.76343	-0.2125	0.673412	1	-0.171719	-0.631944	0.301134	0.82168	-0.52124	NA	NA	NA	NA	NA	NA	NA	NA	NA	NA	NA	NA
CORO1C	0.370869	0.0389751	0.297179	1.40921	0.260933	0.285912	0.529609	0.543768	0.109936	0.710222	0.854053	0.148606	0.688889	0.0171954	0.312229	1.76459	-0.6875	0.102564	1	-0.989007	1.37639	0.00903274	0.598563	2.04418	NA	NA	NA	NA	NA	NA	NA	NA	NA	NA	NA	NA
BTK	0.82318	0.0023691	0.0785895	2.62542	-0.402236	0.246311	0.48795	-0.608516	1.22542	0.00732374	0.105667	2.13527	0.905556	0.0174313	0.313144	1.75867	-0.475	0.383212	1	-0.41656	1.38056	0.041324	0.763287	1.3838	NA	NA	NA	NA	NA	NA	NA	NA	NA	NA	NA	NA
PSMA2	-0.0658148	0.70483	0.902471	-0.151916	0.791198	0.00367031	0.0887554	2.4353	-0.857013	0.00876205	0.11377	-2.05739	-0.562222	0.0173957	0.313144	-1.75956	0.085	0.800277	1	0.0967596	-0.647222	0.117199	0.795673	-0.931076	-0.511111	0.108039	0.435253	-0.96642	0.3975	0.395793	0.999991	0.402531	-0.908611	0.112777	0.754433	-0.947778
ARHGEF5	-0.252677	0.141216	0.502383	-0.850116	-0.314513	0.192793	0.428852	-0.714909	0.0618361	0.831108	0.918967	0.0803424	-0.687778	0.0174401	0.313144	-1.75845	0.3125	0.449457	1	0.347312	-1.00028	0.0508707	0.791532	-1.29353	-0.312357	0.134175	0.472734	-0.872328	0.132065	0.666398	0.999991	0.176266	-0.444423	0.23323	0.765595	-0.632216
LRP1B	NA	NA	NA	NA	NA	NA	NA	NA	NA	NA	NA	NA	0.916667	0.0174041	0.313144	1.75935	-0.8775	0.117346	1	-0.930532	1.79417	0.0104953	0.598563	1.97901	NA	NA	NA	NA	NA	NA	NA	NA	NA	NA	NA	NA
PAFAH1B1	0.0481324	0.661949	0.886521	0.179176	0.0030059	0.98456	0.992901	0.0067576	0.0451265	0.812617	0.90861	0.090114	0.57	0.0174814	0.313221	1.75742	-0.5575	0.110289	1	-0.957467	1.1275	0.00983623	0.598563	2.00717	NA	NA	NA	NA	NA	NA	NA	NA	NA	NA	NA	NA
MRC2	0.766415	0.0090995	0.154948	2.04098	-1.39988	0.00128854	0.0712719	-2.8899	2.1663	0.000123806	0.0279335	3.90726	0.943333	0.0204403	0.313929	1.68951	-1.335	0.0278945	1	-1.55448	2.27833	0.00273579	0.598563	2.56292	0.565185	0.256231	0.589891	0.591368	-1.23417	0.103157	0.999991	-0.9865	1.79935	0.0507731	0.738584	1.29437
UCHL5	-0.332351	0.0286857	0.257651	-1.54233	0.778339	0.000836893	0.0690944	3.07733	-1.11069	0.000179041	0.0318128	-3.74705	-0.5	0.0184909	0.313929	-1.73304	0.305	0.316816	1	0.499193	-0.805	0.0335789	0.757338	-1.47393	NA	NA	NA	NA	NA	NA	NA	NA	NA	NA	NA	NA
CYCS	-0.27569	0.110774	0.458856	-0.955562	0.921594	0.000747986	0.0690809	3.12611	-1.19728	0.000421306	0.042664	-3.3754	-0.971111	0.0204644	0.313929	-1.689	0.1525	0.798348	1	0.0978077	-1.12361	0.125469	0.795673	-0.901462	NA	NA	NA	NA	NA	NA	NA	NA	NA	NA	NA	NA
COL18A1	0.288797	0.312156	0.68901	0.505628	-1.59035	0.000591251	0.0615824	-3.22823	1.87915	0.000831408	0.0491973	3.08019	0.732222	0.0180569	0.313929	1.74336	-0.455	0.305969	1	-0.514323	1.18722	0.0317821	0.757338	1.49782	NA	NA	NA	NA	NA	NA	NA	NA	NA	NA	NA	NA
BLNK	0.147077	0.441903	0.776584	0.354673	-1.07485	0.000566223	0.0615824	-3.24701	1.22193	0.0011366	0.0538071	2.94439	-0.891111	0.018317	0.313929	-1.73715	-0.555	0.305991	1	-0.514291	-0.336111	0.603283	0.902021	-0.219479	-0.976852	0.00119292	0.132017	-2.92339	-0.521667	0.205418	0.999991	-0.687361	-0.455185	0.354289	0.813047	-0.450642
RARRES2	0.864867	0.00151983	0.0633822	2.8182	-0.606362	0.0855276	0.279871	-1.06789	1.47123	0.00177376	0.0644349	2.7511	-1.17667	0.0181939	0.313929	-1.74007	-1.645	0.0267157	1	-1.57323	0.468333	0.583092	0.894145	0.234263	NA	NA	NA	NA	NA	NA	NA	NA	NA	NA	NA	NA
MYO1F	0.782686	0.0190597	0.216386	1.71988	-0.993407	0.0332173	0.182706	-1.47864	1.77609	0.00318655	0.0785678	2.49668	1.03333	0.0194148	0.313929	1.71187	-0.28	0.656725	1	-0.182617	1.31333	0.0909187	0.795673	1.04135	0.803333	0.0785003	0.404025	1.10513	-0.15875	0.811006	0.999991	-0.0909762	0.962083	0.234342	0.765595	0.630149
HINT3	-0.153478	0.281834	0.662897	-0.550007	0.634959	0.00396835	0.0899385	2.40139	-0.788437	0.00357422	0.0814893	-2.44682	-0.576667	0.0202969	0.313929	-1.69257	0.335	0.347834	1	0.458628	-0.911667	0.039572	0.763287	-1.40261	NA	NA	NA	NA	NA	NA	NA	NA	NA	NA	NA	NA
PBDC1	-0.259544	0.0830827	0.408704	-1.08049	0.491958	0.0236509	0.162787	1.62615	-0.751501	0.0061653	0.0976386	-2.21005	-0.826667	0.0203426	0.313929	-1.69159	0.6025	0.241149	1	0.617715	-1.42917	0.0255188	0.742944	-1.59314	-1.7	0.0313871	0.322889	-1.50325	0.11375	0.919802	0.999991	0.0363056	-1.81375	0.189308	0.765595	-0.72283
PRRC1	-0.296368	0.0506128	0.33456	-1.29574	0.43039	0.0452223	0.210014	1.34465	-0.726757	0.00787194	0.109145	-2.10392	-0.611111	0.0199422	0.313929	-1.70023	0.0425	0.909481	1	0.0412062	-0.653611	0.153593	0.795673	-0.813629	NA	NA	NA	NA	NA	NA	NA	NA	NA	NA	NA	NA
JAM3	0.55802	0.0339454	0.279966	1.46922	-0.678448	0.0646312	0.245401	-1.18956	1.23647	0.00849626	0.112753	2.07077	0.88	0.0198978	0.313929	1.70119	-0.12	0.823533	1	-0.0843189	1	0.130213	0.795673	0.885347	NA	NA	NA	NA	NA	NA	NA	NA	NA	NA	NA	NA
CTSB	0.973377	0.000442432	0.0410633	3.35415	-0.186464	0.5796	0.773949	-0.236872	1.15984	0.00937193	0.117397	2.02817	1.08111	0.0191487	0.313929	1.71786	0.175	0.789877	1	0.10244	0.906111	0.256511	0.812676	0.590894	NA	NA	NA	NA	NA	NA	NA	NA	NA	NA	NA	NA
FAM50B	0.313163	0.113595	0.462641	0.94464	-0.585479	0.0405078	0.199572	-1.39246	0.898642	0.0123511	0.128601	1.9083	-0.762222	0.0209226	0.313929	-1.67938	0.2475	0.599652	1	0.222101	-1.00972	0.0826179	0.795673	-1.08293	NA	NA	NA	NA	NA	NA	NA	NA	NA	NA	NA	NA
SAA2	2.18786	8.81644e-07	0.00180153	6.05471	0.724516	0.124235	0.338027	0.905757	1.46335	0.0152422	0.140137	1.81695	1.50667	0.0183813	0.313929	1.73562	-0.1275	0.888359	1	-0.0514113	1.63417	0.142461	0.795673	0.846305	NA	NA	NA	NA	NA	NA	NA	NA	NA	NA	NA	NA
STRBP	-0.56329	0.000800922	0.0503564	-3.09641	0.067268	0.744818	0.873863	0.12795	-0.630558	0.0196327	0.154486	-1.70702	-0.713333	0.0215748	0.313929	-1.66605	0.0675	0.878807	1	0.0561067	-0.780833	0.150078	0.795673	-0.823683	NA	NA	NA	NA	NA	NA	NA	NA	NA	NA	NA	NA
GHDC	0.59937	0.0066643	0.13221	2.17625	-0.263635	0.360254	0.598909	-0.443391	0.863005	0.0207063	0.157655	1.6839	0.994444	0.0209632	0.313929	1.67854	0.57	0.356769	1	0.447612	0.424444	0.566091	0.891062	0.247114	NA	NA	NA	NA	NA	NA	NA	NA	NA	NA	NA	NA
AMOTL2	-0.0858172	0.633453	0.871125	-0.198285	-0.850707	0.00271978	0.0815648	-2.56547	0.764889	0.0211364	0.158712	1.67497	-0.664444	0.0187734	0.313929	-1.72646	-0.16	0.691153	1	-0.160426	-0.504444	0.3015	0.82168	-0.520712	-0.241111	0.258058	0.590124	-0.588282	-0.0608333	0.847242	0.999991	-0.0719925	-0.180278	0.635426	0.913253	-0.196935
ATG5	0.0338102	0.791985	0.933251	0.101283	0.577572	0.00400813	0.0899385	2.39706	-0.543762	0.0215918	0.160093	-1.66571	-0.476667	0.0204304	0.313929	-1.68972	0.2725	0.355992	1	0.44856	-0.749167	0.0408709	0.763287	-1.38859	NA	NA	NA	NA	NA	NA	NA	NA	NA	NA	NA	NA
NVL	-0.661739	0.00338008	0.0937355	-2.47107	0.177368	0.538387	0.744713	0.268905	-0.839108	0.0248042	0.169022	-1.60547	-0.967778	0.0189151	0.313929	-1.72319	0.1875	0.749322	1	0.125332	-1.15528	0.109639	0.795673	-0.960033	NA	NA	NA	NA	NA	NA	NA	NA	NA	NA	NA	NA
CLNS1A	-0.0653125	0.656027	0.88359	-0.183078	0.532325	0.0164931	0.141429	1.7827	-0.597638	0.0263764	0.174424	-1.57878	-0.996667	0.0197441	0.313929	-1.70456	0.46	0.451992	1	0.34487	-1.45667	0.0545442	0.795673	-1.26325	-0.217778	0.5815	0.811169	-0.23545	0.355	0.549393	0.999991	0.260117	-0.572778	0.42291	0.849712	-0.373752
ANXA3	-0.0590293	0.835653	0.948874	-0.0779741	1.09681	0.011672	0.123817	1.93285	-1.15584	0.0270774	0.175901	-1.56739	1.16889	0.021215	0.313929	1.67336	1.0625	0.149555	1	0.825199	0.106389	0.902528	0.975921	0.0445393	NA	NA	NA	NA	NA	NA	NA	NA	NA	NA	NA	NA
UFD1	-0.133629	0.286745	0.666526	-0.542504	0.356786	0.0515422	0.223847	1.28784	-0.490414	0.0306704	0.186175	-1.51328	-0.745556	0.0207809	0.313929	-1.68234	0.125	0.785658	1	0.104767	-0.870556	0.123204	0.795673	-0.909374	-0.512019	0.206795	0.547975	-0.68446	0.7695	0.205953	0.999991	0.686231	-1.28152	0.0840333	0.746713	-1.07555
CAPRIN1	-0.20846	0.106663	0.451896	-0.971987	0.283214	0.120296	0.332343	0.91975	-0.491674	0.0320609	0.189822	-1.49402	-0.858889	0.0187841	0.313929	-1.72621	0.07	0.892858	1	0.0492177	-0.928889	0.145031	0.795673	-0.838538	NA	NA	NA	NA	NA	NA	NA	NA	NA	NA	NA	NA
BAIAP2	-0.174434	0.434386	0.771773	-0.362124	-1.03823	0.0029743	0.0833976	-2.52662	0.863798	0.0331672	0.193491	1.47929	-0.96	0.0195374	0.313929	-1.70913	-0.085	0.884517	1	-0.0532937	-0.875	0.21997	0.805672	-0.657636	-0.307056	0.363204	0.671785	-0.43985	0.575125	0.258378	0.999991	0.587744	-0.882181	0.152367	0.756304	-0.81711
PSMD10	-0.197169	0.237418	0.619485	-0.624486	0.435148	0.0714693	0.258067	1.14588	-0.632317	0.0350921	0.198574	-1.45479	-0.666667	0.0180644	0.313929	-1.74318	0.2525	0.530205	1	0.275556	-0.919167	0.0647492	0.795673	-1.18877	NA	NA	NA	NA	NA	NA	NA	NA	NA	NA	NA	NA
TNFAIP8L2	0.759835	0.0140116	0.189121	1.85351	-0.344144	0.400698	0.634399	-0.397182	1.10398	0.0354603	0.199405	1.45026	0.831111	0.0187862	0.313929	1.72616	-0.1875	0.709599	1	-0.148987	1.01861	0.10053	0.795673	0.997705	NA	NA	NA	NA	NA	NA	NA	NA	NA	NA	NA	NA
TPD52	-0.617513	0.0220433	0.230409	-1.65672	0.34805	0.335928	0.577922	0.473753	-0.965564	0.0366493	0.202382	-1.43593	-1.315	0.0208507	0.313929	-1.68088	0.1025	0.899379	1	0.0460574	-1.4175	0.153586	0.795673	-0.813649	-0.704667	0.207558	0.547975	-0.682862	0.720667	0.386122	0.999991	0.413275	-1.42533	0.159031	0.763719	-0.798519
LEO1	-0.377402	0.0169513	0.205285	-1.7708	0.172575	0.411473	0.643485	0.385659	-0.549977	0.0406435	0.212472	-1.39101	-0.768889	0.0215268	0.313929	-1.66702	0.1575	0.741335	1	0.129986	-0.926389	0.114389	0.795673	-0.941616	-0.534465	0.0993469	0.428022	-1.00285	0.317515	0.504088	0.999991	0.297494	-0.85198	0.142704	0.756304	-0.845564
EEFSEC	0.297228	0.134298	0.492975	0.871929	-0.413327	0.140579	0.361754	-0.852078	0.710556	0.0433371	0.217711	1.36314	0.603333	0.019546	0.313929	1.70894	-0.4175	0.261957	1	-0.58177	1.02083	0.0275091	0.742944	1.56052	NA	NA	NA	NA	NA	NA	NA	NA	NA	NA	NA	NA
LRRC1	-0.350347	0.0758827	0.395297	-1.11986	0.347221	0.204913	0.442147	0.688431	-0.697568	0.0436401	0.217998	-1.36011	-0.568889	0.0198652	0.313929	-1.70191	0.2275	0.514678	1	0.288464	-0.796389	0.0651251	0.795673	-1.18625	NA	NA	NA	NA	NA	NA	NA	NA	NA	NA	NA	NA
TBC1D1	0.423618	0.00323742	0.0921989	2.4898	-0.0457735	0.802345	0.905246	-0.0956387	0.469392	0.0457347	0.221962	1.33975	0.781667	0.0178386	0.313929	1.74864	0.02875	0.951108	1	0.02177	0.752917	0.188746	0.801695	0.724122	0.981111	0.00468006	0.221969	2.32975	-0.075625	0.874534	0.999991	-0.0582234	1.05674	0.075426	0.746713	1.12248
SENP6	-0.0594055	0.670225	0.889798	-0.17378	0.43277	0.0370855	0.19232	1.4308	-0.492175	0.0512852	0.233427	-1.29001	0.651111	0.0206804	0.313929	1.68444	-0.2025	0.614246	1	-0.211657	0.853611	0.0850155	0.795673	1.0705	0.387963	0.117136	0.444368	0.931308	-0.437917	0.2334	0.999991	-0.631899	0.82588	0.0667877	0.746713	1.1753
MYO9B	0.263961	0.261114	0.643126	0.58317	-0.543818	0.107235	0.312751	-0.969664	0.807779	0.0539978	0.238568	1.26762	0.802222	0.0210166	0.313929	1.67744	-0.295	0.552669	1	-0.257535	1.09722	0.0738161	0.795673	1.13185	0.430825	0.201179	0.542219	0.696417	-0.299604	0.548276	0.999991	-0.261001	0.730429	0.228457	0.765595	0.641195
C18orf25	-0.173368	0.290828	0.670285	-0.536364	0.379677	0.108092	0.314397	0.966206	-0.553045	0.0590134	0.249756	-1.22905	-0.902222	0.0198568	0.313929	-1.70209	0.2475	0.654058	1	0.184384	-1.14972	0.0913366	0.795673	-1.03935	-0.469111	0.0752987	0.403804	-1.12321	0.142	0.711253	0.999991	0.147976	-0.611111	0.192013	0.765595	-0.716669
RBM10	-0.0783462	0.599762	0.855935	-0.222021	-0.571361	0.0119977	0.124659	-1.9209	0.493015	0.0663619	0.263224	1.17808	-0.545556	0.0215629	0.313929	-1.66629	-0.02375	0.944058	1	-0.0250012	-0.521806	0.206422	0.805672	-0.685245	-0.242667	0.213811	0.553491	-0.66997	-0.0485455	0.866301	0.999991	-0.0623311	-0.194121	0.576463	0.898525	-0.239228
STARD13	0.341638	0.0966612	0.432577	1.01475	-0.300982	0.291039	0.533963	-0.536049	0.64262	0.0728154	0.275478	1.13778	0.482222	0.0177231	0.313929	1.75146	-0.14	0.628759	1	-0.201516	0.622222	0.0817427	0.795673	1.08755	0.46494	0.0113376	0.256711	1.94548	-0.0466964	0.856346	0.999991	-0.0673506	0.511637	0.107809	0.753175	0.967347
RBM14	-0.13729	0.341522	0.711554	-0.466582	-0.584841	0.00792413	0.110809	-2.10105	0.447551	0.0811305	0.291326	1.09082	-0.604444	0.0196455	0.313929	-1.70674	-0.2025	0.583966	1	-0.233612	-0.401944	0.368116	0.836799	-0.434015	-0.34547	0.107356	0.434637	-0.969173	-0.335962	0.2893	0.999991	-0.538652	-0.00950855	0.979865	0.996474	-0.00883384
CYB5A	-0.848305	0.0022641	0.0766278	-2.6451	-0.0845764	0.809136	0.90807	-0.0919785	-0.763729	0.085557	0.297533	-1.06774	-1.30111	0.0185035	0.313929	-1.73275	-0.5525	0.483652	1	-0.315467	-0.748611	0.430302	0.852631	-0.366226	-0.594444	0.285101	0.615336	-0.545001	-0.8825	0.289969	0.999991	-0.537648	0.288056	0.771481	0.945572	0.112675
ZNRF2	-0.299754	0.0676947	0.378604	-1.16945	0.184635	0.411074	0.643172	0.38608	-0.484389	0.0867033	0.299046	-1.06196	-0.935556	0.0211541	0.313929	-1.6746	0.0675	0.907067	1	0.0423609	-1.00306	0.156767	0.795673	-0.804746	-0.625926	0.0685837	0.395148	-1.16378	-0.000833333	0.998666	1	-0.00057988	-0.625093	0.301842	0.791518	-0.52022
STX2	0.16147	0.379972	0.735188	0.420248	-0.387536	0.142846	0.364917	-0.845132	0.549007	0.0927878	0.30773	1.03251	0.615556	0.0213059	0.313929	1.6715	-0.455	0.238633	1	-0.62227	1.07056	0.0258424	0.742944	1.58767	NA	NA	NA	NA	NA	NA	NA	NA	NA	NA	NA	NA
RNF114	-0.32225	0.0526586	0.338368	-1.27853	0.139126	0.537631	0.74417	0.269516	-0.461377	0.104396	0.32512	-0.981317	-1.00556	0.0213949	0.313929	-1.66969	0.1025	0.869281	1	0.0608396	-1.10806	0.146787	0.795673	-0.833313	NA	NA	NA	NA	NA	NA	NA	NA	NA	NA	NA	NA
DOCK1	0.114108	0.594799	0.85276	0.22563	-0.50504	0.105652	0.310517	-0.976122	0.619148	0.105333	0.326409	0.977434	0.951111	0.0180122	0.313929	1.74443	-0.375	0.513231	1	-0.289687	1.32611	0.0618099	0.795673	1.20894	0.44	0.208054	0.548603	0.681823	-0.226667	0.660988	0.999991	-0.179806	0.666667	0.287775	0.791157	0.540947
TCP11L1	0.224927	0.107641	0.45406	0.968022	-0.167127	0.387346	0.622672	-0.411901	0.392054	0.105562	0.326557	0.976493	0.647778	0.0190731	0.313929	1.71958	0.3375	0.393891	1	0.404624	0.310278	0.513091	0.875018	0.289805	NA	NA	NA	NA	NA	NA	NA	NA	NA	NA	NA	NA
STXBP3	0.291267	0.120909	0.47393	0.917541	0.810748	0.00446129	0.0927248	2.35054	-0.519481	0.110848	0.335686	-0.955272	0.651111	0.0178021	0.313929	1.74953	-0.415	0.292758	1	-0.533491	1.06611	0.0298978	0.749822	1.52436	NA	NA	NA	NA	NA	NA	NA	NA	NA	NA	NA	NA
ARSB	0.516363	0.00977105	0.161139	2.01006	-0.00720239	0.977927	0.989121	-0.00969341	0.523566	0.111276	0.336384	0.953598	0.936667	0.0179896	0.313929	1.74498	0.0125	0.982268	1	0.00776992	0.924167	0.179042	0.795673	0.747046	NA	NA	NA	NA	NA	NA	NA	NA	NA	NA	NA	NA
CPNE1	-0.185415	0.238076	0.619719	-0.623284	-0.623137	0.0087941	0.113791	-2.05581	0.437722	0.112694	0.337958	0.948099	-0.742222	0.0199118	0.313929	-1.70089	-0.02	0.96484	1	-0.0155448	-0.722222	0.192552	0.801695	-0.715453	NA	NA	NA	NA	NA	NA	NA	NA	NA	NA	NA	NA
HMGN1	-0.220779	0.32947	0.701301	-0.482184	0.407692	0.206437	0.444147	0.685212	-0.628471	0.115657	0.341795	-0.936829	-0.976667	0.0203199	0.313929	-1.69208	0.28	0.640976	1	0.193158	-1.25667	0.0896462	0.795673	-1.04747	-0.629111	0.13537	0.473467	-0.868478	0.488	0.432409	0.999991	0.364105	-1.11711	0.141077	0.756304	-0.850544
MAP7	-0.298138	0.154788	0.523658	-0.810263	0.251857	0.388027	0.623583	0.411138	-0.549996	0.130876	0.361512	-0.88314	-1.1	0.0214298	0.313929	-1.66898	0.855	0.216372	1	0.664799	-1.955	0.0231601	0.742279	-1.63526	-0.377306	0.237218	0.574695	-0.624852	1.24679	0.0131618	0.999991	1.88068	-1.62409	0.0077902	0.655689	-2.10845
RTFDC1	-0.0310762	0.809838	0.938273	-0.0916018	0.305904	0.104504	0.308863	0.980869	-0.33698	0.141909	0.378122	-0.847991	-0.854444	0.0176599	0.313929	-1.75301	-0.05	0.922122	1	-0.0352116	-0.804444	0.1977	0.801695	-0.703993	NA	NA	NA	NA	NA	NA	NA	NA	NA	NA	NA	NA
PYGL	0.336349	0.216421	0.599183	0.6647	-0.350066	0.358981	0.597766	-0.444928	0.686415	0.148053	0.386493	0.829583	0.862222	0.019068	0.313929	1.71969	-0.7125	0.180568	1	-0.743359	1.57472	0.0177016	0.684768	1.75199	NA	NA	NA	NA	NA	NA	NA	NA	NA	NA	NA	NA
SYTL1	-0.178099	0.488145	0.802036	-0.311451	-0.823341	0.0312739	0.178777	-1.50482	0.645241	0.15469	0.395568	0.810537	-0.997778	0.0192124	0.313929	-1.71642	0.155	0.798266	1	0.0978525	-1.15278	0.121956	0.795673	-0.913796	-0.00833333	0.961094	0.984377	-0.0172343	0.2625	0.310651	0.999991	0.507727	-0.270833	0.382822	0.826975	-0.417003
SLFN11	0.262412	0.214231	0.596854	0.669118	-0.248684	0.400484	0.634126	-0.397415	0.511096	0.164517	0.408669	0.78379	0.837778	0.0210826	0.313929	1.67608	-0.255	0.622921	1	-0.205567	1.09278	0.0875294	0.795673	1.05785	NA	NA	NA	NA	NA	NA	NA	NA	NA	NA	NA	NA
MRPL9	-0.217221	0.219637	0.601408	-0.658295	0.20651	0.404662	0.638022	0.392908	-0.423731	0.168834	0.414465	-0.772541	-0.665556	0.0208541	0.313929	-1.68081	-0.055	0.893363	1	-0.0489719	-0.610556	0.222167	0.805672	-0.65332	NA	NA	NA	NA	NA	NA	NA	NA	NA	NA	NA	NA
BUD31	-0.121818	0.500346	0.807612	-0.30073	0.302004	0.242608	0.483706	0.615095	-0.423822	0.182772	0.429588	-0.73809	-0.732222	0.020177	0.313929	-1.69514	-0.5175	0.254622	1	-0.594104	-0.214722	0.690913	0.927762	-0.160577	NA	NA	NA	NA	NA	NA	NA	NA	NA	NA	NA	NA
MRPS21	0.00205942	0.991783	0.997175	0.00358347	0.472856	0.105293	0.310086	0.977601	-0.470797	0.183343	0.430124	-0.736737	-0.93	0.0204943	0.313929	-1.68837	-0.5325	0.355339	1	-0.449357	-0.3975	0.563968	0.891062	-0.248745	NA	NA	NA	NA	NA	NA	NA	NA	NA	NA	NA	NA
MS4A6A	0.391869	0.227418	0.609425	0.643174	-0.350712	0.440187	0.668812	-0.356362	0.742581	0.188122	0.435656	0.725561	1.16444	0.0212016	0.313929	1.67363	0.7725	0.288429	1	0.539961	0.391944	0.65117	0.915383	0.186305	NA	NA	NA	NA	NA	NA	NA	NA	NA	NA	NA	NA
HEXA	0.496957	0.00195586	0.0736693	2.70866	0.165586	0.41471	0.647062	0.382255	0.331371	0.188299	0.435748	0.725152	0.702222	0.0188632	0.313929	1.72438	-0.58	0.179973	1	-0.744792	1.28222	0.0175304	0.683199	1.75621	NA	NA	NA	NA	NA	NA	NA	NA	NA	NA	NA	NA
SECISBP2L	-0.219821	0.27754	0.658388	-0.556674	0.212256	0.455075	0.680696	0.341917	-0.432078	0.219677	0.472135	-0.658215	-0.603333	0.0191074	0.313929	-1.7188	-0.6425	0.0880086	1	-1.05548	0.0391667	0.929109	0.981872	0.0319335	NA	NA	NA	NA	NA	NA	NA	NA	NA	NA	NA	NA
PAF1	-0.123752	0.549204	0.832278	-0.260266	-0.548628	0.069995	0.255675	-1.15493	0.424875	0.240894	0.495805	0.618174	-0.714444	0.0183456	0.313929	-1.73647	0.0325	0.93983	1	0.0269509	-0.746944	0.156752	0.795673	-0.804787	-0.506667	0.142211	0.479079	-0.847068	-0.005	0.992125	0.999991	-0.00343366	-0.501667	0.413133	0.846944	-0.38391
C8orf82	-0.18255	0.399119	0.748358	-0.398897	-0.605083	0.0565261	0.232338	-1.24775	0.422534	0.262953	0.519266	0.580123	-1.02111	0.018767	0.313929	-1.7266	0.2125	0.731224	1	0.135949	-1.23361	0.105253	0.795673	-0.977767	NA	NA	NA	NA	NA	NA	NA	NA	NA	NA	NA	NA
SLC39A14	0.243528	0.104107	0.447109	0.982521	-0.027806	0.892248	0.950766	-0.0495143	0.271334	0.286941	0.54314	0.542207	1.24667	0.0176325	0.313929	1.75369	-0.465	0.534558	1	-0.272005	1.71167	0.0647007	0.795673	1.18909	NA	NA	NA	NA	NA	NA	NA	NA	NA	NA	NA	NA
TSTD1	-0.198628	0.458729	0.78623	-0.338444	0.286707	0.449622	0.676841	0.347152	-0.485335	0.298999	0.553797	-0.52433	-1.30111	0.0176741	0.313929	-1.75266	1.5175	0.0597298	1	1.22381	-2.81861	0.00526753	0.598563	-2.27839	NA	NA	NA	NA	NA	NA	NA	NA	NA	NA	NA	NA
XDH	0.638538	0.16662	0.541605	0.778274	-0.157995	0.804531	0.906074	-0.0944574	0.796534	0.313887	0.567413	0.503226	1.54222	0.0202044	0.313929	1.69455	0.6125	0.518638	1	0.285136	0.929722	0.41606	0.848477	0.380844	NA	NA	NA	NA	NA	NA	NA	NA	NA	NA	NA	NA
PHF10	0.0443804	0.700821	0.900678	0.154393	-0.156987	0.340965	0.582198	-0.46729	0.201367	0.31911	0.572675	0.496059	-0.633333	0.0189372	0.313929	-1.72268	-0.3825	0.323484	1	-0.490147	-0.250833	0.58766	0.897147	-0.230874	-0.188519	0.421832	0.715982	-0.37486	-0.245125	0.485547	0.999991	-0.313769	0.0566065	0.892899	0.975417	0.0491978
MAGI3	-0.334371	0.0953797	0.430711	-1.02054	0.00405383	0.988202	0.994396	0.00515427	-0.338425	0.319263	0.572698	-0.495851	-0.861111	0.020543	0.313929	-1.68734	0.035	0.947285	1	0.0235191	-0.896111	0.166694	0.795673	-0.77808	-0.692405	0.0227344	0.297468	-1.64332	-0.350491	0.420629	0.999991	-0.376101	-0.341914	0.512386	0.871939	-0.290403
DOCK11	0.469093	0.125175	0.48044	0.902484	-0.0480868	0.908961	0.959003	-0.0414546	0.51718	0.320979	0.573825	0.493524	0.963333	0.0200367	0.313929	1.69817	-0.4925	0.406575	1	-0.390859	1.45583	0.0478794	0.786038	1.31985	0.855926	0.0191285	0.291072	1.71832	-0.52375	0.316677	0.999991	-0.499383	1.37968	0.0342438	0.696741	1.46542
RECQL	0.214726	0.349001	0.715989	0.457174	0.604477	0.0702395	0.256181	1.15342	-0.389751	0.326868	0.578656	-0.485628	1.10222	0.0185975	0.313929	1.73055	-0.9825	0.148026	1	-0.829663	2.08472	0.0140091	0.653103	1.85359	1.30889	0.0132867	0.271079	1.87658	0.09625	0.89711	0.999991	0.0471544	1.21264	0.183026	0.764944	0.737487
STARD10	-0.481514	0.142958	0.505282	-0.844792	0.0549047	0.903537	0.956462	0.0440542	-0.536418	0.338886	0.589776	-0.469946	-1.11222	0.0215811	0.313929	-1.66593	0.78	0.26387	1	0.578611	-1.89222	0.0292836	0.749822	-1.53338	-0.610556	0.0647923	0.393761	-1.18848	0.2775	0.563666	0.999991	0.248978	-0.888056	0.131695	0.756304	-0.88043
FAP	0.32684	0.202833	0.58151	0.692861	-0.089556	0.801478	0.904755	-0.0961086	0.416396	0.344636	0.594029	0.462639	0.802222	0.0193384	0.313929	1.71358	-1.075	0.034813	1	-1.45826	1.87722	0.00326975	0.598563	2.48549	NA	NA	NA	NA	NA	NA	NA	NA	NA	NA	NA	NA
WDFY1	0.108724	0.533744	0.823979	0.272667	-0.173152	0.483975	0.704312	-0.315177	0.281876	0.354339	0.601805	0.450582	0.824444	0.0177526	0.313929	1.75074	-0.8525	0.0930044	1	-1.0315	1.67694	0.00830686	0.598563	2.08056	NA	NA	NA	NA	NA	NA	NA	NA	NA	NA	NA	NA
SSU72	-0.168581	0.274455	0.655782	-0.56153	0.05818	0.78691	0.897921	0.104075	-0.226761	0.393375	0.635487	-0.405194	-0.598889	0.0213281	0.313929	-1.67105	0.45	0.231244	1	0.635929	-1.04889	0.0249323	0.742944	-1.60324	NA	NA	NA	NA	NA	NA	NA	NA	NA	NA	NA	NA
TJP3	-0.288159	0.261328	0.643269	-0.582814	-0.65338	0.0782457	0.268039	-1.10654	0.365221	0.407843	0.646692	0.389507	-0.967778	0.0208383	0.313929	-1.68114	0.065	0.913226	1	0.0394218	-1.03278	0.157542	0.795673	-0.802603	-0.562375	0.0320939	0.325635	-1.49358	0.243729	0.51807	0.999991	0.285611	-0.806104	0.0832066	0.746713	-1.07984
NOL9	-0.049117	0.667446	0.888858	-0.175584	-0.213985	0.193688	0.429959	-0.712898	0.164868	0.407866	0.646692	0.389482	0.8	0.0187232	0.313929	1.72762	0.0625	0.897211	1	0.0471055	0.7375	0.211412	0.805672	0.67487	NA	NA	NA	NA	NA	NA	NA	NA	NA	NA	NA	NA
POU2F1	-0.16077	0.329189	0.701138	-0.482555	0.0736366	0.74952	0.876614	0.125217	-0.234407	0.409889	0.648552	-0.387334	-0.626667	0.0191691	0.313929	-1.7174	0.3175	0.407264	1	0.390124	-0.944167	0.04691	0.786038	-1.32873	-0.231296	0.202038	0.542978	-0.694567	0.51	0.0655039	0.999991	1.18373	-0.741296	0.0281698	0.696741	-1.55022
MLPH	-0.528267	0.28809	0.667452	-0.540472	-1.23161	0.0866853	0.281719	-1.06205	0.703338	0.411596	0.649853	0.385529	-1.66	0.0207796	0.313929	-1.68236	0.6125	0.550521	1	0.259226	-2.2725	0.073015	0.795673	-1.13659	-1.21149	0.0563709	0.378726	-1.24895	-0.0199414	0.982658	0.999991	-0.00759757	-1.19155	0.285428	0.791157	-0.544503
FAM13A	-0.088786	0.620045	0.864063	-0.207577	0.160317	0.527485	0.736299	0.27779	-0.249103	0.424113	0.661076	-0.372519	1.98111	0.0181698	0.313929	1.74065	-0.045	0.969876	1	-0.0132836	2.02611	0.164908	0.795673	0.782759	-0.588333	0.0408716	0.349751	-1.38858	0.725	0.0886766	0.999991	1.05219	-1.31333	0.0131305	0.696741	-1.88172
SEC23A	0.135804	0.464963	0.789524	0.332582	0.387804	0.147683	0.370955	0.830669	-0.252	0.434161	0.670259	-0.362349	0.821111	0.0201251	0.313929	1.69626	-0.61	0.231516	1	-0.635418	1.43111	0.0242001	0.742944	1.61618	NA	NA	NA	NA	NA	NA	NA	NA	NA	NA	NA	NA
RPL11	0.214665	0.164358	0.537616	0.784208	0.419054	0.0598345	0.237418	1.22305	-0.204389	0.437258	0.672486	-0.359262	-0.617778	0.0199944	0.313929	-1.69909	-0.21	0.579596	1	-0.236875	-0.407778	0.372989	0.837005	-0.428304	NA	NA	NA	NA	NA	NA	NA	NA	NA	NA	NA	NA
ITGB1	0.127542	0.49232	0.804453	0.307752	0.374824	0.16113	0.3897	0.792825	-0.247282	0.442783	0.67677	-0.353809	0.654444	0.0206403	0.313929	1.68528	-0.5025	0.218772	1	-0.660007	1.15694	0.0229783	0.742279	1.63868	NA	NA	NA	NA	NA	NA	NA	NA	NA	NA	NA	NA
THAP11	0.14742	0.222253	0.604521	0.653153	-0.0103276	0.950916	0.977158	-0.0218579	0.157748	0.445826	0.679962	0.350834	-0.632222	0.0204649	0.313929	-1.68899	-0.1825	0.639139	1	-0.194404	-0.449722	0.339543	0.835513	-0.469106	NA	NA	NA	NA	NA	NA	NA	NA	NA	NA	NA	NA
SNX17	0.00974444	0.953148	0.986149	0.0208398	0.206786	0.38233	0.618652	0.417562	-0.197041	0.495155	0.716127	-0.305259	0.618889	0.0201487	0.313929	1.69575	-0.0375	0.921246	1	-0.0356242	0.656389	0.157705	0.795673	0.802154	0.801889	0.0184553	0.290178	1.73388	0.178125	0.712097	0.999991	0.147461	0.623764	0.287143	0.791157	0.541902
FAM50A	-0.257585	0.155657	0.524645	-0.80783	-0.452591	0.0814799	0.273975	-1.08895	0.195005	0.526833	0.738983	0.278327	-0.722222	0.0215333	0.313929	-1.66689	0.145	0.746402	1	0.127027	-0.867222	0.11566	0.795673	-0.936817	NA	NA	NA	NA	NA	NA	NA	NA	NA	NA	NA	NA
DDX52	-0.0813619	0.616053	0.863023	-0.210382	0.0910122	0.691305	0.84416	0.16033	-0.172374	0.540237	0.749315	-0.267416	0.996667	0.0183929	0.313929	1.73535	-0.055	0.927061	1	-0.0328917	1.05167	0.153218	0.795673	0.814691	NA	NA	NA	NA	NA	NA	NA	NA	NA	NA	NA	NA
DNAJB1	-0.150322	0.355957	0.720481	-0.448602	0.0143866	0.949679	0.976623	0.0224233	-0.164709	0.556844	0.759384	-0.254266	-0.755556	0.0195136	0.313929	-1.70966	0.33	0.475592	1	0.322765	-1.08556	0.0580186	0.795673	-1.23643	-0.87	0.145216	0.481015	-0.837987	-0.9375	0.29039	0.999991	-0.537018	0.0675	0.948922	0.989202	0.0227695
TMEM132A	-0.523881	0.0453253	0.318005	-1.34366	-0.774813	0.0371133	0.19232	-1.43047	0.250932	0.562624	0.763765	0.249782	-0.832222	0.0188609	0.313929	-1.72444	0.13	0.796611	1	0.0987535	-0.962222	0.120623	0.795673	-0.918571	0.0505556	0.876464	0.952349	0.0572659	0.21125	0.665499	0.999991	0.176853	-0.160694	0.784126	0.946976	-0.105614
DSCR3	0.164621	0.172543	0.548884	0.763103	0.28238	0.101424	0.30405	0.993857	-0.117759	0.566037	0.766294	-0.247155	0.526667	0.0196578	0.313929	1.70646	-0.0175	0.956571	1	-0.0192829	0.544167	0.166503	0.795673	0.778577	NA	NA	NA	NA	NA	NA	NA	NA	NA	NA	NA	NA
RRAGA	0.137923	0.335802	0.706753	0.473917	0.0012824	0.994894	0.998069	0.00222304	0.13664	0.579133	0.774277	0.237222	0.791111	0.0182297	0.313929	1.73922	-0.365	0.445842	1	-0.350819	1.15611	0.0514587	0.791532	1.28854	NA	NA	NA	NA	NA	NA	NA	NA	NA	NA	NA	NA
ANAPC7	-0.16037	0.175831	0.552544	-0.754905	-0.0554766	0.735303	0.869691	-0.133533	-0.104893	0.602406	0.788312	-0.220111	0.771111	0.0203994	0.313929	1.69038	0.02	0.966302	1	0.014887	0.751111	0.19397	0.801695	0.712264	NA	NA	NA	NA	NA	NA	NA	NA	NA	NA	NA	NA
MAP1LC3B	0.274524	0.0248808	0.243206	1.60414	0.177785	0.281338	0.525035	0.550772	0.0967391	0.628375	0.803822	0.201781	0.59	0.0188494	0.313929	1.7247	-0.4325	0.232452	1	-0.633668	1.0225	0.0234461	0.742279	1.62993	NA	NA	NA	NA	NA	NA	NA	NA	NA	NA	NA	NA
DENND4C	0.23114	0.326808	0.69944	0.485707	0.423359	0.207545	0.445179	0.682887	-0.192219	0.634786	0.80825	-0.197373	0.697778	0.0201749	0.313929	1.69519	0.2875	0.503279	1	0.298192	0.410278	0.427551	0.852159	0.369012	0.959338	0.00243624	0.171378	2.61328	0.124667	0.772842	0.999991	0.111909	0.834671	0.116508	0.756304	0.933644
UBN2	-0.34692	0.204432	0.58383	-0.689452	-0.138965	0.714419	0.857712	-0.146047	-0.207954	0.655054	0.820863	-0.183723	-0.742222	0.0216042	0.313929	-1.66546	-0.0375	0.9351	1	-0.0291421	-0.704722	0.209727	0.805672	-0.678347	-0.564278	0.0208012	0.295869	-1.68191	0.123875	0.721189	0.999991	0.141951	-0.688153	0.107653	0.753175	-0.967974
EDF1	-0.193117	0.316733	0.691952	-0.499307	-0.0492309	0.855115	0.931469	-0.0679753	-0.143887	0.663617	0.826148	-0.178083	-0.878889	0.0208774	0.313929	-1.68032	0.1125	0.835584	1	0.0780101	-0.991389	0.136163	0.795673	-0.865942	-0.777778	0.187076	0.525189	-0.727982	2.255	0.0146651	0.999991	1.83371	-3.03278	0.00706604	0.655689	-2.15082
DST	0.56678	0.106427	0.451185	0.97295	0.329027	0.496356	0.712607	0.304206	0.237753	0.687102	0.84096	0.162979	1.14722	0.0185619	0.313929	1.73138	-0.02875	0.966891	1	-0.0146227	1.17597	0.165494	0.795673	0.781218	1.32611	0.00257924	0.171378	2.58851	0.47375	0.432826	0.999991	0.363686	0.852361	0.243886	0.771146	0.612812
PPID	-0.0805685	0.436073	0.772484	-0.360441	-0.00926396	0.949142	0.976378	-0.0226688	-0.0713046	0.689079	0.841502	-0.161731	-0.744444	0.0214218	0.313929	-1.66914	0.0225	0.961081	1	0.0172398	-0.766944	0.173952	0.795673	-0.759569	NA	NA	NA	NA	NA	NA	NA	NA	NA	NA	NA	NA
SNTB1	0.291125	0.180346	0.558175	0.743893	0.145245	0.630052	0.805295	0.200624	0.14588	0.692586	0.843816	0.159526	0.783333	0.020739	0.313929	1.68321	0.2025	0.675251	1	0.170535	0.580833	0.3211	0.833201	0.49336	0.418074	0.0307838	0.320767	1.51168	-0.166667	0.548597	0.999991	-0.260746	0.584741	0.0879581	0.746713	1.05572
SULT2B1	-0.76805	0.0700135	0.383119	-1.15482	-0.496116	0.393262	0.628351	-0.405318	-0.271934	0.700419	0.847998	-0.154642	-0.844444	0.0192218	0.313929	-1.71621	0.6175	0.23514	1	0.628673	-1.46194	0.0240165	0.742944	-1.61949	NA	NA	NA	NA	NA	NA	NA	NA	NA	NA	NA	NA
DAZAP1	-0.161236	0.295183	0.673932	-0.529909	-0.252234	0.248233	0.490752	-0.605141	0.0909988	0.729986	0.866223	0.136685	-0.668889	0.0182523	0.313929	-1.73868	0.1825	0.651146	1	0.186322	-0.851389	0.0872531	0.795673	-1.05922	NA	NA	NA	NA	NA	NA	NA	NA	NA	NA	NA	NA
NCOA5	-0.240576	0.0493676	0.331558	-1.30656	-0.18999	0.257323	0.501306	-0.589521	-0.050586	0.802659	0.90353	-0.0954691	-0.582222	0.0202617	0.313929	-1.69332	-0.25375	0.479504	1	-0.319208	-0.328472	0.446645	0.857492	-0.350038	-0.722778	0.00625629	0.227515	-2.20368	-0.546562	0.145055	0.999991	-0.838468	-0.176215	0.690046	0.925554	-0.161122
SHCBP1	0.431326	0.134175	0.492975	0.872328	0.536356	0.185206	0.41997	0.732345	-0.10503	0.828791	0.917965	-0.0815551	0.977778	0.0207344	0.313929	1.68331	1.2325	0.0486487	1	1.31293	-0.254722	0.725122	0.935149	-0.139589	1.32	0.00508829	0.227515	2.29343	0.5275	0.421103	0.999991	0.375611	0.7925	0.316333	0.795966	0.499856
EPN3	-0.529252	0.12558	0.4811	-0.90108	-0.652824	0.178688	0.412455	-0.747906	0.123572	0.831856	0.919221	0.0799519	-0.965556	0.0181927	0.313929	-1.7401	0.5175	0.376761	1	0.423934	-1.48306	0.0413363	0.763287	-1.38367	-0.924333	0.00613652	0.227515	-2.21208	0.0335	0.942969	0.999991	0.0255027	-0.957833	0.097862	0.746713	-1.00939
NAA10	-0.219247	0.132081	0.490301	-0.87916	-0.266249	0.192848	0.428909	-0.714786	0.0470025	0.848133	0.926458	0.0715358	-0.685556	0.0187359	0.313929	-1.72733	0.01	0.980759	1	0.00843775	-0.695556	0.170418	0.795673	-0.768484	-0.543611	0.0227681	0.297468	-1.64267	0.214875	0.528508	0.999991	0.276949	-0.758486	0.0721026	0.746713	-1.14205
SHROOM3	-0.174414	0.305275	0.682486	-0.515308	-0.119547	0.615889	0.797082	-0.210497	-0.0548674	0.850492	0.927671	-0.0703296	-0.72	0.0196866	0.313929	-1.70583	0.115	0.793589	1	0.100404	-0.835	0.122149	0.795673	-0.913109	-0.643738	0.0096976	0.247515	-2.01334	0.356148	0.311828	0.999991	0.506085	-0.999886	0.0235094	0.696741	-1.62876
SLFN13	-0.457319	0.20966	0.591739	-0.678485	-0.376497	0.459638	0.684558	-0.337584	-0.0808226	0.89622	0.951445	-0.0475852	0.941111	0.0211947	0.313929	1.67377	-0.525	0.370513	1	-0.431196	1.46611	0.0438024	0.765366	1.3585	NA	NA	NA	NA	NA	NA	NA	NA	NA	NA	NA	NA
RPS14	0.238896	0.171172	0.546512	0.766567	0.272172	0.266567	0.511031	0.574194	-0.0332765	0.910384	0.958657	-0.0407753	-0.717778	0.0186313	0.313929	-1.72976	-0.275	0.527543	1	-0.277742	-0.442778	0.398767	0.842428	-0.399281	0.254444	0.365556	0.671872	0.437046	-0.445	0.292854	0.999991	-0.533348	0.699444	0.172244	0.763719	0.763856
MAGED2	-0.317068	0.147531	0.510982	-0.831116	-0.336302	0.272173	0.516391	-0.565155	0.019234	0.958507	0.981882	0.0184045	-0.751111	0.0207064	0.313929	-1.6839	-0.04	0.93107	1	-0.0310177	-0.711111	0.207582	0.805672	-0.682811	-0.113148	0.560358	0.801358	-0.251534	0.411667	0.164591	0.999991	0.783594	-0.524815	0.141362	0.756304	-0.849667
PRR36	-0.169107	0.791282	0.933164	-0.101669	-0.198405	0.826174	0.916693	-0.0829283	0.0292974	0.978864	0.991111	0.00927764	-1.38333	0.0213655	0.313929	-1.67029	0.72	0.403636	1	0.39401	-2.10333	0.0490215	0.791532	-1.30961	NA	NA	NA	NA	NA	NA	NA	NA	NA	NA	NA	NA
C21orf59-TCP10L	NA	NA	NA	NA	NA	NA	NA	NA	NA	NA	NA	NA	-0.927778	0.0184522	0.313929	-1.73395	0.495	0.379875	1	0.420359	-1.42278	0.0420805	0.763287	-1.37592	NA	NA	NA	NA	NA	NA	NA	NA	NA	NA	NA	NA
DNAH8	NA	NA	NA	NA	NA	NA	NA	NA	NA	NA	NA	NA	1.03778	0.0181092	0.313929	1.7421	0.3775	0.546499	1	0.26241	0.660278	0.382001	0.838459	0.417935	NA	NA	NA	NA	NA	NA	NA	NA	NA	NA	NA	NA
HLA-DRB3	NA	NA	NA	NA	NA	NA	NA	NA	NA	NA	NA	NA	-0.866667	0.0208154	0.313929	-1.68161	-0.685	0.206498	1	-0.685084	-0.181667	0.777296	0.947966	-0.109414	NA	NA	NA	NA	NA	NA	NA	NA	NA	NA	NA	NA
SPIN2A	NA	NA	NA	NA	NA	NA	NA	NA	NA	NA	NA	NA	-0.683333	0.0200879	0.313929	-1.69707	0.1325	0.751794	1	0.123901	-0.815833	0.113313	0.795673	-0.94572	NA	NA	NA	NA	NA	NA	NA	NA	NA	NA	NA	NA
APOBR	1.01607	0.00201583	0.0738579	2.69555	-1.04959	0.0177491	0.145218	-1.75082	2.06566	0.000467531	0.042664	3.33019	0.855556	0.0223509	0.315385	1.65071	0.285	0.594566	1	0.2258	0.570556	0.377588	0.837612	0.422982	0.504556	0.0739311	0.403695	1.13117	0.015	0.970808	0.999991	0.0128665	0.489556	0.3251	0.799658	0.487983
SDS	1.32816	0.000153666	0.0262003	3.81342	-0.443825	0.289882	0.533194	-0.537779	1.77199	0.00192439	0.0665074	2.71571	1.23444	0.0219075	0.315385	1.65941	0.945	0.22488	1	0.648049	0.289444	0.753971	0.942005	0.122646	NA	NA	NA	NA	NA	NA	NA	NA	NA	NA	NA	NA
STK26	-0.530075	0.0304575	0.266078	-1.51631	0.737898	0.0328705	0.181593	1.48319	-1.26797	0.00423775	0.0850314	-2.37287	-0.595556	0.0225627	0.315385	-1.64661	0.15	0.687669	1	0.162621	-0.745556	0.104435	0.795673	-0.981155	-0.391574	0.0797235	0.404025	-1.09841	-0.117292	0.718444	0.999991	-0.143607	-0.274282	0.484566	0.861556	-0.314647
TNS3	0.413428	0.0439053	0.31279	1.35748	-0.64061	0.0286749	0.173245	-1.5425	1.05404	0.00474762	0.0881925	2.32352	0.627778	0.0225972	0.315385	1.64595	-0.385	0.331224	1	-0.479878	1.01278	0.0394209	0.763287	1.40427	0.478376	0.0731795	0.403011	1.13561	-0.384692	0.325635	0.999991	-0.487269	0.863068	0.0729724	0.746713	1.13684
GGPS1	-0.328056	0.0735634	0.39158	-1.13334	0.556839	0.034498	0.186057	1.46221	-0.884894	0.00791257	0.109389	-2.10168	-0.842222	0.0225994	0.315385	-1.6459	0.81	0.13245	1	0.877946	-1.65222	0.0138812	0.653103	-1.85757	NA	NA	NA	NA	NA	NA	NA	NA	NA	NA	NA	NA
MOCOS	-0.72374	0.00148938	0.0631415	-2.827	-0.0379638	0.893712	0.951512	-0.0488022	-0.685776	0.0591035	0.249756	-1.22839	-0.701111	0.0223716	0.315385	-1.6503	0.1625	0.710811	1	0.148246	-0.863611	0.109242	0.795673	-0.96161	NA	NA	NA	NA	NA	NA	NA	NA	NA	NA	NA	NA
GNAI2	0.327812	0.086173	0.414071	1.06463	-0.276359	0.295452	0.537899	-0.529513	0.604171	0.0690895	0.267568	1.16059	0.851111	0.0219734	0.315385	1.6581	-0.7475	0.165861	1	-0.780255	1.59861	0.017442	0.682904	1.7584	NA	NA	NA	NA	NA	NA	NA	NA	NA	NA	NA	NA
PLIN2	1.12637	0.000782925	0.0499006	3.10628	0.173784	0.67355	0.834154	0.17163	0.952587	0.0694946	0.26847	1.15805	1.85889	0.0223823	0.315385	1.6501	-0.0075	0.994844	1	-0.00224501	1.86639	0.188189	0.801695	0.725405	1.55444	0.0494937	0.363684	1.30545	-2.275	0.0548569	0.999991	-1.26077	3.82944	0.00923432	0.696741	2.0346
IREB2	-0.0615627	0.719358	0.908628	-0.143055	0.479185	0.0579681	0.23415	1.23681	-0.540748	0.0787815	0.28676	-1.10358	-0.528889	0.0222481	0.315385	-1.65271	0.0625	0.849829	1	0.0706683	-0.591389	0.143989	0.795673	-0.841671	NA	NA	NA	NA	NA	NA	NA	NA	NA	NA	NA	NA
TBC1D2B	0.14637	0.425295	0.76525	0.37131	-0.335576	0.201596	0.438347	-0.695518	0.481946	0.137034	0.370632	0.863171	0.763333	0.0219389	0.315385	1.65878	-0.535	0.265553	1	-0.575849	1.29833	0.0297671	0.749822	1.52626	0.594481	0.0713935	0.401007	1.14634	-0.390583	0.417341	0.999991	-0.379509	0.985065	0.0958343	0.746713	1.01848
CMTM6	0.403559	0.0771181	0.397431	1.11284	0.921893	0.00675489	0.105504	2.17038	-0.518334	0.182645	0.429474	-0.738391	1.10889	0.022589	0.315385	1.6461	-0.2225	0.748578	1	-0.125763	1.33139	0.11868	0.795673	0.925623	NA	NA	NA	NA	NA	NA	NA	NA	NA	NA	NA	NA
STAT5A	0.864934	0.00637745	0.129117	2.19535	0.189297	0.644388	0.814428	0.190853	0.675637	0.186679	0.434027	0.728904	0.787778	0.0220309	0.315385	1.65697	-0.245	0.618217	1	-0.208859	1.03278	0.0884137	0.795673	1.05348	0.58463	0.0557819	0.378726	1.25351	-0.428542	0.336461	0.999991	-0.473066	1.01317	0.0652358	0.746713	1.18551
GCC2	-0.0204069	0.93025	0.979241	-0.0314001	0.516489	0.127719	0.342828	0.893745	-0.536896	0.19269	0.440607	-0.715141	-0.564444	0.0220361	0.315385	-1.65686	-0.1125	0.749198	1	-0.125403	-0.451944	0.289912	0.820859	-0.537734	-0.34	0.15913	0.497555	-0.798247	0.4525	0.209669	0.999991	0.678466	-0.7925	0.0722862	0.746713	-1.14094
SULF1	-0.0412382	0.86102	0.957747	-0.0649868	-0.576358	0.0943309	0.295351	-1.02535	0.53512	0.198397	0.448264	0.702465	-1.27	0.0221116	0.315385	-1.65538	-0.9075	0.257265	1	-0.589619	-0.3625	0.703463	0.931073	-0.152759	NA	NA	NA	NA	NA	NA	NA	NA	NA	NA	NA	NA
DAPK3	-0.109852	0.618718	0.863506	-0.208507	-0.558023	0.0838069	0.277214	-1.07672	0.448171	0.247315	0.502995	0.60675	0.776667	0.0218489	0.315385	1.66057	-1.0825	0.0319944	1	-1.49493	1.85917	0.00324965	0.598563	2.48816	NA	NA	NA	NA	NA	NA	NA	NA	NA	NA	NA	NA
U2AF2	-0.149225	0.25462	0.635415	-0.594107	-0.389394	0.0423089	0.203121	-1.37357	0.240169	0.288794	0.545084	0.539412	-0.611111	0.0225656	0.315385	-1.64655	0.3075	0.423932	1	0.372704	-0.918611	0.0536843	0.795673	-1.27015	-0.553333	0.0165556	0.286136	-1.78105	-0.1	0.759645	0.999991	-0.119389	-0.453333	0.25427	0.784176	-0.594704
LIMK1	-0.059382	0.718155	0.908067	-0.143782	-0.361285	0.130362	0.345835	-0.884848	0.301903	0.295029	0.550089	0.530135	0.565556	0.0218409	0.315385	1.66073	-0.5025	0.160816	1	-0.79367	1.06806	0.016786	0.675995	1.77505	0.0222222	0.943905	0.979023	0.0250717	-0.08	0.86593	0.999991	-0.0625171	0.102222	0.857553	0.970729	0.0667388
ROGDI	-0.112087	0.666499	0.8883	-0.176201	-0.578408	0.125567	0.339785	-0.901125	0.466321	0.30564	0.559433	0.51479	0.615556	0.0221954	0.315385	1.65374	0.1425	0.710843	1	0.148226	0.473056	0.309951	0.830037	0.508707	NA	NA	NA	NA	NA	NA	NA	NA	NA	NA	NA	NA
SLC16A1	0.433737	0.0581046	0.353647	1.23579	0.732344	0.0261098	0.168025	1.5832	-0.298607	0.434761	0.670665	-0.361749	1.29111	0.0223492	0.315385	1.65074	0.18	0.823343	1	0.0844194	1.11111	0.25716	0.812676	0.589797	1.11528	0.0164491	0.286136	1.78386	-0.183125	0.780667	0.999991	-0.107534	1.2984	0.10928	0.754421	0.961461
PLBD1	0.424427	0.0278916	0.255002	1.55453	0.204662	0.429848	0.65973	0.366685	0.219764	0.488097	0.71215	0.311494	1.03444	0.0222606	0.315385	1.65246	0.88	0.180071	1	0.744557	0.154444	0.842191	0.962378	0.0745893	NA	NA	NA	NA	NA	NA	NA	NA	NA	NA	NA	NA
C1orf35	-0.301845	0.154965	0.523731	-0.809766	-0.0657014	0.822609	0.915086	-0.0848066	-0.236144	0.512514	0.728274	-0.290295	-1.12778	0.022086	0.315385	-1.65588	0.675	0.340768	1	0.467541	-1.80278	0.0403323	0.763287	-1.39435	-1.15885	0.000234917	0.0549699	-3.62909	0.409	0.323211	0.999991	0.490514	-1.56785	0.00356293	0.619611	-2.44819
ELMO2	-0.283725	0.0939284	0.428059	-1.0272	-0.458244	0.0581439	0.234455	-1.2355	0.17452	0.540089	0.749259	0.267535	0.96	0.0224176	0.315385	1.64941	-0.385	0.522411	1	-0.281988	1.345	0.070521	0.795673	1.15168	NA	NA	NA	NA	NA	NA	NA	NA	NA	NA	NA	NA
CYP7B1	0.681344	0.0359302	0.285122	1.44454	0.35685	0.416036	0.648438	0.38087	0.324494	0.54451	0.752138	0.263995	1.26444	0.022314	0.315385	1.65142	-0.06	0.939388	1	-0.0271551	1.32444	0.170174	0.795673	0.769107	NA	NA	NA	NA	NA	NA	NA	NA	NA	NA	NA	NA
ZNRF1	-0.260887	0.0970594	0.433387	-1.01296	-0.220918	0.31029	0.552536	-0.508233	-0.0399684	0.879418	0.943096	-0.0558048	-1.05444	0.021749	0.315385	-1.66256	0.5275	0.423396	1	0.373253	-1.58194	0.0526003	0.791532	-1.27901	NA	NA	NA	NA	NA	NA	NA	NA	NA	NA	NA	NA
ITGB2	1.14666	0.00101948	0.0549811	2.99162	-0.733273	0.0998612	0.302183	-1.0006	1.87994	0.00165571	0.0620505	2.78102	1.06111	0.022698	0.315718	1.64401	-0.065	0.922052	1	-0.0352448	1.12611	0.16609	0.795673	0.779656	0.434444	0.266311	0.596356	0.574611	-0.06	0.917463	0.999991	-0.0374113	0.494444	0.479541	0.856778	0.319174
SLC15A4	0.152078	0.24373	0.624819	0.613091	0.029149	0.872445	0.94061	0.0592619	0.122929	0.581631	0.775758	0.235353	1.05778	0.0226827	0.315718	1.64431	0.505	0.448099	1	0.348626	0.552778	0.489224	0.867934	0.310492	NA	NA	NA	NA	NA	NA	NA	NA	NA	NA	NA	NA
MED7	-0.0937713	0.455431	0.784007	-0.341577	0.396068	0.0336777	0.184185	1.47266	-0.489839	0.0321442	0.189903	-1.4929	-0.524444	0.0230399	0.317269	-1.63752	0.455	0.174612	1	0.757926	-0.979444	0.0189443	0.687605	-1.72252	NA	NA	NA	NA	NA	NA	NA	NA	NA	NA	NA	NA
GSPT1	-0.300246	0.043489	0.312308	-1.36162	0.213025	0.293506	0.536318	0.532383	-0.513271	0.0460352	0.22225	-1.33691	-0.526667	0.0229997	0.317269	-1.63828	0.235	0.479306	1	0.319387	-0.761667	0.0636376	0.795673	-1.19629	NA	NA	NA	NA	NA	NA	NA	NA	NA	NA	NA	NA
BCL9L	-0.431276	0.108781	0.455703	-0.963446	-0.8032	0.0386461	0.195174	-1.41289	0.371925	0.413814	0.651697	0.383195	-0.777778	0.0230464	0.317269	-1.6374	0.275	0.57442	1	0.24077	-1.05278	0.0814458	0.795673	-1.08913	-0.568473	0.0242898	0.302752	-1.61458	0.06875	0.848358	0.999991	0.0714209	-0.637223	0.148642	0.756304	-0.827857
UBL4A	-0.262172	0.0577995	0.353082	-1.23808	-0.185993	0.325687	0.567955	-0.487199	-0.0761791	0.739822	0.87242	-0.130873	-0.826667	0.0229058	0.317269	-1.64005	0.4175	0.423404	1	0.373245	-1.24417	0.0540087	0.795673	-1.26754	NA	NA	NA	NA	NA	NA	NA	NA	NA	NA	NA	NA
ZNF592	-0.238281	0.162133	0.53451	-0.790129	-0.307914	0.199777	0.435855	-0.699455	0.0696332	0.809299	0.907194	0.0918909	-0.623333	0.0230721	0.317269	-1.63691	0.0775	0.843108	1	0.0741166	-0.700833	0.144395	0.795673	-0.840449	-0.435991	0.0466936	0.354843	-1.33074	-0.0640625	0.839309	0.999991	-0.0760779	-0.371928	0.331711	0.802541	-0.47924
TJP2	-0.0479935	0.771351	0.926948	-0.112748	0.00867796	0.970331	0.98583	0.01308	-0.0566715	0.842867	0.923915	-0.0742412	-0.833889	0.0229564	0.317269	-1.6391	0.36375	0.488801	1	0.310868	-1.19764	0.0652501	0.795673	-1.18542	-0.559631	0.0374076	0.343212	-1.42704	0.588288	0.136079	0.999991	0.86621	-1.14792	0.0192777	0.696741	-1.71494
WEE2	NA	NA	NA	NA	NA	NA	NA	NA	NA	NA	NA	NA	1.26333	0.0229446	0.317269	1.63932	-0.3875	0.62561	1	-0.203697	1.65083	0.0916851	0.795673	1.0377	NA	NA	NA	NA	NA	NA	NA	NA	NA	NA	NA	NA
RASA3	0.21707	0.251622	0.6332	0.599251	-0.816911	0.00494112	0.0955133	-2.30617	1.03398	0.00387058	0.0838825	2.41222	0.773333	0.0231575	0.317469	1.63531	-0.9175	0.0674971	1	-1.17071	1.69083	0.0070004	0.598563	2.15488	0.753889	0.0261813	0.30866	1.58201	-0.24125	0.618544	0.999991	-0.20863	0.995139	0.0958592	0.746713	1.01837
KDELC1	0.275456	0.13501	0.493566	0.869633	0.110663	0.663389	0.828008	0.178232	0.164792	0.597068	0.785409	0.223976	0.623333	0.0231993	0.317469	1.63453	-0.925	0.0245724	1	-1.60955	1.54833	0.00262168	0.598563	2.58142	NA	NA	NA	NA	NA	NA	NA	NA	NA	NA	NA	NA
PABPC1L	-0.619593	0.0553513	0.346943	-1.25687	-0.847922	0.0630103	0.242516	-1.20059	0.228329	0.670558	0.830362	0.173564	-0.67	0.0231851	0.317469	-1.63479	0.065	0.877341	1	0.0568315	-0.735	0.154333	0.795673	-0.811543	NA	NA	NA	NA	NA	NA	NA	NA	NA	NA	NA	NA
BTAF1	-0.119969	0.704147	0.902276	-0.152337	0.340197	0.448759	0.675822	0.347987	-0.460166	0.403526	0.643734	-0.394129	0.908889	0.0232392	0.317502	1.63378	0.04	0.944196	1	0.0249379	0.868889	0.212597	0.805672	0.672444	NA	NA	NA	NA	NA	NA	NA	NA	NA	NA	NA	NA
GTPBP3	-0.236532	0.171088	0.546512	-0.766781	-0.246295	0.308647	0.550842	-0.510538	0.0097629	0.973385	0.989178	0.0117154	-0.685556	0.0233031	0.317861	-1.63259	-0.0175	0.967632	1	-0.0142898	-0.668056	0.204383	0.804675	-0.689554	NA	NA	NA	NA	NA	NA	NA	NA	NA	NA	NA	NA
OLFML2B	1.28198	0.000472006	0.0419502	3.32605	-0.948726	0.0424209	0.203359	-1.37242	2.23071	0.000450895	0.042664	3.34592	1.02889	0.0234543	0.317873	1.62978	-0.8275	0.208465	1	-0.680967	1.85639	0.0233504	0.742279	1.63171	NA	NA	NA	NA	NA	NA	NA	NA	NA	NA	NA	NA
NOB1	0.232635	0.115052	0.464403	0.939104	0.406375	0.0550943	0.230062	1.25889	-0.17374	0.486312	0.710623	-0.313085	-0.63	0.0234318	0.317873	-1.63019	0.215	0.588899	1	0.229959	-0.845	0.0850109	0.795673	-1.07053	-0.467407	0.0994791	0.428022	-1.00227	0.3725	0.372124	0.999991	0.429312	-0.839907	0.10052	0.746713	-0.997749
RPL19	0.109277	0.746221	0.917564	0.127133	0.368852	0.442534	0.670508	0.354053	-0.259574	0.657521	0.822392	-0.182091	-0.804444	0.0234346	0.317873	-1.63014	-1.3325	0.0132167	1	-1.87888	0.528056	0.389105	0.840667	0.409933	NA	NA	NA	NA	NA	NA	NA	NA	NA	NA	NA	NA
RAP1GAP	-0.337376	0.236653	0.619368	-0.625888	-0.371646	0.353493	0.59291	-0.451619	0.0342697	0.943731	0.973161	0.0251519	-0.926667	0.0234357	0.317873	-1.63012	0.4475	0.445837	1	0.350823	-1.37417	0.0584144	0.795673	-1.23348	-0.983241	0.0128054	0.26922	-1.89261	0.107125	0.847193	0.999991	0.0720177	-1.09037	0.111639	0.754433	-0.952186
ACBD3	-0.277317	0.190619	0.57098	-0.719834	0.861721	0.007237	0.107266	2.14044	-1.13904	0.00420137	0.0850314	-2.37661	-0.531111	0.0235332	0.318432	-1.62832	0.32	0.343341	1	0.464274	-0.851111	0.0420779	0.763287	-1.37595	0.217222	0.668305	0.86008	0.175025	0.35875	0.63723	0.999991	0.195704	-0.141528	0.876739	0.972927	-0.0571298
SORD	-0.718693	0.00510011	0.114364	-2.29242	0.152351	0.644519	0.814531	0.190764	-0.871044	0.0402347	0.211485	-1.3954	-1.09667	0.0236436	0.319415	-1.62629	0.8875	0.206515	1	0.685048	-1.98417	0.0231906	0.742279	-1.63469	NA	NA	NA	NA	NA	NA	NA	NA	NA	NA	NA	NA
LILRB3	1.33273	0.00172337	0.0683911	2.76362	-0.309488	0.562283	0.76278	-0.250045	1.64222	0.0185376	0.151669	1.73195	0.887778	0.0240021	0.319762	1.61975	0.24	0.669623	1	0.17417	0.647778	0.341316	0.835513	0.466843	0.982222	0.0303691	0.318701	1.51757	0.415	0.523839	0.999991	0.280802	0.567222	0.469031	0.856778	0.328798
KCTD5	-0.343931	0.0790163	0.401849	-1.10228	0.312819	0.248473	0.491042	0.60472	-0.656749	0.0546134	0.239604	-1.2627	-0.792222	0.0240229	0.319762	-1.61937	0.0725	0.885	1	0.0530568	-0.864722	0.158979	0.795673	-0.798661	NA	NA	NA	NA	NA	NA	NA	NA	NA	NA	NA	NA
STX17	-0.144327	0.279781	0.660732	-0.553181	0.127903	0.494581	0.711387	0.305763	-0.272229	0.240392	0.495294	-0.61908	-0.576667	0.0240045	0.319762	-1.61971	0.225	0.538949	1	0.268452	-0.801667	0.0761037	0.795673	-1.11859	NA	NA	NA	NA	NA	NA	NA	NA	NA	NA	NA	NA
BSDC1	-0.0622033	0.547071	0.831285	-0.261957	0.143654	0.328893	0.571543	0.482946	-0.205857	0.255261	0.510928	-0.593016	-0.688889	0.0240474	0.319762	-1.61893	0.46	0.296319	1	0.528241	-1.14889	0.0356156	0.763287	-1.44836	-0.597222	0.0270561	0.30866	-1.56773	0.5525	0.160015	0.999991	0.795838	-1.14972	0.0189943	0.696741	-1.72138
EXTL2	0.0446874	0.738833	0.914367	0.131454	0.283586	0.144314	0.366572	0.840692	-0.238898	0.308852	0.563231	-0.51025	-0.558889	0.0238095	0.319762	-1.62325	-0.4475	0.211801	1	-0.674072	-0.111389	0.793091	0.950832	-0.100677	NA	NA	NA	NA	NA	NA	NA	NA	NA	NA	NA	NA
CCDC86	-0.221208	0.261716	0.643269	-0.58217	0.112606	0.682282	0.839193	0.166036	-0.333814	0.326415	0.578104	-0.48623	-0.834444	0.0239018	0.319762	-1.62157	-0.1325	0.801743	1	-0.095965	-0.701944	0.273599	0.816622	-0.562885	-0.5314	0.0258781	0.30784	-1.58707	0.249798	0.464994	0.999991	0.332552	-0.781198	0.0648477	0.746713	-1.18811
RASSF7	-0.611581	0.0114997	0.172693	-1.93931	-0.369705	0.250138	0.492865	-0.60182	-0.241877	0.534395	0.74484	-0.272138	-0.643333	0.023845	0.319762	-1.6226	0.1025	0.801077	1	0.0963255	-0.745833	0.135135	0.795673	-0.869232	NA	NA	NA	NA	NA	NA	NA	NA	NA	NA	NA	NA
ARRDC1	-0.621233	0.0157409	0.198854	-1.80297	-0.782814	0.0291965	0.173923	-1.53467	0.161581	0.697398	0.846352	0.156519	-0.804444	0.0239671	0.319762	-1.62038	0.3	0.556802	1	0.254299	-1.10444	0.0795205	0.795673	-1.09952	NA	NA	NA	NA	NA	NA	NA	NA	NA	NA	NA	NA
PRDX2	-0.333401	0.133268	0.491325	-0.875274	-0.21148	0.491398	0.70967	-0.308567	-0.121921	0.744928	0.87489	-0.127885	-0.907778	0.0239495	0.319762	-1.6207	0.395	0.493412	1	0.30679	-1.30278	0.067487	0.795673	-1.17078	NA	NA	NA	NA	NA	NA	NA	NA	NA	NA	NA	NA
PAPOLB	NA	NA	NA	NA	NA	NA	NA	NA	NA	NA	NA	NA	0.75	0.0237169	0.319762	1.62494	-0.1575	0.739583	1	-0.131013	0.9075	0.119131	0.795673	0.923975	NA	NA	NA	NA	NA	NA	NA	NA	NA	NA	NA	NA
DDB2	0.73779	0.000193553	0.02825	3.7132	0.114403	0.627086	0.804107	0.202673	0.623386	0.0395465	0.210052	1.40289	0.906667	0.0241834	0.321066	1.61648	-0.265	0.645149	1	-0.19034	1.17167	0.0982417	0.795673	1.0077	0.95	0.0084207	0.240253	2.07465	0.12875	0.798211	0.999991	0.0978825	0.82125	0.182406	0.764944	0.738961
TBC1D2	0.468447	0.0488092	0.330131	1.3115	-0.612105	0.0669109	0.249497	-1.1745	1.08055	0.0110611	0.1238	1.9562	0.826667	0.0243264	0.322458	1.61392	0.28	0.594276	1	0.226012	0.546667	0.388966	0.840667	0.410089	1.15167	0.0119649	0.263227	1.92209	-0.325	0.614626	0.999991	-0.211389	1.47667	0.0653347	0.746713	1.18486
AHSG	NA	NA	NA	NA	NA	NA	NA	NA	NA	NA	NA	NA	-1.68333	0.024457	0.323682	-1.6116	-0.5075	0.635531	1	-0.196863	-1.17583	0.363645	0.836799	-0.439322	-0.73537	0.216196	0.55655	-0.665153	-0.405	0.64536	0.999991	-0.190198	-0.33037	0.75449	0.942172	-0.122346
RAB27B	-0.659747	0.106157	0.450746	-0.974053	0.27866	0.619474	0.799568	0.207977	-0.938407	0.180214	0.426977	-0.744212	-1.40889	0.0245035	0.32379	-1.61077	1.4325	0.117815	1	0.928799	-2.84139	0.0128431	0.653103	-1.89133	NA	NA	NA	NA	NA	NA	NA	NA	NA	NA	NA	NA
SRGAP2	0.269086	0.18058	0.558763	0.74333	-0.488421	0.0898976	0.287247	-1.04625	0.757507	0.0351512	0.198614	1.45406	0.681667	0.024648	0.324244	1.60822	-0.37125	0.394854	1	-0.403564	1.05292	0.0513065	0.791532	1.28983	0.422241	0.0747083	0.403695	1.12663	-0.26725	0.44008	0.999991	-0.356469	0.689491	0.10452	0.746713	0.980802
GNAI3	0.0659875	0.675874	0.891437	0.170134	0.626641	0.00958969	0.116813	2.0182	-0.560654	0.049858	0.230625	-1.30227	0.882222	0.0247922	0.324244	1.60568	-0.5725	0.312583	1	-0.505034	1.45472	0.0385959	0.763287	1.41346	NA	NA	NA	NA	NA	NA	NA	NA	NA	NA	NA	NA
SMARCAL1	0.129956	0.302257	0.679192	0.519624	-0.301657	0.0971582	0.299248	-1.01252	0.431613	0.0553557	0.241306	1.25684	0.938889	0.0248411	0.324244	1.60483	0.0475	0.936662	1	0.0284171	0.891389	0.221259	0.805672	0.655099	NA	NA	NA	NA	NA	NA	NA	NA	NA	NA	NA	NA
TBXAS1	0.786716	0.0150825	0.194998	1.82153	-0.0820637	0.847203	0.928046	-0.0720125	0.86878	0.106437	0.327767	0.972907	1.16611	0.0246492	0.324244	1.6082	0.1275	0.863474	1	0.0637508	1.03861	0.249699	0.810323	0.602584	NA	NA	NA	NA	NA	NA	NA	NA	NA	NA	NA	NA
EPS8L2	-0.236468	0.198676	0.578178	-0.701856	-0.678516	0.0135672	0.130154	-1.86751	0.442047	0.16671	0.411567	0.778038	-0.84	0.0248446	0.324244	-1.60477	0.4675	0.385432	1	0.414053	-1.3075	0.0499764	0.791532	-1.30124	-0.499907	0.146925	0.481886	-0.832904	0.588938	0.250798	0.999991	0.600676	-1.08884	0.0825506	0.746713	-1.08328
PTBP1	-0.0733395	0.640673	0.875204	-0.193364	-0.346621	0.128314	0.343522	-0.891726	0.273281	0.319805	0.572933	0.495115	-0.507778	0.0247412	0.324244	-1.60658	0.11	0.733828	1	0.134406	-0.617778	0.120081	0.795673	-0.920526	0.176852	0.527492	0.781185	0.277784	0.82125	0.0583093	0.999991	1.23426	-0.644398	0.207065	0.765595	-0.683893
FAM117A	0.111237	0.633089	0.870941	0.198535	0.226438	0.493245	0.710529	0.306937	-0.115201	0.774921	0.889759	-0.110743	-0.711111	0.0248294	0.324244	-1.60503	0.3675	0.419767	1	0.376992	-1.07861	0.0556592	0.795673	-1.25446	-0.519111	0.0417997	0.349751	-1.37883	0.607	0.106927	0.999991	0.970911	-1.12611	0.0160562	0.696741	-1.79436
LYPLA2	-0.361219	0.0764906	0.396079	-1.11639	-0.323742	0.251027	0.49404	-0.60028	-0.0374767	0.912238	0.959017	-0.0398916	-0.795556	0.0247317	0.324244	-1.60675	0.775	0.133934	1	0.87311	-1.57056	0.0147965	0.653103	-1.82984	NA	NA	NA	NA	NA	NA	NA	NA	NA	NA	NA	NA
GGT5	0.961053	0.00108306	0.0563846	2.96535	-1.27032	0.00195015	0.0780715	-2.70993	2.23138	4.97176e-05	0.0253659	4.30349	0.792222	0.0251528	0.325256	1.59941	-0.28	0.580768	1	-0.235997	1.07222	0.0862712	0.795673	1.06413	NA	NA	NA	NA	NA	NA	NA	NA	NA	NA	NA	NA
LAMA1	0.93738	0.000829196	0.0510581	3.08134	-0.879747	0.0172819	0.143629	-1.76241	1.81713	0.00027225	0.0357264	3.56503	1.08889	0.0251001	0.325256	1.60032	-0.04	0.954076	1	-0.0204169	1.12889	0.183655	0.797945	0.735997	NA	NA	NA	NA	NA	NA	NA	NA	NA	NA	NA	NA
C2	0.879368	0.00527244	0.116314	2.27799	-0.941114	0.0283714	0.172476	-1.54712	1.82048	0.00126291	0.0568728	2.89863	-1.10889	0.0249999	0.325256	-1.60206	-0.9575	0.182911	1	-0.73776	-0.151389	0.858592	0.965986	-0.0662134	NA	NA	NA	NA	NA	NA	NA	NA	NA	NA	NA	NA
MPP5	-0.0615549	0.637599	0.873885	-0.195452	0.486015	0.0143013	0.133374	1.84463	-0.54757	0.0228096	0.163682	-1.64188	-0.634444	0.0251482	0.325256	-1.59949	0.2275	0.575434	1	0.240004	-0.861944	0.0851862	0.795673	-1.06963	-0.609444	0.302632	0.622303	-0.519086	0.25375	0.772587	0.999991	0.112053	-0.863194	0.416113	0.848273	-0.380788
OSBPL3	0.0143766	0.959335	0.987983	0.0180296	-0.209717	0.600131	0.787663	-0.221754	0.224093	0.647155	0.815717	0.188992	0.68	0.025012	0.325256	1.60185	-0.09	0.835582	1	-0.0780111	0.77	0.147465	0.795673	0.831312	0.131852	0.621077	0.833181	0.206855	-0.435333	0.281053	0.999991	-0.551212	0.567185	0.243531	0.770688	0.613446
MSTO1	-0.402089	0.0264057	0.250162	-1.5783	-0.350464	0.156059	0.382566	-0.80671	-0.0516252	0.861283	0.934509	-0.0648541	-0.634444	0.0250674	0.325256	-1.60089	0.4575	0.263856	1	0.578634	-1.09194	0.0317563	0.757338	-1.49817	NA	NA	NA	NA	NA	NA	NA	NA	NA	NA	NA	NA
RCC1	-0.247722	0.0852923	0.412141	-1.06909	0.00622324	0.974723	0.987774	0.011119	-0.253945	0.297413	0.552416	-0.52664	-0.651111	0.0251948	0.325302	-1.59869	-0.21	0.614226	1	-0.211672	-0.441111	0.380694	0.837902	-0.419424	-0.254444	0.24457	0.580653	-0.611596	0.005	0.98767	0.999991	0.00538821	-0.259444	0.506522	0.871733	-0.295402
ZFAND3	-0.247125	0.0523062	0.336634	-1.28145	-0.0383661	0.823613	0.915297	-0.0842768	-0.208758	0.327336	0.578772	-0.485007	-0.873333	0.025287	0.325994	-1.5971	-0.175	0.753969	1	-0.122647	-0.698333	0.302528	0.82282	-0.519235	-0.743333	0.0880075	0.416325	-1.05548	-0.2975	0.63984	0.999991	-0.193928	-0.445833	0.560067	0.892956	-0.25176
PRAG1	-0.121846	0.506643	0.810858	-0.295298	-0.618534	0.0243132	0.163413	-1.61416	0.496688	0.126655	0.355755	0.897378	-0.597778	0.0253457	0.326254	-1.59609	-0.03	0.937432	1	-0.02806	-0.567778	0.222907	0.805672	-0.651875	-0.395153	0.100274	0.428022	-0.99881	0.293626	0.405976	0.999991	0.3915	-0.688779	0.111426	0.754433	-0.953015
GLIPR1	0.765536	0.00114905	0.0565886	2.93966	0.191729	0.51319	0.724949	0.289722	0.573807	0.118909	0.346032	0.924785	0.81	0.0253876	0.326296	1.59538	-0.38	0.465292	1	-0.332274	1.19	0.0643013	0.795673	1.19178	NA	NA	NA	NA	NA	NA	NA	NA	NA	NA	NA	NA
PLXND1	0.120038	0.450463	0.780634	0.346341	-0.929304	0.000386164	0.0572673	-3.41323	1.04934	0.000849881	0.0494374	3.07064	0.615556	0.0255045	0.327301	1.59338	-0.29	0.463928	1	-0.333549	0.905556	0.0642058	0.795673	1.19243	NA	NA	NA	NA	NA	NA	NA	NA	NA	NA	NA	NA
STRADA	-0.143347	0.600072	0.856053	-0.221797	-0.585951	0.138705	0.358768	-0.857907	0.442604	0.353378	0.600935	0.45176	0.658889	0.0256281	0.328389	1.59128	0.075	0.858963	1	0.0660256	0.583889	0.255456	0.811947	0.592684	NA	NA	NA	NA	NA	NA	NA	NA	NA	NA	NA	NA
ARHGEF17	0.0125931	0.950366	0.984796	0.0221091	-1.20086	0.000352111	0.0572673	-3.45332	1.21345	0.0020842	0.0686904	2.68106	0.525556	0.0267705	0.329817	1.57234	-0.5325	0.125137	1	-0.902615	1.05806	0.0143945	0.653103	1.8418	0.274622	0.111631	0.438487	0.952214	-0.234228	0.357451	0.999991	-0.446783	0.50885	0.102493	0.746713	0.989305
MSRA	0.539002	0.0153207	0.196276	1.81472	-0.671637	0.0301448	0.176307	-1.52079	1.21064	0.00254671	0.0729943	2.59402	0.764444	0.0260014	0.329817	1.585	0.3425	0.487516	1	0.312011	0.421944	0.47678	0.866539	0.321682	NA	NA	NA	NA	NA	NA	NA	NA	NA	NA	NA	NA
FERMT3	0.925004	0.00444828	0.107146	2.35181	-0.746207	0.0836733	0.277125	-1.07741	1.67121	0.00322909	0.0791393	2.49092	1.12111	0.0261379	0.329817	1.58273	-0.4175	0.56361	1	-0.249021	1.53861	0.0843259	0.795673	1.07404	0.718889	0.15459	0.490917	0.810818	-0.12	0.871557	0.999991	-0.0597043	0.838889	0.351125	0.812617	0.454538
EHD2	0.939606	0.00296186	0.0887551	2.52844	-0.510166	0.211464	0.44911	-0.674764	1.44977	0.00693579	0.102996	2.1589	0.984444	0.0259054	0.329817	1.58661	-1.7	0.011447	1	-1.94131	2.68444	0.00138407	0.598563	2.85884	0.778704	0.018959	0.290178	1.72218	-1.05833	0.0318791	0.999991	-1.49649	1.83704	0.0030192	0.602135	2.52011
CEP131	-0.0428773	0.825753	0.94397	-0.0831498	-0.925677	0.00264986	0.0813197	-2.57678	0.882799	0.0149057	0.13884	1.82665	-0.738889	0.0259892	0.329817	-1.58521	0.1475	0.756193	1	0.121367	-0.886389	0.128514	0.795673	-0.891049	-0.553765	0.0456622	0.353302	-1.34044	0.345928	0.389556	0.999991	0.40943	-0.899693	0.0696526	0.746713	-1.15706
DLG4	0.351595	0.24033	0.621821	0.619193	-0.966275	0.0286595	0.173245	-1.54273	1.31787	0.0161127	0.143604	1.79283	-0.542222	0.0268437	0.329817	-1.57116	-0.235	0.50433	1	-0.297285	-0.307222	0.468003	0.86408	-0.329752	NA	NA	NA	NA	NA	NA	NA	NA	NA	NA	NA	NA
RBM45	-0.167352	0.16738	0.542171	-0.776296	0.349014	0.0470593	0.213926	1.32735	-0.516366	0.0186793	0.15181	-1.72864	-0.602222	0.0258354	0.329817	-1.58779	-0.0375	0.922674	1	-0.0349516	-0.564722	0.230254	0.809272	-0.637793	NA	NA	NA	NA	NA	NA	NA	NA	NA	NA	NA	NA
ZNF143	-0.0862624	0.499106	0.80695	-0.301807	0.457857	0.0173338	0.143762	1.76111	-0.54412	0.020482	0.156765	-1.68863	-0.517778	0.0262367	0.329817	-1.58109	0.01	0.976058	1	0.0105244	-0.527778	0.194639	0.801695	-0.710769	NA	NA	NA	NA	NA	NA	NA	NA	NA	NA	NA	NA
MT2A	0.699657	0.00131044	0.0598465	2.88258	-0.0463435	0.864086	0.93681	-0.0634428	0.746	0.0332253	0.193491	1.47853	1.29556	0.0260986	0.329817	1.58338	0.5125	0.539634	1	0.267901	0.783056	0.436532	0.854058	0.359984	NA	NA	NA	NA	NA	NA	NA	NA	NA	NA	NA	NA
C6orf132	-0.0632864	0.786403	0.931545	-0.104355	-0.938335	0.00895025	0.11464	-2.04816	0.875049	0.0397534	0.210671	1.40063	-0.966667	0.0263901	0.329817	-1.57856	0.2325	0.709181	1	0.149243	-1.19917	0.117502	0.795673	-0.929955	-0.708147	0.0352147	0.335781	-1.45328	-0.1855	0.700789	0.999991	-0.154413	-0.522647	0.37085	0.822056	-0.430801
CETN2	-0.285828	0.135932	0.495225	-0.866679	0.348482	0.195623	0.431648	0.708579	-0.63431	0.0601066	0.251601	-1.22108	-0.826667	0.0267206	0.329817	-1.57315	-0.255	0.633499	1	-0.198254	-0.571667	0.376331	0.837314	-0.42443	-0.443889	0.21434	0.55437	-0.668896	0.43875	0.409113	0.999991	0.388157	-0.882639	0.172228	0.763719	-0.763895
ACAP3	-0.288213	0.152107	0.519752	-0.817851	-0.890005	0.00384764	0.0897273	-2.41481	0.601792	0.0875923	0.300371	1.05753	0.775556	0.0261121	0.329817	1.58316	-0.27	0.589071	1	-0.229833	1.04556	0.0895944	0.795673	1.04772	NA	NA	NA	NA	NA	NA	NA	NA	NA	NA	NA	NA
SERPINB1	0.66312	0.00247384	0.0807184	2.60663	0.0759586	0.783735	0.896238	0.105831	0.587161	0.0937915	0.309716	1.02784	0.766667	0.0269875	0.329817	1.56884	0.465	0.352361	1	0.453012	0.301667	0.613588	0.905715	0.212123	NA	NA	NA	NA	NA	NA	NA	NA	NA	NA	NA	NA
FBXL15	0.26854	0.293736	0.673095	0.532043	-0.456277	0.209736	0.447353	-0.678327	0.724817	0.108061	0.330552	0.966332	0.732222	0.0268746	0.329817	1.57066	-0.6875	0.15422	1	-0.811859	1.41972	0.0180639	0.684768	1.74319	NA	NA	NA	NA	NA	NA	NA	NA	NA	NA	NA	NA
STAT6	0.157905	0.502358	0.808606	0.298987	-0.46723	0.167905	0.398539	-0.774938	0.625135	0.133605	0.365284	0.874179	0.743333	0.0258711	0.329817	1.58719	-0.2875	0.547975	1	-0.261239	1.03083	0.0807368	0.795673	1.09293	NA	NA	NA	NA	NA	NA	NA	NA	NA	NA	NA	NA
DDX54	0.144521	0.332786	0.704772	0.477835	-0.203229	0.335464	0.577596	-0.474354	0.34775	0.182885	0.429588	0.737823	0.852778	0.0268228	0.329817	1.5715	-0.295	0.593326	1	-0.226707	1.14778	0.0916744	0.795673	1.03775	0.721111	0.0972173	0.427652	1.01226	-0.7075	0.270436	0.999991	-0.567935	1.42861	0.0699064	0.746713	1.15548
APPL1	0.121156	0.451868	0.781825	0.344989	0.495479	0.0377159	0.193225	1.42348	-0.374323	0.185889	0.433114	-0.730747	0.555556	0.0262209	0.329817	1.58135	-0.4025	0.265806	1	-0.575435	0.958056	0.0328083	0.757338	1.48402	0.344444	0.189619	0.526153	0.722117	-0.03125	0.935658	0.999991	-0.0288831	0.375694	0.422349	0.849712	0.374329
MAD2L1BP	-0.0358208	0.802478	0.93636	-0.0955668	0.243712	0.23637	0.476902	0.626408	-0.279533	0.266492	0.52341	-0.574316	-0.763333	0.0267205	0.329817	-1.57315	-0.53875	0.279688	1	-0.553326	-0.224583	0.704952	0.931073	-0.151841	NA	NA	NA	NA	NA	NA	NA	NA	NA	NA	NA	NA
STX12	0.205792	0.0826622	0.407519	1.08269	0.422264	0.0151313	0.136132	1.82012	-0.216472	0.281031	0.53737	-0.551246	0.634444	0.026304	0.329817	1.57998	0.03	0.941443	1	0.026206	0.604444	0.22465	0.807937	0.648494	1.36111	0.00344551	0.19357	2.46275	-0.3975	0.535125	0.999991	-0.271545	1.75861	0.0290931	0.696741	1.53621
MAP4K4	0.20187	0.103249	0.445772	0.986116	-0.0023922	0.988751	0.994412	-0.00491308	0.204262	0.331129	0.582355	0.480003	0.653333	0.026933	0.329817	1.56972	-0.5925	0.1684	1	-0.773658	1.24583	0.0199032	0.709395	1.70108	0.493505	0.0974568	0.427652	1.01119	0.010539	0.98064	0.999991	0.00849047	0.482966	0.358924	0.814156	0.444997
CCDC168	-0.658368	0.21765	0.599624	-0.662242	0.0861626	0.907508	0.958198	0.0421495	-0.744531	0.41603	0.653738	-0.380876	0.931111	0.0267421	0.329817	1.57281	-0.675	0.267152	1	-0.573241	1.60611	0.0333725	0.757338	1.47661	NA	NA	NA	NA	NA	NA	NA	NA	NA	NA	NA	NA
TUFT1	-0.50559	0.055456	0.3472	-1.25605	-0.200955	0.574966	0.771166	-0.240357	-0.304635	0.488502	0.712364	-0.311134	-1.22222	0.0269227	0.329817	-1.56988	0.5225	0.510193	1	0.292265	-1.74472	0.0747771	0.795673	-1.12623	NA	NA	NA	NA	NA	NA	NA	NA	NA	NA	NA	NA
RPL31	0.203069	0.31027	0.6881	0.50826	0.38125	0.181952	0.415879	0.740044	-0.178181	0.603936	0.789235	-0.219009	-0.793333	0.0269732	0.329817	-1.56907	-0.5425	0.295403	1	-0.529586	-0.250833	0.684635	0.925505	-0.164541	-0.982222	0.0619335	0.392676	-1.20807	-0.14	0.854185	0.999991	-0.068448	-0.842222	0.36152	0.81599	-0.441867
RPS19	0.202456	0.378097	0.734579	0.422397	0.0179258	0.955581	0.978804	0.0197326	0.18453	0.640531	0.811686	0.19346	-0.73	0.0265788	0.329817	-1.57547	-0.245	0.603694	1	-0.219183	-0.485	0.394608	0.841404	-0.403835	NA	NA	NA	NA	NA	NA	NA	NA	NA	NA	NA	NA
MID1IP1	-0.272339	0.149613	0.515649	-0.82503	-0.136324	0.602171	0.788947	-0.22028	-0.136015	0.670746	0.830533	-0.173442	-1.14778	0.0267539	0.329817	-1.57261	0.68	0.362827	1	0.440301	-1.82778	0.0481712	0.786038	-1.31721	NA	NA	NA	NA	NA	NA	NA	NA	NA	NA	NA	NA
ERAP1	0.287155	0.152152	0.519753	0.817721	0.148281	0.593232	0.782882	0.226776	0.138875	0.682501	0.838213	0.165896	0.845556	0.0264559	0.329817	1.57748	-0.465	0.396614	1	-0.401631	1.31056	0.0535148	0.795673	1.27153	NA	NA	NA	NA	NA	NA	NA	NA	NA	NA	NA	NA
TMA7	0.0694085	0.802835	0.93636	0.0953737	0.218942	0.578713	0.773283	0.237536	-0.149533	0.756231	0.880865	-0.121346	-0.75	0.0266812	0.329817	-1.5738	-0.015	0.975277	1	-0.0108719	-0.735	0.213188	0.805672	-0.671237	NA	NA	NA	NA	NA	NA	NA	NA	NA	NA	NA	NA
PACSIN3	-0.389177	0.0274408	0.253752	-1.5616	-0.320655	0.182056	0.415939	-0.739795	-0.0685222	0.812083	0.90861	-0.0903994	-0.794444	0.0268671	0.329817	-1.57078	-0.2025	0.693688	1	-0.158836	-0.591944	0.341558	0.835513	-0.466536	-0.5015	0.0267645	0.30866	-1.57244	0.172625	0.594105	0.999991	0.226137	-0.674125	0.0915999	0.746713	-1.03811
MAZ	-0.265144	0.137955	0.497733	-0.860262	-0.221587	0.37254	0.611071	-0.428827	-0.0435566	0.885139	0.946249	-0.0529888	-0.592222	0.0262862	0.329817	-1.58027	-0.0675	0.859474	1	-0.0657671	-0.524722	0.257833	0.812676	-0.588662	NA	NA	NA	NA	NA	NA	NA	NA	NA	NA	NA	NA
SLC9A3R1	-0.850306	0.0180543	0.212545	-1.74342	-0.901877	0.0681484	0.252269	-1.16654	0.0515712	0.92934	0.966592	0.0318253	-1.66444	0.0262167	0.329817	-1.58142	0.475	0.657858	1	0.181868	-2.13944	0.104961	0.795673	-0.978971	-0.740322	0.0696993	0.395866	-1.15677	0.154955	0.793679	0.999991	0.100355	-0.895277	0.215429	0.765595	-0.666695
HRG	NA	NA	NA	NA	NA	NA	NA	NA	NA	NA	NA	NA	-1.37	0.0259188	0.329817	-1.58639	-0.405	0.64573	1	-0.189949	-0.965	0.364899	0.836799	-0.437827	NA	NA	NA	NA	NA	NA	NA	NA	NA	NA	NA	NA
MAP3K15	NA	NA	NA	NA	NA	NA	NA	NA	NA	NA	NA	NA	0.626667	0.0269245	0.329817	1.56985	0.025	0.950816	1	0.0219035	0.601667	0.223267	0.805672	0.651175	NA	NA	NA	NA	NA	NA	NA	NA	NA	NA	NA	NA
RBMXL2	NA	NA	NA	NA	NA	NA	NA	NA	NA	NA	NA	NA	-0.781111	0.0270774	0.330438	-1.56739	-0.04	0.936937	1	-0.0282895	-0.741111	0.22899	0.809272	-0.640183	NA	NA	NA	NA	NA	NA	NA	NA	NA	NA	NA	NA
CFHR4	NA	NA	NA	NA	NA	NA	NA	NA	NA	NA	NA	NA	-1.15667	0.0272015	0.331474	-1.56541	-0.8875	0.242371	1	-0.615519	-0.269167	0.765202	0.943931	-0.116224	NA	NA	NA	NA	NA	NA	NA	NA	NA	NA	NA	NA
CNDP2	-0.0808261	0.542465	0.82893	-0.265628	-0.416846	0.0346189	0.186534	-1.46069	0.33602	0.152005	0.391865	0.818143	-0.65	0.0273542	0.332474	-1.56298	0.24	0.570285	1	0.243908	-0.89	0.0876156	0.795673	-1.05742	NA	NA	NA	NA	NA	NA	NA	NA	NA	NA	NA	NA
RCOR3	-0.242325	0.231402	0.612896	-0.635634	0.12146	0.666759	0.830439	0.176031	-0.363785	0.297574	0.552436	-0.526405	-0.623333	0.0274015	0.332474	-1.56223	0.065	0.872369	1	0.0592997	-0.688333	0.164523	0.795673	-0.783775	-0.733111	0.00584481	0.227515	-2.23323	0.08725	0.813085	0.999991	0.0898638	-0.820361	0.0732534	0.746713	-1.13517
SGCB	0.127068	0.520961	0.8178	0.283195	0.136286	0.625683	0.803597	0.203645	-0.00921778	0.978447	0.991111	-0.00946269	0.756667	0.0273772	0.332474	1.56261	-0.775	0.122746	1	-0.910994	1.53167	0.0143039	0.653103	1.84455	NA	NA	NA	NA	NA	NA	NA	NA	NA	NA	NA	NA
TPD52L1	-0.25524	0.316001	0.691683	-0.500312	0.492209	0.175859	0.408702	0.754836	-0.747449	0.0970106	0.314527	-1.01318	-1.37778	0.0276144	0.334166	-1.55886	1.0025	0.268336	1	0.571322	-2.38028	0.0341356	0.759697	-1.46679	-1.16	0.307192	0.62639	-0.512591	0.7	0.678537	0.999991	0.168427	-1.86	0.362708	0.81661	-0.440443
CCNY	0.104322	0.395572	0.746014	0.402774	0.293212	0.0993577	0.301672	1.0028	-0.18889	0.374863	0.619112	-0.426128	0.628889	0.0276199	0.334166	1.55878	-0.215	0.59984	1	-0.221965	0.843889	0.0944224	0.795673	1.02492	0.6475	0.0221321	0.297468	1.65498	0.1345	0.738346	0.999991	0.13174	0.513	0.293954	0.791157	0.53172
LRRC47	-0.150692	0.313217	0.689542	-0.504155	-0.182461	0.386359	0.621727	-0.413009	0.031769	0.901124	0.953911	0.0452153	-0.637778	0.0277572	0.335347	-1.55662	0.2075	0.617839	1	0.209125	-0.845278	0.0986485	0.795673	-1.00591	0.0138889	0.96016	0.984377	0.0176562	0.625	0.142564	0.999991	0.84599	-0.611111	0.229542	0.765595	-0.639138
LARP4	-0.249192	0.103016	0.445772	-0.987094	0.442636	0.0441175	0.20706	1.35539	-0.691828	0.0124392	0.129107	-1.90521	-0.934444	0.0279608	0.33553	-1.55345	0.2475	0.684699	1	0.1645	-1.18194	0.114625	0.795673	-0.940719	-0.853611	0.010448	0.252689	-1.98097	0.035625	0.939254	0.999991	0.0272168	-0.889236	0.122352	0.756304	-0.912389
GNAI1	-0.0542985	0.796075	0.934001	-0.0990459	0.306773	0.307555	0.549885	0.512078	-0.361071	0.326341	0.578094	-0.486329	0.91	0.0278488	0.33553	1.55519	-0.675	0.260129	1	-0.584812	1.585	0.0330764	0.757338	1.48048	NA	NA	NA	NA	NA	NA	NA	NA	NA	NA	NA	NA
MRPS12	-0.155365	0.474168	0.793776	-0.324068	0.123409	0.686443	0.841555	0.163395	-0.278774	0.458625	0.689519	-0.338543	-0.756667	0.0279708	0.33553	-1.5533	-0.6075	0.224228	1	-0.64931	-0.149167	0.801276	0.951862	-0.0962177	NA	NA	NA	NA	NA	NA	NA	NA	NA	NA	NA	NA
MED19	0.0232483	0.891041	0.967836	0.0501024	0.190369	0.431012	0.661138	0.365511	-0.167121	0.571069	0.769221	-0.243311	-0.824444	0.0279208	0.33553	-1.55407	0.37	0.492581	1	0.307523	-1.19444	0.0726796	0.795673	-1.13859	-0.484074	0.065158	0.393761	-1.18603	-0.0345833	0.92754	0.999991	-0.0326675	-0.449491	0.329999	0.802075	-0.481488
ZFYVE19	-0.179456	0.227273	0.609425	-0.643453	-0.261983	0.213131	0.450941	-0.671353	0.0825268	0.744537	0.874833	0.128114	-0.77	0.0278594	0.33553	-1.55503	0.38875	0.440484	1	0.35607	-1.15875	0.062781	0.795673	-1.20217	-0.542315	0.0805351	0.404025	-1.09401	0.066875	0.882183	0.999991	0.0544414	-0.60919	0.267195	0.786298	-0.573172
TTC7B	0.329658	0.0626112	0.366005	1.20335	-0.229817	0.343591	0.584259	-0.463958	0.559475	0.0676564	0.264585	1.16969	0.856667	0.028071	0.33578	1.55174	-0.09	0.871972	1	-0.0594974	0.946667	0.166057	0.795673	0.779743	0.429352	0.18506	0.524808	0.732687	-0.278125	0.561437	0.999991	-0.250699	0.707477	0.224413	0.765595	0.648952
ELAVL1	-0.189169	0.17035	0.545889	-0.768659	-0.149407	0.436781	0.666298	-0.359737	-0.039762	0.86489	0.936501	-0.0630392	-0.668889	0.0280317	0.33578	-1.55235	-0.145	0.739627	1	-0.130987	-0.523889	0.321784	0.833201	-0.492436	0.354444	0.224314	0.560324	0.649145	1.835	0.000227549	0.317115	3.64293	-1.48056	0.00789986	0.655689	-2.10238
PLCG2	0.517786	0.0102196	0.163845	1.99057	-0.62795	0.0247177	0.164405	-1.60699	1.14574	0.0016569	0.0620505	2.7807	0.823333	0.0282973	0.337057	1.54826	-0.6575	0.227666	1	-0.642701	1.48083	0.0286347	0.749822	1.54311	NA	NA	NA	NA	NA	NA	NA	NA	NA	NA	NA	NA
TNC	0.221864	0.440806	0.776158	0.355753	-0.645054	0.121085	0.333414	-0.916909	0.866919	0.0907263	0.305223	1.04227	1.09444	0.028237	0.337057	1.54918	-0.525	0.464531	1	-0.332985	1.61944	0.0676974	0.795673	1.16943	0.529407	0.103739	0.429066	0.984057	-0.872083	0.0755171	0.999991	-1.12195	1.40149	0.0202419	0.696741	1.69375
GIGYF2	-0.150935	0.292564	0.671939	-0.53378	-0.0518351	0.795774	0.902088	-0.09921	-0.0990997	0.686542	0.840541	-0.163333	-0.596667	0.0282659	0.337057	-1.54874	0.035	0.9284	1	0.032265	-0.631667	0.184538	0.799468	-0.733915	-0.567698	0.00424218	0.215173	-2.37241	0.263393	0.340245	0.999991	0.468208	-0.831091	0.0171307	0.696741	-1.76622
FGA	NA	NA	NA	NA	NA	NA	NA	NA	NA	NA	NA	NA	-1.21333	0.0283389	0.337078	-1.54762	-1.7675	0.0327956	1	-1.48418	0.554167	0.56183	0.891062	0.250395	-0.766431	0.054946	0.378726	-1.26006	-1.21736	0.0430026	0.999991	-1.36651	0.450934	0.517157	0.872763	0.286377
HSD3B7	0.38724	0.0691427	0.381284	1.16025	-0.418098	0.158511	0.385591	-0.799941	0.805338	0.0317731	0.188733	1.49794	1.07556	0.0286802	0.337342	1.54242	1.325	0.0683331	1	1.16537	-0.249444	0.768307	0.944056	-0.114465	NA	NA	NA	NA	NA	NA	NA	NA	NA	NA	NA	NA
PFAS	0.159656	0.326951	0.69944	0.485518	-0.428789	0.0703283	0.256334	-1.15287	0.588445	0.044543	0.21967	1.35122	0.467778	0.0286534	0.337342	1.54282	0.02	0.947928	1	0.0232248	0.447778	0.230097	0.809272	0.638088	NA	NA	NA	NA	NA	NA	NA	NA	NA	NA	NA	NA
IFI30	1.07029	0.00124407	0.058561	2.90515	0.0563357	0.891128	0.95006	0.0500598	1.01395	0.054455	0.239295	1.26396	0.745556	0.0284497	0.337342	1.54592	0.1275	0.793683	1	0.100353	0.618056	0.296229	0.82168	0.528373	NA	NA	NA	NA	NA	NA	NA	NA	NA	NA	NA	NA
SDC1	-0.450579	0.0538233	0.342608	-1.26903	-1.04984	0.00290873	0.0830735	-2.5363	0.599266	0.131749	0.362521	0.880253	-0.733333	0.0285286	0.337342	-1.54472	-0.2375	0.621302	1	-0.206697	-0.495833	0.393006	0.841404	-0.405601	-0.726667	0.020973	0.295869	-1.67834	-0.17	0.704061	0.999991	-0.15239	-0.556667	0.305179	0.791518	-0.515445
NF1	-0.0903844	0.607039	0.859232	-0.216783	0.250428	0.317916	0.560339	0.497688	-0.340813	0.268404	0.524581	-0.571212	0.708889	0.0286287	0.337342	1.5432	0.065	0.888566	1	0.0513101	0.643889	0.253961	0.811947	0.595232	0.544085	0.0776114	0.404025	1.11007	-0.330952	0.462468	0.999991	-0.334918	0.875037	0.113151	0.754433	0.946342
MYBBP1A	-0.0628605	0.756326	0.92051	-0.121291	-0.440793	0.133854	0.351693	-0.873367	0.377932	0.287433	0.543449	0.541464	1.11333	0.0284901	0.337342	1.54531	0.015	0.983555	1	0.00720128	1.09833	0.215918	0.805672	0.665712	0.521907	0.160717	0.499947	0.793939	-0.303833	0.579782	0.999991	-0.236736	0.825741	0.216249	0.765595	0.665046
ILKAP	-0.212371	0.222214	0.604521	-0.653229	-0.0310117	0.897909	0.953276	-0.0467674	-0.181359	0.541845	0.750067	-0.266125	-0.625556	0.0286389	0.337342	-1.54304	0.34	0.409223	1	0.38804	-0.965556	0.0579877	0.795673	-1.23666	-0.506667	0.0202408	0.295678	-1.69377	0.0675	0.827571	0.999991	0.0821945	-0.574167	0.131749	0.756304	-0.880253
BTN2A1	-0.00316122	0.985628	0.995762	-0.00628715	-0.0709396	0.775209	0.89085	-0.110581	0.0677784	0.823645	0.914938	0.0842602	0.58	0.0284289	0.337342	1.54624	-0.3575	0.349677	1	-0.456333	0.9375	0.0475285	0.786038	1.32305	0.08	0.736235	0.890881	0.132983	-0.31	0.387243	0.999991	-0.412017	0.39	0.36577	0.817791	0.436792
STXBP1	0.196325	0.498321	0.806868	0.302491	-0.813956	0.0562213	0.231552	-1.2501	1.01028	0.0532599	0.237058	1.2736	0.754444	0.0287735	0.337662	1.54101	-0.8825	0.0827879	1	-1.08203	1.63694	0.00978816	0.598563	2.0093	NA	NA	NA	NA	NA	NA	NA	NA	NA	NA	NA	NA
KRT19	-0.944845	0.0126815	0.181072	-1.89683	-0.603588	0.232261	0.472764	-0.634024	-0.341257	0.576217	0.77207	-0.239414	-1.26778	0.0288272	0.337662	-1.5402	1.055	0.210856	1	0.676014	-2.32278	0.0265312	0.742944	-1.57624	-0.774986	0.0624188	0.393761	-1.20468	0.643889	0.290424	0.999991	0.536967	-1.41887	0.0587125	0.746713	-1.23127
TIMM17B	-0.199335	0.365249	0.727292	-0.437411	0.00926765	0.976019	0.988353	0.0105418	-0.208602	0.582004	0.775895	-0.235074	-0.728889	0.0287944	0.337662	-1.54069	0.095	0.842337	1	0.0745142	-0.823889	0.158923	0.795673	-0.798813	NA	NA	NA	NA	NA	NA	NA	NA	NA	NA	NA	NA
ARFIP2	-0.514282	0.0279502	0.255232	-1.55362	0.151329	0.628529	0.804445	0.201675	-0.665611	0.0922849	0.307346	-1.03487	-0.725556	0.0289476	0.338603	-1.53839	0.51	0.288918	1	0.539225	-1.23556	0.0381874	0.763287	-1.41808	NA	NA	NA	NA	NA	NA	NA	NA	NA	NA	NA	NA
SNRNP27	0.00608094	0.970479	0.990202	0.013014	0.640096	0.0109654	0.121124	1.95997	-0.634015	0.0348656	0.197989	-1.4576	-0.898889	0.0290117	0.338884	-1.53743	-0.0775	0.895451	1	-0.0479581	-0.821389	0.252392	0.811589	-0.597924	NA	NA	NA	NA	NA	NA	NA	NA	NA	NA	NA	NA
TBL1XR1	-0.247603	0.14718	0.510494	-0.83215	0.477833	0.0525892	0.225647	1.2791	-0.725436	0.0187521	0.151857	-1.72695	-0.571111	0.0290934	0.339349	-1.53621	0.045	0.904483	1	0.0435994	-0.616111	0.179005	0.795673	-0.747135	NA	NA	NA	NA	NA	NA	NA	NA	NA	NA	NA	NA
SH3PXD2A	0.231382	0.250792	0.631792	0.600686	-0.425249	0.139707	0.360286	-0.854783	0.656632	0.0664899	0.263224	1.17724	0.502222	0.0291318	0.339349	1.53563	-0.7075	0.0394609	1	-1.40383	1.20972	0.00474113	0.598563	2.32412	0.256554	0.160437	0.499929	0.794695	-0.176389	0.513439	0.999991	-0.289511	0.432943	0.187828	0.764944	0.726239
ARF5	-0.0890136	0.629343	0.86908	-0.201112	-0.0230056	0.929523	0.968199	-0.0317397	-0.066008	0.835923	0.921201	-0.0778339	-0.635556	0.0292224	0.339937	-1.53428	0.2475	0.554674	1	0.255962	-0.883056	0.0871208	0.795673	-1.05988	NA	NA	NA	NA	NA	NA	NA	NA	NA	NA	NA	NA
CERCAM	0.318823	0.203643	0.583002	0.691132	-1.26411	0.0013832	0.0712719	-2.85911	1.58294	0.00113615	0.0538071	2.94456	0.788889	0.0292759	0.340092	1.53349	-1.345	0.0143881	1	-1.842	2.13389	0.00185129	0.598563	2.73252	NA	NA	NA	NA	NA	NA	NA	NA	NA	NA	NA	NA
MRVI1	0.597075	0.0558534	0.348808	1.25295	-0.457089	0.285741	0.529352	-0.544028	1.05416	0.0516535	0.234159	1.2869	0.727778	0.0294911	0.341378	1.53031	-0.2125	0.657886	1	-0.181849	0.940278	0.110947	0.795673	0.954885	0.354259	0.152261	0.48777	0.817411	-0.0622917	0.863991	0.999991	-0.0634909	0.416551	0.344759	0.808052	0.462485
PSMA5	-0.120171	0.498062	0.806868	-0.302716	0.499153	0.0556489	0.231011	1.25454	-0.619324	0.0527852	0.236082	-1.27749	-0.502222	0.0295078	0.341378	-1.53006	0.075	0.820663	1	0.085835	-0.577222	0.154291	0.795673	-0.811659	-0.0488889	0.831692	0.933174	-0.0800375	0.08125	0.813858	0.999991	0.0894513	-0.130139	0.753786	0.942172	-0.122752
VPS41	0.103555	0.533163	0.823782	0.27314	0.207974	0.378388	0.615045	0.422062	-0.104419	0.71592	0.857283	-0.145136	0.885556	0.0294302	0.341378	1.53121	-0.24	0.680847	1	-0.16695	1.12556	0.116442	0.795673	0.933891	NA	NA	NA	NA	NA	NA	NA	NA	NA	NA	NA	NA
RPS17	0.111257	0.509409	0.811906	0.292934	0.519825	0.0376532	0.193225	1.4242	-0.408568	0.169315	0.415024	-0.771305	-0.672222	0.0295543	0.341449	-1.52938	-0.075	0.865474	1	-0.062746	-0.597222	0.267185	0.81485	-0.573189	-0.654444	0.0130774	0.269824	-1.88348	-0.2175	0.559326	0.999991	-0.252335	-0.436944	0.332048	0.802541	-0.478799
KCNAB1	0.330277	0.21829	0.600171	0.660966	0.19064	0.609938	0.793715	0.214715	0.139637	0.759818	0.882557	0.11929	0.91	0.0296031	0.3415	1.52866	-0.52	0.388976	1	-0.410077	1.43	0.0553609	0.795673	1.2568	NA	NA	NA	NA	NA	NA	NA	NA	NA	NA	NA	NA
CSNK2B	-0.053663	0.691253	0.897729	-0.160363	-0.124293	0.516725	0.727617	-0.286741	0.0706299	0.762624	0.88422	0.11769	-0.567778	0.0296395	0.3415	-1.52813	0.1525	0.684068	1	0.164901	-0.720278	0.117666	0.795673	-0.929351	NA	NA	NA	NA	NA	NA	NA	NA	NA	NA	NA	NA
ING5	-0.0924793	0.536448	0.825114	-0.270473	-0.228355	0.284844	0.528328	-0.545394	0.135875	0.599535	0.786629	0.222185	-0.711111	0.0297064	0.341805	-1.52715	0.0925	0.843599	1	0.073864	-0.803611	0.1615	0.795673	-0.791827	-0.507704	0.124349	0.456864	-0.905358	-0.199833	0.68005	0.999991	-0.167459	-0.30787	0.597458	0.902152	-0.223692
STEAP3	0.263381	0.321426	0.69456	0.49292	-0.415321	0.270256	0.514262	-0.568225	0.678701	0.145682	0.383265	0.836596	1.05	0.0297688	0.341865	1.52624	0.07	0.919476	1	0.0364595	0.98	0.245004	0.809272	0.610827	NA	NA	NA	NA	NA	NA	NA	NA	NA	NA	NA	NA
DPP7	0.0843178	0.587768	0.849459	0.230794	-0.248588	0.263941	0.508144	-0.578493	0.332906	0.223215	0.475798	0.651277	0.575556	0.0297924	0.341865	1.52589	-0.26	0.495309	1	-0.305124	0.835556	0.0756231	0.795673	1.12135	NA	NA	NA	NA	NA	NA	NA	NA	NA	NA	NA	NA
STAU2	-0.0684931	0.699519	0.900678	-0.1552	0.409275	0.11302	0.321229	0.946846	-0.477768	0.129892	0.360377	-0.886418	-0.773333	0.0299226	0.342069	-1.524	0.255	0.618323	1	0.208784	-1.02833	0.102363	0.795673	-0.989857	-0.934074	0.00163229	0.145393	-2.7872	0.275417	0.494456	0.999991	0.305872	-1.20949	0.017875	0.696741	-1.74775
DDX5	-0.278382	0.351668	0.716917	-0.453867	-0.0429072	0.918313	0.963027	-0.0370091	-0.235475	0.646624	0.815598	-0.189348	-0.656667	0.0299315	0.342069	-1.52387	0.27	0.534843	1	0.271774	-0.926667	0.0839259	0.795673	-1.0761	NA	NA	NA	NA	NA	NA	NA	NA	NA	NA	NA	NA
SDR16C5	NA	NA	NA	NA	NA	NA	NA	NA	NA	NA	NA	NA	-1.89222	0.0298962	0.342069	-1.52438	1.5425	0.223288	1	0.651134	-3.43472	0.0288798	0.749822	-1.53941	NA	NA	NA	NA	NA	NA	NA	NA	NA	NA	NA	NA
ALKBH5	0.0399423	0.742586	0.915879	0.129253	-0.11461	0.506872	0.720007	-0.295101	0.154553	0.465407	0.695431	0.332167	-0.7	0.0300186	0.3426	-1.52261	0.27	0.560556	1	0.251381	-0.97	0.0895499	0.795673	-1.04794	-0.313049	0.241137	0.579183	-0.617736	0.399003	0.31741	0.999991	0.49838	-0.712052	0.142327	0.756304	-0.846713
FAM20C	0.8123	0.000326666	0.0353439	3.4859	-0.533776	0.0598604	0.237432	-1.22286	1.34608	0.000509768	0.042664	3.29263	0.593333	0.0301536	0.342684	1.52066	0.395	0.318514	1	0.496872	0.198333	0.674467	0.923575	0.171039	NA	NA	NA	NA	NA	NA	NA	NA	NA	NA	NA	NA
EHBP1L1	0.25878	0.247988	0.628602	0.60557	-0.673734	0.0400791	0.198684	-1.39708	0.932514	0.0219963	0.161313	1.65765	0.462222	0.0301972	0.342684	1.52003	-0.075	0.806333	1	-0.0934857	0.537222	0.151688	0.795673	0.819047	0.178522	0.341711	0.656979	0.46634	0.114484	0.682158	0.999991	0.166115	0.0640379	0.848644	0.968817	0.0712746
STK38L	-0.0160685	0.932952	0.979635	-0.0301408	0.548154	0.0525266	0.225647	1.27962	-0.564223	0.0988787	0.317309	-1.0049	0.565556	0.030085	0.342684	1.52165	-0.1875	0.616805	1	-0.209852	0.753056	0.102276	0.795673	0.990227	0.792222	0.00815671	0.238493	2.08849	-0.45	0.28715	0.999991	-0.54189	1.24222	0.0193753	0.696741	1.71275
PSMG4	-0.0342299	0.845434	0.952831	-0.0729201	0.426631	0.0964659	0.298522	1.01563	-0.460861	0.139786	0.374951	-0.854537	-1.17889	0.0301773	0.342684	-1.52032	0.0875	0.910625	1	0.0406606	-1.26639	0.183794	0.797945	-0.735668	NA	NA	NA	NA	NA	NA	NA	NA	NA	NA	NA	NA
C21orf59	-0.235772	0.226494	0.609164	-0.644944	0.168599	0.535537	0.742466	0.271211	-0.40437	0.230917	0.485009	-0.636544	-0.845556	0.0302285	0.342684	-1.51958	0.465	0.408748	1	0.388544	-1.31056	0.0595386	0.795673	-1.2252	NA	NA	NA	NA	NA	NA	NA	NA	NA	NA	NA	NA
HPS5	0.109445	0.476638	0.79595	0.321811	0.711367	0.00314288	0.0848632	2.50267	-0.601922	0.0316359	0.188329	-1.49982	0.665556	0.0303282	0.342895	1.51815	-0.32	0.469753	1	-0.32813	0.985556	0.0712065	0.795673	1.14748	0.849259	0.0219655	0.297359	1.65826	-0.115833	0.826024	0.999991	-0.0830073	0.965093	0.136144	0.756304	0.866002
TRIT1	-0.152117	0.364393	0.726753	-0.43843	0.431421	0.0769616	0.266249	1.11373	-0.583538	0.0526053	0.235729	-1.27897	-0.65	0.0303122	0.342895	-1.51838	0.14	0.745103	1	0.127784	-0.79	0.134775	0.795673	-0.870391	NA	NA	NA	NA	NA	NA	NA	NA	NA	NA	NA	NA
MRPL35	-0.0434548	0.787521	0.931922	-0.103738	0.451236	0.0579587	0.23415	1.23688	-0.494691	0.0870527	0.29933	-1.06022	-0.772222	0.0305513	0.344956	-1.51497	-0.725	0.164388	1	-0.78413	-0.0472222	0.93881	0.984333	-0.0274221	NA	NA	NA	NA	NA	NA	NA	NA	NA	NA	NA	NA
MOSPD2	0.237119	0.331674	0.703957	0.479288	0.710344	0.0474322	0.214911	1.32393	-0.473225	0.265078	0.521887	-0.576626	1.24556	0.0306128	0.34519	1.5141	0.195	0.813438	1	0.0896758	1.05056	0.294931	0.82168	0.530279	NA	NA	NA	NA	NA	NA	NA	NA	NA	NA	NA	NA
PLA2G15	0.393962	0.0200996	0.22054	1.69681	-0.679547	0.00582378	0.100409	-2.23479	1.07351	0.000713015	0.0478942	3.1469	0.52	0.0308486	0.345492	1.51076	0.2325	0.502737	1	0.298659	0.2875	0.490588	0.867934	0.309283	NA	NA	NA	NA	NA	NA	NA	NA	NA	NA	NA	NA
CYB5R4	0.351065	0.092468	0.426156	1.03401	1.01207	0.00169321	0.0742088	2.77129	-0.661006	0.0690092	0.267384	-1.16109	0.635556	0.0308792	0.345492	1.51033	0.4225	0.32154	1	0.492765	0.213056	0.675111	0.923575	0.170625	NA	NA	NA	NA	NA	NA	NA	NA	NA	NA	NA	NA
ZNF121	-0.355796	0.30683	0.684145	-0.513102	0.588985	0.233747	0.474137	0.631253	-0.944781	0.123208	0.351714	-0.909363	-1.28556	0.0308312	0.345492	-1.51101	-0.3025	0.723369	1	-0.14064	-0.983056	0.342115	0.835513	-0.465828	NA	NA	NA	NA	NA	NA	NA	NA	NA	NA	NA	NA
PABPC1	-0.209471	0.253698	0.634905	-0.595683	0.286867	0.268568	0.51307	0.570946	-0.496337	0.123262	0.351714	-0.909169	-0.633333	0.0309654	0.345492	-1.50912	0.12	0.775731	1	0.110289	-0.753333	0.144549	0.795673	-0.839984	NA	NA	NA	NA	NA	NA	NA	NA	NA	NA	NA	NA
SMNDC1	-0.162428	0.263515	0.644274	-0.579195	0.220091	0.283448	0.527387	0.547527	-0.38252	0.13315	0.364591	-0.875658	-0.652222	0.0310057	0.345492	-1.50856	-0.12	0.782105	1	-0.106735	-0.532222	0.311811	0.831023	-0.506108	NA	NA	NA	NA	NA	NA	NA	NA	NA	NA	NA	NA
MBD2	-0.133187	0.25745	0.638333	-0.589308	0.167169	0.31331	0.555798	0.504026	-0.300355	0.144474	0.381537	-0.84021	-0.702222	0.0310073	0.345492	-1.50854	0.1025	0.826285	1	0.08287	-0.804722	0.159342	0.795673	-0.797669	-0.627593	0.0193947	0.292315	-1.71232	-0.0608333	0.873092	0.999991	-0.0589398	-0.566759	0.22245	0.765595	-0.652767
EIF3G	0.233962	0.14875	0.513558	0.827543	-0.0877955	0.694902	0.84678	-0.158077	0.321757	0.247286	0.502995	0.6068	-0.647778	0.0309281	0.345492	-1.50965	0.065	0.879981	1	0.0555268	-0.712778	0.175761	0.795673	-0.755076	-0.240556	0.406997	0.705101	-0.390409	-0.21875	0.613628	0.999991	-0.212095	-0.0218056	0.966511	0.994281	-0.0147933
PHRF1	-0.214571	0.21902	0.601002	-0.659517	-0.551369	0.031586	0.179211	-1.5005	0.336798	0.26381	0.520269	0.578708	-0.614444	0.0308271	0.345492	-1.51107	1.66533e-16	1	1	1.44649e-16	-0.614444	0.216856	0.805672	-0.663828	-0.476459	0.023008	0.297468	-1.63812	0.0839114	0.778574	0.999991	0.1087	-0.560371	0.12674	0.756304	-0.897087
BCAT1	0.693854	0.0824284	0.407519	1.08392	0.583434	0.290585	0.533489	0.536728	0.11042	0.868572	0.937879	0.061194	0.957778	0.0307457	0.345492	1.51222	-0.44625	0.484663	1	-0.31456	1.40403	0.0746692	0.795673	1.12686	NA	NA	NA	NA	NA	NA	NA	NA	NA	NA	NA	NA
CDH11	0.709998	0.017316	0.206734	1.76155	-0.6046	0.134849	0.352769	-0.870154	1.3146	0.0116713	0.12552	1.93288	0.728889	0.0312463	0.346796	1.5052	-0.5675	0.248267	1	-0.605082	1.29639	0.0333877	0.757338	1.47641	1.19556	0.000960541	0.11693	3.01748	-1.2575	0.0146395	0.999991	-1.83447	2.45306	0.000254787	0.534039	3.59382
CDC5L	-0.0567533	0.690399	0.897095	-0.1609	0.564376	0.00974975	0.117236	2.01101	-0.621129	0.0184847	0.151433	-1.73319	-0.611111	0.0311926	0.346796	-1.50595	-0.05	0.902174	1	-0.0447098	-0.561111	0.256871	0.812676	-0.590285	-0.467778	0.0116977	0.260489	-1.9319	-0.517917	0.0556528	0.999991	-1.25451	0.0501389	0.872906	0.972927	0.0590323
PTK2B	0.427418	0.110301	0.4581	0.957423	-0.676302	0.0761298	0.264955	-1.11845	1.10372	0.0213866	0.15971	1.66986	0.787778	0.0315754	0.346796	1.50065	0.195	0.710995	1	0.148133	0.592778	0.352037	0.835513	0.453412	0.837222	0.0143817	0.274805	1.84219	-0.075	0.876441	0.999991	-0.0572772	0.912222	0.124448	0.756304	0.90501
CAMSAP3	-0.269037	0.194627	0.57471	-0.710797	-1.04613	0.001364	0.0712719	-2.86519	0.777094	0.0363964	0.20164	1.43894	-0.723333	0.0314099	0.346796	-1.50293	0.455	0.349455	1	0.456609	-1.17833	0.0500574	0.791532	-1.30053	-0.123697	0.654336	0.852527	-0.1842	0.726369	0.0881474	0.999991	1.05479	-0.850066	0.0963307	0.746713	-1.01624
GCA	0.265757	0.188709	0.568757	0.724208	1.00327	0.00156362	0.073439	2.80587	-0.737515	0.0409917	0.212905	-1.3873	0.882222	0.031265	0.346796	1.50494	0.835	0.16299	1	0.787839	0.0472222	0.946675	0.986696	0.0237992	NA	NA	NA	NA	NA	NA	NA	NA	NA	NA	NA	NA
RFX5	-0.207769	0.213617	0.596005	-0.670365	0.133135	0.567398	0.76579	0.246112	-0.340904	0.237862	0.492321	-0.623675	-0.588889	0.031494	0.346796	-1.50177	-0.0375	0.923933	1	-0.0343596	-0.551389	0.248732	0.809281	-0.604268	-0.587222	0.0420429	0.349751	-1.37631	0.015	0.971182	0.999991	0.0126992	-0.602222	0.234238	0.765595	-0.630342
CCDC124	-0.149723	0.423246	0.763725	-0.373407	0.0772876	0.768559	0.88745	0.114323	-0.22701	0.482517	0.707547	-0.316487	-0.798889	0.0315408	0.346796	-1.50113	0.1	0.851197	1	0.0699702	-0.898889	0.168165	0.795673	-0.774264	NA	NA	NA	NA	NA	NA	NA	NA	NA	NA	NA	NA
FGD4	0.500729	0.0611216	0.362008	1.21381	0.206079	0.571013	0.768127	0.243354	0.29465	0.508935	0.725711	0.293338	0.528889	0.031445	0.346796	1.50245	0.22	0.53429	1	0.272223	0.308889	0.468415	0.86408	0.329369	NA	NA	NA	NA	NA	NA	NA	NA	NA	NA	NA	NA
MAPK12	0.138746	0.610079	0.860982	0.214614	-0.167651	0.662776	0.827495	-0.178633	0.306397	0.516384	0.731294	0.287027	0.646667	0.0312914	0.346796	1.50458	-0.67	0.128142	1	-0.892307	1.31667	0.0161863	0.658113	1.79085	NA	NA	NA	NA	NA	NA	NA	NA	NA	NA	NA	NA
FRA10AC1	-0.0488635	0.785671	0.931421	-0.104759	-0.213273	0.404828	0.638116	-0.39273	0.164409	0.598217	0.786034	0.223142	-0.634444	0.0315249	0.346796	-1.50135	-0.055	0.89664	1	-0.0473817	-0.579444	0.260464	0.81272	-0.584253	NA	NA	NA	NA	NA	NA	NA	NA	NA	NA	NA	NA
CPN1	NA	NA	NA	NA	NA	NA	NA	NA	NA	NA	NA	NA	-1.2	0.0313497	0.346796	-1.50377	-0.5125	0.523112	1	-0.281405	-0.6875	0.47643	0.866539	-0.322001	NA	NA	NA	NA	NA	NA	NA	NA	NA	NA	NA	NA
ATG7	0.162662	0.295303	0.67395	0.529733	-0.184259	0.399674	0.633384	-0.398294	0.346921	0.200468	0.450261	0.697954	0.705	0.031675	0.347439	1.49928	0.02	0.966107	1	0.014975	0.685	0.232292	0.809272	0.633966	NA	NA	NA	NA	NA	NA	NA	NA	NA	NA	NA	NA
CCDC85C	-0.516204	0.00690052	0.13477	-2.16112	0.110388	0.655626	0.822338	0.183344	-0.626592	0.0482002	0.227772	-1.31695	-0.655556	0.0317465	0.347773	-1.4983	0.5175	0.243406	1	0.613669	-1.17306	0.0329271	0.757338	-1.48245	NA	NA	NA	NA	NA	NA	NA	NA	NA	NA	NA	NA
HEPH	0.563533	0.0234362	0.236384	1.63011	-0.438469	0.193297	0.4295	-0.713774	1.002	0.0203739	0.156543	1.69093	0.574444	0.0319081	0.34819	1.4961	-0.095	0.804822	1	-0.0943001	0.669444	0.155017	0.795673	0.809619	0.0887037	0.690346	0.872066	0.160933	-0.126667	0.704456	0.999991	-0.152146	0.21537	0.592062	0.901524	0.227633
ZFP91	-0.0694172	0.655093	0.883273	-0.183697	0.31903	0.155585	0.381827	0.808032	-0.388447	0.157901	0.400345	-0.801614	-0.793333	0.0319004	0.34819	-1.4962	-0.4275	0.423246	1	-0.373407	-0.365833	0.567391	0.891062	-0.246118	-0.649889	0.0113875	0.256711	-1.94357	-0.263	0.468271	0.999991	-0.329503	-0.386889	0.375915	0.825026	-0.42491
ST5	0.344981	0.221085	0.603451	0.655441	-0.122938	0.753828	0.879235	-0.122728	0.467919	0.334629	0.585702	0.475437	0.695556	0.031899	0.34819	1.49622	-0.23	0.621699	1	-0.20642	0.925556	0.106319	0.795673	0.973388	0.349517	0.0779793	0.404025	1.10802	-0.217812	0.452381	0.999991	-0.344496	0.56733	0.110474	0.754433	0.95674
LCAT	0.419661	0.147064	0.510308	0.832492	-1.43984	0.0014724	0.0712719	-2.83197	1.85951	0.00091574	0.0501349	3.03823	-1.24444	0.0339048	0.349811	-1.46974	-0.495	0.558118	1	-0.253274	-0.749444	0.461517	0.861341	-0.335812	NA	NA	NA	NA	NA	NA	NA	NA	NA	NA	NA	NA
RPRD1A	-0.41983	0.0214438	0.227311	-1.6687	0.628379	0.0156283	0.138394	1.80609	-1.04821	0.00174333	0.0638227	-2.75862	-0.636111	0.0336095	0.349811	-1.47354	0.2125	0.621869	1	0.206301	-0.848611	0.109049	0.795673	-0.962379	-0.357778	0.0822965	0.40513	-1.08462	0.5175	0.0931709	0.999991	1.03072	-0.875278	0.0212876	0.696741	-1.67187
APBB1	0.518958	0.0356873	0.284715	1.44749	-0.877467	0.0138804	0.132044	-1.8576	1.39642	0.00218325	0.070255	2.6609	0.463333	0.0338409	0.349811	1.47056	-0.2825	0.371399	1	-0.430159	0.745833	0.0560709	0.795673	1.25126	NA	NA	NA	NA	NA	NA	NA	NA	NA	NA	NA	NA
WDR3	-0.273275	0.175008	0.551654	-0.756943	0.876291	0.00444582	0.0926306	2.35205	-1.14957	0.00261629	0.0731387	-2.58231	1.07111	0.0322181	0.349811	1.4919	0.54	0.454146	1	0.342804	0.531111	0.539457	0.886894	0.268043	NA	NA	NA	NA	NA	NA	NA	NA	NA	NA	NA	NA
HSPB7	1.11587	0.0091818	0.1557	2.03707	-1.08943	0.0609656	0.239511	-1.21491	2.2053	0.00361803	0.0818035	2.44153	0.961111	0.0333259	0.349811	1.47722	0.1575	0.808168	1	0.0924982	0.803611	0.307228	0.82817	0.51254	NA	NA	NA	NA	NA	NA	NA	NA	NA	NA	NA	NA
P4HA3	1.09201	0.00266351	0.0829342	2.57455	-0.695302	0.140484	0.361708	-0.852374	1.78732	0.00413033	0.0850314	2.38401	0.986667	0.0337114	0.349811	1.47222	-0.3	0.653576	1	-0.184704	1.28667	0.117077	0.795673	0.931529	NA	NA	NA	NA	NA	NA	NA	NA	NA	NA	NA	NA
CAV1	0.75185	0.00299265	0.0887551	2.52394	-0.406642	0.213752	0.451254	-0.670091	1.15849	0.00706379	0.103813	2.15096	1.30111	0.0333167	0.349811	1.47734	-1.8725	0.0405016	1	-1.39253	3.17361	0.00529906	0.598563	2.2758	1.06167	0.0279438	0.309913	1.55371	-2.01583	0.00673391	0.861	-2.17173	3.0775	0.000930282	0.534039	3.03139
FMNL1	0.603481	0.0907545	0.422073	1.04213	-1.08275	0.0353214	0.187971	-1.45196	1.68623	0.0093435	0.117247	2.02949	0.995556	0.0334207	0.349811	1.47598	-0.4125	0.540755	1	-0.266999	1.40806	0.0899219	0.795673	1.04613	1.05157	0.0451304	0.353117	1.34553	-0.320625	0.671847	0.999991	-0.17273	1.3722	0.13944	0.756304	0.855611
TXNDC9	-0.134001	0.509903	0.81194	-0.292512	0.850768	0.00662634	0.104502	2.17873	-0.98477	0.00965337	0.118137	-2.01532	-0.63	0.0323866	0.349811	-1.48963	0.1375	0.745095	1	0.127788	-0.7675	0.138886	0.795673	-0.857343	-0.523333	0.110557	0.438036	-0.956416	0.52	0.28359	0.999991	0.547309	-1.04333	0.079272	0.746713	-1.10088
MST1	0.457848	0.15719	0.527217	0.803576	-1.07332	0.0240106	0.163308	-1.6196	1.53117	0.00993576	0.118989	2.0028	-1.01111	0.0338886	0.349811	-1.46995	-0.4575	0.505661	1	-0.296141	-0.553611	0.502776	0.870671	-0.298625	NA	NA	NA	NA	NA	NA	NA	NA	NA	NA	NA	NA
CA5B	-0.284211	0.0805782	0.404318	-1.09378	0.423724	0.0665113	0.249125	1.1771	-0.707935	0.0152662	0.140171	-1.81627	-0.751111	0.0334687	0.349811	-1.47536	0.445	0.383681	1	0.41603	-1.19611	0.0580252	0.795673	-1.23638	NA	NA	NA	NA	NA	NA	NA	NA	NA	NA	NA	NA
G3BP2	-0.103668	0.590451	0.850561	-0.228816	0.754345	0.010379	0.119064	1.98384	-0.858013	0.0162178	0.143826	-1.79001	-0.810556	0.0328109	0.349811	-1.48398	0.3325	0.543256	1	0.264996	-1.14306	0.0896612	0.795673	-1.0474	-1.41889	2.75943e-05	0.0196174	-4.55918	-0.253333	0.548326	0.999991	-0.260962	-1.16556	0.0281777	0.696741	-1.55009
LAIR1	0.983746	0.00324537	0.0922044	2.48874	-0.303776	0.476806	0.698856	-0.321658	1.28752	0.0204011	0.156543	1.69035	0.947778	0.0334283	0.349811	1.47589	0.0125	0.984411	1	0.00682338	0.935278	0.23025	0.809272	0.6378	NA	NA	NA	NA	NA	NA	NA	NA	NA	NA	NA	NA
RBBP4	-0.165068	0.145191	0.507898	-0.838062	0.240037	0.13471	0.352674	0.870601	-0.405104	0.0438591	0.217998	-1.35794	-0.622778	0.0335252	0.349811	-1.47463	0.155	0.712859	1	0.146997	-0.777778	0.132235	0.795673	-0.878654	NA	NA	NA	NA	NA	NA	NA	NA	NA	NA	NA	NA
B3GNT2	-0.055723	0.779187	0.929125	-0.108358	0.613363	0.0382046	0.194074	1.41788	-0.669086	0.0622013	0.255492	-1.2062	-0.48	0.0329114	0.349811	-1.48265	0.47	0.153648	1	0.813473	-0.95	0.0201985	0.711572	-1.69468	NA	NA	NA	NA	NA	NA	NA	NA	NA	NA	NA	NA
SERPINB6	0.339095	0.125202	0.48044	0.902389	-0.361053	0.242663	0.483758	-0.614996	0.700148	0.0706978	0.270798	1.15059	0.590556	0.0325423	0.349811	1.48755	0.1625	0.682465	1	0.16592	0.428056	0.372751	0.837005	0.428581	NA	NA	NA	NA	NA	NA	NA	NA	NA	NA	NA	NA
DSN1	-0.192984	0.236867	0.619453	-0.625496	0.299217	0.196165	0.432116	0.707379	-0.492201	0.0873244	0.299956	-1.05886	-0.471111	0.0331155	0.349811	-1.47997	0.2875	0.368874	1	0.433122	-0.758611	0.0549759	0.795673	-1.25983	-0.421667	0.0674849	0.394556	-1.17079	0.0222917	0.946847	0.999991	0.0237202	-0.443958	0.275022	0.789528	-0.560633
IDH3A	-0.190079	0.194918	0.574874	-0.710148	0.221999	0.281387	0.525035	0.550696	-0.412078	0.108553	0.331623	-0.964358	-0.551111	0.0337554	0.349811	-1.47166	-0.6975	0.0698819	1	-1.15564	0.146389	0.744158	0.938464	0.128335	NA	NA	NA	NA	NA	NA	NA	NA	NA	NA	NA	NA
STX11	0.985306	0.00201711	0.0738579	2.69527	0.177542	0.658455	0.824241	0.181474	0.807764	0.110518	0.335182	0.956569	0.75	0.0339564	0.349811	1.46908	0.155	0.760498	1	0.118902	0.595	0.334114	0.835409	0.476105	NA	NA	NA	NA	NA	NA	NA	NA	NA	NA	NA	NA
NCBP3	-0.0257031	0.874568	0.963237	-0.0582064	-0.415839	0.0816566	0.273975	-1.08801	0.390136	0.1759	0.423281	0.754733	-0.598889	0.0328239	0.349811	-1.48381	0.09	0.823306	1	0.0844387	-0.688889	0.162551	0.795673	-0.78901	-0.429389	0.0691108	0.395148	-1.16045	0.321125	0.352835	0.999991	0.452428	-0.750514	0.0774451	0.746713	-1.11101
IFT74	0.0818723	0.572417	0.842015	0.242287	0.422324	0.0486883	0.217774	1.31258	-0.340451	0.18299	0.429605	-0.737572	-0.596667	0.0339594	0.349811	-1.46904	0.0925	0.81908	1	0.0866736	-0.689167	0.163731	0.795673	-0.78587	NA	NA	NA	NA	NA	NA	NA	NA	NA	NA	NA	NA
MRPS31	0.00625398	0.957361	0.98763	0.0189241	0.265699	0.11886	0.329769	0.924966	-0.259445	0.208963	0.460128	-0.679931	-0.708889	0.0336445	0.349811	-1.47309	0.255	0.595576	1	0.225063	-0.963889	0.102792	0.795673	-0.988041	NA	NA	NA	NA	NA	NA	NA	NA	NA	NA	NA	NA
SNRPD3	-0.308872	0.30019	0.677807	-0.522604	0.293371	0.483474	0.703897	0.315627	-0.602243	0.245088	0.50018	-0.610679	-0.604444	0.0325325	0.349811	-1.48768	0.06	0.882462	1	0.0543039	-0.664444	0.180471	0.79741	-0.743593	-0.517778	0.0419775	0.349751	-1.37698	-0.345	0.350271	0.999991	-0.455596	-0.172778	0.695018	0.926827	-0.158004
DGCR8	-0.246701	0.148533	0.51348	-0.828176	-0.578148	0.0213852	0.156865	-1.66989	0.331447	0.257764	0.513541	0.588778	-0.602222	0.0331185	0.349811	-1.47993	-0.2475	0.543385	1	-0.264892	-0.354722	0.469294	0.865043	-0.328555	-0.291019	0.175396	0.510802	-0.755981	-0.305833	0.337934	0.999991	-0.471168	0.0148148	0.968905	0.994715	0.0137188
ME2	1.27165	0.000221366	0.0296823	3.65489	0.761985	0.0737029	0.260624	1.13252	0.509666	0.315768	0.569364	0.500632	0.875556	0.0330123	0.349811	1.48132	-0.2325	0.693708	1	-0.158823	1.10806	0.126215	0.795673	0.89889	NA	NA	NA	NA	NA	NA	NA	NA	NA	NA	NA	NA
MEAF6	0.057359	0.726466	0.91126	0.138785	0.333497	0.159629	0.387275	0.796887	-0.276138	0.335567	0.586474	-0.474221	-0.63	0.0331027	0.349811	-1.48014	0.2375	0.577004	1	0.238821	-0.8675	0.0976885	0.795673	-1.01016	-0.385556	0.207115	0.547975	-0.683788	-0.615	0.180649	0.999991	-0.743165	0.229444	0.672671	0.922838	0.172197
EIF3I	-0.000897771	0.996037	0.998174	-0.00172451	0.293461	0.258278	0.502329	0.587912	-0.294359	0.352124	0.599881	-0.453304	-0.571111	0.0335245	0.349811	-1.47464	0.1225	0.751047	1	0.124333	-0.693611	0.142773	0.795673	-0.845354	NA	NA	NA	NA	NA	NA	NA	NA	NA	NA	NA	NA
MRPS16	-0.182752	0.274692	0.655782	-0.561154	0.0851085	0.715607	0.858445	0.145325	-0.26786	0.353372	0.600935	-0.451768	-0.618889	0.032198	0.349811	-1.49217	-0.0025	0.995189	1	-0.00209462	-0.616389	0.222628	0.805672	-0.652419	0.0466667	0.864214	0.945344	0.0633789	-0.2275	0.579416	0.999991	-0.23701	0.274167	0.578388	0.899605	0.237781
RAB31	0.568906	0.0243621	0.240778	1.61329	0.20987	0.533923	0.741576	0.272521	0.359036	0.386995	0.629884	0.412294	0.61	0.0330285	0.349811	1.48111	0.08	0.845633	1	0.0728181	0.53	0.288206	0.820859	0.540297	NA	NA	NA	NA	NA	NA	NA	NA	NA	NA	NA	NA
NFKBIB	0.129009	0.540987	0.827689	0.266813	-0.143777	0.629402	0.805073	-0.201072	0.272787	0.45647	0.687608	0.340587	-0.645556	0.032838	0.349811	-1.48362	0.1725	0.691621	1	0.160132	-0.818056	0.125376	0.795673	-0.901787	NA	NA	NA	NA	NA	NA	NA	NA	NA	NA	NA	NA
NIPSNAP3B	0.283711	0.226185	0.609164	0.645536	-0.00782837	0.980825	0.991036	-0.00840856	0.291539	0.467707	0.697514	0.330026	1.54556	0.0325896	0.349811	1.48692	3.855	0.000871575	1	3.0597	-2.30944	0.072678	0.795673	-1.1386	NA	NA	NA	NA	NA	NA	NA	NA	NA	NA	NA	NA
NAF1	0.0365052	0.860353	0.957747	0.0653231	0.262294	0.375767	0.613347	0.425081	-0.225789	0.531642	0.742704	-0.274381	-0.662222	0.0338947	0.349811	-1.46987	0.37	0.412193	1	0.384899	-1.03222	0.0638314	0.795673	-1.19497	-0.568889	0.112023	0.438487	-0.950692	-0.0825	0.874755	0.999991	-0.0581134	-0.486389	0.442032	0.8509	-0.354546
MIEN1	-0.454517	0.186918	0.566701	-0.728349	-0.0958091	0.840855	0.925215	-0.0752787	-0.358708	0.540949	0.749315	-0.266844	-1.44333	0.0330193	0.349811	-1.48123	1.3225	0.18103	1	0.742249	-2.76583	0.0241853	0.742944	-1.61645	NA	NA	NA	NA	NA	NA	NA	NA	NA	NA	NA	NA
YBX2	-1.00126	0.00155055	0.0638558	-2.80951	-0.730486	0.0750447	0.262689	-1.12468	-0.270771	0.576954	0.772562	-0.238859	-0.962222	0.0337611	0.349811	-1.47158	0.4875	0.456228	1	0.340818	-1.44972	0.0724086	0.795673	-1.14021	NA	NA	NA	NA	NA	NA	NA	NA	NA	NA	NA	NA
ANO6	0.277373	0.208092	0.58946	0.681745	0.085065	0.781012	0.894285	0.107342	0.192308	0.608642	0.792092	0.215638	0.966667	0.0330851	0.349811	1.48037	-0.5925	0.366584	1	-0.435827	1.55917	0.054543	0.795673	1.26326	-0.0627778	0.80488	0.924047	-0.0942686	-0.38125	0.321729	0.999991	-0.49251	0.318472	0.48879	0.863198	0.310878
ATP6V1H	-0.0149692	0.909027	0.973799	-0.0414231	-0.108431	0.559912	0.760901	-0.251881	0.0934617	0.68098	0.83728	0.166866	0.706667	0.0336232	0.349811	1.47336	-0.2675	0.576535	1	-0.239175	0.974167	0.0983063	0.795673	1.00742	NA	NA	NA	NA	NA	NA	NA	NA	NA	NA	NA	NA
CPSF4	-0.179627	0.185286	0.564878	-0.732157	-0.0859959	0.647749	0.816937	-0.188593	-0.0936307	0.684462	0.839125	-0.164651	-0.692222	0.0328318	0.349811	-1.48371	-0.0725	0.876269	1	-0.0573627	-0.619722	0.273525	0.816622	-0.563004	0.208889	0.295406	0.619312	0.529581	0.225833	0.44838	0.999991	0.348354	-0.0169444	0.962033	0.992448	-0.0168101
TF	0.493665	0.216638	0.599319	0.664266	0.241309	0.664275	0.828544	0.177652	0.252356	0.710768	0.854159	0.148272	-1.55111	0.0338712	0.349811	-1.47017	-0.7925	0.45277	1	-0.344122	-0.758611	0.549061	0.890729	-0.26038	NA	NA	NA	NA	NA	NA	NA	NA	NA	NA	NA	NA
MRFAP1	0.102774	0.402782	0.750004	0.39493	0.173522	0.319561	0.561826	0.495447	-0.0707478	0.737714	0.871087	-0.132112	-0.753333	0.0336617	0.349811	-1.47286	0.3425	0.503049	1	0.29839	-1.09583	0.0820278	0.795673	-1.08604	NA	NA	NA	NA	NA	NA	NA	NA	NA	NA	NA	NA
RPL37	0.268688	0.285652	0.666362	0.544163	0.381015	0.28438	0.52803	0.546101	-0.112327	0.794047	0.898934	-0.100154	-1.30333	0.0333616	0.349811	-1.47675	-2.965	0.002122	1	-2.67325	1.66167	0.124326	0.795673	0.905439	NA	NA	NA	NA	NA	NA	NA	NA	NA	NA	NA	NA
EIF4ENIF1	-0.288758	0.142748	0.504867	-0.845431	-0.363469	0.189747	0.425256	-0.721824	0.0747106	0.822319	0.914401	0.0849599	-0.795556	0.0334387	0.349811	-1.47575	0.05	0.925828	1	0.0334699	-0.845556	0.197294	0.801695	-0.704885	-0.431581	0.0729073	0.403011	-1.13723	0.123016	0.725077	0.999991	0.139616	-0.554597	0.19411	0.765595	-0.711952
SRSF6	-0.111553	0.39296	0.744062	-0.405651	-0.0897982	0.624748	0.803143	-0.204295	-0.0217552	0.922708	0.963128	-0.0349357	-0.667778	0.033182	0.349811	-1.4791	0.4975	0.274481	1	0.561488	-1.16528	0.0387365	0.763287	-1.41188	-0.3408	0.117264	0.444368	-0.930836	0.261869	0.413878	0.999991	0.383127	-0.602668	0.124078	0.756304	-0.906304
NONO	-0.0880495	0.432275	0.770432	-0.36424	-0.0973098	0.538253	0.74459	-0.269013	0.0092603	0.961686	0.983526	0.0169667	-0.544444	0.0322163	0.349811	-1.49192	0.1825	0.617777	1	0.209168	-0.726944	0.105911	0.795673	-0.97506	0.263426	0.30187	0.622303	0.520181	0.893125	0.0250416	0.999991	1.60134	-0.629699	0.174405	0.764226	-0.758442
ACSL1	0.416318	0.105093	0.448806	0.978427	0.420887	0.239501	0.480462	0.620692	-0.00456855	0.991543	0.995773	-0.00368867	1.11778	0.0330388	0.349811	1.48098	-0.1925	0.798267	1	-0.0978516	1.31028	0.155434	0.795673	0.808453	NA	NA	NA	NA	NA	NA	NA	NA	NA	NA	NA	NA
HMG20B	-0.070985	0.757152	0.920618	-0.120817	-0.0733542	0.821145	0.914099	-0.0855801	0.0023692	0.99524	0.997437	0.00207206	-0.703333	0.0334612	0.349811	-1.47546	-0.195	0.681808	1	-0.166338	-0.508333	0.376653	0.837519	-0.424058	NA	NA	NA	NA	NA	NA	NA	NA	NA	NA	NA	NA
IFIT1B	NA	NA	NA	NA	NA	NA	NA	NA	NA	NA	NA	NA	0.993333	0.0323745	0.349811	1.4898	-1.595	0.022791	1	-1.64224	2.58833	0.00302058	0.598563	2.51991	NA	NA	NA	NA	NA	NA	NA	NA	NA	NA	NA	NA
LZTR1	0.214596	0.210064	0.592155	0.677649	-0.769505	0.00355681	0.0883636	-2.44894	0.984102	0.00253038	0.0728242	2.59681	0.767778	0.0355196	0.351024	1.44953	-0.5175	0.328543	1	-0.483407	1.28528	0.0496345	0.791532	1.30422	NA	NA	NA	NA	NA	NA	NA	NA	NA	NA	NA	NA
SIGLEC1	0.809697	0.0227718	0.233679	1.6426	-1.09344	0.0288399	0.173541	-1.54001	1.90314	0.00313162	0.0781753	2.50423	0.948889	0.0361525	0.351024	1.44186	-0.15	0.817873	1	-0.087314	1.09889	0.167906	0.795673	0.774935	NA	NA	NA	NA	NA	NA	NA	NA	NA	NA	NA	NA
LAMB1	0.694501	0.00938216	0.157464	2.0277	-0.68378	0.0597809	0.237309	-1.22344	1.37828	0.00359378	0.0815694	2.44445	0.604444	0.0358035	0.351024	1.44607	-1.0075	0.0208195	1	-1.68153	1.61194	0.00296211	0.598563	2.5284	1.54259	0.0112147	0.256711	1.95021	-0.0666667	0.937753	0.999991	-0.0279114	1.60926	0.125662	0.756304	0.900794
CASP3	-0.301035	0.0994093	0.43849	-1.00257	0.688547	0.0109775	0.121124	1.9595	-0.989582	0.00361629	0.0818035	-2.44174	-0.547222	0.0356786	0.351024	-1.44759	0.03625	0.922903	1	0.034844	-0.583472	0.20187	0.803079	-0.694928	NA	NA	NA	NA	NA	NA	NA	NA	NA	NA	NA	NA
P3H4	0.288201	0.256163	0.636628	0.591484	-1.01865	0.00819062	0.111552	-2.08668	1.30685	0.00596422	0.0968194	2.22445	0.795556	0.035855	0.351024	1.44545	-1.935	0.0013351	1	-2.87449	2.73056	0.000260847	0.577298	3.58361	NA	NA	NA	NA	NA	NA	NA	NA	NA	NA	NA	NA
PGGT1B	0.0033199	0.983227	0.994769	0.00734619	0.751511	0.00263479	0.0813197	2.57925	-0.748191	0.0114528	0.124651	-1.94109	0.562222	0.0351553	0.351024	1.45401	0.415	0.284507	1	0.545907	0.147222	0.749668	0.940933	0.125131	NA	NA	NA	NA	NA	NA	NA	NA	NA	NA	NA	NA
PHF6	-0.425824	0.0712616	0.385286	-1.14714	0.642609	0.0554875	0.230685	1.2558	-1.06843	0.0119032	0.126459	-1.92434	-0.683333	0.0348824	0.351024	-1.45739	-0.03	0.948599	1	-0.0229173	-0.653333	0.248758	0.809281	-0.604224	-0.580333	0.031169	0.321552	-1.50628	0.23625	0.541118	0.999991	0.266708	-0.816583	0.0868763	0.746713	-1.0611
RAB3C	0.895211	0.088975	0.418283	1.05073	-1.22833	0.0982447	0.300244	-1.00769	2.12354	0.0234794	0.165439	1.62931	-0.848889	0.0352945	0.351024	-1.45229	0.52	0.373182	1	0.42808	-1.36889	0.0576701	0.795673	-1.23905	NA	NA	NA	NA	NA	NA	NA	NA	NA	NA	NA	NA
RSRC1	-0.089178	0.701306	0.900995	-0.154092	0.880283	0.0129264	0.127525	1.88852	-0.969461	0.0235219	0.165667	-1.62853	-0.597778	0.0357054	0.351024	-1.44727	0.11	0.788219	1	0.103353	-0.707778	0.157947	0.795673	-0.801489	NA	NA	NA	NA	NA	NA	NA	NA	NA	NA	NA	NA
GDAP2	-0.162222	0.198866	0.578178	-0.701439	0.327066	0.0723905	0.258623	1.14032	-0.489289	0.0310599	0.187011	-1.5078	0.611111	0.0354026	0.351024	1.45096	0.2725	0.515735	1	0.287574	0.338611	0.501717	0.870671	0.299542	NA	NA	NA	NA	NA	NA	NA	NA	NA	NA	NA	NA
IRS2	1.27024	3.31866e-05	0.0132317	4.47904	0.392372	0.265483	0.509875	0.575963	0.877868	0.0488954	0.229067	1.31073	0.69	0.034501	0.351024	1.46217	0.6425	0.178038	1	0.749487	0.0475	0.932819	0.982884	0.0302026	0.656515	0.00247941	0.171378	2.60565	0.483726	0.111217	0.999991	0.953828	0.172788	0.627977	0.909974	0.202056
IFNGR1	0.246818	0.12616	0.482192	0.899078	0.800351	0.00147272	0.0712719	2.83188	-0.553532	0.0517225	0.234408	-1.28632	0.806667	0.0349893	0.351024	1.45606	0.87	0.121935	1	0.913873	-0.0633333	0.923633	0.980841	-0.0345008	NA	NA	NA	NA	NA	NA	NA	NA	NA	NA	NA	NA
CHCHD2	-0.191862	0.275578	0.656335	-0.559756	0.406829	0.108	0.314379	0.966577	-0.598691	0.0565971	0.244414	-1.24721	-0.74	0.0349377	0.351024	-1.45671	0.305	0.546548	1	0.262372	-1.045	0.0932237	0.795673	-1.03047	NA	NA	NA	NA	NA	NA	NA	NA	NA	NA	NA	NA
ATP10A	-0.140537	0.511084	0.812543	-0.291508	-0.865807	0.00827587	0.112084	-2.08219	0.72527	0.0594398	0.250042	1.22592	1.45667	0.036115	0.351024	1.44231	0.7175	0.474882	1	0.323414	0.739167	0.539684	0.886894	0.267861	NA	NA	NA	NA	NA	NA	NA	NA	NA	NA	NA	NA
G3BP1	-0.0161144	0.908651	0.973799	-0.0416031	0.447594	0.0329911	0.182017	1.4816	-0.463708	0.0671781	0.263952	-1.17277	-0.644444	0.035918	0.351024	-1.44469	0.1725	0.696467	1	0.1571	-0.816944	0.132023	0.795673	-0.87935	-0.375	0.0813435	0.404172	-1.08968	0.43125	0.176102	0.999991	0.754236	-0.80625	0.0400197	0.696741	-1.39773
VPS39	-0.0237712	0.884723	0.966172	-0.0531926	-0.557155	0.0239413	0.163308	-1.62085	0.533384	0.0709625	0.271478	1.14897	0.766667	0.0359099	0.351024	1.44479	-0.275	0.601551	1	-0.220727	1.04167	0.107535	0.795673	0.968448	NA	NA	NA	NA	NA	NA	NA	NA	NA	NA	NA	NA
HNRNPA2B1	-0.334087	0.0186422	0.214988	-1.7295	0.0952714	0.612757	0.794933	0.212711	-0.429359	0.072439	0.274684	-1.14003	-0.628889	0.0356886	0.351024	-1.44747	-0.025	0.953674	1	-0.0206002	-0.603889	0.248969	0.809281	-0.603854	-0.450139	0.096383	0.42751	-1.016	-0.132517	0.737442	0.999991	-0.132272	-0.317621	0.505199	0.871553	-0.296537
MPRIP	-0.0197791	0.898236	0.970055	-0.0466095	-0.507811	0.0285268	0.172778	-1.54475	0.488031	0.0792084	0.288085	1.10123	0.546667	0.0358582	0.351024	1.44541	-0.6825	0.0769918	1	-1.11356	1.22917	0.0103938	0.598563	1.98323	0.280152	0.129832	0.464839	0.886618	-0.279205	0.30803	0.999991	-0.511406	0.559356	0.0950735	0.746713	1.02194
KIAA1211	-0.42593	0.0639483	0.369219	-1.19417	0.254978	0.417275	0.649713	0.379577	-0.680907	0.0854604	0.297367	-1.06823	-0.795556	0.0353299	0.351024	-1.45186	-0.45	0.410477	1	-0.386711	-0.345556	0.597576	0.89952	-0.223607	-0.507778	0.0948749	0.425133	-1.02285	-0.22625	0.610635	0.999991	-0.214218	-0.281528	0.598152	0.902152	-0.223189
LEKR1	0.221864	0.229053	0.610834	0.640064	0.764362	0.00650444	0.104081	2.18679	-0.542498	0.0948366	0.311429	-1.02302	-1.08667	0.0343427	0.351024	-1.46417	1.3525	0.0753206	1	1.12309	-2.43917	0.00991799	0.598563	-2.00358	NA	NA	NA	NA	NA	NA	NA	NA	NA	NA	NA	NA
TIMM8A	-0.20003	0.441863	0.776584	-0.354712	0.462389	0.214011	0.451602	0.669564	-0.662419	0.148754	0.387196	-0.827532	-0.978889	0.0358396	0.351024	-1.44564	0.1625	0.808582	1	0.092276	-1.14139	0.164372	0.795673	-0.784172	0.252222	0.559921	0.801358	0.251873	0.15	0.816692	0.999991	0.0879418	0.102222	0.89539	0.975417	0.0479875
RBM4B	0.116891	0.344598	0.71347	0.462687	-0.187529	0.285103	0.528606	-0.544998	0.30442	0.160715	0.403937	0.793944	-0.72	0.0358517	0.351024	-1.44549	0.1625	0.742017	1	0.129586	-0.8825	0.144608	0.795673	-0.839808	NA	NA	NA	NA	NA	NA	NA	NA	NA	NA	NA	NA
ESRP1	-0.670937	0.00799839	0.144475	-2.097	-0.103014	0.753784	0.879235	-0.122753	-0.567923	0.167182	0.412267	-0.776811	-1.05667	0.0361198	0.351024	-1.44226	0.2625	0.717585	1	0.144126	-1.31917	0.13819	0.795673	-0.859523	-0.689444	0.0442074	0.352891	-1.3545	0.12375	0.801999	0.999991	0.0958262	-0.813194	0.177989	0.764944	-0.749606
SESTD1	-0.0600203	0.748641	0.918331	-0.125727	0.358787	0.18433	0.418798	0.734403	-0.418807	0.204922	0.456261	-0.688411	0.692222	0.0360466	0.351024	1.44314	-0.29	0.542692	1	-0.265446	0.982222	0.0937859	0.795673	1.02786	NA	NA	NA	NA	NA	NA	NA	NA	NA	NA	NA	NA
GALE	-0.776875	0.00488174	0.112556	-2.31143	-0.25155	0.479828	0.701069	-0.318915	-0.525324	0.233466	0.48762	-0.631777	-0.78	0.0350572	0.351024	-1.45522	0.2375	0.655842	1	0.183201	-1.0175	0.119876	0.795673	-0.921268	NA	NA	NA	NA	NA	NA	NA	NA	NA	NA	NA	NA
ESRP2	-0.510926	0.00358462	0.0965882	-2.44556	-0.796945	0.00161729	0.073598	-2.79121	0.286019	0.301878	0.555464	0.520169	-0.905556	0.0355976	0.351024	-1.44858	0.3225	0.603578	1	0.219267	-1.22806	0.107595	0.795673	-0.968206	-0.446667	0.119778	0.447271	-0.921621	0.0875	0.835129	0.999991	0.0782464	-0.534167	0.295552	0.791157	-0.529366
JAK2	0.0392628	0.873937	0.963074	0.0585201	0.464166	0.193649	0.429931	0.712985	-0.424903	0.32699	0.57872	-0.485466	0.708889	0.0343983	0.351024	1.46346	-1.0325	0.0395135	1	-1.40325	1.74139	0.00528001	0.598563	2.27737	NA	NA	NA	NA	NA	NA	NA	NA	NA	NA	NA	NA
SOGA1	-0.27283	0.240116	0.621761	-0.619579	-0.655119	0.0526959	0.225882	-1.27822	0.382289	0.339226	0.590054	0.469511	-0.597778	0.0355234	0.351024	-1.44949	0.1	0.806848	1	0.0932081	-0.697778	0.163251	0.795673	-0.787145	-0.588241	0.021755	0.297359	-1.66244	0.07125	0.845022	0.999991	0.0731319	-0.659491	0.140683	0.756304	-0.851757
IK	0.0328736	0.769545	0.925935	0.113766	0.215534	0.183238	0.417418	0.736984	-0.18266	0.351827	0.599807	-0.453671	-0.651111	0.0341484	0.351024	-1.46663	-0.0175	0.968378	1	-0.0139549	-0.633611	0.238617	0.809272	-0.622298	NA	NA	NA	NA	NA	NA	NA	NA	NA	NA	NA	NA
RAB3B	-0.566004	0.209589	0.591739	-0.678632	-0.0167352	0.97867	0.989689	-0.00936372	-0.549269	0.476383	0.703166	-0.322044	-0.856667	0.0355494	0.351024	-1.44917	0.6725	0.256741	1	0.590504	-1.52917	0.0372537	0.763287	-1.42883	NA	NA	NA	NA	NA	NA	NA	NA	NA	NA	NA	NA
LURAP1L	-0.272255	0.372094	0.730603	-0.429348	0.0996324	0.815731	0.911218	0.0884528	-0.371888	0.479919	0.705571	-0.318832	-0.854444	0.0349427	0.351024	-1.45664	-0.84	0.1569	1	-0.804376	-0.0144444	0.983527	0.998522	-0.00721381	NA	NA	NA	NA	NA	NA	NA	NA	NA	NA	NA	NA
TIA1	-0.134727	0.532066	0.823186	-0.274034	0.101168	0.739209	0.871383	0.131233	-0.235896	0.527651	0.739498	-0.277653	-0.658889	0.0356463	0.351024	-1.44799	-0.155	0.731225	1	-0.135949	-0.503889	0.356206	0.835626	-0.448299	NA	NA	NA	NA	NA	NA	NA	NA	NA	NA	NA	NA
NOP2	-0.0122336	0.94411	0.982995	-0.0249773	-0.195611	0.4314	0.661424	-0.36512	0.183378	0.545786	0.752677	0.262978	0.697778	0.035214	0.351024	1.45328	0.5475	0.256111	1	0.591572	0.150278	0.793014	0.950832	0.100719	0.403611	0.119185	0.446883	0.923778	0.3375	0.377062	0.999991	0.423587	0.0661111	0.884651	0.972927	0.0532281
RBM14-RBM4	0.0159634	0.951109	0.985277	0.0217697	-0.225425	0.542169	0.747226	-0.265865	0.241388	0.593697	0.7836	0.226435	-0.583333	0.0353925	0.351024	-1.45109	0.0025	0.994994	1	0.0021796	-0.585833	0.227672	0.809272	-0.64269	NA	NA	NA	NA	NA	NA	NA	NA	NA	NA	NA	NA
AKT3	0.39722	0.0859065	0.413398	1.06597	0.577952	0.0778262	0.267443	1.10887	-0.180731	0.640954	0.811971	-0.193173	0.594444	0.0356052	0.351024	1.44849	-0.2125	0.602216	1	-0.220248	0.806944	0.10727	0.795673	0.969522	0.551111	0.0227111	0.297468	1.64376	-0.06375	0.853062	0.999991	-0.0690193	0.614861	0.14559	0.756304	0.83687
SLC30A1	0.309092	0.276488	0.657417	0.558324	0.532692	0.187732	0.422813	0.726461	-0.2236	0.645596	0.814977	-0.190039	0.684444	0.034397	0.351024	1.46348	-0.0075	0.987124	1	-0.00562816	0.691944	0.222004	0.805672	0.653639	0.838796	0.0317564	0.323951	1.49817	0.18	0.747583	0.999991	0.126341	0.658796	0.331196	0.802075	0.479914
FAM83H	-0.690324	0.00240045	0.0790247	-2.61971	-0.529973	0.0753541	0.263602	-1.12289	-0.160351	0.64883	0.817073	-0.187869	-0.893333	0.0360012	0.351024	-1.44368	0.55	0.372896	1	0.428413	-1.44333	0.0582098	0.795673	-1.235	-0.721659	0.0431351	0.352819	-1.36517	0.566306	0.275746	0.999991	0.559491	-1.28797	0.0451011	0.710083	-1.34581
TSEN34	-0.183023	0.300324	0.677807	-0.52241	-0.0578859	0.814603	0.910455	-0.0890542	-0.125137	0.679367	0.836388	-0.167895	-0.581111	0.0353179	0.351024	-1.45201	0.36	0.367958	1	0.434202	-0.941111	0.0567071	0.795673	-1.24636	NA	NA	NA	NA	NA	NA	NA	NA	NA	NA	NA	NA
LUC7L2	-0.284	0.210712	0.592843	-0.676311	-0.125749	0.690187	0.843495	-0.161033	-0.158251	0.682147	0.838128	-0.166122	-0.641111	0.0354276	0.351024	-1.45066	0.1125	0.797423	1	0.0983112	-0.753611	0.160116	0.795673	-0.795565	-0.419537	0.116272	0.443197	-0.934524	0.173125	0.658374	0.999991	0.181528	-0.592662	0.214099	0.765595	-0.669386
CGN	-0.342588	0.243432	0.624819	-0.613623	-0.174792	0.669485	0.831932	-0.174259	-0.167796	0.737733	0.871087	-0.132101	-1.27556	0.0349303	0.351024	-1.4568	0.89	0.310464	1	0.507989	-2.16556	0.0460003	0.78139	-1.33724	-0.689667	0.0782884	0.404025	-1.1063	0.659083	0.253192	0.999991	0.596549	-1.34875	0.0574383	0.746713	-1.2408
SMARCD1	-0.281607	0.0809066	0.404706	-1.09202	-0.365145	0.107543	0.313405	-0.968419	0.0835382	0.756673	0.881133	0.121092	-0.453333	0.0356704	0.351024	-1.44769	-0.2	0.52082	1	-0.283313	-0.253333	0.498774	0.870077	-0.302096	NA	NA	NA	NA	NA	NA	NA	NA	NA	NA	NA	NA
BAD	0.030801	0.873065	0.962828	0.0589534	0.102836	0.706429	0.852817	0.150932	-0.0720354	0.829243	0.918279	-0.0813184	-0.704444	0.0352313	0.351024	-1.45307	0.0275	0.954382	1	0.0202776	-0.731944	0.212001	0.805672	-0.673663	-0.093	0.685928	0.869794	-0.163722	-0.189583	0.583136	0.999991	-0.23423	0.0965833	0.815596	0.956214	0.0885249
AHR	0.320772	0.194823	0.574801	0.710359	0.392214	0.259946	0.503595	0.585117	-0.0714416	0.864955	0.936509	-0.0630066	0.67	0.0359921	0.351024	1.44379	-0.21	0.648145	1	-0.188328	0.88	0.119355	0.795673	0.923161	NA	NA	NA	NA	NA	NA	NA	NA	NA	NA	NA	NA
GDPGP1	-0.159198	0.345623	0.713994	-0.461397	-0.11205	0.6361	0.809538	-0.196475	-0.0471479	0.870562	0.938911	-0.0602004	-0.522222	0.0360237	0.351024	-1.44341	0.4725	0.194209	1	0.711731	-0.994722	0.0274376	0.742944	-1.56165	NA	NA	NA	NA	NA	NA	NA	NA	NA	NA	NA	NA
POLR3D	-0.164331	0.297955	0.676295	-0.525849	-0.130114	0.55657	0.759009	-0.254481	-0.0342164	0.899145	0.953245	-0.0461704	-0.63	0.0350619	0.351024	-1.45516	0.4175	0.335423	1	0.474408	-1.0475	0.0505128	0.791532	-1.2966	NA	NA	NA	NA	NA	NA	NA	NA	NA	NA	NA	NA
COMMD4	0.173168	0.303676	0.680587	0.517589	0.183184	0.439128	0.667636	0.357409	-0.0100162	0.972248	0.988956	-0.012223	0.497778	0.0347344	0.351024	1.45924	-0.19	0.576065	1	-0.239529	0.687778	0.0997793	0.795673	1.00096	NA	NA	NA	NA	NA	NA	NA	NA	NA	NA	NA	NA
ZNF622	0.144867	0.330133	0.70219	0.481311	0.138983	0.506246	0.719446	0.295639	0.00588386	0.981572	0.991642	0.00807794	-0.775556	0.0346018	0.351024	-1.4609	0.3325	0.529842	1	0.275854	-1.10806	0.0890331	0.795673	-1.05045	-0.923333	0.0713732	0.401007	-1.14646	0.4725	0.526471	0.999991	0.278626	-1.39583	0.126895	0.756304	-0.896555
F11	NA	NA	NA	NA	NA	NA	NA	NA	NA	NA	NA	NA	-1.07556	0.0351727	0.351024	-1.45379	-0.615	0.405036	1	-0.392506	-0.460556	0.602414	0.901862	-0.220105	NA	NA	NA	NA	NA	NA	NA	NA	NA	NA	NA	NA
HIST1H3B	NA	NA	NA	NA	NA	NA	NA	NA	NA	NA	NA	NA	0.818889	0.0341881	0.351024	1.46612	0.0625	0.910401	1	0.0407673	0.756389	0.262818	0.81272	0.580345	NA	NA	NA	NA	NA	NA	NA	NA	NA	NA	NA	NA
RPS10-NUDT3	NA	NA	NA	NA	NA	NA	NA	NA	NA	NA	NA	NA	-0.434444	0.0344622	0.351024	-1.46266	-0.2725	0.359801	1	-0.443938	-0.161944	0.648719	0.914573	-0.187944	NA	NA	NA	NA	NA	NA	NA	NA	NA	NA	NA	NA
SRSF1	-0.289115	0.0551472	0.346195	-1.25848	0.399677	0.0603705	0.238261	1.21917	-0.688793	0.0108676	0.123541	-1.96387	-0.735556	0.0362014	0.351095	-1.44127	0.145	0.774108	1	0.111198	-0.880556	0.154636	0.795673	-0.810688	-0.510741	0.0749467	0.403695	-1.12525	-0.0891667	0.830537	0.999991	-0.0806412	-0.421574	0.402972	0.841426	-0.394725
CNTLN	0.537763	0.031384	0.269704	1.50329	0.457757	0.179808	0.413814	0.745191	0.0800053	0.844975	0.924687	0.0731562	0.77	0.0362623	0.351284	1.44054	0.315	0.552737	1	0.257482	0.455	0.476189	0.866539	0.32222	NA	NA	NA	NA	NA	NA	NA	NA	NA	NA	NA	NA
RPS15	0.264752	0.187982	0.567905	0.725885	-0.0126359	0.963811	0.982626	-0.0160079	0.277388	0.419718	0.656685	0.377043	-0.991111	0.0365002	0.353183	-1.43771	-0.1375	0.84014	1	-0.0756482	-0.853611	0.302183	0.822292	-0.51973	NA	NA	NA	NA	NA	NA	NA	NA	NA	NA	NA	NA
MX2	0.0450756	0.797425	0.934444	0.0983103	-1.13939	0.000135151	0.0480285	-3.86918	1.18447	0.000730552	0.0478942	3.13635	0.962222	0.036613	0.353757	1.43637	-2.06	0.00409818	1	-2.38741	3.02222	0.000698315	0.577298	3.15595	NA	NA	NA	NA	NA	NA	NA	NA	NA	NA	NA	NA
RBM4	-0.13452	0.467085	0.790191	-0.330604	-0.0341191	0.895592	0.952094	-0.0478897	-0.100401	0.752764	0.879492	-0.123341	-0.72	0.0366431	0.353757	-1.43601	0.165	0.739358	1	0.131145	-0.885	0.145295	0.795673	-0.837748	-0.698889	0.0597924	0.385118	-1.22335	0.21	0.696223	0.999991	0.157251	-0.908889	0.167279	0.763719	-0.776558
AK6	0.110259	0.501773	0.808285	0.299493	0.790202	0.00229725	0.0805037	2.63879	-0.679943	0.0238867	0.166799	-1.62184	0.714444	0.0368201	0.354334	1.43391	-0.2925	0.553577	1	-0.256822	1.00694	0.0973039	0.795673	1.01187	NA	NA	NA	NA	NA	NA	NA	NA	NA	NA	NA	NA
HNRNPF	-0.143713	0.278728	0.659726	-0.55482	0.198204	0.290486	0.533489	0.536874	-0.341916	0.141532	0.377426	-0.849146	-0.558889	0.0368705	0.354334	-1.43332	0.1025	0.7903	1	0.102208	-0.661389	0.160879	0.795673	-0.7935	0.695	0.0402088	0.349751	1.39568	1.23375	0.0168473	0.999991	1.77347	-0.53875	0.361021	0.81599	-0.442467
RRP1B	-0.102641	0.589526	0.850197	-0.229497	0.185916	0.490516	0.709159	0.309347	-0.288557	0.383867	0.627193	-0.415819	0.69	0.0368008	0.354334	1.43414	0.01	0.983211	1	0.00735331	0.68	0.240008	0.809272	0.619775	0.35037	0.236825	0.574673	0.625573	0.246667	0.57453	0.999991	0.240687	0.103704	0.84388	0.967564	0.0737194
TIAL1	-0.224513	0.13731	0.497065	-0.862299	-0.132513	0.52617	0.735158	-0.278874	-0.0919998	0.718477	0.858737	-0.143587	-0.596667	0.0368698	0.354334	-1.43333	-0.2225	0.589375	1	-0.229608	-0.374167	0.451317	0.857595	-0.345518	NA	NA	NA	NA	NA	NA	NA	NA	NA	NA	NA	NA
ACOT11	0.236967	0.386697	0.739065	0.412629	0.737143	0.0652687	0.246656	1.1853	-0.500177	0.293548	0.548627	-0.532321	0.801111	0.0369586	0.354375	1.43228	0.72875	0.194129	1	0.711909	0.0723611	0.91319	0.978739	0.0394388	NA	NA	NA	NA	NA	NA	NA	NA	NA	NA	NA	NA
PRKRIP1	-0.265992	0.124466	0.479783	-0.904949	-0.282394	0.243048	0.484073	-0.614308	0.0164023	0.955119	0.979876	0.0199423	-0.777778	0.0369505	0.354375	-1.43238	0.4025	0.455219	1	0.34178	-1.18028	0.0756009	0.795673	-1.12147	NA	NA	NA	NA	NA	NA	NA	NA	NA	NA	NA	NA
PWP2	-0.163339	0.358259	0.722072	-0.445802	0.0144291	0.953773	0.978198	0.020555	-0.177768	0.561378	0.763091	-0.250745	0.974444	0.0370042	0.35441	1.43175	0.595	0.379381	1	0.420925	0.379444	0.639134	0.911509	0.194408	NA	NA	NA	NA	NA	NA	NA	NA	NA	NA	NA	NA
EPB41L2	0.636054	0.00853344	0.149996	2.06888	-0.165583	0.599169	0.787285	-0.222451	0.801636	0.0469772	0.224871	1.32811	0.613333	0.0370726	0.354664	1.43095	-0.68	0.116544	1	-0.933511	1.29333	0.0161839	0.658113	1.79092	0.364175	0.0809263	0.404025	1.09191	0.0995476	0.743134	0.999991	0.128933	0.264627	0.470409	0.856778	0.327525
ADAMTS14	0.31549	0.442368	0.777022	0.354216	-1.43565	0.0198549	0.152278	-1.70213	1.75114	0.020302	0.156543	1.69246	0.61	0.0372565	0.355606	1.4288	-0.4625	0.277615	1	-0.556557	1.0725	0.0418162	0.763287	1.37866	NA	NA	NA	NA	NA	NA	NA	NA	NA	NA	NA	NA
LYN	0.85813	0.000867902	0.0519692	3.06153	0.0677098	0.831044	0.919819	0.0803761	0.790421	0.0519771	0.234704	1.28419	0.741667	0.037273	0.355606	1.42861	-0.73625	0.158457	1	-0.800089	1.47792	0.0224593	0.742279	1.6486	1.04111	0.0189232	0.290178	1.723	-0.60125	0.343214	0.999991	-0.464435	1.64236	0.0375795	0.696741	1.42505
MED17	-0.0285718	0.849918	0.953642	-0.0706227	0.449579	0.0449101	0.209098	1.34766	-0.47815	0.0781689	0.285607	-1.10697	0.706667	0.0372972	0.355606	1.42832	-0.095	0.845726	1	-0.0727701	0.801667	0.179214	0.795673	0.746627	NA	NA	NA	NA	NA	NA	NA	NA	NA	NA	NA	NA
EFHD1	-0.883757	0.00299115	0.0887551	-2.52416	-0.610969	0.116118	0.32671	-0.935099	-0.272789	0.556691	0.759364	-0.254386	-1.08889	0.0373563	0.355768	-1.42764	-0.085	0.910053	1	-0.0409333	-1.00389	0.272405	0.816092	-0.564786	NA	NA	NA	NA	NA	NA	NA	NA	NA	NA	NA	NA
STOM	0.281937	0.140679	0.502114	0.851771	0.0445833	0.865748	0.937679	0.0626084	0.237354	0.465119	0.695206	0.332435	1.03333	0.0374101	0.355879	1.42701	0.305	0.669858	1	0.174017	0.728333	0.399325	0.842428	0.398674	NA	NA	NA	NA	NA	NA	NA	NA	NA	NA	NA	NA
CD53	0.986833	0.00816859	0.146738	2.08785	-0.236289	0.626356	0.803756	-0.203179	1.22312	0.049034	0.229148	1.3095	1.34556	0.0376039	0.356015	1.42477	0.55	0.55597	1	0.254948	0.795556	0.479169	0.866539	0.319511	NA	NA	NA	NA	NA	NA	NA	NA	NA	NA	NA	NA
MYO1C	-0.0682894	0.64817	0.879616	-0.188311	-0.596052	0.00937521	0.116182	-2.02802	0.527763	0.0513134	0.233427	1.28977	0.820556	0.0377774	0.356015	1.42277	-1.075	0.0670403	1	-1.17366	1.89556	0.00936447	0.598563	2.02852	0.671944	0.0746528	0.403695	1.12695	-0.616875	0.265712	0.999991	-0.575589	1.28882	0.0589043	0.746713	1.22985
CFI	0.367431	0.199469	0.578451	0.700124	-0.454696	0.259379	0.503126	-0.586066	0.822127	0.101693	0.320944	0.992708	-1.31333	0.0377464	0.356015	-1.42312	-0.68	0.456995	1	-0.340088	-0.633333	0.563518	0.891062	-0.249092	-0.905556	0.0273374	0.30866	-1.56324	-0.3825	0.515323	0.999991	-0.287921	-0.523056	0.459729	0.856223	-0.337498
NFYA	-0.421669	0.0163284	0.202519	-1.78706	0.0315844	0.891433	0.950323	0.0499114	-0.453253	0.120289	0.347656	-0.919773	-0.92	0.037524	0.356015	-1.42569	-0.275	0.666131	1	-0.17644	-0.645	0.402106	0.843092	-0.395659	NA	NA	NA	NA	NA	NA	NA	NA	NA	NA	NA	NA
CDR2	-0.226465	0.231144	0.612698	-0.636118	0.0523855	0.842121	0.925704	0.0746255	-0.27885	0.390641	0.632915	-0.408223	-0.751111	0.0378006	0.356015	-1.4225	0.0325	0.950191	1	0.0221893	-0.783611	0.21682	0.805672	-0.663901	-0.724444	0.019564	0.292818	-1.70854	0.08375	0.84909	0.999991	0.0710461	-0.808194	0.135198	0.756304	-0.86903
CTCF	0.0289972	0.797113	0.93428	0.0984803	-0.100632	0.52975	0.738185	-0.275929	0.12963	0.508876	0.725711	0.293388	-0.626667	0.0375378	0.356015	-1.42553	-0.315	0.469675	1	-0.328203	-0.311667	0.551066	0.890917	-0.258796	NA	NA	NA	NA	NA	NA	NA	NA	NA	NA	NA	NA
TBC1D14	0.162784	0.3134	0.689542	0.503901	0.107644	0.634152	0.808177	0.197807	0.0551403	0.841881	0.923693	0.0747491	-1.57	0.0376778	0.356015	-1.42391	-1.1575	0.29194	1	-0.534707	-0.4125	0.752352	0.941916	-0.123579	NA	NA	NA	NA	NA	NA	NA	NA	NA	NA	NA	NA
CNOT4	0.0162474	0.898311	0.970055	0.0465731	-0.0132304	0.941333	0.972691	-0.0262567	0.0294778	0.893512	0.950247	0.0488996	-0.664444	0.0378032	0.356015	-1.42247	-0.045	0.922143	1	-0.0352018	-0.619444	0.26849	0.815238	-0.571072	-0.493519	0.0425269	0.35096	-1.37134	-0.23	0.512879	0.999991	-0.289985	-0.263519	0.532594	0.880902	-0.273604
PAXX	NA	NA	NA	NA	NA	NA	NA	NA	NA	NA	NA	NA	-0.737778	0.0377567	0.356015	-1.42301	0.2975	0.561615	1	0.250561	-1.03528	0.100423	0.795673	-0.998165	-0.271667	0.332994	0.650957	-0.477564	0.06125	0.883233	0.999991	0.0539248	-0.332917	0.508334	0.871939	-0.293851
TENM4	0.595917	0.0169628	0.205285	1.7705	-1.03822	0.0043452	0.0919716	-2.36199	1.63414	0.000500199	0.042664	3.30086	0.545556	0.0381144	0.356926	1.41891	-0.1825	0.630581	1	-0.200259	0.728056	0.11808	0.795673	0.927825	NA	NA	NA	NA	NA	NA	NA	NA	NA	NA	NA	NA
PDF	-0.343133	0.170335	0.545889	-0.768695	0.271819	0.43541	0.664766	0.361101	-0.614952	0.15662	0.398362	-0.805152	-0.79	0.0380603	0.356926	-1.41953	-0.16	0.770487	1	-0.113235	-0.63	0.342945	0.835513	-0.464776	NA	NA	NA	NA	NA	NA	NA	NA	NA	NA	NA	NA
FARP1	-0.0508612	0.766977	0.924478	-0.115218	-0.45332	0.0722453	0.258623	-1.14119	0.402459	0.184607	0.431415	0.733751	0.843889	0.0381208	0.356926	1.41884	-0.4325	0.462468	1	-0.334918	1.27639	0.0783674	0.795673	1.10586	0.72655	0.022844	0.297468	1.64123	-0.341825	0.453975	0.999991	-0.342968	1.06838	0.0590153	0.746713	1.22904
DCAKD	0.0798862	0.630578	0.869445	0.200261	-0.213624	0.366541	0.6049	-0.435878	0.29351	0.312272	0.566136	0.505467	0.632222	0.0381531	0.356926	1.41847	0.1775	0.686283	1	0.163497	0.454722	0.391856	0.840889	0.406874	NA	NA	NA	NA	NA	NA	NA	NA	NA	NA	NA	NA
PNN	-0.207062	0.215343	0.598071	-0.666868	0.0607108	0.793733	0.90099	0.100326	-0.267773	0.351044	0.599052	-0.454638	-0.641111	0.0381402	0.356926	-1.41862	0.0675	0.879438	1	0.0557948	-0.708611	0.192321	0.801695	-0.715973	-0.399343	0.107122	0.434194	-0.970122	-0.0813333	0.822357	0.999991	-0.0849396	-0.318009	0.467294	0.856778	-0.33041
ARMC6	-0.343318	0.141112	0.502383	-0.850437	-0.287945	0.374792	0.612632	-0.426209	-0.0553734	0.888143	0.947991	-0.051517	-0.783333	0.0380129	0.356926	-1.42007	0.7425	0.179159	1	0.746762	-1.52583	0.0259286	0.742944	-1.58622	NA	NA	NA	NA	NA	NA	NA	NA	NA	NA	NA	NA
ZDHHC8	0.167065	0.49248	0.804453	0.307611	-1.13489	0.0029689	0.0833894	-2.5274	1.30195	0.00487508	0.0885477	2.31202	0.756667	0.0382287	0.356966	1.41761	0.2775	0.59833	1	0.223059	0.479167	0.450396	0.857595	0.346406	NA	NA	NA	NA	NA	NA	NA	NA	NA	NA	NA	NA
ZNHIT6	-0.217738	0.0837969	0.409126	-1.07677	0.426273	0.0201676	0.152961	1.69535	-0.644012	0.00539738	0.093032	-2.26782	-0.744444	0.0382418	0.356966	-1.41746	0.255	0.622682	1	0.205734	-0.999444	0.116228	0.795673	-0.93469	-0.45	0.209287	0.549417	-0.679258	0.7425	0.168636	0.999991	0.773049	-1.1925	0.069761	0.746713	-1.15639
IRX3	-0.562461	0.024942	0.243564	-1.60307	-0.317489	0.346338	0.587241	-0.4605	-0.244972	0.550445	0.755633	-0.259286	-0.926667	0.0383096	0.357204	-1.41669	0.38	0.556269	1	0.254716	-1.30667	0.0998611	0.795673	-1.0006	NA	NA	NA	NA	NA	NA	NA	NA	NA	NA	NA	NA
DNAJA1	-0.164872	0.335206	0.706189	-0.474688	0.415233	0.0934934	0.29408	1.02922	-0.580105	0.0580912	0.247683	-1.23589	-0.715556	0.0386168	0.359672	-1.41322	-0.015	0.975966	1	-0.0105651	-0.700556	0.247764	0.809281	-0.605962	-0.00666667	0.985577	0.993614	-0.00630964	1.185	0.0402188	0.999991	1.39557	-1.19167	0.082233	0.746713	-1.08495
LGMN	1.38309	2.72361e-05	0.0127803	4.56485	-0.207791	0.577722	0.772915	-0.238281	1.59088	0.00194306	0.0667294	2.71151	0.685556	0.038815	0.359752	1.411	-0.4675	0.331968	1	-0.478904	1.15306	0.0526967	0.791574	1.27822	NA	NA	NA	NA	NA	NA	NA	NA	NA	NA	NA	NA
STAT2	0.175432	0.493472	0.804918	0.306738	-1.32363	0.00125695	0.0712719	-2.90068	1.49906	0.00244282	0.0720809	2.61211	0.756667	0.0388913	0.359752	1.41015	-1.1875	0.0313162	1	-1.50423	1.94417	0.00457689	0.598563	2.33943	NA	NA	NA	NA	NA	NA	NA	NA	NA	NA	NA	NA
SDE2	-0.160543	0.516671	0.815443	-0.286786	1.0077	0.00799173	0.111362	2.09736	-1.16824	0.0113804	0.124536	-1.94384	-0.605556	0.038924	0.359752	-1.40978	0.2525	0.551045	1	0.258813	-0.858056	0.0993929	0.795673	-1.00264	-0.214444	0.361976	0.671785	-0.44132	0.2	0.568876	0.999991	0.244983	-0.414444	0.329028	0.801609	-0.482767
SPIRE1	-0.208429	0.17766	0.554139	-0.75041	0.362809	0.100695	0.303445	0.996992	-0.571239	0.0385142	0.207239	-1.41438	0.455556	0.0389563	0.359752	1.40942	-0.0775	0.807379	1	-0.0929224	0.533056	0.170285	0.795673	0.768823	-0.0924074	0.752919	0.900398	-0.123252	-0.244583	0.579381	0.999991	-0.237036	0.152176	0.77365	0.945572	0.111456
CUL7	-0.103883	0.525369	0.819921	-0.279536	-0.579258	0.018706	0.148623	-1.72802	0.475375	0.102586	0.321937	0.988913	0.727778	0.0389703	0.359752	1.40927	-0.0225	0.964631	1	-0.0156387	0.750278	0.225104	0.807937	0.647616	NA	NA	NA	NA	NA	NA	NA	NA	NA	NA	NA	NA
CCDC6	-0.35082	0.0799536	0.403251	-1.09716	-0.0453409	0.868132	0.938581	-0.0614144	-0.305479	0.365627	0.611448	-0.436962	-0.887778	0.0390549	0.359752	-1.40832	0.2275	0.713685	1	0.146493	-1.11528	0.142155	0.795673	-0.847237	-0.691167	0.0230293	0.297468	-1.63772	0.134729	0.755678	0.999991	0.121663	-0.825896	0.121079	0.756304	-0.916931
POMZP3	-0.133037	0.521904	0.818076	-0.282409	-0.39404	0.186896	0.421805	-0.7284	0.261003	0.468826	0.698177	0.328989	-0.68	0.0387891	0.359752	-1.41129	0.565	0.239127	1	0.621372	-1.245	0.036074	0.763287	-1.44281	NA	NA	NA	NA	NA	NA	NA	NA	NA	NA	NA	NA
PRRC2C	-0.125295	0.366329	0.727452	-0.436128	-0.288474	0.147613	0.370949	-0.830877	0.163179	0.495151	0.716127	0.305262	-0.628889	0.0390684	0.359752	-1.40817	0.0925	0.833072	1	0.0793172	-0.721389	0.178737	0.795673	-0.747785	-0.445547	0.0385259	0.346543	-1.41425	0.300834	0.335078	0.999991	0.474854	-0.746381	0.0531628	0.746713	-1.27439
BSPRY	-0.49852	0.0886522	0.417998	-1.05231	-0.221424	0.581037	0.775018	-0.235796	-0.277095	0.572889	0.770149	-0.24193	-0.97	0.0389438	0.359752	-1.40956	0.085	0.899979	1	0.0457674	-1.055	0.201252	0.803079	-0.69626	NA	NA	NA	NA	NA	NA	NA	NA	NA	NA	NA	NA
YPEL5	0.291915	0.0516598	0.33618	1.28685	0.389545	0.065053	0.24607	1.18673	-0.097629	0.694503	0.845035	-0.158326	-0.531111	0.0391193	0.359752	-1.40761	0.3325	0.373369	1	0.427862	-0.863611	0.0609073	0.795673	-1.21533	-0.605556	0.0438321	0.352819	-1.35821	-0.2625	0.545232	0.999991	-0.263419	-0.343056	0.510959	0.871939	-0.291614
GTF2E2	-0.0368684	0.797464	0.934444	-0.0982887	0.025935	0.898365	0.953342	0.0465472	-0.0628035	0.800733	0.902692	-0.0965123	-0.646667	0.0391359	0.359752	-1.40742	0.2275	0.615021	1	0.21111	-0.874167	0.11553	0.795673	-0.937305	NA	NA	NA	NA	NA	NA	NA	NA	NA	NA	NA	NA
ZBED1	0.0695813	0.582495	0.846314	0.234708	0.0673447	0.706205	0.852735	0.151069	0.00223653	0.991831	0.995825	0.0035625	0.664444	0.0387933	0.359752	1.41124	-0.2125	0.646774	1	-0.189248	0.876944	0.123312	0.795673	0.908995	NA	NA	NA	NA	NA	NA	NA	NA	NA	NA	NA	NA
CFHR3	NA	NA	NA	NA	NA	NA	NA	NA	NA	NA	NA	NA	-1.00444	0.0391812	0.359778	-1.40692	-0.665	0.346966	1	-0.459714	-0.339444	0.687524	0.926597	-0.162712	NA	NA	NA	NA	NA	NA	NA	NA	NA	NA	NA	NA
ITGB5	0.0445584	0.85309	0.955234	0.0690053	-0.716698	0.0448447	0.209011	-1.34829	0.761256	0.0784358	0.286075	1.10549	0.625556	0.0392704	0.360206	1.40593	-0.22	0.61551	1	-0.210765	0.845556	0.115868	0.795673	0.936037	-0.294444	0.298783	0.621215	-0.524645	0.4875	0.252538	0.999991	0.597673	-0.781944	0.130547	0.756304	-0.884232
COMMD2	-0.010098	0.946064	0.983008	-0.0240795	0.668199	0.00423014	0.0911068	2.37365	-0.678297	0.0147322	0.138652	-1.83173	0.485556	0.039517	0.360264	1.40322	-0.0475	0.888803	1	-0.0511943	0.533056	0.198653	0.801695	0.701906	NA	NA	NA	NA	NA	NA	NA	NA	NA	NA	NA	NA
SH3GLB2	-0.159897	0.436869	0.772973	-0.359649	-0.823459	0.00878591	0.113791	-2.05621	0.663562	0.0712918	0.272037	1.14696	-0.733333	0.0393845	0.360264	-1.40467	0.49	0.343257	1	0.464381	-1.22333	0.0552491	0.795673	-1.25767	NA	NA	NA	NA	NA	NA	NA	NA	NA	NA	NA	NA
ZNF17	-0.16114	0.286226	0.666456	-0.54329	0.0887111	0.6745	0.834652	0.171018	-0.249851	0.338454	0.589349	-0.4705	-0.744444	0.0395323	0.360264	-1.40305	-0.005	0.99234	1	-0.00333947	-0.739444	0.243552	0.809272	-0.613408	NA	NA	NA	NA	NA	NA	NA	NA	NA	NA	NA	NA
CHST14	0.30224	0.184735	0.563782	0.733452	-0.022518	0.943103	0.973322	-0.0254406	0.324758	0.404574	0.64448	0.393002	0.675556	0.0394086	0.360264	1.40441	-0.0725	0.877986	1	-0.0565126	0.748056	0.194571	0.801695	0.710922	NA	NA	NA	NA	NA	NA	NA	NA	NA	NA	NA	NA
FXR2	-0.0208799	0.885942	0.966391	-0.0525948	-0.167082	0.42052	0.652503	-0.376213	0.146202	0.563466	0.764235	0.249132	-0.415556	0.0393926	0.360264	-1.40459	0.0025	0.993134	1	0.00299235	-0.418056	0.237365	0.809272	-0.624584	-1.40898	0.00575786	0.227515	-2.23974	-0.222083	0.753682	0.999991	-0.122812	-1.1869	0.170614	0.763719	-0.767986
NEXN	0.42042	0.0695942	0.382277	1.15743	0.283356	0.372654	0.611071	0.428694	0.137063	0.722626	0.861366	0.141086	1.10444	0.0394804	0.360264	1.40362	-0.525	0.498459	1	-0.302371	1.62944	0.0877985	0.795673	1.05651	0.567444	0.15396	0.490917	0.812592	-0.2695	0.645598	0.999991	-0.190038	0.836944	0.240288	0.765595	0.619268
NDST1	-0.200874	0.263785	0.644274	-0.578749	-0.674608	0.0125795	0.125497	-1.90034	0.473735	0.13284	0.36417	0.87667	-0.83	0.0396536	0.360592	-1.40172	-0.4175	0.474576	1	-0.323694	-0.4125	0.556025	0.891062	-0.254905	NA	NA	NA	NA	NA	NA	NA	NA	NA	NA	NA	NA
NOSIP	-0.100187	0.594637	0.852678	-0.225748	-0.327936	0.224734	0.463913	-0.648332	0.227749	0.485992	0.710219	0.313371	-0.787778	0.0396308	0.360592	-1.40197	0.07	0.898997	1	0.0462418	-0.857778	0.202498	0.803079	-0.69358	-0.811111	0.00580458	0.227515	-2.23623	0.37375	0.363063	0.999991	0.440018	-1.18486	0.0219193	0.696741	-1.65917
HMGCR	-0.507845	0.0278805	0.255002	-1.5547	0.679915	0.0363051	0.19034	1.44003	-1.18776	0.00438615	0.0861784	-2.35792	-1.02333	0.0397738	0.36068	-1.4004	0.8625	0.235179	1	0.628602	-1.88583	0.0358873	0.763287	-1.44506	NA	NA	NA	NA	NA	NA	NA	NA	NA	NA	NA	NA
CYBB	0.580613	0.146444	0.509346	0.834327	-0.205259	0.710043	0.855204	-0.148716	0.785872	0.25184	0.507749	0.598875	1.22444	0.0397913	0.36068	1.40021	-0.2325	0.786442	1	-0.104333	1.45694	0.165225	0.795673	0.781923	NA	NA	NA	NA	NA	NA	NA	NA	NA	NA	NA	NA
ARFGAP1	-0.359182	0.0880237	0.416807	-1.0554	-0.464641	0.116642	0.327562	-0.933146	0.105458	0.764749	0.884801	0.116481	-0.631111	0.0397291	0.36068	-1.40089	0.0125	0.977431	1	0.00991395	-0.643611	0.2319	0.809272	-0.6347	-0.297939	0.18155	0.520459	-0.741003	0.234866	0.476913	0.999991	0.321561	-0.532805	0.184958	0.764944	-0.732928
NID1	1.28158	0.000542965	0.0432167	3.26523	-0.721334	0.120199	0.332221	-0.920099	2.00291	0.00140569	0.0584701	2.85211	0.761111	0.0413372	0.360773	1.38366	-0.4425	0.413365	1	-0.383667	1.20361	0.0710035	0.795673	1.14872	NA	NA	NA	NA	NA	NA	NA	NA	NA	NA	NA	NA
GPATCH2	-0.368812	0.037184	0.291254	-1.42964	0.580177	0.0219214	0.158487	1.65913	-0.948989	0.00335125	0.0799994	-2.47479	-0.633333	0.0403643	0.360773	-1.394	0.05875	0.894974	1	0.0481896	-0.692083	0.202606	0.803079	-0.693348	-0.738519	0.00675292	0.227515	-2.17051	0.25425	0.504366	0.999991	0.297254	-0.992769	0.0371435	0.696741	-1.43012
CYB5R3	0.306344	0.0922282	0.425651	1.03514	-0.560359	0.0329837	0.182017	-1.4817	0.866703	0.00888859	0.114162	2.05117	0.52	0.0408109	0.360773	1.38922	-0.0825	0.821898	1	-0.0851819	0.6025	0.178592	0.795673	0.748139	NA	NA	NA	NA	NA	NA	NA	NA	NA	NA	NA	NA
OAT	-0.219042	0.25691	0.637712	-0.590219	0.653489	0.0226472	0.160391	1.64499	-0.872531	0.0139488	0.135888	-1.85546	-0.812778	0.0411808	0.360773	-1.3853	-0.24625	0.668302	1	-0.175027	-0.566528	0.414241	0.8481	-0.382747	NA	NA	NA	NA	NA	NA	NA	NA	NA	NA	NA	NA
ZBTB2	-0.400621	0.0413626	0.305224	-1.38339	0.384464	0.155272	0.381402	0.808907	-0.785085	0.0226941	0.163378	-1.64409	-0.42	0.0409227	0.360773	-1.38804	-0.1675	0.572704	1	-0.24207	-0.2525	0.480005	0.866539	-0.318755	NA	NA	NA	NA	NA	NA	NA	NA	NA	NA	NA	NA
UTP14C	-0.192815	0.244262	0.624895	-0.612145	0.44141	0.0659437	0.248211	1.18083	-0.634225	0.0334262	0.193903	-1.47591	-0.825556	0.039912	0.360773	-1.3989	0.5225	0.370155	1	0.431617	-1.34806	0.0609269	0.795673	-1.21519	-0.561667	0.0406873	0.349751	-1.39054	-0.0125	0.97471	0.999991	-0.0111244	-0.549167	0.252822	0.78128	-0.597186
SYPL1	-0.12277	0.43133	0.769617	-0.36519	0.452956	0.0485483	0.217612	1.31383	-0.575726	0.0413274	0.214052	-1.38376	0.572222	0.0403755	0.360773	1.39388	-0.2825	0.48443	1	-0.314769	0.854722	0.0856009	0.795673	1.06752	NA	NA	NA	NA	NA	NA	NA	NA	NA	NA	NA	NA
SERBP1	-0.178798	0.312361	0.68901	-0.505344	0.466722	0.0697038	0.255526	1.15674	-0.64552	0.0425941	0.216657	-1.37065	-0.748889	0.0408421	0.360773	-1.38889	0.2025	0.70145	1	0.154003	-0.951389	0.141598	0.795673	-0.848942	-0.528747	0.146842	0.481886	-0.83315	0.841497	0.124717	0.999991	0.904076	-1.37024	0.0412094	0.696741	-1.385
ENY2	-0.120501	0.570539	0.840935	-0.243715	0.652933	0.038409	0.194616	1.41557	-0.773434	0.0445601	0.21967	-1.35105	-0.596667	0.0411832	0.360773	-1.38528	0.135	0.748719	1	0.125681	-0.731667	0.156119	0.795673	-0.806545	NA	NA	NA	NA	NA	NA	NA	NA	NA	NA	NA	NA
LILRA2	1.16274	0.000576152	0.043568	3.23946	0.137926	0.737823	0.870863	0.132048	1.02481	0.0521327	0.234834	1.28289	0.722222	0.0409437	0.360773	1.38781	0.64	0.215332	1	0.666892	0.0822222	0.893094	0.973436	0.049103	NA	NA	NA	NA	NA	NA	NA	NA	NA	NA	NA	NA
CIAPIN1	-0.230523	0.0966672	0.432577	-1.01472	0.203525	0.290044	0.533313	0.537536	-0.434048	0.0725551	0.274749	-1.13933	-0.703333	0.0409784	0.360773	-1.38744	0.5925	0.238276	1	0.622919	-1.29583	0.0370524	0.763287	-1.43118	-0.734444	0.0417879	0.349751	-1.37895	1.1575	0.0331689	0.999991	1.47927	-1.89194	0.00514412	0.651761	-2.28869
TMEM9	-0.312816	0.131275	0.489054	-0.881818	0.306536	0.288937	0.532137	0.539197	-0.619352	0.0870199	0.29933	-1.06038	-0.87	0.0404432	0.360773	-1.39315	0.72	0.245101	1	0.610654	-1.59	0.0379671	0.763287	-1.42059	NA	NA	NA	NA	NA	NA	NA	NA	NA	NA	NA	NA
TDRD3	-0.10468	0.33607	0.707136	-0.47357	0.220428	0.157422	0.383987	0.802935	-0.325107	0.0919614	0.307233	-1.03639	-0.566667	0.0400292	0.360773	-1.39762	-0.0225	0.954864	1	-0.0200586	-0.544167	0.260431	0.81272	-0.584307	-0.182222	0.500349	0.764151	-0.300727	0.63125	0.126809	0.999991	0.896851	-0.813472	0.102779	0.746713	-0.988094
RAI1	-0.201337	0.215295	0.598071	-0.666965	-0.647347	0.00842436	0.11288	-2.07446	0.44601	0.117082	0.343926	0.931508	-0.521111	0.0403462	0.360773	-1.3942	-0.05	0.891411	1	-0.0499218	-0.471111	0.289553	0.820859	-0.538272	-0.289475	0.266813	0.59706	-0.573792	0.00680556	0.985939	0.999991	0.00614993	-0.296281	0.524919	0.875939	-0.279908
PDCD2	-0.0422681	0.763988	0.923209	-0.116914	0.324236	0.113723	0.322317	0.944153	-0.366504	0.142624	0.378979	-0.845807	-0.686667	0.0405747	0.360773	-1.39175	0.0275	0.954594	1	0.0201815	-0.714167	0.225082	0.807937	-0.64766	NA	NA	NA	NA	NA	NA	NA	NA	NA	NA	NA	NA
BHLHE40	-0.0651198	0.773539	0.927872	-0.111518	-0.625631	0.060814	0.239203	-1.216	0.560512	0.162125	0.406267	0.790149	-0.636667	0.0406681	0.360773	-1.39075	0.0875	0.845255	1	0.0730121	-0.724167	0.186076	0.800976	-0.73031	NA	NA	NA	NA	NA	NA	NA	NA	NA	NA	NA	NA
C1orf174	-0.0857754	0.469931	0.791513	-0.327966	0.168092	0.319425	0.561648	0.495631	-0.253867	0.22232	0.475129	-0.653021	-0.703333	0.0413313	0.360773	-1.38372	0.035	0.943825	1	0.0251086	-0.738333	0.222721	0.805672	-0.65224	-0.291667	0.453566	0.733256	-0.343359	-0.41125	0.480824	0.999991	-0.318014	0.119583	0.863927	0.972078	0.063523
WASHC4	0.038205	0.879926	0.964554	0.0555538	0.474857	0.193227	0.4295	0.713932	-0.436652	0.324394	0.576149	-0.488927	0.964444	0.0411425	0.360773	1.38571	-0.105	0.877384	1	-0.0568103	1.06944	0.198037	0.801695	0.703254	0.703148	0.0811075	0.404025	1.09094	0.34	0.563175	0.999991	0.249357	0.363148	0.607147	0.90502	0.216706
FZD7	0.326676	0.238285	0.619868	0.622903	-0.134965	0.72646	0.864297	-0.138788	0.461641	0.333306	0.584609	0.477157	0.826667	0.0405761	0.360773	1.39173	-0.64	0.27646	1	-0.558368	1.46667	0.0436138	0.765366	1.36038	NA	NA	NA	NA	NA	NA	NA	NA	NA	NA	NA	NA
SMDT1	0.415912	0.0170866	0.206066	1.76734	0.14266	0.53698	0.743584	0.270042	0.273252	0.337414	0.588449	0.471837	0.802222	0.0409492	0.360773	1.38775	0.095	0.866594	1	0.0621845	0.707222	0.302879	0.823351	0.518731	NA	NA	NA	NA	NA	NA	NA	NA	NA	NA	NA	NA
SYNJ2	0.0347317	0.87364	0.962942	0.0586674	-0.29005	0.35253	0.591983	-0.452804	0.324782	0.394536	0.6367	0.403914	0.591111	0.0409807	0.360773	1.38742	-0.485	0.250511	1	-0.601174	1.07611	0.0391814	0.763287	1.40692	NA	NA	NA	NA	NA	NA	NA	NA	NA	NA	NA	NA
REPIN1	-0.399287	0.0274754	0.253752	-1.56106	-0.620099	0.0166307	0.141812	-1.77909	0.220812	0.458025	0.689084	0.339111	-0.695556	0.0398671	0.360773	-1.39939	-0.7525	0.130896	1	-0.883073	0.0569444	0.922555	0.980683	0.0350075	NA	NA	NA	NA	NA	NA	NA	NA	NA	NA	NA	NA
PHC3	-0.143781	0.572509	0.842074	-0.242217	0.153083	0.670412	0.832262	0.173658	-0.296864	0.501794	0.72096	-0.299475	-0.713333	0.0409061	0.360773	-1.38821	0.3025	0.548733	1	0.260639	-1.01583	0.101299	0.795673	-0.994393	-0.383556	0.0760639	0.404025	-1.11882	0.126417	0.687821	0.999991	0.162525	-0.509972	0.184496	0.764944	-0.734013
ADD3	0.356807	0.180647	0.558864	0.743169	0.0564573	0.878374	0.943196	0.0563203	0.300349	0.508347	0.725317	0.29384	0.803889	0.0408136	0.360773	1.38919	-1.24625	0.034984	1	-1.45613	2.05014	0.00524165	0.598563	2.28053	0.570056	0.0375368	0.343212	1.42554	-0.454911	0.253635	0.999991	-0.595791	1.02497	0.038002	0.696741	1.42019
MDH2	-0.264229	0.109752	0.457135	-0.959588	-0.102771	0.650848	0.81892	-0.186521	-0.161459	0.562153	0.763645	-0.250145	-0.738889	0.0413315	0.360773	-1.38372	0.125	0.810797	1	0.091088	-0.863889	0.175922	0.795673	-0.754681	-0.331111	0.232315	0.569405	-0.633924	-0.545	0.191254	0.999991	-0.71839	0.213889	0.664704	0.921471	0.177371
RPS10	0.0485658	0.781324	0.929937	0.107169	0.220905	0.376012	0.613457	0.424798	-0.172339	0.570676	0.768931	-0.24361	-0.427778	0.040654	0.360773	-1.3909	-0.305	0.315714	1	-0.500707	-0.122778	0.734677	0.936553	-0.133904	-0.339444	0.0908408	0.416989	-1.04172	-0.15375	0.600134	0.999991	-0.221752	-0.185694	0.59835	0.902152	-0.223045
PA2G4	0.000767415	0.995848	0.998168	0.00180701	0.140974	0.501386	0.716544	0.299828	-0.140207	0.584409	0.777262	-0.233283	-0.534444	0.0411478	0.360773	-1.38565	0.1475	0.696168	1	0.157286	-0.681944	0.14061	0.795673	-0.851984	-0.0783333	0.736465	0.890881	-0.132848	0.9225	0.013029	0.999991	1.88509	-1.00083	0.0234723	0.696741	-1.62945
ECI2	-0.210681	0.254658	0.635415	-0.594043	-0.0376976	0.883637	0.945526	-0.0537263	-0.172983	0.584695	0.777432	-0.23307	-0.74	0.0410792	0.360773	-1.38638	0.055	0.916077	1	0.0380682	-0.795	0.211789	0.805672	-0.674097	NA	NA	NA	NA	NA	NA	NA	NA	NA	NA	NA	NA
TMEM201	-0.17982	0.376168	0.734059	-0.424619	-0.366965	0.206056	0.443571	-0.686015	0.187145	0.592684	0.783303	0.227177	0.877778	0.0407781	0.360773	1.38957	0.21	0.734304	1	0.134124	0.667778	0.372301	0.837005	0.429105	0.366111	0.252287	0.588347	0.598106	0.3625	0.446481	0.999991	0.350197	0.00361111	0.994936	0.997596	0.00220493
ASRGL1	-0.525546	0.154081	0.523429	-0.812251	-0.227177	0.656004	0.822685	-0.183094	-0.298369	0.633003	0.806964	-0.198594	-1.38333	0.0404605	0.360773	-1.39297	0.9125	0.352012	1	0.453443	-2.29583	0.0577741	0.795673	-1.23827	NA	NA	NA	NA	NA	NA	NA	NA	NA	NA	NA	NA
UBE2H	-0.222586	0.122747	0.477256	-0.910989	-0.330603	0.106022	0.311268	-0.974604	0.108017	0.657033	0.822141	0.182413	-0.828889	0.0411252	0.360773	-1.38589	0.6175	0.296003	1	0.528704	-1.44639	0.0475331	0.786038	-1.323	-0.934259	0.0395308	0.349751	-1.40306	0.0529167	0.935289	0.999991	0.0290542	-0.987176	0.214704	0.765595	-0.66816
TAF4	-0.268872	0.0398243	0.29959	-1.39985	-0.349272	0.0571244	0.233235	-1.24318	0.0804	0.709128	0.85339	0.149276	-0.51	0.0411867	0.360773	-1.38524	0.035	0.922557	1	0.0350069	-0.545	0.2145	0.805672	-0.668573	NA	NA	NA	NA	NA	NA	NA	NA	NA	NA	NA	NA
MRPS7	0.0266822	0.935481	0.980454	0.0289649	0.187129	0.688642	0.842787	0.162007	-0.160446	0.778868	0.891776	-0.108536	-0.694444	0.0409764	0.360773	-1.38747	0.3	0.541475	1	0.266422	-0.994444	0.099623	0.795673	-1.00164	NA	NA	NA	NA	NA	NA	NA	NA	NA	NA	NA	NA
PRCC	-0.194211	0.295225	0.673935	-0.529847	-0.150625	0.562367	0.76278	-0.24998	-0.0435861	0.890716	0.949373	-0.0502608	-0.632222	0.041289	0.360773	-1.38417	0.56	0.216441	1	0.664661	-1.19222	0.0334137	0.757338	-1.47608	-0.534722	0.0566763	0.378726	-1.2466	0.26875	0.509431	0.999991	0.292914	-0.803472	0.10833	0.754421	-0.965251
CBX4	-0.180887	0.202585	0.581503	-0.693393	-0.160522	0.418512	0.650633	-0.378292	-0.0203655	0.932691	0.96829	-0.0302622	-0.76	0.0405526	0.360773	-1.39198	0.15	0.77921	1	0.108346	-0.91	0.164428	0.795673	-0.784023	-0.221111	0.44136	0.727543	-0.355207	0.0116667	0.978265	0.999991	0.00954353	-0.232778	0.651725	0.91938	-0.185936
RPL37A	0.247	0.252468	0.633911	0.597794	0.2624	0.386768	0.622134	0.41255	-0.0153993	0.966621	0.986313	-0.0147439	-0.672222	0.0409721	0.360773	-1.38751	-1.36	0.00744253	1	-2.12828	0.687778	0.233474	0.809272	0.631761	NA	NA	NA	NA	NA	NA	NA	NA	NA	NA	NA	NA
THEMIS2	1.03803	0.00151732	0.0633822	2.81892	-0.383912	0.352022	0.591649	-0.45343	1.42194	0.00894888	0.114645	2.04823	0.754444	0.0415278	0.36078	1.38166	-0.1425	0.789467	1	-0.102666	0.896944	0.1694	0.795673	0.771087	NA	NA	NA	NA	NA	NA	NA	NA	NA	NA	NA	NA
PTPRE	0.18767	0.410036	0.755098	0.387178	-0.804163	0.0187022	0.148623	-1.72811	0.991833	0.0179841	0.149721	1.74511	0.634444	0.0416594	0.36078	1.38029	-0.525	0.248149	1	-0.605288	1.15944	0.0391414	0.763287	1.40736	NA	NA	NA	NA	NA	NA	NA	NA	NA	NA	NA	NA
HIBCH	0.0290773	0.831953	0.946873	0.079901	0.322711	0.106452	0.311639	0.972844	-0.293633	0.224006	0.476588	-0.64974	-0.56	0.0415351	0.36078	-1.38158	-0.2325	0.558371	1	-0.253077	-0.3275	0.493271	0.868358	-0.306914	NA	NA	NA	NA	NA	NA	NA	NA	NA	NA	NA	NA
DLG2	-0.534122	0.0283138	0.256439	-1.548	-0.169077	0.603797	0.790254	-0.219109	-0.365045	0.363506	0.609619	-0.439489	-0.536667	0.0415868	0.36078	-1.38104	-0.35	0.360375	1	-0.443246	-0.186667	0.682923	0.925381	-0.165628	NA	NA	NA	NA	NA	NA	NA	NA	NA	NA	NA	NA
BDH2	0.45018	0.0141454	0.189756	1.84939	0.253251	0.299571	0.542357	0.523501	0.196929	0.506883	0.724325	0.295092	0.607778	0.041722	0.36078	1.37963	-0.0925	0.829789	1	-0.0810322	0.700278	0.182915	0.797945	0.737752	NA	NA	NA	NA	NA	NA	NA	NA	NA	NA	NA	NA
DCAF1	-0.0265634	0.845028	0.952798	-0.0731291	-0.134829	0.485319	0.705139	-0.313972	0.108266	0.646229	0.815598	0.189613	0.826667	0.0414723	0.36078	1.38224	0.26	0.656901	1	0.1825	0.566667	0.422501	0.850165	0.374173	NA	NA	NA	NA	NA	NA	NA	NA	NA	NA	NA	NA
PROSER2	-0.236222	0.349275	0.716207	-0.456832	-0.136139	0.700385	0.849641	-0.154663	-0.100083	0.817127	0.911048	-0.0877103	-1.05	0.0417011	0.36078	-1.37985	0.8225	0.273773	1	0.56261	-1.8725	0.0437837	0.765366	-1.35869	-0.862037	0.0380382	0.344704	-1.41978	0.352333	0.556021	0.999991	0.254909	-1.21437	0.0993637	0.746713	-1.00277
FNDC3A	0.174333	0.385773	0.738502	0.413668	0.251609	0.376266	0.613609	0.424505	-0.077276	0.822878	0.914638	-0.0846645	0.804444	0.0413809	0.36078	1.3832	-0.24	0.67329	1	-0.171798	1.04444	0.134466	0.795673	0.871386	0.728519	0.0180106	0.290178	1.74447	-0.453333	0.303694	0.999991	-0.517564	1.18185	0.0315275	0.696741	1.50131
BRD9	-0.147946	0.257244	0.638015	-0.589656	-0.194149	0.292112	0.535196	-0.53445	0.0462032	0.835734	0.921201	0.0779317	-0.562222	0.0417019	0.36078	-1.37984	-0.1475	0.711257	1	-0.147973	-0.414722	0.38922	0.840667	-0.409805	-0.215741	0.261586	0.592136	-0.582386	-0.119583	0.674907	0.999991	-0.170756	-0.0961574	0.778794	0.945572	-0.108578
CXorf56	-0.00204541	0.986412	0.995777	-0.00594181	0.483178	0.00892319	0.114496	2.04948	-0.485224	0.0278951	0.177988	-1.55447	-0.654444	0.0418287	0.360839	-1.37853	0.1975	0.67049	1	0.173607	-0.851944	0.134365	0.795673	-0.871715	NA	NA	NA	NA	NA	NA	NA	NA	NA	NA	NA	NA
LILRB1	0.569908	0.110116	0.45782	0.958148	-0.548785	0.268879	0.513407	-0.570443	1.11869	0.0725358	0.274749	1.13945	0.716667	0.0418294	0.360839	1.37852	-0.1475	0.771481	1	-0.112675	0.864167	0.164267	0.795673	0.784448	0.831111	0.080841	0.404025	1.09237	-0.2075	0.764537	0.999991	-0.116602	1.03861	0.218889	0.765595	0.659777
TRAF2	-0.316255	0.12327	0.478307	-0.909141	-0.616942	0.0379042	0.193683	-1.42131	0.300687	0.388177	0.63102	0.41097	-0.47	0.0418568	0.360839	-1.37823	-0.23	0.491636	1	-0.308356	-0.24	0.550011	0.890906	-0.259629	-0.104444	0.804151	0.924047	-0.0946623	0.195	0.757665	0.999991	0.120523	-0.299444	0.693586	0.926788	-0.1589
PLEKHM2	0.356169	0.0256908	0.247185	1.59022	-0.232891	0.279748	0.523535	-0.553234	0.58906	0.0323019	0.190481	1.49077	0.65	0.0420319	0.361568	1.37642	-0.595	0.20354	1	-0.69135	1.245	0.0315646	0.757338	1.5008	NA	NA	NA	NA	NA	NA	NA	NA	NA	NA	NA	NA
HSPH1	-0.450796	0.0272616	0.253063	-1.56445	0.11244	0.680007	0.837748	0.167487	-0.563235	0.101759	0.320944	-0.992428	-0.617222	0.0421124	0.361568	-1.37559	-0.215	0.624066	1	-0.20477	-0.402222	0.447005	0.857492	-0.349688	-0.334444	0.260874	0.592136	-0.58357	0.0741667	0.866326	0.999991	0.0623188	-0.408611	0.442938	0.8509	-0.353657
ATG2B	0.0901805	0.704394	0.902276	0.152184	-0.108041	0.747783	0.876022	-0.126224	0.198222	0.63054	0.805437	0.200287	0.654444	0.0421033	0.361568	1.37568	-0.3625	0.437424	1	-0.359098	1.01694	0.0768819	0.795673	1.11418	0.341111	0.184685	0.524559	0.733569	-0.0895833	0.813216	0.999991	-0.089794	0.430694	0.348569	0.809575	0.457712
HTRA2	-0.0540162	0.660965	0.885929	-0.179822	-0.066195	0.70375	0.85128	-0.152582	0.0121787	0.954369	0.979229	0.0202835	-0.561111	0.0420061	0.361568	-1.37669	0.2275	0.568471	1	0.245291	-0.788611	0.107537	0.795673	-0.968442	NA	NA	NA	NA	NA	NA	NA	NA	NA	NA	NA	NA
PIN4	0.0274636	0.89316	0.968073	0.049071	0.7311	0.0181986	0.14662	1.73996	-0.703636	0.0572277	0.245152	-1.24239	-0.791111	0.0422781	0.361618	-1.37388	0.4375	0.4385	1	0.35803	-1.22861	0.0772853	0.795673	-1.1119	NA	NA	NA	NA	NA	NA	NA	NA	NA	NA	NA	NA
AP2S1	0.00964002	0.964511	0.989487	0.0156926	-0.104281	0.733954	0.868598	-0.134331	0.113921	0.761705	0.883781	0.118213	0.884444	0.0421786	0.361618	1.37491	0.1025	0.870256	1	0.0603528	0.781944	0.304612	0.825146	0.516253	NA	NA	NA	NA	NA	NA	NA	NA	NA	NA	NA	NA
GIPC1	-0.260484	0.224213	0.606722	-0.64934	-0.230542	0.441988	0.669929	-0.35459	-0.0299429	0.93456	0.969	-0.0293929	-0.74	0.0422892	0.361618	-1.37377	0.765	0.153299	1	0.81446	-1.505	0.0233184	0.742279	-1.6323	-0.548889	0.211006	0.552002	-0.675704	0.235	0.717151	0.999991	0.144389	-0.783889	0.318921	0.795966	-0.496317
CFHR1	NA	NA	NA	NA	NA	NA	NA	NA	NA	NA	NA	NA	-1.15444	0.042278	0.361618	-1.37389	-0.75	0.363795	1	-0.439144	-0.404444	0.681766	0.925381	-0.166365	NA	NA	NA	NA	NA	NA	NA	NA	NA	NA	NA	NA
CCDC93	-0.0994335	0.59038	0.850561	-0.228868	-0.0979867	0.707098	0.853121	-0.150521	-0.0014468	0.996379	0.997967	-0.00157525	0.622222	0.0424196	0.362366	1.37243	-0.37	0.405583	1	-0.39192	0.992222	0.0703063	0.795673	1.15301	0.523333	0.176672	0.513078	0.752832	0.0675	0.905796	0.999991	0.0429696	0.455833	0.507909	0.871939	0.294214
TFAM	-0.139189	0.456519	0.784724	-0.340541	0.708148	0.0125055	0.125376	1.9029	-0.847337	0.0143793	0.137301	-1.84226	-0.667778	0.0427922	0.363328	-1.36864	-0.45	0.347748	1	-0.458735	-0.217778	0.703371	0.931073	-0.152816	-0.544444	0.0459353	0.354209	-1.33785	-0.53125	0.184015	0.999991	-0.735147	-0.0131944	0.977701	0.995973	-0.00979406
TOM1L2	-0.137849	0.466843	0.790191	-0.330829	-0.860139	0.00362492	0.0887554	-2.4407	0.72229	0.0357977	0.200107	1.44615	-0.527222	0.0430063	0.363328	-1.36647	0.1375	0.714747	1	0.145848	-0.664722	0.149004	0.795673	-0.826801	NA	NA	NA	NA	NA	NA	NA	NA	NA	NA	NA	NA
IFI16	0.600425	0.00810855	0.145981	2.09106	-0.0504703	0.863825	0.936746	-0.063574	0.650896	0.0816308	0.291995	1.08815	0.934444	0.0431697	0.363328	1.36482	-1.27	0.0651154	1	-1.18632	2.20444	0.0098852	0.598563	2.00501	0.521296	0.259429	0.591776	0.585982	-0.322083	0.638695	0.999991	-0.194706	0.84338	0.310309	0.795822	0.508205
ZFHX4	0.517686	0.141082	0.502383	0.850528	-0.509084	0.299695	0.54239	-0.523321	1.02677	0.094453	0.310731	1.02478	-0.765556	0.0429812	0.363328	-1.36672	0.5825	0.290616	1	0.53668	-1.34806	0.0476754	0.786038	-1.32171	NA	NA	NA	NA	NA	NA	NA	NA	NA	NA	NA	NA
ZNF3	-0.469483	0.00217455	0.0751531	-2.66263	-0.104481	0.589002	0.779918	-0.229883	-0.365002	0.132398	0.363444	-0.878119	-0.718889	0.0428103	0.363328	-1.36845	-0.045	0.929942	1	-0.031544	-0.673889	0.278637	0.820807	-0.554961	NA	NA	NA	NA	NA	NA	NA	NA	NA	NA	NA	NA
LARP4B	-0.300753	0.0154384	0.19655	-1.8114	-0.00412589	0.979857	0.990583	-0.00883716	-0.296627	0.148426	0.386911	-0.82849	-0.741667	0.0429948	0.363328	-1.36658	0.28875	0.585784	1	0.232262	-1.03042	0.113205	0.795673	-0.946136	-0.678401	0.00712184	0.227515	-2.14741	0.285672	0.418722	0.999991	0.378074	-0.964073	0.0294398	0.696741	-1.53106
EPS8	0.510249	0.0694346	0.381979	1.15842	-0.145551	0.703538	0.85115	-0.152712	0.6558	0.170418	0.416807	0.768484	0.511111	0.0427284	0.363328	1.36928	-0.2725	0.456121	1	-0.34092	0.783611	0.0816282	0.795673	1.08816	0.609286	0.00517303	0.227515	2.28625	-0.0860119	0.775627	0.999991	-0.110347	0.695298	0.0639128	0.746713	1.19441
TBC1D8B	0.0531061	0.799331	0.935359	0.0972731	0.493634	0.105272	0.310086	0.977685	-0.440528	0.2311	0.485106	-0.6362	0.767778	0.0431565	0.363328	1.36495	-0.0075	0.989069	1	-0.00477351	0.775278	0.244753	0.809272	0.611273	NA	NA	NA	NA	NA	NA	NA	NA	NA	NA	NA	NA
RYBP	-0.0125428	0.930892	0.979339	-0.0311007	0.287062	0.170061	0.401291	0.769396	-0.299605	0.239477	0.494096	-0.620737	-0.687778	0.0430905	0.363328	-1.36562	-0.0575	0.906637	1	-0.0425664	-0.630278	0.28989	0.820859	-0.537767	-0.650556	0.0274459	0.30866	-1.56152	-0.565625	0.186777	0.999991	-0.728677	-0.0849306	0.866703	0.972078	-0.0621296
MAOA	1.6563	0.000526265	0.0430321	3.2788	0.810508	0.172401	0.404338	0.763461	0.84579	0.242144	0.497215	0.615927	1.18556	0.0429285	0.363328	1.36725	-0.68	0.423514	1	-0.373132	1.86556	0.0746052	0.795673	1.12723	NA	NA	NA	NA	NA	NA	NA	NA	NA	NA	NA	NA
TTC4	-0.0292437	0.858771	0.957203	-0.0661225	0.272608	0.248243	0.490752	0.605123	-0.301852	0.295153	0.550218	-0.529954	-0.647778	0.0428863	0.363328	-1.36768	0.1	0.828424	1	0.0817472	-0.747778	0.184701	0.799468	-0.733531	NA	NA	NA	NA	NA	NA	NA	NA	NA	NA	NA	NA
DDI2	-0.234867	0.603958	0.857713	-0.218993	0.533177	0.407398	0.639805	0.389981	-0.768044	0.331344	0.582453	-0.479721	-0.566667	0.0429597	0.363328	-1.36694	0.375	0.356873	1	0.447486	-0.941667	0.0606214	0.795673	-1.21737	-0.686111	0.0113382	0.256711	-1.94546	0.86875	0.0296147	0.999991	1.52849	-1.55486	0.00206404	0.538418	-2.68528
ARPC4	0.046508	0.77237	0.927365	0.112175	0.131076	0.565437	0.764638	0.247616	-0.0845679	0.761388	0.883539	-0.118394	0.56	0.042875	0.363328	1.3678	-0.45	0.26472	1	-0.577214	1.01	0.0427901	0.763452	1.36866	NA	NA	NA	NA	NA	NA	NA	NA	NA	NA	NA	NA
TXNIP	0.605861	0.0764989	0.396079	1.11634	0.465857	0.322733	0.564853	0.491156	0.140004	0.806185	0.905441	0.0935655	0.621111	0.0428835	0.363328	1.36771	-0.185	0.676246	1	-0.169895	0.806111	0.137598	0.795673	0.861388	NA	NA	NA	NA	NA	NA	NA	NA	NA	NA	NA	NA
FIS1	0.0428284	0.786292	0.931545	0.104416	0.0384417	0.863303	0.93652	0.0638367	0.00438676	0.987196	0.994191	0.00559642	-0.733333	0.0431766	0.363328	-1.36475	0.585	0.268958	1	0.570316	-1.31833	0.0437215	0.765366	-1.3593	NA	NA	NA	NA	NA	NA	NA	NA	NA	NA	NA	NA
ZNF276	-0.129156	0.542496	0.82893	-0.265604	-0.710685	0.0251847	0.16614	-1.59886	0.581529	0.122362	0.350724	0.912354	-0.646667	0.0433291	0.364138	-1.36322	-0.4275	0.358143	1	-0.445944	-0.219167	0.693158	0.928566	-0.159168	-0.556852	0.0533221	0.375931	-1.27309	-0.0841667	0.839732	0.999991	-0.0758593	-0.472685	0.348757	0.809575	-0.457477
PTPN9	-0.120034	0.336771	0.707566	-0.472665	-0.00819366	0.962608	0.981889	-0.0165507	-0.11184	0.602506	0.788312	-0.220039	0.71	0.043359	0.364138	1.36292	0.04	0.937089	1	0.0282193	0.67	0.276735	0.819451	0.557935	NA	NA	NA	NA	NA	NA	NA	NA	NA	NA	NA	NA
FKBP11	0.424838	0.107489	0.453804	0.968635	-0.523957	0.157395	0.383987	-0.803009	0.948795	0.0417538	0.214788	1.3793	0.634444	0.0434549	0.364581	1.36196	-0.5425	0.237401	1	-0.624518	1.17694	0.0381358	0.763287	1.41867	NA	NA	NA	NA	NA	NA	NA	NA	NA	NA	NA	NA
AHCTF1	-0.320971	0.124665	0.480178	-0.904255	0.791462	0.0109601	0.121124	1.96018	-1.11243	0.00427056	0.0850314	-2.36952	0.648889	0.0436917	0.364653	1.3596	0.8275	0.0831362	1	1.08021	-0.178611	0.74895	0.94062	-0.125547	0.753697	0.0552324	0.378726	1.25781	0.835006	0.149992	0.999991	0.823933	-0.0813095	0.905185	0.977973	-0.0432625
ITIH4	-0.00511485	0.985428	0.995762	-0.00637528	-1.15228	0.00769729	0.110085	-2.11366	1.14716	0.0260299	0.173509	1.58453	-1.155	0.043719	0.364653	-1.35933	-0.81625	0.327439	1	-0.484869	-0.33875	0.733181	0.935738	-0.134789	NA	NA	NA	NA	NA	NA	NA	NA	NA	NA	NA	NA
ROCK2	-0.030584	0.890453	0.967642	-0.0503888	0.616348	0.0600468	0.237769	1.22151	-0.646932	0.103284	0.323323	-0.985965	0.56	0.0436244	0.364653	1.36027	-0.3025	0.452342	1	-0.344533	0.8625	0.0816448	0.795673	1.08807	NA	NA	NA	NA	NA	NA	NA	NA	NA	NA	NA	NA
CACNA2D1	0.519301	0.062645	0.366005	1.20311	0.0130537	0.972464	0.987077	0.0121264	0.506248	0.281118	0.53737	0.551111	0.677778	0.0437049	0.364653	1.35947	-0.6	0.222361	1	-0.652941	1.27778	0.0355534	0.763287	1.44912	NA	NA	NA	NA	NA	NA	NA	NA	NA	NA	NA	NA
EDC3	-0.190727	0.161296	0.533421	-0.792378	-0.158357	0.403677	0.637391	-0.393966	-0.0323697	0.888254	0.948047	-0.051463	-0.461111	0.0437222	0.364653	-1.3593	0.25	0.45092	1	0.3459	-0.711111	0.0814174	0.795673	-1.08928	-0.928889	0.0016268	0.145393	-2.78867	0.265	0.507927	0.999991	0.294199	-1.19389	0.0185643	0.696741	-1.73132
CALHM5	NA	NA	NA	NA	NA	NA	NA	NA	NA	NA	NA	NA	0.86	0.0435343	0.364653	1.36117	-0.41	0.506344	1	-0.295554	1.27	0.0941017	0.795673	1.0264	NA	NA	NA	NA	NA	NA	NA	NA	NA	NA	NA	NA
PYCR2	-0.203539	0.22803	0.60952	-0.642009	-0.122915	0.601573	0.788627	-0.220711	-0.0806237	0.779254	0.891862	-0.108321	-0.735556	0.0438396	0.364913	-1.35813	0.0425	0.935642	1	0.0288905	-0.778056	0.225191	0.807937	-0.647449	-0.172222	0.575442	0.807304	-0.239999	0.85	0.07362	0.999991	1.133	-1.02222	0.0734484	0.746713	-1.13402
JPT2	NA	NA	NA	NA	NA	NA	NA	NA	NA	NA	NA	NA	-0.807778	0.0438207	0.364913	-1.35832	0.4425	0.446386	1	0.35029	-1.25028	0.0804934	0.795673	-1.09424	0.0383333	0.923493	0.969137	0.0345663	1.49875	0.0181259	0.999991	1.7417	-1.46042	0.0509647	0.738584	-1.29273
EIF2D	0.0417744	0.676531	0.891444	0.169712	0.322017	0.0312954	0.178777	1.50452	-0.280243	0.11606	0.34246	-0.935316	-0.503333	0.0441031	0.365301	-1.35553	0.2	0.580388	1	0.236281	-0.703333	0.113226	0.795673	-0.946053	NA	NA	NA	NA	NA	NA	NA	NA	NA	NA	NA	NA
RBMXL1	0.0369721	0.837985	0.949518	0.0767638	0.357778	0.171156	0.402778	0.766608	-0.320806	0.311407	0.565368	-0.506671	-0.603333	0.0440728	0.365301	-1.35583	-0.0375	0.930863	1	-0.0311143	-0.565833	0.281363	0.820859	-0.550733	-0.376481	0.187547	0.525189	-0.726889	-0.630625	0.142794	0.999991	-0.84529	0.254144	0.616357	0.905323	0.210168
RGS22	0.396564	0.308916	0.686321	0.51016	-0.185507	0.733615	0.868386	-0.134532	0.582071	0.3869	0.62982	0.412401	0.806667	0.0441054	0.365301	1.35551	0.1775	0.758964	1	0.119779	0.629167	0.368761	0.837005	0.433255	NA	NA	NA	NA	NA	NA	NA	NA	NA	NA	NA	NA
PIK3CA	0.0409834	0.838854	0.9499	0.0763134	0.298478	0.300971	0.543824	0.521475	-0.257494	0.463388	0.693872	-0.334056	0.697778	0.0441803	0.365301	1.35477	0.0525	0.916406	1	0.0379121	0.645278	0.288243	0.820859	0.540242	NA	NA	NA	NA	NA	NA	NA	NA	NA	NA	NA	NA
UPF3A	-0.0687472	0.53147	0.822985	-0.274521	0.0124461	0.935856	0.970767	0.028791	-0.0811933	0.668823	0.829269	-0.174689	-0.756667	0.0441886	0.365301	-1.35469	0.51	0.351061	1	0.454617	-1.26667	0.0603634	0.795673	-1.21923	NA	NA	NA	NA	NA	NA	NA	NA	NA	NA	NA	NA
SHB	-0.239419	0.177503	0.554139	-0.750795	-0.28882	0.247274	0.489429	-0.606821	0.0494015	0.869604	0.938497	0.0606783	-0.616667	0.0441065	0.365301	-1.3555	-0.12	0.786099	1	-0.104523	-0.496667	0.353632	0.835513	-0.451448	-0.446204	0.103004	0.429066	-0.987146	0.449167	0.26691	0.999991	0.573635	-0.89537	0.0712637	0.746713	-1.14713
SOX4	0.133969	0.523412	0.819029	0.281157	0.103547	0.726386	0.864297	0.138833	0.030422	0.933008	0.968406	0.0301148	-0.804444	0.0439381	0.365301	-1.35716	-0.05	0.930838	1	-0.0311261	-0.754444	0.281149	0.820859	-0.551064	-0.573519	0.104586	0.43012	-0.980528	0.00333333	0.994846	0.999991	0.00224396	-0.576852	0.356471	0.813047	-0.447975
PUM3	-0.118799	0.549302	0.832278	-0.260189	0.720143	0.0163217	0.140649	1.78723	-0.838942	0.0215421	0.160093	-1.66671	1.16111	0.0442473	0.365429	1.35411	-0.4725	0.57151	1	-0.242976	1.63361	0.111096	0.795673	0.954303	NA	NA	NA	NA	NA	NA	NA	NA	NA	NA	NA	NA
HSPA14	-0.193368	0.290185	0.669947	-0.537324	0.732357	0.0084012	0.112837	2.07566	-0.925725	0.00679081	0.102427	-2.16808	-0.703333	0.0443676	0.365708	-1.35293	0.5275	0.300909	1	0.521565	-1.23083	0.0504816	0.791532	-1.29687	NA	NA	NA	NA	NA	NA	NA	NA	NA	NA	NA	NA
PI15	0.886524	0.0769751	0.396944	1.11365	0.775224	0.263182	0.5071	0.579744	0.1113	0.894087	0.950488	0.04862	0.887778	0.0443508	0.365708	1.3531	-0.22	0.730067	1	-0.136637	1.10778	0.155755	0.795673	0.807558	NA	NA	NA	NA	NA	NA	NA	NA	NA	NA	NA	NA
SIPA1L1	0.145354	0.433211	0.771259	0.363301	-0.376584	0.157972	0.384722	-0.80142	0.521938	0.112386	0.337593	0.949286	0.475556	0.044419	0.365776	1.35243	-0.08	0.814811	1	-0.0889433	0.555556	0.183057	0.797945	0.737414	0.366675	0.116503	0.443197	0.933663	-0.0805	0.813889	0.999991	-0.0894347	0.447175	0.281915	0.791157	0.549882
BCL9	-0.370718	0.0200645	0.220426	-1.69757	-0.125334	0.554228	0.757143	-0.256311	-0.245383	0.347529	0.596373	-0.459009	-0.611111	0.0444842	0.365956	-1.35179	0.175	0.6904	1	0.160899	-0.786111	0.144094	0.795673	-0.841355	-0.620839	0.00642678	0.227515	-2.19201	0.0492727	0.876331	0.999991	0.0573316	-0.670112	0.0872867	0.746713	-1.05905
RPL7L1	-0.220542	0.0764871	0.396079	-1.11641	0.617961	0.00134188	0.0712719	2.87229	-0.838503	0.000516986	0.042664	-3.28652	1.25889	0.0446735	0.366494	1.34995	0.2225	0.805811	1	0.0937667	1.03639	0.344565	0.835513	0.462729	NA	NA	NA	NA	NA	NA	NA	NA	NA	NA	NA	NA
CNNM2	0.324349	0.0963718	0.432087	1.01605	-0.795484	0.00650344	0.104081	-2.18686	1.11983	0.00227071	0.0707486	2.64384	-1.16444	0.0446158	0.366494	-1.35051	0.78	0.355021	1	0.449746	-1.94444	0.061489	0.795673	-1.2112	NA	NA	NA	NA	NA	NA	NA	NA	NA	NA	NA	NA
ABRACL	-0.267019	0.213842	0.59625	-0.669907	0.756768	0.0178351	0.145402	1.74872	-1.02379	0.00981664	0.118343	-2.00804	-1.3	0.0446956	0.366494	-1.34973	1.8575	0.0550086	1	1.25957	-3.1575	0.00856934	0.598563	-2.06705	NA	NA	NA	NA	NA	NA	NA	NA	NA	NA	NA	NA
CUEDC1	-0.398595	0.128349	0.485294	-0.891606	-0.331809	0.36211	0.600553	-0.441159	-0.0667864	0.879787	0.943136	-0.0556223	-0.875556	0.0447229	0.366494	-1.34947	0.3725	0.555204	1	0.255547	-1.24806	0.107497	0.795673	-0.968603	NA	NA	NA	NA	NA	NA	NA	NA	NA	NA	NA	NA
UBA7	0.223463	0.446435	0.778921	0.350241	-1.47603	0.00157036	0.073439	-2.804	1.69949	0.00262622	0.0731387	2.58067	0.491111	0.0448575	0.367241	1.34816	-0.415	0.246202	1	-0.608709	0.906111	0.0404152	0.763287	1.39346	NA	NA	NA	NA	NA	NA	NA	NA	NA	NA	NA	NA
TAF7	-0.0635491	0.530628	0.822808	-0.275209	0.490847	0.00219816	0.0788013	2.65794	-0.554396	0.00415403	0.0850314	-2.38153	-0.607778	0.0450512	0.367344	-1.34629	0.185	0.672999	1	0.171985	-0.792778	0.139891	0.795673	-0.854211	-0.238611	0.302034	0.622303	-0.519944	0.28875	0.403307	0.999991	0.394364	-0.527361	0.20816	0.765595	-0.681604
ACTR2	-0.102463	0.609774	0.860982	-0.214831	0.890403	0.00442841	0.0925719	2.35375	-0.992866	0.0085322	0.112958	-2.06894	0.483333	0.0459344	0.367344	1.33786	-0.4225	0.233157	1	-0.632351	0.905833	0.0385436	0.763287	1.41405	0.355556	0.185522	0.524808	0.731604	-0.245	0.537431	0.999991	-0.269677	0.600556	0.213848	0.765595	0.669895
VAC14	0.232148	0.215857	0.598382	0.665833	-0.582683	0.0341547	0.185164	-1.46655	0.814831	0.0171762	0.146851	1.76507	0.844444	0.0455348	0.367344	1.34166	0.08	0.895573	1	0.0478989	0.764444	0.301547	0.82168	0.520644	NA	NA	NA	NA	NA	NA	NA	NA	NA	NA	NA	NA
SLCO2A1	0.451701	0.19918	0.57834	0.700753	-1.03925	0.0426987	0.203735	-1.36958	1.49095	0.0195641	0.15435	1.70854	1.05889	0.0460477	0.367344	1.33679	1.185	0.130259	1	0.885193	-0.126111	0.891076	0.973327	-0.050085	NA	NA	NA	NA	NA	NA	NA	NA	NA	NA	NA	NA
MYH11	1.58105	0.0169437	0.205285	1.77099	-1.05901	0.23309	0.473659	-0.632476	2.64006	0.0207556	0.157852	1.68286	1.44222	0.0454508	0.367344	1.34246	-0.5225	0.61635	1	-0.210173	1.96472	0.124524	0.795673	0.904747	1.96352	0.0234048	0.297468	1.6307	-1.2025	0.333729	0.999991	-0.476606	3.16602	0.0406023	0.696741	1.39145
ADH5	0.222633	0.0619162	0.364606	1.2082	0.606035	0.0010463	0.0704429	2.98034	-0.383402	0.0633052	0.25809	-1.19856	0.566667	0.0449652	0.367344	1.34712	0.1275	0.754749	1	0.122197	0.439167	0.373817	0.837005	0.427341	NA	NA	NA	NA	NA	NA	NA	NA	NA	NA	NA	NA
RPTOR	-0.0226806	0.904149	0.971674	-0.0437599	-0.651983	0.0217202	0.157945	-1.66314	0.629302	0.0642132	0.25889	1.19238	0.564444	0.0452315	0.367344	1.34456	0.115	0.7776	1	0.109244	0.449444	0.361803	0.836466	0.441528	0.388056	0.321543	0.642288	0.49276	0.0525	0.92805	0.999991	0.0324288	0.335556	0.63184	0.910429	0.199393
ORC4	-0.138893	0.400816	0.749158	-0.397055	0.35944	0.131447	0.347484	0.881248	-0.498333	0.0900604	0.304276	-1.04547	0.757778	0.0460622	0.367344	1.33665	0.1	0.855326	1	0.0678684	0.657778	0.322717	0.833201	0.491178	NA	NA	NA	NA	NA	NA	NA	NA	NA	NA	NA	NA
ANKFY1	0.00671691	0.968705	0.989671	0.0138085	-0.466755	0.0644202	0.245073	-1.19098	0.473472	0.12094	0.348699	0.917428	0.916667	0.0453175	0.367344	1.34373	-0.7425	0.266814	1	-0.573791	1.65917	0.0445233	0.770304	1.35141	NA	NA	NA	NA	NA	NA	NA	NA	NA	NA	NA	NA
MCM3AP	0.0371329	0.815703	0.940232	0.088468	-0.380466	0.101882	0.304807	-0.991903	0.417599	0.14022	0.375483	0.853191	0.662222	0.0460198	0.367344	1.33706	0.2375	0.620893	1	0.206983	0.424722	0.463036	0.861761	0.334385	NA	NA	NA	NA	NA	NA	NA	NA	NA	NA	NA	NA
HTATSF1	-0.144705	0.237975	0.619671	-0.623468	0.158808	0.356636	0.595559	0.447775	-0.303513	0.156102	0.397679	-0.806593	-0.674444	0.0457599	0.367344	-1.33952	0.125	0.797723	1	0.0981476	-0.799444	0.17976	0.796385	-0.745307	-0.421721	0.0956257	0.426926	-1.01943	0.180268	0.626044	0.999991	0.203395	-0.601988	0.182515	0.764944	-0.738701
ROCK1	0.0160445	0.936211	0.980561	0.0286263	0.506548	0.084799	0.278803	1.07161	-0.490503	0.167425	0.412484	-0.776179	0.616667	0.045421	0.367344	1.34274	-0.305	0.494797	1	-0.305573	0.921667	0.093339	0.795673	1.02994	0.990556	0.00711702	0.227515	2.1477	-0.065	0.899006	0.999991	-0.0462372	1.05556	0.0955037	0.746713	1.01998
CPNE2	0.345408	0.0565816	0.349958	1.24733	-0.0429429	0.860984	0.935245	-0.0650049	0.388351	0.204561	0.455645	0.689178	0.483333	0.0450488	0.367344	1.34632	0.155	0.65669	1	0.18264	0.328333	0.435178	0.854058	0.361333	NA	NA	NA	NA	NA	NA	NA	NA	NA	NA	NA	NA
GPRC5C	-0.544173	0.137995	0.497733	-0.860135	-1.28635	0.0175053	0.144016	-1.75683	0.742181	0.23818	0.492603	0.623094	-1.06444	0.0450782	0.367344	-1.34603	1.0175	0.191543	1	0.717734	-2.08194	0.0307502	0.757338	-1.51215	NA	NA	NA	NA	NA	NA	NA	NA	NA	NA	NA	NA
BCL3	0.0132077	0.964869	0.989523	0.0155315	-0.607035	0.162115	0.3911	-0.790177	0.620242	0.240205	0.495141	0.619417	-0.678889	0.0457956	0.367344	-1.33918	-0.1725	0.72542	1	-0.13941	-0.506389	0.393696	0.841404	-0.404839	-0.699	0.037672	0.343212	-1.42398	-0.172417	0.721204	0.999991	-0.141942	-0.526583	0.367835	0.820116	-0.434348
CARS	-0.345002	0.0243013	0.240473	-1.61437	-0.0574705	0.777923	0.892338	-0.109063	-0.287532	0.256209	0.512011	-0.591406	-0.401667	0.0456281	0.367344	-1.34077	-0.06125	0.832847	1	-0.0794345	-0.340417	0.333174	0.835409	-0.477329	0.0701852	0.730227	0.889594	0.136542	0.271667	0.376761	0.999991	0.423934	-0.201481	0.583632	0.900848	-0.233861
NDUFC1	0.0420967	0.819772	0.941968	0.0863071	0.363118	0.173892	0.406305	0.75972	-0.321021	0.321238	0.573954	-0.493173	0.658889	0.0457874	0.367344	1.33925	-0.495	0.303489	1	-0.517857	1.15389	0.0518683	0.791532	1.2851	NA	NA	NA	NA	NA	NA	NA	NA	NA	NA	NA	NA
NOP56	-0.302717	0.140008	0.501263	-0.853846	0.0199446	0.943728	0.973588	0.025153	-0.322662	0.356055	0.603216	-0.448483	1.09889	0.0459425	0.367344	1.33779	0.115	0.884954	1	0.0530795	0.983889	0.307729	0.82817	0.511832	0.768852	0.0409053	0.349751	1.38822	-0.00841667	0.987572	0.999991	-0.00543102	0.777269	0.238002	0.765595	0.62342
GUCY1B3	0.365486	0.090284	0.421437	1.04439	0.0444249	0.880207	0.943802	0.055415	0.321061	0.378174	0.622372	0.422308	0.628889	0.045566	0.367344	1.34136	-1.21	0.0121645	1	-1.91491	1.83889	0.00212655	0.598563	2.67232	NA	NA	NA	NA	NA	NA	NA	NA	NA	NA	NA	NA
CASC3	0.0970924	0.691424	0.897807	0.160256	-0.134766	0.696833	0.847926	-0.156871	0.231858	0.584845	0.777432	0.232959	-0.694444	0.0453972	0.367344	-1.34297	0.5275	0.297231	1	0.526905	-1.22194	0.0504172	0.791532	-1.29742	-0.287908	0.264981	0.596056	-0.576785	0.227387	0.553693	0.999991	0.256731	-0.515295	0.268354	0.786865	-0.571292
IPO8	0.229509	0.118291	0.469824	0.927048	0.130793	0.518878	0.729141	0.284935	0.098716	0.690069	0.842194	0.161107	0.625556	0.0452045	0.367344	1.34482	0.32	0.479902	1	0.318848	0.305556	0.573942	0.891062	0.241132	NA	NA	NA	NA	NA	NA	NA	NA	NA	NA	NA	NA
TPRG1L	0.0215615	0.873184	0.962865	0.0588941	-0.0548177	0.774304	0.890561	-0.111089	0.0763792	0.744328	0.874833	0.128236	0.602222	0.0460863	0.367344	1.33643	-0.1175	0.787657	1	-0.103663	0.719722	0.176994	0.795673	0.752042	NA	NA	NA	NA	NA	NA	NA	NA	NA	NA	NA	NA
SNX7	0.290813	0.156657	0.526425	0.805051	0.360122	0.212371	0.449898	0.672906	-0.0693089	0.841803	0.923678	-0.0747894	0.613333	0.0459982	0.367344	1.33726	-0.4225	0.345039	1	-0.462131	1.03583	0.0604256	0.795673	1.21878	NA	NA	NA	NA	NA	NA	NA	NA	NA	NA	NA	NA
DCAF7	-0.297074	0.21143	0.593144	-0.674833	-0.234407	0.480031	0.701132	-0.318731	-0.062667	0.876785	0.941956	-0.057107	-0.777778	0.0458937	0.367344	-1.33825	0.36	0.523635	1	0.280971	-1.13778	0.100895	0.795673	-0.996129	NA	NA	NA	NA	NA	NA	NA	NA	NA	NA	NA	NA
RPL23	0.415673	0.303091	0.68002	0.518427	0.515314	0.365261	0.603916	0.437397	-0.099641	0.885247	0.94625	-0.0529357	-0.677778	0.0455322	0.367344	-1.34168	-0.135	0.782696	1	-0.106407	-0.542778	0.359695	0.83564	-0.444065	NA	NA	NA	NA	NA	NA	NA	NA	NA	NA	NA	NA
FGG	NA	NA	NA	NA	NA	NA	NA	NA	NA	NA	NA	NA	-1.03222	0.0455359	0.367344	-1.34165	-1.8175	0.0205587	1	-1.68701	0.785278	0.383869	0.840138	0.415817	NA	NA	NA	NA	NA	NA	NA	NA	NA	NA	NA	NA
KNG1	NA	NA	NA	NA	NA	NA	NA	NA	NA	NA	NA	NA	-1.45944	0.0456982	0.367344	-1.3401	-0.6175	0.559278	1	-0.252373	-0.841944	0.508085	0.872816	-0.294064	-1.03094	0.0786803	0.404025	-1.10413	-0.843625	0.326834	0.999991	-0.485673	-0.187319	0.854902	0.969898	-0.0680839
OLFM4	NA	NA	NA	NA	NA	NA	NA	NA	NA	NA	NA	NA	1.44444	0.0451846	0.367344	1.34501	0.91	0.385267	1	0.414239	0.534444	0.669666	0.922074	0.174142	NA	NA	NA	NA	NA	NA	NA	NA	NA	NA	NA	NA
ARHGEF10	0.0723006	0.717319	0.908067	0.144288	-0.030673	0.91339	0.961008	-0.0393437	0.102974	0.765813	0.885343	0.115877	0.757778	0.0461582	0.36757	1.33575	-0.02	0.970925	1	-0.0128142	0.777778	0.24432	0.809272	0.612041	0.493333	0.191085	0.527917	0.718774	0.47375	0.397817	0.999991	0.400317	0.0195833	0.976631	0.995892	0.0102695
ZNF24	-0.269748	0.154018	0.523429	-0.812429	0.431811	0.108937	0.315172	0.962826	-0.701559	0.0374507	0.204478	-1.42654	-0.69	0.0463048	0.36802	-1.33437	0.43	0.393076	1	0.405523	-1.12	0.0708488	0.795673	-1.14967	NA	NA	NA	NA	NA	NA	NA	NA	NA	NA	NA	NA
CCDC120	-0.31716	0.0875346	0.416807	-1.05782	-0.80882	0.00397344	0.0899385	-2.40083	0.491659	0.123688	0.352019	0.907673	-0.632222	0.046334	0.36802	-1.3341	-0.17	0.710903	1	-0.14819	-0.462222	0.40426	0.843113	-0.39334	-0.577365	0.00901019	0.245783	-2.04527	0.075	0.808418	0.999991	0.0923642	-0.652365	0.0882345	0.746713	-1.05436
SH2D4A	-0.188543	0.456451	0.784724	-0.340605	0.111585	0.754001	0.879266	0.122628	-0.300128	0.493269	0.714936	-0.306916	-0.915556	0.0463538	0.36802	-1.33391	0.3325	0.61708	1	0.209659	-1.24806	0.125914	0.795673	-0.899927	NA	NA	NA	NA	NA	NA	NA	NA	NA	NA	NA	NA
ARHGAP18	0.415642	0.0824865	0.407519	1.08362	0.519854	0.121756	0.33411	0.914509	-0.104211	0.79445	0.899006	-0.0999335	0.663333	0.0463887	0.36802	1.33359	0.0775	0.871957	1	0.059505	0.585833	0.315277	0.833201	0.501308	NA	NA	NA	NA	NA	NA	NA	NA	NA	NA	NA	NA
TDRKH	-0.477662	0.0213046	0.226884	-1.67153	0.353074	0.207724	0.445274	0.682514	-0.830735	0.0208387	0.158075	-1.68113	-0.608889	0.0466531	0.369189	-1.33112	0.055	0.900952	1	0.0452984	-0.663889	0.217914	0.805672	-0.661714	NA	NA	NA	NA	NA	NA	NA	NA	NA	NA	NA	NA
NDUFAF1	0.0983359	0.525681	0.82005	0.279278	-0.0625451	0.774483	0.890705	-0.110988	0.160881	0.548677	0.754287	0.260683	-0.611111	0.0467106	0.369189	-1.33058	-0.0075	0.98651	1	-0.00589838	-0.603611	0.263265	0.81272	-0.579607	NA	NA	NA	NA	NA	NA	NA	NA	NA	NA	NA	NA
EWSR1	-0.198896	0.193359	0.573478	-0.713636	-0.249546	0.246515	0.488221	-0.608157	0.0506504	0.845316	0.92474	0.0729808	-0.743333	0.0466094	0.369189	-1.33153	0.075	0.889414	1	0.0508959	-0.818333	0.213518	0.805672	-0.670566	NA	NA	NA	NA	NA	NA	NA	NA	NA	NA	NA	NA
HIST2H3D	NA	NA	NA	NA	NA	NA	NA	NA	NA	NA	NA	NA	0.762222	0.0466846	0.369189	1.33083	0.0575	0.917225	1	0.0375241	0.704722	0.294257	0.82168	0.531273	NA	NA	NA	NA	NA	NA	NA	NA	NA	NA	NA	NA
RASAL2	0.223827	0.395704	0.746014	0.402629	0.110305	0.765529	0.885579	0.116039	0.113522	0.802058	0.903427	0.095794	0.412222	0.0468827	0.370203	1.32899	-0.5225	0.0897284	1	-1.04707	0.934722	0.014284	0.653103	1.84515	0.396497	0.161388	0.500844	0.79213	0.128056	0.758599	0.999991	0.119988	0.268441	0.592654	0.901524	0.227199
EFS	-0.0507407	0.79645	0.934173	-0.0988415	-0.719552	0.015934	0.139517	-1.79767	0.668811	0.0598771	0.251299	1.22274	-0.78	0.0470996	0.370534	-1.32698	0.13	0.81883	1	0.0868061	-0.91	0.189236	0.801695	-0.722995	-0.791111	0.00151639	0.145393	-2.81919	0.1225	0.716604	0.999991	0.144721	-0.913611	0.0314429	0.696741	-1.50248
PLEKHA6	-0.54611	0.00695646	0.135539	-2.15761	-0.364097	0.173441	0.405905	-0.760847	-0.182013	0.571385	0.76942	-0.243071	-0.768889	0.0470999	0.370534	-1.32698	0.455	0.418733	1	0.378063	-1.22389	0.0772125	0.795673	-1.11231	-0.243314	0.372929	0.678191	-0.428374	0.559601	0.176447	0.999991	0.753385	-0.802915	0.10925	0.754421	-0.96158
ISCA2	0.149307	0.358275	0.722072	0.445783	0.00514268	0.981967	0.991504	0.00790296	0.144164	0.606066	0.790421	0.21748	-0.587778	0.0470147	0.370534	-1.32777	-0.2125	0.619783	1	-0.20776	-0.375278	0.46717	0.863954	-0.330525	NA	NA	NA	NA	NA	NA	NA	NA	NA	NA	NA	NA
RPSA	0.181539	0.343203	0.712696	0.464448	0.271691	0.316443	0.55905	0.499705	-0.0901514	0.783726	0.893851	-0.105836	-0.493333	0.0470541	0.370534	-1.3274	-0.15	0.676415	1	-0.169787	-0.343333	0.428686	0.852631	-0.367861	NA	NA	NA	NA	NA	NA	NA	NA	NA	NA	NA	NA
NOP53	0.453811	0.0103059	0.164202	1.98691	-0.164303	0.479004	0.700567	-0.319661	0.618114	0.037933	0.205668	1.42098	-0.638889	0.0474965	0.370626	-1.32334	-0.1675	0.719325	1	-0.143075	-0.471389	0.402654	0.843092	-0.395068	NA	NA	NA	NA	NA	NA	NA	NA	NA	NA	NA	NA
CXXC5	-0.00226226	0.9929	0.997213	-0.0030946	-0.795641	0.0359593	0.189133	-1.44419	0.793379	0.082382	0.292314	1.08417	-0.853333	0.047431	0.370626	-1.32394	-0.4375	0.483588	1	-0.315525	-0.415833	0.5789	0.892537	-0.237396	NA	NA	NA	NA	NA	NA	NA	NA	NA	NA	NA	NA
GLYATL2	-1.17196	0.0440927	0.312847	-1.35563	0.414564	0.597954	0.786637	0.223332	-1.58653	0.109031	0.332648	-0.962451	-1.85222	0.0474985	0.370626	-1.32332	1.0525	0.438127	1	0.3584	-2.90472	0.0819901	0.795673	-1.08624	NA	NA	NA	NA	NA	NA	NA	NA	NA	NA	NA	NA
SLU7	0.087072	0.434453	0.77179	0.362057	0.387302	0.020418	0.153746	1.68999	-0.30023	0.127519	0.356883	-0.894426	-0.51	0.0472485	0.370626	-1.32561	-0.0025	0.994627	1	-0.00233971	-0.5075	0.261099	0.81272	-0.583195	-0.497222	0.0873637	0.41494	-1.05867	-0.0633333	0.881134	0.999991	-0.054958	-0.433889	0.397337	0.835873	-0.400841
CAMKK1	0.0928868	0.614657	0.862369	0.211367	-0.360188	0.175655	0.40851	-0.75534	0.453075	0.16475	0.409046	0.783176	0.485556	0.0474375	0.370626	1.32388	0.6675	0.0676646	1	1.16964	-0.181944	0.669281	0.9219	-0.174391	0.619259	0.00808306	0.238493	2.09242	0.298333	0.364515	0.999991	0.438285	0.320926	0.416239	0.848273	0.380657
KDM4B	-0.296225	0.213245	0.595375	-0.671121	-0.825512	0.0194292	0.151243	-1.71154	0.529288	0.199657	0.449373	0.699715	-0.438889	0.0475499	0.370626	-1.32285	-0.25	0.437258	1	-0.359262	-0.188889	0.624097	0.908782	-0.204748	NA	NA	NA	NA	NA	NA	NA	NA	NA	NA	NA	NA
CLMP	0.821533	0.0178465	0.211007	1.74845	0.220512	0.630981	0.805769	0.199984	0.601021	0.290254	0.546068	0.537222	0.611111	0.0475004	0.370626	1.3233	-0.6975	0.125669	1	-0.900771	1.30861	0.0203122	0.711572	1.69224	NA	NA	NA	NA	NA	NA	NA	NA	NA	NA	NA	NA
PHF14	-0.192299	0.154546	0.52361	-0.810943	0.0481808	0.796193	0.902091	0.0989815	-0.24048	0.298449	0.553362	-0.525129	-0.688889	0.0475309	0.370626	-1.32302	0.11	0.826648	1	0.0826794	-0.798889	0.192709	0.801695	-0.715099	-0.292013	0.22256	0.558457	-0.652554	-0.0444071	0.900117	0.999991	-0.0457012	-0.247606	0.561627	0.892956	-0.250552
CRYBG1	NA	NA	NA	NA	NA	NA	NA	NA	NA	NA	NA	NA	-0.698889	0.0471575	0.370626	-1.32645	0.4375	0.392812	1	0.405815	-1.13639	0.0714866	0.795673	-1.14578	-0.862003	0.0178448	0.290178	-1.74849	0.333246	0.519495	0.999991	0.284418	-1.19525	0.062457	0.746713	-1.20442
PABPC1L2B	NA	NA	NA	NA	NA	NA	NA	NA	NA	NA	NA	NA	-0.518889	0.0472985	0.370626	-1.32515	-0.04	0.915688	1	-0.0382526	-0.478889	0.29658	0.82168	-0.527859	NA	NA	NA	NA	NA	NA	NA	NA	NA	NA	NA	NA
DDX60L	0.076304	0.734797	0.914071	0.133833	-0.441881	0.174345	0.407005	-0.758592	0.518185	0.192585	0.440604	0.715377	0.694444	0.0476132	0.370778	1.32227	-0.44	0.388204	1	-0.41094	1.13444	0.070835	0.795673	1.14975	NA	NA	NA	NA	NA	NA	NA	NA	NA	NA	NA	NA
PNO1	-0.196812	0.348129	0.71556	-0.45826	0.893353	0.00563357	0.0993441	2.24922	-1.09017	0.00578051	0.0954485	-2.23803	0.515556	0.0476833	0.370982	1.32163	-0.3025	0.42405	1	-0.372583	0.818056	0.0789123	0.795673	1.10286	NA	NA	NA	NA	NA	NA	NA	NA	NA	NA	NA	NA
GSE1	-0.441733	0.0131387	0.183101	-1.88145	-0.555445	0.025291	0.166429	-1.59703	0.113712	0.691536	0.84327	0.160185	-0.604444	0.0477623	0.371255	-1.32092	0.2875	0.516258	1	0.287134	-0.891944	0.101074	0.795673	-0.995361	-0.689788	0.0138941	0.274277	-1.85717	-0.0628571	0.873685	0.999991	-0.058645	-0.626931	0.194497	0.765595	-0.711086
AUTS2	-0.388275	0.0247986	0.24289	-1.60557	-0.244052	0.295055	0.53754	-0.530097	-0.144224	0.6098	0.792765	-0.214813	-0.467778	0.047888	0.37189	-1.31977	0.2825	0.411247	1	0.385897	-0.750278	0.0761789	0.795673	-1.11817	-0.627333	0.00873824	0.245477	-2.05858	0.105	0.753731	0.999991	0.122784	-0.732333	0.0774673	0.746713	-1.11088
DNAJA2	-0.167824	0.164395	0.537616	-0.784111	0.353669	0.0435701	0.205607	1.36081	-0.521494	0.0172261	0.147123	-1.76381	-0.648889	0.047939	0.371945	-1.31931	0.375	0.431453	1	0.365067	-1.02389	0.0808381	0.795673	-1.09238	NA	NA	NA	NA	NA	NA	NA	NA	NA	NA	NA	NA
ERCC3	-0.0791993	0.539448	0.82658	-0.26805	-0.222602	0.228638	0.468541	-0.640851	0.143403	0.521374	0.735213	0.282851	0.737778	0.0480408	0.372393	1.31839	-0.165	0.759721	1	-0.119346	0.902778	0.171082	0.795673	0.766797	NA	NA	NA	NA	NA	NA	NA	NA	NA	NA	NA	NA
ADGRA2	0.765518	0.00474431	0.110704	2.32383	-1.2131	0.00194323	0.0780715	-2.71148	1.97862	0.000117219	0.0279335	3.931	0.831111	0.0482974	0.37334	1.31608	-0.6425	0.295713	1	-0.52913	1.47361	0.0518425	0.791532	1.28531	0.451333	0.0592718	0.385118	1.22715	-0.04625	0.893732	0.999991	-0.0487928	0.497583	0.238272	0.765595	0.622927
NSL1	-0.00461184	0.968858	0.989714	-0.0137399	0.412087	0.0208567	0.155369	1.68075	-0.416699	0.0517825	0.234498	-1.28582	-0.557778	0.0482756	0.37334	-1.31627	0.04	0.921925	1	0.0353046	-0.597778	0.229301	0.809272	-0.639595	NA	NA	NA	NA	NA	NA	NA	NA	NA	NA	NA	NA
SMN1	-0.197055	0.424522	0.764701	-0.3721	0.643124	0.0740119	0.260973	1.1307	-0.840179	0.0579341	0.247283	-1.23707	-0.788889	0.0482278	0.37334	-1.3167	0.1325	0.818422	1	0.0870228	-0.921389	0.191095	0.801695	-0.71875	NA	NA	NA	NA	NA	NA	NA	NA	NA	NA	NA	NA
MKLN1	-0.178037	0.390654	0.742572	-0.408208	0.222056	0.448116	0.675085	0.34861	-0.400093	0.268207	0.524581	-0.571529	-0.498889	0.0483396	0.37334	-1.3157	-0.015	0.96723	1	-0.0144702	-0.483889	0.275569	0.818002	-0.55977	NA	NA	NA	NA	NA	NA	NA	NA	NA	NA	NA	NA
IRF7	-0.20612	0.342981	0.712592	-0.46473	-1.5441	4.19905e-05	0.0439025	-4.37685	1.33798	0.00152893	0.0599364	2.81561	-0.501111	0.0486367	0.374004	-1.31304	-1.29	0.00146533	1	-2.83406	0.788889	0.082482	0.795673	1.08364	NA	NA	NA	NA	NA	NA	NA	NA	NA	NA	NA	NA
PLAUR	0.837166	0.00162629	0.0659675	2.7888	-0.561507	0.101501	0.304207	-0.993528	1.39867	0.00220203	0.0703778	2.65718	0.736111	0.0485723	0.374004	1.31361	0.1125	0.834783	1	0.0784266	0.623611	0.340072	0.835513	0.46843	NA	NA	NA	NA	NA	NA	NA	NA	NA	NA	NA	NA
RPAP3	-0.0570287	0.720025	0.908628	-0.142652	0.708556	0.00434874	0.0919716	2.36164	-0.765585	0.0102953	0.120471	-1.98736	-0.501111	0.0488427	0.374004	-1.3112	0.055	0.881097	1	0.0549762	-0.556111	0.214843	0.805672	-0.667878	0.2	0.544851	0.792257	0.263722	0.58	0.246451	0.999991	0.60827	-0.38	0.523548	0.875396	-0.281044
ELOC	-0.0267507	0.903721	0.971405	-0.0439656	0.881643	0.00946729	0.116428	2.02377	-0.908393	0.0256482	0.171974	-1.59094	-0.467778	0.0487073	0.374004	-1.31241	0.4325	0.213972	1	0.669643	-0.900278	0.0362486	0.763287	-1.44071	NA	NA	NA	NA	NA	NA	NA	NA	NA	NA	NA	NA
ZMIZ1	-0.26239	0.204018	0.583271	-0.690331	-0.833487	0.007696	0.110085	-2.11374	0.571097	0.114314	0.339888	0.941901	-0.448889	0.0488504	0.374004	-1.31113	0.07	0.831743	1	0.0800107	-0.518889	0.196924	0.801695	-0.705702	NA	NA	NA	NA	NA	NA	NA	NA	NA	NA	NA	NA
FOXP4	-0.5252	0.0266857	0.250465	-1.57372	-0.796657	0.0183865	0.147407	-1.7355	0.271457	0.485044	0.709531	0.314219	-0.533889	0.0488261	0.374004	-1.31135	0.05	0.898426	1	0.0465175	-0.583889	0.221346	0.805672	-0.654928	-0.377778	0.0866269	0.413544	-1.06235	-0.16875	0.600101	0.999991	-0.221775	-0.209028	0.589039	0.901524	-0.229856
HNRNPA0	0.15045	0.310407	0.688309	0.508069	-0.0251551	0.903373	0.956462	-0.0441327	0.175605	0.49135	0.713964	0.308609	-0.628889	0.0488353	0.374004	-1.31127	0.0575	0.900796	1	0.0453733	-0.686389	0.222193	0.805672	-0.653269	0.307778	0.28515	0.615336	0.544926	-0.16875	0.693123	0.999991	-0.159189	0.476528	0.357206	0.813797	0.447081
ZNF346	-0.0441484	0.761772	0.922762	-0.118175	0.105478	0.609274	0.793609	0.215188	-0.149627	0.554278	0.757908	-0.256272	-0.664444	0.0485743	0.374004	-1.31359	0.25	0.608368	1	0.215834	-0.914444	0.126355	0.795673	-0.898406	NA	NA	NA	NA	NA	NA	NA	NA	NA	NA	NA	NA
ZRSR2	-0.292819	0.0887196	0.418074	-1.05198	-0.134667	0.567922	0.766107	-0.245711	-0.158153	0.583822	0.776937	-0.23372	-0.58	0.0486047	0.374004	-1.31332	0.39	0.362486	1	0.440709	-0.97	0.0659802	0.795673	-1.18059	-0.647778	0.0185639	0.290178	-1.73133	0.085	0.827467	0.999991	0.0822492	-0.732778	0.126681	0.756304	-0.897287
GATAD2B	-0.292447	0.0904585	0.42165	-1.04355	-0.365923	0.131363	0.34742	-0.881526	0.073476	0.799439	0.901834	0.0972149	-0.668889	0.0488677	0.374004	-1.31098	-0.0225	0.963422	1	-0.0161835	-0.646389	0.278386	0.820807	-0.555353	-0.203214	0.288882	0.617508	-0.53928	-0.0859375	0.762542	0.999991	-0.117736	-0.117277	0.731608	0.937559	-0.135721
CCL21	-0.543231	0.323175	0.696314	-0.490563	-2.71224	0.00178186	0.0750217	-2.74913	2.16901	0.0296463	0.184129	1.52803	-1.26667	0.0490068	0.374179	-1.30974	-4.15	0.00011847	0.925363	-3.92639	2.88333	0.0148611	0.653103	1.82795	NA	NA	NA	NA	NA	NA	NA	NA	NA	NA	NA	NA
SREK1	-0.116422	0.503698	0.809472	-0.29783	0.317933	0.203006	0.43995	0.692491	-0.434356	0.157497	0.399774	-0.802729	-0.491111	0.048983	0.374179	-1.30995	-0.075	0.835273	1	-0.0781716	-0.416111	0.341049	0.835513	-0.467183	NA	NA	NA	NA	NA	NA	NA	NA	NA	NA	NA	NA
POLR2I	0.190393	0.368682	0.728399	0.433348	0.159139	0.592882	0.782673	0.227032	0.0312541	0.931447	0.96771	0.0308419	-0.63	0.0490233	0.374179	-1.3096	0.0525	0.909649	1	0.0411262	-0.6825	0.226038	0.80908	-0.645819	NA	NA	NA	NA	NA	NA	NA	NA	NA	NA	NA	NA
RIPOR1	0.0776375	0.680828	0.893505	0.166963	-0.843817	0.00420902	0.0907716	-2.37582	0.921455	0.0093528	0.117247	2.02906	0.538889	0.0490708	0.374204	1.30918	-0.395	0.322649	1	-0.491269	0.933889	0.0578438	0.795673	1.23774	0.179444	0.531332	0.78288	0.274634	0.0516667	0.903994	0.999991	0.0438344	0.127778	0.80407	0.95247	0.094706
NAA50	-0.0508433	0.767943	0.925092	-0.114671	0.657212	0.0124159	0.125075	1.90602	-0.708055	0.0254697	0.171509	-1.59398	-0.554444	0.0492871	0.375147	-1.30727	0.325	0.427976	1	0.368581	-0.879444	0.0811976	0.795673	-1.09046	NA	NA	NA	NA	NA	NA	NA	NA	NA	NA	NA	NA
SLC4A1AP	-0.0327098	0.78769	0.931922	-0.103645	0.370718	0.0401695	0.198684	1.3961	-0.403428	0.0655018	0.261479	-1.18375	-0.61	0.0493959	0.375147	-1.30631	0.19	0.67239	1	0.172379	-0.8	0.145911	0.795673	-0.835913	-0.292537	0.246243	0.582058	-0.608636	0.322875	0.390635	0.999991	0.408229	-0.615412	0.178101	0.764944	-0.749332
IRF8	0.196417	0.496826	0.806277	0.303796	-0.647282	0.121947	0.334363	-0.913828	0.843699	0.100996	0.319957	0.995697	-0.617778	0.0493532	0.375147	-1.30668	-1.095	0.0219547	1	-1.65847	0.477222	0.385397	0.840353	0.414092	NA	NA	NA	NA	NA	NA	NA	NA	NA	NA	NA	NA
IBA57	0.0282233	0.905053	0.971746	0.0433258	0.490027	0.153022	0.37885	0.815247	-0.461804	0.266831	0.523603	-0.573763	-0.596667	0.0494163	0.375147	-1.30613	0.0425	0.922867	1	0.0348609	-0.639167	0.231965	0.809272	-0.634578	NA	NA	NA	NA	NA	NA	NA	NA	NA	NA	NA	NA
BRMS1	-0.0144794	0.944515	0.982995	-0.0247909	0.0541035	0.854155	0.931169	0.0684631	-0.068583	0.849114	0.926971	-0.0710341	-0.766667	0.0492821	0.375147	-1.30731	-0.5675	0.318452	1	-0.496956	-0.199167	0.768855	0.94412	-0.114156	-0.479444	0.114293	0.441689	-0.941982	-0.58	0.198899	0.999991	-0.701367	0.100556	0.850563	0.969528	0.0702937
SLPI	0.236774	0.559873	0.836663	0.25191	0.499954	0.386378	0.621727	0.412987	-0.26318	0.707622	0.85262	-0.150199	-1.76	0.0494641	0.375173	-1.30571	-0.5475	0.67288	1	-0.172062	-1.2125	0.438438	0.854226	-0.358091	NA	NA	NA	NA	NA	NA	NA	NA	NA	NA	NA	NA
NOC3L	-0.160493	0.227732	0.609425	-0.642576	0.59732	0.00362701	0.0887554	2.44045	-0.757813	0.00275397	0.0739231	-2.56004	0.948889	0.0496553	0.375667	1.30403	0.185	0.791285	1	0.101667	0.763889	0.366659	0.836799	0.435738	NA	NA	NA	NA	NA	NA	NA	NA	NA	NA	NA	NA
RBM27	-0.0758196	0.616756	0.863047	-0.209886	0.588709	0.010932	0.121124	1.9613	-0.664529	0.0177478	0.148788	-1.75086	-0.583333	0.0497513	0.375667	-1.3032	0.26	0.546485	1	0.262422	-0.843333	0.111004	0.795673	-0.954661	-0.455556	0.0631508	0.393761	-1.19962	0.21	0.555602	0.999991	0.255237	-0.665556	0.127656	0.756304	-0.893958
TBCE	-0.315208	0.0799299	0.403251	-1.09729	0.340638	0.174384	0.407005	0.758492	-0.655846	0.0382712	0.20668	-1.41713	-0.582222	0.0496359	0.375667	-1.3042	0.49	0.258848	1	0.586956	-1.07222	0.0452481	0.773057	-1.3444	NA	NA	NA	NA	NA	NA	NA	NA	NA	NA	NA	NA
AZI2	0.0403451	0.796338	0.934108	0.0989027	0.395857	0.0839461	0.277562	1.076	-0.355512	0.197743	0.447404	-0.7039	0.437778	0.0496879	0.375667	1.30375	-0.08	0.804167	1	-0.0946536	0.517778	0.188754	0.801695	0.724103	NA	NA	NA	NA	NA	NA	NA	NA	NA	NA	NA	NA
TRIP6	-0.229412	0.189387	0.569728	-0.722651	-0.0487288	0.840572	0.92513	-0.0754249	-0.180683	0.544098	0.751977	-0.264323	-0.745556	0.0497175	0.375667	-1.30349	0.37	0.502226	1	0.299101	-1.11556	0.0995718	0.795673	-1.00186	NA	NA	NA	NA	NA	NA	NA	NA	NA	NA	NA	NA
COA6	-0.129716	0.466539	0.790191	-0.331112	0.847155	0.00251889	0.0813197	2.59879	-0.976872	0.00403018	0.0850314	-2.39468	-0.778889	0.0499669	0.376622	-1.30132	0.2475	0.667038	1	0.17585	-1.02639	0.145102	0.795673	-0.838325	NA	NA	NA	NA	NA	NA	NA	NA	NA	NA	NA	NA
FAM98C	0.0752271	0.7433	0.916344	0.128836	-0.300616	0.359028	0.597783	-0.444872	0.375843	0.349313	0.597853	0.456785	-0.53	0.0499259	0.376622	-1.30167	-0.1275	0.744466	1	-0.128155	-0.4025	0.394702	0.841404	-0.403731	NA	NA	NA	NA	NA	NA	NA	NA	NA	NA	NA	NA
CORO2A	-0.799212	0.00113554	0.0565886	-2.9448	0.470154	0.132655	0.349535	0.877275	-1.26937	0.0023848	0.0716294	-2.62255	-0.816667	0.0502294	0.376921	-1.29904	0.8175	0.182512	1	0.73871	-1.63417	0.0310819	0.757338	-1.50749	NA	NA	NA	NA	NA	NA	NA	NA	NA	NA	NA	NA
DENR	-0.081457	0.573066	0.842665	-0.241795	0.58007	0.00884855	0.114165	2.05313	-0.661527	0.013814	0.135243	-1.85968	-0.745556	0.0501801	0.376921	-1.29947	0.18	0.743825	1	0.128529	-0.925556	0.169321	0.795673	-0.77129	-1.05778	0.0129756	0.269243	-1.88687	0.77	0.206175	0.999991	0.685764	-1.82778	0.0167326	0.696741	-1.77644
PLXDC2	0.760767	0.0032158	0.0919033	2.49271	-0.149581	0.648987	0.818027	-0.187764	0.910348	0.0320739	0.189831	1.49385	0.674444	0.0500643	0.376921	1.30047	-0.1975	0.691815	1	-0.16001	0.871944	0.15274	0.795673	0.816047	0.963333	0.0144476	0.274805	1.84021	-0.445	0.425916	0.999991	-0.370676	1.40833	0.043054	0.696741	1.36599
ARF1	-0.358707	0.0604165	0.360448	-1.21884	0.259364	0.322003	0.564238	0.492141	-0.618071	0.061656	0.254904	-1.21002	-0.577778	0.0501976	0.376921	-1.29932	0.23	0.590688	1	0.228642	-0.807778	0.123451	0.795673	-0.908506	NA	NA	NA	NA	NA	NA	NA	NA	NA	NA	NA	NA
MKL2	0.0897828	0.577862	0.844669	0.238176	0.0539178	0.812626	0.909489	0.0901091	0.035865	0.897515	0.952088	0.0469583	-0.632222	0.0501203	0.376921	-1.29999	0.2975	0.525227	1	0.279653	-0.929722	0.105857	0.795673	-0.975282	-0.683857	0.0211451	0.295869	-1.67479	-0.0793214	0.85072	0.999991	-0.0702133	-0.604536	0.239111	0.765595	-0.621401
WDFY3	0.0745393	0.710564	0.905677	0.148397	-0.229671	0.421628	0.65349	-0.37507	0.30421	0.385418	0.62866	0.414068	0.661111	0.050294	0.377071	1.29848	0.105	0.829777	1	0.0810388	0.556111	0.347301	0.835513	0.459294	1.09278	0.0301503	0.317317	1.52071	0.2345	0.745019	0.999991	0.127833	0.858278	0.326213	0.799658	0.486499
TADA1	-0.100072	0.466152	0.790191	-0.331473	0.367381	0.0675358	0.251091	1.17047	-0.467454	0.0582885	0.247942	-1.23442	-0.481111	0.0505085	0.378009	-1.29664	0.4525	0.210151	1	0.677468	-0.933611	0.0362899	0.763287	-1.44021	NA	NA	NA	NA	NA	NA	NA	NA	NA	NA	NA	NA
TRPS1	-0.420247	0.0318608	0.270918	-1.49674	0.0926662	0.723738	0.863132	0.140419	-0.512913	0.120248	0.347656	-0.919924	-0.992222	0.0504726	0.378009	-1.29694	-0.16	0.827356	1	-0.0823074	-0.832222	0.349068	0.835513	-0.457089	-0.682213	0.0349939	0.335213	-1.45601	-0.15965	0.730899	0.999991	-0.136143	-0.522563	0.352581	0.813047	-0.452741
KRI1	0.0595965	0.713787	0.907086	0.146432	-0.458864	0.0557538	0.231026	-1.25373	0.51846	0.0757634	0.281478	1.12054	-0.608889	0.0506069	0.37833	-1.29579	0.115	0.798539	1	0.097704	-0.723889	0.188313	0.801695	-0.725121	-0.187817	0.424199	0.717137	-0.372431	0.324762	0.357931	0.999991	0.4462	-0.512579	0.230129	0.765595	-0.638028
VPS36	-0.0015562	0.991921	0.997175	-0.00352304	0.254105	0.249883	0.492565	0.602263	-0.255661	0.342074	0.592613	-0.46588	0.475556	0.0506408	0.37833	1.2955	-0.2675	0.449545	1	-0.347227	0.743056	0.0874826	0.795673	1.05808	NA	NA	NA	NA	NA	NA	NA	NA	NA	NA	NA	NA
DPYSL2	0.651206	0.00228952	0.0772705	2.64026	-0.678767	0.0184075	0.147503	-1.73501	1.32997	0.000519894	0.042664	3.28409	0.545556	0.0519137	0.378605	1.28472	-0.3825	0.350029	1	-0.455896	0.928056	0.0655903	0.795673	1.18316	0.823479	4.26654e-05	0.0222591	4.36992	0.721562	0.00791123	0.861	2.10176	0.101916	0.737438	0.938371	0.132274
FZD2	0.980408	0.00137278	0.0603108	2.8624	-0.940347	0.020858	0.155369	-1.68073	1.92075	0.000432055	0.042664	3.36446	0.811111	0.0521538	0.378605	1.28271	-0.8175	0.183387	1	-0.736631	1.62861	0.0319344	0.757338	1.49574	NA	NA	NA	NA	NA	NA	NA	NA	NA	NA	NA	NA
ZFYVE26	0.303456	0.168726	0.544016	0.772818	-0.677649	0.0351833	0.187709	-1.45366	0.981104	0.0145807	0.138375	1.83622	0.597778	0.0512663	0.378605	1.29017	0.07	0.874623	1	0.0581791	0.527778	0.326555	0.833201	0.486044	1.15389	0.0297099	0.314494	1.5271	-0.545	0.474634	0.999991	-0.323641	1.69889	0.0713989	0.746713	1.14631
VPS11	0.179604	0.175174	0.551654	0.75653	-0.394002	0.0410009	0.200611	-1.38721	0.573606	0.0171295	0.146801	1.76626	0.698889	0.0514453	0.378605	1.28865	-0.2225	0.668588	1	-0.174841	0.921389	0.147591	0.795673	0.83094	NA	NA	NA	NA	NA	NA	NA	NA	NA	NA	NA	NA
MYEF2	-0.484484	0.0296484	0.263265	-1.528	0.328729	0.275769	0.52	0.559454	-0.813213	0.0344856	0.196972	-1.46236	-0.888889	0.0511602	0.378605	-1.29107	1.16	0.0870513	1	1.06022	-2.04889	0.0146451	0.653103	-1.83431	-0.936481	0.00462684	0.221969	-2.33472	0.400833	0.383664	0.999991	0.416049	-1.33731	0.0210194	0.696741	-1.67738
KIN	-0.147899	0.295046	0.673808	-0.53011	0.376934	0.0664454	0.249105	1.17753	-0.524833	0.039039	0.208513	-1.4085	-0.733333	0.0522883	0.378605	-1.2816	0.015	0.978104	1	0.00961497	-0.748333	0.260363	0.81272	-0.584421	NA	NA	NA	NA	NA	NA	NA	NA	NA	NA	NA	NA
LAMC1	0.330482	0.0665162	0.374945	1.17707	-0.310668	0.212385	0.449898	-0.672876	0.64115	0.0417859	0.214788	1.37897	0.631111	0.0522538	0.378605	1.28188	-0.955	0.0503539	1	-1.29797	1.58611	0.00867707	0.598563	2.06163	NA	NA	NA	NA	NA	NA	NA	NA	NA	NA	NA	NA
CYBRD1	0.62468	0.0311494	0.268848	1.50655	-0.177622	0.647303	0.816597	-0.188892	0.802302	0.101553	0.320852	0.993307	1.00778	0.0520218	0.378605	1.28381	-0.135	0.857223	1	-0.0669062	1.14278	0.211766	0.805672	0.674143	0.754389	0.097662	0.427652	1.01027	0.131	0.843734	0.999991	0.0737943	0.623389	0.437727	0.8509	0.358797
ATF2	-0.0341092	0.825514	0.943877	-0.0832757	0.391188	0.0844591	0.278189	1.07335	-0.425297	0.12287	0.351392	-0.910554	-0.62	0.0517659	0.378605	-1.28596	-0.28	0.544976	1	-0.263623	-0.34	0.540853	0.886894	-0.266921	-0.167148	0.508583	0.766655	-0.293638	-0.129625	0.731693	0.999991	-0.135671	-0.0375231	0.934109	0.984521	-0.0296026
JAK1	0.1208	0.278576	0.659726	0.555057	-0.173652	0.27095	0.515085	-0.567111	0.294452	0.132385	0.363444	0.878162	0.672222	0.0524238	0.378605	1.28047	-0.41	0.41637	1	-0.380521	1.08222	0.0810995	0.795673	1.09098	NA	NA	NA	NA	NA	NA	NA	NA	NA	NA	NA	NA
AASS	0.409635	0.19652	0.576296	0.706592	-0.417789	0.347046	0.587635	-0.459613	0.827425	0.134721	0.367113	0.870566	0.82	0.0523414	0.378605	1.28115	-0.255	0.677059	1	-0.169373	1.075	0.151396	0.795673	0.819886	NA	NA	NA	NA	NA	NA	NA	NA	NA	NA	NA	NA
SCD	-1.33417	2.89851e-05	0.0127803	-4.53782	-0.694177	0.0647172	0.24546	-1.18898	-0.639992	0.157127	0.399029	-0.80375	-1.52111	0.0521234	0.378605	-1.28297	0.5025	0.65793	1	0.18182	-2.02361	0.145287	0.795673	-0.837773	NA	NA	NA	NA	NA	NA	NA	NA	NA	NA	NA	NA
ACAP2	0.0745565	0.712052	0.906078	0.147488	0.562795	0.0588287	0.235403	1.23041	-0.488238	0.171754	0.418803	-0.765094	0.612222	0.0515135	0.378605	1.28808	-0.4175	0.362284	1	-0.440951	1.02972	0.0680206	0.795673	1.16736	0.562037	0.0566243	0.378726	1.247	-0.34625	0.419502	0.999991	-0.377266	0.908287	0.0852992	0.746713	1.06905
CHERP	-0.139511	0.364426	0.726753	-0.43839	-0.503367	0.0276386	0.171269	-1.55848	0.363856	0.177254	0.42474	0.751404	-0.577778	0.0518108	0.378605	-1.28558	0.2475	0.565812	1	0.247328	-0.825278	0.118493	0.795673	-0.926309	-0.107778	0.61653	0.830145	-0.210046	0.0570833	0.859343	0.999991	0.0658335	-0.164861	0.67069	0.921952	-0.173478
STX4	0.335018	0.0622625	0.365306	1.20577	-0.0709149	0.771192	0.888881	-0.112838	0.405933	0.18294	0.429588	0.737691	0.640556	0.0514673	0.378605	1.28847	0.04	0.932976	1	0.0301294	0.600556	0.29841	0.82168	0.525187	0.534074	0.174865	0.510435	0.757296	-0.3275	0.573201	0.999991	-0.241693	0.861574	0.223029	0.765595	0.651638
SPIN1	-0.0161197	0.92643	0.977807	-0.0331873	0.369832	0.144292	0.366572	0.840759	-0.385951	0.210355	0.461448	-0.677047	-0.668889	0.0523983	0.378605	-1.28068	-0.0725	0.884451	1	-0.0533264	-0.596389	0.324282	0.833201	-0.489077	0.450556	0.185093	0.524808	0.73261	0.49625	0.326609	0.999991	0.485972	-0.0456944	0.93951	0.986856	-0.0270986
SRRM1	0.0624726	0.671474	0.890351	0.172971	-0.245441	0.245345	0.486788	-0.610223	0.307914	0.234417	0.488527	0.630012	-0.577778	0.051182	0.378605	-1.29088	0.275	0.522564	1	0.281861	-0.852778	0.106281	0.795673	-0.973545	-0.423826	0.0371934	0.343212	-1.42953	0.106066	0.716681	0.999991	0.144674	-0.529892	0.139553	0.756304	-0.855261
RBMX	-0.123705	0.25768	0.638574	-0.58892	0.101242	0.508138	0.721036	0.294019	-0.224946	0.235422	0.489802	-0.628153	-0.563333	0.0510273	0.378605	-1.2922	-0.005	0.990443	1	-0.00417072	-0.558333	0.271274	0.816092	-0.566593	-0.640419	0.0184427	0.290178	-1.73418	-0.228972	0.55337	0.999991	-0.256984	-0.411447	0.377587	0.825645	-0.422983
RAVER1	-0.133652	0.567115	0.840188	-0.246329	-0.586632	0.0853919	0.279733	-1.06858	0.45298	0.267967	0.524418	0.571918	-0.434444	0.0511501	0.378605	-1.29115	0.1425	0.658867	1	0.181202	-0.576944	0.144293	0.795673	-0.840754	-0.316	0.123076	0.455857	-0.909825	0.202	0.502774	0.999991	0.298627	-0.518	0.159194	0.763719	-0.798072
MRPL43	0.0410771	0.780328	0.929603	0.107723	-0.237671	0.260673	0.504705	-0.583904	0.278748	0.280829	0.53724	0.551558	-0.504444	0.0511827	0.378605	-1.29088	-0.03	0.936093	1	-0.0286811	-0.474444	0.29637	0.82168	-0.528166	NA	NA	NA	NA	NA	NA	NA	NA	NA	NA	NA	NA
CCDC146	-0.259608	0.284884	0.666237	-0.545332	-0.692377	0.0509472	0.222326	-1.29288	0.432769	0.302878	0.556434	0.518732	0.773333	0.0521291	0.378605	1.28292	0.8475	0.149191	1	0.826258	-0.0741667	0.914681	0.978739	-0.0387303	NA	NA	NA	NA	NA	NA	NA	NA	NA	NA	NA	NA
HSPA8	-0.205847	0.202863	0.58151	-0.692798	0.07811	0.727889	0.865019	0.137935	-0.283957	0.307092	0.560898	-0.512731	-0.411111	0.0525132	0.378605	-1.27973	-0.105	0.732445	1	-0.135225	-0.306111	0.409449	0.846507	-0.3878	-0.755556	0.0610159	0.390329	-1.21456	-0.701667	0.235904	0.999991	-0.627265	-0.0538889	0.938758	0.986856	-0.0274462
DMXL1	0.012358	0.95846	0.987983	0.018426	0.42798	0.210697	0.448363	0.676341	-0.415622	0.317642	0.571037	-0.498062	0.63	0.0520946	0.378605	1.28321	-0.1775	0.705542	1	-0.151477	0.8075	0.159929	0.795673	0.796072	0.776963	0.0787435	0.404025	1.10379	-0.126167	0.844324	0.999991	-0.0734907	0.90313	0.248404	0.777672	0.604841
RPS21	0.194208	0.351186	0.716754	0.454462	0.549883	0.0699296	0.255675	1.15534	-0.355675	0.32483	0.576548	-0.488343	-0.668889	0.0512484	0.378605	-1.29032	0.0375	0.939752	1	0.0269869	-0.706389	0.242303	0.809272	-0.615641	NA	NA	NA	NA	NA	NA	NA	NA	NA	NA	NA	NA
PHLDB2	0.242279	0.309034	0.686321	0.509993	-0.107388	0.747126	0.875378	-0.126606	0.349667	0.394865	0.636826	0.403551	0.518889	0.0508779	0.378605	1.29347	-0.675	0.0876335	1	-1.05733	1.19389	0.014673	0.653103	1.83348	0.245898	0.244835	0.580653	0.611126	0.0519659	0.868111	0.999991	0.0614248	0.193933	0.606968	0.90502	0.216834
SAMD12	-0.0360807	0.845282	0.952831	-0.0729983	0.206232	0.433472	0.663045	0.363039	-0.242312	0.452137	0.684455	-0.34473	-0.728889	0.0512935	0.378605	-1.28994	0.47	0.388135	1	0.411018	-1.19889	0.0736663	0.795673	-1.13273	NA	NA	NA	NA	NA	NA	NA	NA	NA	NA	NA	NA
RPUSD2	-0.0809842	0.587928	0.849459	-0.230676	0.106263	0.614978	0.796533	0.21114	-0.187247	0.470699	0.699353	-0.327256	-0.578889	0.0524755	0.378605	-1.28004	0.255	0.556122	1	0.25483	-0.833889	0.116593	0.795673	-0.933327	-0.33	0.373415	0.678463	-0.427809	0.085	0.877575	0.999991	0.0567158	-0.415	0.532977	0.881137	-0.273291
ELOB	0.0129336	0.955419	0.986882	0.0198061	0.275089	0.404407	0.637852	0.393181	-0.262155	0.515112	0.730569	-0.288098	-0.582222	0.0511504	0.378605	-1.29115	-0.295	0.496244	1	-0.304304	-0.287222	0.580917	0.893239	-0.235886	NA	NA	NA	NA	NA	NA	NA	NA	NA	NA	NA	NA
YTHDF2	-0.0995068	0.454614	0.78367	-0.342357	0.0413906	0.82487	0.915794	0.0836144	-0.140897	0.540115	0.749259	-0.267514	-0.56	0.051108	0.378605	-1.29151	-0.04	0.923241	1	-0.034685	-0.52	0.302198	0.822292	-0.519709	-0.28	0.17013	0.505411	-0.769218	0.495417	0.108143	0.999991	0.966001	-0.775417	0.0396803	0.696741	-1.40143
ZFC3H1	-0.184148	0.506432	0.810836	-0.295479	0.0993415	0.799036	0.903543	0.0974334	-0.283489	0.554397	0.758007	-0.256179	0.555556	0.0514462	0.378605	1.28865	0.665	0.115409	1	0.93776	-0.109444	0.825334	0.958048	-0.0833703	0.453704	0.148126	0.483427	0.829369	-0.305	0.509764	0.999991	-0.292631	0.758704	0.17851	0.764944	0.748338
GAR1	0.0404689	0.800302	0.935737	0.0967459	0.188826	0.407467	0.639852	0.389908	-0.148357	0.593361	0.78354	-0.226681	-0.652222	0.052407	0.378605	-1.28061	-0.305	0.532103	1	-0.274004	-0.347222	0.553813	0.890917	-0.256637	NA	NA	NA	NA	NA	NA	NA	NA	NA	NA	NA	NA
ING1	-0.0142418	0.929432	0.978892	-0.0317823	0.134085	0.557077	0.759448	0.254085	-0.148327	0.595583	0.784543	-0.225058	-0.587778	0.0510079	0.378605	-1.29236	-0.25	0.567127	1	-0.24632	-0.337778	0.520332	0.876933	-0.283719	NA	NA	NA	NA	NA	NA	NA	NA	NA	NA	NA	NA
ASAP1	0.108201	0.580777	0.845874	0.235991	-0.0646354	0.815006	0.910774	-0.0888392	0.172836	0.610343	0.79306	0.214426	0.46	0.0518151	0.378605	1.28554	-0.5475	0.118022	1	-0.928038	1.0075	0.0200479	0.709395	1.69793	0.211667	0.413786	0.709598	0.383224	-0.179583	0.642387	0.999991	-0.192203	0.39125	0.402223	0.840342	0.395533
EZH2	-0.450368	0.0390027	0.297179	-1.40891	-0.303363	0.306474	0.548612	-0.513607	-0.147005	0.68259	0.838213	-0.16584	-0.772222	0.0515445	0.378605	-1.28782	0.1375	0.810637	1	0.0911735	-0.909722	0.194103	0.801695	-0.711968	-0.392037	0.2446	0.580653	-0.611543	0.373958	0.455706	0.999991	0.341315	-0.765995	0.208332	0.765595	-0.681243
ATP1B3	0.298594	0.0224871	0.232803	1.64807	0.347727	0.0554384	0.230585	1.25619	-0.0491335	0.817371	0.91112	-0.0875806	0.567778	0.0522996	0.378605	1.2815	0.09	0.831645	1	0.0800619	0.477778	0.351514	0.835513	0.454058	NA	NA	NA	NA	NA	NA	NA	NA	NA	NA	NA	NA
DOCK4	0.15982	0.525954	0.820099	0.279053	0.0915184	0.796535	0.902239	0.098795	0.0683021	0.875091	0.941177	0.0579466	0.658889	0.0519891	0.378605	1.28409	0.2225	0.650658	1	0.186647	0.436389	0.461355	0.861341	0.335965	0.863426	0.00566758	0.227515	2.2466	0.0275	0.949285	0.999991	0.0226036	0.835926	0.116698	0.756304	0.932937
NAXD	-0.234958	0.0598401	0.358344	-1.22301	-0.265177	0.127378	0.342343	-0.894907	0.0302186	0.884031	0.945763	0.0535325	-0.612222	0.0513103	0.378605	-1.2898	0.1075	0.813012	1	0.0899029	-0.719722	0.194542	0.801695	-0.710986	NA	NA	NA	NA	NA	NA	NA	NA	NA	NA	NA	NA
MED29	-0.11215	0.506585	0.810858	-0.295348	-0.0827672	0.727893	0.865019	-0.137933	-0.0293827	0.919562	0.961808	-0.0364189	-0.665556	0.05222	0.378605	-1.28216	0.195	0.694556	1	0.158293	-0.860556	0.15665	0.795673	-0.80507	NA	NA	NA	NA	NA	NA	NA	NA	NA	NA	NA	NA
NAB1	0.35669	0.113155	0.462247	0.946326	0.37839	0.228674	0.468556	0.640783	-0.0216993	0.954261	0.979229	-0.0203329	0.476667	0.0521058	0.378605	1.28311	-0.1375	0.698963	1	-0.155546	0.614167	0.1579	0.795673	0.801618	0.235704	0.27239	0.601086	0.564809	-0.673792	0.0423391	0.999991	-1.37326	0.909495	0.0239942	0.696741	1.61989
LSM2	0.213489	0.194749	0.574801	0.710526	0.228719	0.321852	0.564084	0.492344	-0.0152307	0.956535	0.980528	-0.0192992	-0.54	0.052168	0.378605	-1.2826	0.05	0.901084	1	0.0452347	-0.59	0.228725	0.809272	-0.640686	NA	NA	NA	NA	NA	NA	NA	NA	NA	NA	NA	NA
ZNF598	-0.180618	0.32815	0.700662	-0.483928	-0.196299	0.450259	0.676841	-0.346538	0.0156809	0.960457	0.982699	0.0175221	-0.517778	0.0507798	0.378605	-1.29431	0.3675	0.341813	1	0.466211	-0.885278	0.0630216	0.795673	-1.20051	-0.381111	0.170131	0.505411	-0.769217	-0.2425	0.554468	0.999991	-0.256124	-0.138611	0.778033	0.945572	-0.109002
SAR1B	-0.235413	0.0648197	0.370826	-1.18829	0.444402	0.0166389	0.141812	1.77888	-0.679815	0.00381857	0.0834962	-2.4181	-0.61	0.052627	0.37878	-1.27879	0.115	0.800715	1	0.0965221	-0.725	0.192422	0.801695	-0.715746	NA	NA	NA	NA	NA	NA	NA	NA	NA	NA	NA	NA
WDR7	0.102186	0.413701	0.758413	0.383314	0.0721729	0.6813	0.838731	0.166661	0.030013	0.888901	0.948366	0.0511467	0.615556	0.0526201	0.37878	1.27885	0.0575	0.900421	1	0.0455546	0.558056	0.316844	0.833201	0.499154	0.635556	0.00950636	0.247515	2.02199	-0.2	0.561222	0.999991	-0.250865	0.835556	0.0512208	0.739361	1.29055
KLRG2	-0.747995	0.0543597	0.343511	-1.26472	-0.00740759	0.988754	0.994412	-0.00491167	-0.740588	0.257263	0.51311	-0.589623	-1.25556	0.0528203	0.379189	-1.2772	1.045	0.270803	1	0.567347	-2.30056	0.0493118	0.791532	-1.30705	-1.2813	0.00842027	0.240253	-2.07467	0.985833	0.154824	0.999991	0.810163	-2.26713	0.00953965	0.696741	-2.02047
CLIC4	0.281887	0.158105	0.528213	0.801054	0.450965	0.112624	0.320953	0.94837	-0.169078	0.617627	0.797689	-0.209274	0.528889	0.0528262	0.379189	1.27715	0.0775	0.844566	1	0.0733664	0.451389	0.345972	0.835513	0.460959	NA	NA	NA	NA	NA	NA	NA	NA	NA	NA	NA	NA
PRPF3	-0.236449	0.140012	0.501263	-0.853836	-0.126273	0.568725	0.766695	-0.245098	-0.110176	0.684152	0.839042	-0.164847	-0.583333	0.0527525	0.379189	-1.27776	0.265	0.544416	1	0.264069	-0.848333	0.113727	0.795673	-0.944137	-0.598148	0.0766418	0.404025	-1.11553	0.2075	0.672972	0.999991	0.172003	-0.805648	0.179872	0.764944	-0.745036
HDHD3	-0.342088	0.115278	0.464403	-0.938254	-0.277983	0.355989	0.595058	-0.448563	-0.0641045	0.860668	0.934157	-0.0651644	-0.664444	0.0528632	0.379189	-1.27685	0.2075	0.676496	1	0.169735	-0.871944	0.151934	0.795673	-0.818346	NA	NA	NA	NA	NA	NA	NA	NA	NA	NA	NA	NA
C1R	1.01165	0.00102095	0.0549811	2.991	-1.06416	0.00996957	0.117942	-2.00132	2.07581	0.000189119	0.0318715	3.72326	-0.858889	0.0529681	0.379454	-1.27599	-0.6775	0.296391	1	-0.528134	-0.181389	0.81426	0.954801	-0.0892371	NA	NA	NA	NA	NA	NA	NA	NA	NA	NA	NA	NA
FKBP15	0.159556	0.301071	0.678263	0.521331	-0.203752	0.34928	0.588991	-0.456826	0.363307	0.177897	0.425276	0.749832	0.477778	0.0529899	0.379454	1.27581	-0.155	0.664995	1	-0.177181	0.632778	0.148603	0.795673	0.827971	0.46784	0.041734	0.349751	1.37951	-0.212222	0.522356	0.999991	-0.282033	0.680062	0.0958782	0.746713	1.01828
FGD5	0.622649	0.0122465	0.177635	1.91199	-0.916784	0.00950736	0.116428	-2.02194	1.53943	0.00079493	0.0489213	3.09967	0.587778	0.0531591	0.379648	1.27442	-0.305	0.48996	1	-0.30984	0.892778	0.0998453	0.795673	1.00067	0.667037	0.0347863	0.335213	1.45859	-0.102833	0.820417	0.999991	-0.0859652	0.76987	0.165352	0.763719	0.781591
DIS3	-0.0766777	0.629548	0.86908	-0.200971	0.734285	0.0032617	0.0859145	2.48656	-0.810962	0.00694298	0.102996	-2.15845	0.612222	0.0530932	0.379648	1.27496	0.03	0.947769	1	0.0232976	0.582222	0.295181	0.82168	0.529912	NA	NA	NA	NA	NA	NA	NA	NA	NA	NA	NA	NA
MMAB	-0.174087	0.339177	0.70971	-0.469573	0.13875	0.58734	0.778817	0.23111	-0.312837	0.321772	0.57407	-0.492452	-0.722222	0.0532302	0.379648	-1.27384	-0.0025	0.99631	1	-0.00160558	-0.719722	0.273436	0.816622	-0.563144	NA	NA	NA	NA	NA	NA	NA	NA	NA	NA	NA	NA
BUD13	-0.0346189	0.733005	0.914004	-0.134893	-0.091583	0.524827	0.734219	-0.279984	0.0569641	0.745846	0.875363	0.127351	-0.615556	0.0532414	0.379648	-1.27375	0.31	0.502989	1	0.298442	-0.925556	0.103281	0.795673	-0.98598	-0.543019	0.0108455	0.256011	-1.96475	-0.0210372	0.943928	0.999991	-0.0250611	-0.521982	0.154835	0.759003	-0.810131
HNRNPCL4	NA	NA	NA	NA	NA	NA	NA	NA	NA	NA	NA	NA	-0.54	0.0531233	0.379648	-1.27471	0.0875	0.828601	1	0.0816548	-0.6275	0.203199	0.803169	-0.692079	NA	NA	NA	NA	NA	NA	NA	NA	NA	NA	NA	NA
TOX2	-0.196953	0.516768	0.815443	-0.286705	-1.31535	0.00521218	0.095909	-2.28298	1.1184	0.0422221	0.216005	1.37446	-0.753333	0.0533722	0.37994	-1.27269	-0.2775	0.623622	1	-0.205079	-0.475833	0.48488	0.866539	-0.314366	NA	NA	NA	NA	NA	NA	NA	NA	NA	NA	NA	NA
SART1	0.172873	0.33204	0.704512	0.47881	-0.465525	0.0724511	0.258623	-1.13995	0.638399	0.0462737	0.222809	1.33467	-0.59	0.0533305	0.37994	-1.27302	0.17	0.700785	1	0.154415	-0.76	0.160174	0.795673	-0.795408	-0.411944	0.106761	0.43404	-0.971587	0.046875	0.900036	0.999991	0.0457403	-0.458819	0.311227	0.795966	-0.506923
PPP1R13B	-0.373787	0.0518323	0.336595	-1.2854	-0.938363	0.00144853	0.0712719	-2.83907	0.564576	0.0866294	0.299014	1.06233	-0.571111	0.0534597	0.380243	-1.27197	-0.205	0.632706	1	-0.198798	-0.366111	0.478738	0.866539	-0.319902	-0.378611	0.137723	0.475475	-0.860993	0.059375	0.873946	0.999991	0.0585152	-0.437986	0.334609	0.805	-0.475463
SNRPF	-0.0818319	0.688694	0.896487	-0.161974	0.758483	0.0145119	0.134181	1.83828	-0.840315	0.0252171	0.170685	-1.59831	-0.855556	0.053601	0.380289	-1.27083	0.3125	0.626889	1	0.20281	-1.16806	0.137944	0.795673	-0.860296	-0.281111	0.363697	0.671836	-0.43926	0.2825	0.540963	0.999991	0.266833	-0.563611	0.313342	0.795966	-0.503981
CDK6	0.0389869	0.846509	0.952831	0.0723685	0.246594	0.390616	0.62602	0.40825	-0.207608	0.553255	0.757269	-0.257074	0.588889	0.0535798	0.380289	1.271	-0.205	0.643148	1	-0.191689	0.793889	0.142768	0.795673	0.84537	NA	NA	NA	NA	NA	NA	NA	NA	NA	NA	NA	NA
CHMP1B	0.114544	0.41141	0.756503	0.385726	0.179971	0.362353	0.60081	0.440868	-0.065427	0.784968	0.894518	-0.105148	-0.537778	0.0535875	0.380289	-1.27094	0.08	0.842763	1	0.0742948	-0.617778	0.20917	0.805672	-0.679501	NA	NA	NA	NA	NA	NA	NA	NA	NA	NA	NA	NA
KDF1	-0.66147	0.000993211	0.0549811	-3.00296	0.047008	0.849783	0.929142	0.0706919	-0.708478	0.0279546	0.178296	-1.55355	-0.757778	0.0536516	0.380328	-1.27042	0.46	0.421092	1	0.375623	-1.21778	0.0832205	0.795673	-1.07977	0.179444	0.577108	0.807905	0.238743	0.6575	0.179746	0.999991	0.74534	-0.478056	0.411655	0.845673	-0.385467
CAPN5	0.692449	0.01291	0.181829	1.88907	-1.02003	0.0100211	0.117942	-1.99908	1.71248	0.000859713	0.0494374	3.06565	0.882222	0.0540839	0.380484	1.26693	-0.6225	0.351655	1	-0.453883	1.50472	0.0674211	0.795673	1.1712	NA	NA	NA	NA	NA	NA	NA	NA	NA	NA	NA	NA
SYNCRIP	-0.159001	0.330738	0.702791	-0.480516	0.611767	0.0130857	0.128429	1.8832	-0.770769	0.0109976	0.1238	-1.9587	-0.551667	0.0541386	0.380484	-1.26649	0.005	0.990377	1	0.00419928	-0.556667	0.269493	0.815451	-0.569452	-0.281667	0.240195	0.579005	-0.619436	-0.2175	0.541321	0.999991	-0.266545	-0.0641667	0.880395	0.972927	-0.0553223
LAMA2	1.22469	0.00302206	0.0887551	2.5197	-0.363696	0.489746	0.708664	-0.310029	1.58838	0.0203967	0.156543	1.69044	1.15333	0.0537345	0.380484	1.26975	0.185	0.830751	1	0.080529	0.968333	0.35565	0.835513	0.448978	NA	NA	NA	NA	NA	NA	NA	NA	NA	NA	NA	NA
PELP1	0.0678518	0.725971	0.910779	0.139081	-0.718042	0.014638	0.13462	-1.83452	0.785894	0.0270345	0.175901	1.56808	0.798889	0.0538415	0.380484	1.26888	0.065	0.913679	1	0.0392062	0.733889	0.313181	0.831839	0.504204	0.678426	0.118583	0.445082	0.925978	0.0189583	0.976219	0.999991	0.0104528	0.659468	0.391792	0.82988	0.406945
VPS18	0.025061	0.870394	0.961699	0.0602843	-0.567527	0.0150727	0.135979	-1.82181	0.592588	0.0348387	0.197989	1.45794	0.751111	0.0541286	0.380484	1.26657	0.035	0.950558	1	0.0220216	0.716111	0.296184	0.82168	0.528439	NA	NA	NA	NA	NA	NA	NA	NA	NA	NA	NA	NA
NEPRO	-0.00508337	0.963467	0.989396	-0.0161632	0.41042	0.0150219	0.135888	1.82327	-0.415503	0.0400498	0.211396	-1.3974	0.83	0.0539193	0.380484	1.26826	0.6	0.339829	1	0.46874	0.23	0.758969	0.942995	0.119776	NA	NA	NA	NA	NA	NA	NA	NA	NA	NA	NA	NA
GOLPH3	-0.174629	0.240037	0.621761	-0.619722	0.267722	0.204062	0.441037	0.690238	-0.442352	0.0914571	0.3063	-1.03878	-0.518889	0.0538564	0.380484	-1.26876	0.0825	0.832355	1	0.0796916	-0.601389	0.20586	0.805627	-0.686427	-0.680556	0.0701591	0.397859	-1.15392	-0.00125	0.99817	1	-0.000795376	-0.679306	0.304941	0.791518	-0.515783
BPHL	-0.0541663	0.75797	0.920905	-0.120348	0.392103	0.124859	0.338663	0.903581	-0.446269	0.152283	0.392008	-0.817349	-0.56	0.0543018	0.380484	-1.26519	0.105	0.803257	1	0.0951455	-0.665	0.196082	0.801695	-0.707562	NA	NA	NA	NA	NA	NA	NA	NA	NA	NA	NA	NA
BBX	0.00773514	0.968948	0.989714	0.0136997	0.316031	0.267806	0.512277	0.57218	-0.308296	0.374888	0.619112	-0.426098	-0.593333	0.054045	0.380484	-1.26724	-0.2875	0.520546	1	-0.283541	-0.305833	0.569241	0.891062	-0.244704	-0.416019	0.0694785	0.395843	-1.15815	-0.457292	0.176875	0.999991	-0.752334	0.0412731	0.917731	0.980123	0.0372847
VPS33A	0.156746	0.202082	0.581295	0.694473	-0.0302278	0.859245	0.933853	-0.0658831	0.186973	0.374808	0.619112	0.426191	0.662222	0.0538337	0.380484	1.26895	-0.115	0.817099	1	-0.0877253	0.777222	0.200234	0.803079	0.698462	NA	NA	NA	NA	NA	NA	NA	NA	NA	NA	NA	NA
LYZ	0.333398	0.480944	0.797648	0.317906	-0.196961	0.76733	0.886649	-0.115018	0.530359	0.517052	0.73186	0.286466	1.85111	0.0543034	0.380484	1.26517	1.335	0.341761	1	0.466277	0.516111	0.757938	0.942995	0.120366	NA	NA	NA	NA	NA	NA	NA	NA	NA	NA	NA	NA
BCL2L2-PABPN1	-0.107839	0.628506	0.86856	-0.20169	-0.314507	0.32273	0.564853	-0.491161	0.206668	0.592649	0.783303	0.227203	-0.608889	0.0541682	0.380484	-1.26626	-0.0225	0.960789	1	-0.0173722	-0.586389	0.291509	0.820859	-0.535348	NA	NA	NA	NA	NA	NA	NA	NA	NA	NA	NA	NA
DHRS4L1	-0.00583353	0.981872	0.994095	-0.00794506	-0.0701861	0.846785	0.927961	-0.0722267	0.0643525	0.884963	0.946249	0.0530749	-0.783333	0.0541737	0.380484	-1.26621	0.3625	0.539618	1	0.267914	-1.14583	0.113943	0.795673	-0.943313	NA	NA	NA	NA	NA	NA	NA	NA	NA	NA	NA	NA
KRT72	NA	NA	NA	NA	NA	NA	NA	NA	NA	NA	NA	NA	-1.23222	0.0542167	0.380484	-1.26587	0.4025	0.664569	1	0.17746	-1.63472	0.150095	0.795673	-0.823635	NA	NA	NA	NA	NA	NA	NA	NA	NA	NA	NA	NA
GPATCH4	-0.240712	0.201364	0.580563	-0.696018	0.337397	0.20524	0.442603	0.687737	-0.578109	0.0815852	0.291923	-1.08839	-0.866667	0.0543527	0.380514	-1.26478	0.485	0.459261	1	0.337941	-1.35167	0.0931722	0.795673	-1.03071	-0.0714815	0.858762	0.941518	-0.0661274	0.0225	0.970203	0.999991	0.0131373	-0.0939815	0.896725	0.976398	-0.0473407
SLC29A3	0.220403	0.300527	0.677807	0.522117	-1.00169	0.00260592	0.0813197	-2.58404	1.22209	0.00268777	0.0732555	2.57061	0.937778	0.0544117	0.380612	1.26431	-0.1025	0.884523	1	-0.0532907	1.04028	0.226432	0.809224	0.645063	0.978889	0.0771361	0.404025	1.11274	-0.2575	0.749174	0.999991	-0.125417	1.23639	0.208321	0.765595	0.681267
NOP58	-0.321795	0.14062	0.502106	-0.851953	0.656821	0.0382778	0.194325	1.41705	-0.978617	0.0137029	0.134778	-1.86319	1.08222	0.0545826	0.381036	1.26295	-0.035	0.965742	1	-0.0151389	1.11722	0.259774	0.81272	0.585404	-0.0407407	0.899445	0.958492	-0.0460255	0.261667	0.589504	0.999991	0.229514	-0.302407	0.603795	0.905011	-0.21911
DNASE1L1	0.207135	0.186376	0.565879	0.729609	-0.0129083	0.952581	0.977953	-0.0210983	0.220043	0.411629	0.649853	0.385495	0.562222	0.0546007	0.381036	1.2628	-0.1175	0.781531	1	-0.107054	0.679722	0.188893	0.801695	0.723784	NA	NA	NA	NA	NA	NA	NA	NA	NA	NA	NA	NA
FETUB	NA	NA	NA	NA	NA	NA	NA	NA	NA	NA	NA	NA	-1.21778	0.0546075	0.381036	-1.26275	-0.605	0.511187	1	-0.29142	-0.612778	0.579349	0.892537	-0.23706	NA	NA	NA	NA	NA	NA	NA	NA	NA	NA	NA	NA
SLC38A10	0.371527	0.0292909	0.260937	1.53327	-0.823269	0.0014318	0.0712719	-2.84412	1.1948	0.000281991	0.0362969	3.54976	0.761111	0.0550716	0.381442	1.25907	0.0675	0.906456	1	0.0426531	0.693611	0.319575	0.833201	0.495427	0.786111	0.0206776	0.295869	1.6845	-0.22125	0.647062	0.999991	-0.189054	1.00736	0.0913745	0.746713	1.03917
SRRT	-0.237864	0.214289	0.596854	-0.669	-0.693067	0.0153036	0.137003	-1.81521	0.455203	0.171725	0.418795	0.765167	-0.494444	0.0550307	0.381442	-1.25939	-0.0075	0.983963	1	-0.00702117	-0.486944	0.282826	0.820859	-0.54848	-0.521905	0.0138435	0.274277	-1.85876	0.250774	0.40476	0.999991	0.392803	-0.772679	0.0394149	0.696741	-1.40434
PRRC2A	-0.207719	0.31959	0.693819	-0.495407	-0.69003	0.0259762	0.167896	-1.58543	0.482311	0.18615	0.433536	0.730138	-0.646667	0.0548411	0.381442	-1.26089	0.3275	0.503642	1	0.297878	-0.974167	0.105014	0.795673	-0.978753	-0.600406	0.0219843	0.297359	-1.65789	0.240157	0.520968	0.999991	0.283189	-0.840564	0.0695018	0.746713	-1.158
IFT22	-0.167098	0.396693	0.746993	-0.401546	0.229927	0.409362	0.641775	0.387893	-0.397025	0.24848	0.50402	-0.604709	-0.555	0.0550264	0.381442	-1.25943	-0.08125	0.846199	1	-0.0725273	-0.47375	0.350533	0.835513	-0.455271	NA	NA	NA	NA	NA	NA	NA	NA	NA	NA	NA	NA
PKD2	0.363588	0.190674	0.57098	0.719708	-0.0586352	0.878946	0.94341	-0.0560379	0.422223	0.374937	0.619112	0.426042	0.751111	0.0549494	0.381442	1.26004	-0.125	0.825441	1	-0.083314	0.876111	0.205113	0.804888	0.688006	NA	NA	NA	NA	NA	NA	NA	NA	NA	NA	NA	NA
HAUS8	-0.123852	0.537299	0.825887	-0.269784	0.148602	0.600238	0.787701	0.221676	-0.272454	0.434598	0.670564	-0.361912	-0.647778	0.0547915	0.381442	-1.26129	0.45	0.360567	1	0.443014	-1.09778	0.0699129	0.795673	-1.15544	NA	NA	NA	NA	NA	NA	NA	NA	NA	NA	NA	NA
NGRN	-0.20137	0.151563	0.518978	-0.819407	-0.0298315	0.877642	0.943063	-0.0566824	-0.171538	0.472402	0.70069	-0.325688	-0.724444	0.0548952	0.381442	-1.26047	0.435	0.42861	1	0.367938	-1.15944	0.0860544	0.795673	-1.06523	-0.252222	0.485505	0.754705	-0.313806	0.6375	0.244068	0.999991	0.612489	-0.889722	0.17817	0.764944	-0.749165
METTL7A	0.506142	0.114141	0.463245	0.942558	0.207243	0.63819	0.810317	0.19505	0.2989	0.58014	0.774899	0.236467	1.05222	0.054959	0.381442	1.25996	0.6	0.452087	1	0.344778	0.452222	0.636141	0.911509	0.196447	NA	NA	NA	NA	NA	NA	NA	NA	NA	NA	NA	NA
PABPC4	0.121073	0.313533	0.689542	0.503716	0.136108	0.420984	0.652863	0.375734	-0.0150349	0.941693	0.972509	-0.0260908	-0.481111	0.0550666	0.381442	-1.25911	0.045	0.901397	1	0.045084	-0.526111	0.234322	0.809272	-0.630187	NA	NA	NA	NA	NA	NA	NA	NA	NA	NA	NA	NA
SPATS2	-0.214934	0.0868072	0.415166	-1.06144	0.141049	0.414006	0.646236	0.382994	-0.355983	0.100533	0.319358	-0.99769	-0.506667	0.05521	0.382088	-1.25798	-0.6375	0.104274	1	-0.981825	0.130833	0.77618	0.947619	0.110038	-0.506852	0.0154184	0.279074	-1.81196	-0.122083	0.680043	0.999991	-0.167463	-0.384769	0.284236	0.791157	-0.546321
ATP2B1	0.242868	0.172653	0.548989	0.762827	0.574944	0.0277729	0.171454	1.55638	-0.332076	0.277702	0.534132	-0.556422	0.857778	0.0553089	0.382459	1.2572	-0.5275	0.418517	1	-0.378287	1.38528	0.0839333	0.795673	1.07607	0.296593	0.272398	0.601086	0.564796	-0.188125	0.639222	0.999991	-0.194348	0.484718	0.318708	0.795966	0.496608
NTPCR	-0.0495922	0.759779	0.921614	-0.119313	0.518037	0.0324953	0.180957	1.48818	-0.567629	0.0532437	0.237058	-1.27373	-0.757778	0.055475	0.382982	-1.2559	1.0225	0.0829451	1	1.08121	-1.78028	0.0146631	0.653103	-1.83377	NA	NA	NA	NA	NA	NA	NA	NA	NA	NA	NA	NA
MRPL58	-0.00981889	0.978069	0.992766	-0.00963052	0.317567	0.531489	0.739299	0.274506	-0.327386	0.597897	0.785895	-0.223373	-0.634444	0.0554742	0.382982	-1.25591	0.125	0.79451	1	0.0999008	-0.759444	0.194831	0.801695	-0.710343	NA	NA	NA	NA	NA	NA	NA	NA	NA	NA	NA	NA
PDHB	-0.117956	0.372545	0.730829	-0.428821	0.378248	0.0512849	0.223263	1.29001	-0.496205	0.0380158	0.205867	-1.42004	-0.53	0.0557989	0.384244	-1.25337	-0.1475	0.713507	1	-0.146602	-0.3825	0.430399	0.852631	-0.366129	NA	NA	NA	NA	NA	NA	NA	NA	NA	NA	NA	NA
PDAP1	-0.231601	0.100217	0.440154	-0.999057	0.0168208	0.930494	0.968532	0.0312863	-0.248422	0.299126	0.553797	-0.524146	-0.723333	0.0558551	0.384244	-1.25294	0.13	0.812486	1	0.0901841	-0.853333	0.201886	0.803079	-0.694893	-0.197619	0.473433	0.745571	-0.324741	0.274286	0.50679	0.999991	0.295172	-0.471905	0.344173	0.808052	-0.463224
RPS20	0.229175	0.205695	0.585902	0.686777	0.550236	0.0377119	0.193225	1.42352	-0.321061	0.302872	0.556434	-0.518741	-0.573333	0.0557814	0.384244	-1.25351	-0.2625	0.546783	1	-0.262185	-0.310833	0.552671	0.890917	-0.257533	NA	NA	NA	NA	NA	NA	NA	NA	NA	NA	NA	NA
PABPN1	0.00929436	0.932852	0.979635	0.0301875	-0.143974	0.360845	0.599648	-0.442679	0.153268	0.425932	0.662485	0.370659	-0.616667	0.0558851	0.384244	-1.2527	-0.0275	0.953045	1	-0.0208865	-0.589167	0.298859	0.82168	-0.524534	-0.318889	0.168291	0.505011	-0.773939	-0.005	0.988287	0.999991	-0.00511692	-0.313889	0.44585	0.8509	-0.350812
KLKB1	0.347678	0.535236	0.824491	0.271454	-0.316221	0.689274	0.843191	-0.161608	0.663899	0.494678	0.71596	0.305678	-1.19222	0.0557096	0.384244	-1.25407	-0.595	0.511318	1	-0.291309	-0.597222	0.582867	0.894145	-0.234431	NA	NA	NA	NA	NA	NA	NA	NA	NA	NA	NA	NA
RTF1	-0.224488	0.0471945	0.324427	-1.32611	0.0972429	0.525641	0.734649	0.279311	-0.321731	0.095752	0.312947	-1.01885	-0.628889	0.0562812	0.385293	-1.24964	0.1675	0.725833	1	0.139163	-0.796389	0.172477	0.795673	-0.763269	0.0911111	0.800004	0.92281	0.0969077	0.635	0.245321	0.999991	0.610265	-0.543889	0.404549	0.842791	-0.393029
RBM22	0.174239	0.134735	0.493566	0.870519	-0.108114	0.502465	0.717361	-0.298895	0.282353	0.160348	0.403414	0.794937	-0.45	0.0561341	0.385293	-1.25077	-0.035	0.91832	1	-0.0370061	-0.415	0.316236	0.833201	-0.499988	NA	NA	NA	NA	NA	NA	NA	NA	NA	NA	NA	NA
SARNP	-0.0277389	0.883899	0.966043	-0.0535971	0.389422	0.156986	0.383571	0.80414	-0.417161	0.213228	0.464019	-0.671155	-0.703333	0.0561635	0.385293	-1.25055	0.18	0.735997	1	0.133124	-0.883333	0.175699	0.795673	-0.755232	-0.146667	0.817613	0.929423	-0.0874524	1.0775	0.26448	0.999991	0.577606	-1.22417	0.290862	0.791157	-0.536312
BRD7	-0.0920782	0.328383	0.700794	-0.483619	0.0549728	0.677034	0.835809	0.169389	-0.147051	0.36668	0.612394	-0.435713	-0.54	0.0562719	0.385293	-1.24971	-0.0475	0.907717	1	-0.0420497	-0.4925	0.321759	0.833201	-0.492469	-0.393333	0.104216	0.429568	-0.982065	0.265	0.456037	0.999991	0.341	-0.658333	0.13007	0.756304	-0.885821
TXNRD3	0.259299	0.183141	0.562427	0.737215	0.557683	0.0485559	0.217612	1.31376	-0.298384	0.370865	0.615975	-0.430784	0.444444	0.0563111	0.385293	1.24941	-0.51	0.138694	1	-0.857944	0.954444	0.0248927	0.742944	1.60393	0.0638889	0.787964	0.917432	0.103494	-0.1775	0.618995	0.999991	-0.208313	0.241389	0.573916	0.897213	0.241152
LRG1	0.62321	0.278399	0.659726	0.555333	0.677713	0.401885	0.635066	0.395898	-0.0545026	0.955733	0.980136	-0.0196636	-1.50444	0.0561968	0.385293	-1.25029	-0.5975	0.601427	1	-0.220817	-0.906944	0.510092	0.873729	-0.292352	NA	NA	NA	NA	NA	NA	NA	NA	NA	NA	NA	NA
EMILIN1	1.27063	0.00138668	0.0603108	2.85802	-1.60843	0.0034515	0.0880213	-2.46199	2.87906	9.1772e-05	0.0256136	4.03729	0.578889	0.0565696	0.385298	1.24742	-0.2075	0.63771	1	-0.195377	0.786389	0.144855	0.795673	0.839068	NA	NA	NA	NA	NA	NA	NA	NA	NA	NA	NA	NA
CSDE1	-0.0496936	0.697332	0.899707	-0.15656	0.62271	0.0021384	0.0788013	2.66991	-0.672404	0.00562841	0.0940646	-2.24961	-0.585556	0.056409	0.385298	-1.24865	0.155	0.727592	1	0.138112	-0.740556	0.173244	0.795673	-0.761342	-0.0894444	0.797028	0.920632	-0.0985263	0.02375	0.963663	0.999991	0.016075	-0.113194	0.856674	0.970729	-0.0671843
TTC1	-0.0310185	0.787953	0.932031	-0.1035	0.460727	0.00928759	0.116011	2.0321	-0.491746	0.0209829	0.15864	-1.67813	-0.67	0.0565003	0.385298	-1.24795	0.2025	0.691054	1	0.160488	-0.8725	0.16143	0.795673	-0.792015	NA	NA	NA	NA	NA	NA	NA	NA	NA	NA	NA	NA
SNX29	0.180291	0.289593	0.669114	0.538212	-0.367838	0.131907	0.348092	-0.879732	0.548129	0.0702067	0.270009	1.15362	0.485556	0.0566049	0.385298	1.24715	-0.6525	0.0855941	1	-1.06756	1.13806	0.0153182	0.653103	1.81479	0.231852	0.368093	0.673428	0.434043	-0.420208	0.278597	0.999991	-0.555024	0.65206	0.165083	0.763719	0.782298
NT5C3A	-0.310006	0.0784871	0.400696	-1.1052	0.204967	0.397109	0.631596	0.40109	-0.514973	0.0905811	0.305053	-1.04296	-0.586667	0.0565863	0.385298	-1.24729	-0.05375	0.904016	1	-0.0438238	-0.532917	0.324263	0.833201	-0.489102	NA	NA	NA	NA	NA	NA	NA	NA	NA	NA	NA	NA
SEC24D	-0.118986	0.504443	0.810057	-0.297188	0.136845	0.58656	0.778224	0.231687	-0.255831	0.408657	0.647506	-0.388641	0.56	0.0566306	0.385298	1.24695	-0.445	0.300575	1	-0.522048	1.005	0.0576805	0.795673	1.23897	NA	NA	NA	NA	NA	NA	NA	NA	NA	NA	NA	NA
NUBP2	-0.0705331	0.737213	0.914188	-0.132407	-0.0367742	0.901434	0.955192	-0.0450659	-0.0337589	0.926032	0.965177	-0.0333742	-0.473333	0.0563732	0.385298	-1.24893	0.175	0.627017	1	0.20272	-0.648333	0.1414	0.795673	-0.849552	NA	NA	NA	NA	NA	NA	NA	NA	NA	NA	NA	NA
MAP1LC3A	0.129875	0.610444	0.860982	0.214354	-0.390446	0.283983	0.52803	-0.546707	0.520321	0.244866	0.500006	0.611072	0.511111	0.0567317	0.385675	1.24617	-0.3775	0.335605	1	-0.474171	0.888611	0.0655079	0.795673	1.18371	NA	NA	NA	NA	NA	NA	NA	NA	NA	NA	NA	NA
DOCK5	0.192421	0.435035	0.772088	0.361476	-0.36901	0.292722	0.535849	-0.533544	0.561432	0.194313	0.44301	0.711498	0.705556	0.0568557	0.386208	1.24523	0.065	0.903624	1	0.0440122	0.640556	0.32517	0.833201	0.487889	0.490741	0.0812033	0.404025	1.09043	0.179375	0.661755	0.999991	0.179303	0.311366	0.528335	0.877435	0.277091
MMP14	0.654387	0.00743253	0.139871	2.12886	-0.722554	0.031009	0.17855	-1.50851	1.37694	0.00168178	0.0626244	2.77423	0.535556	0.0574732	0.386817	1.24053	-0.2875	0.483519	1	-0.315586	0.823056	0.102199	0.795673	0.990552	NA	NA	NA	NA	NA	NA	NA	NA	NA	NA	NA	NA
ITGB7	0.513448	0.172404	0.548806	0.763453	-1.55851	0.00630749	0.103371	-2.20014	2.07196	0.00345683	0.0802956	2.46132	0.74	0.0570039	0.386817	1.2441	-0.68	0.233583	1	-0.631559	1.42	0.0436877	0.765366	1.35964	NA	NA	NA	NA	NA	NA	NA	NA	NA	NA	NA	NA
PARVG	0.758351	0.0157223	0.198772	1.80348	-0.732126	0.0873412	0.282558	-1.05878	1.49048	0.00709883	0.104076	2.14881	0.762222	0.0580911	0.386817	1.23589	0.1075	0.853695	1	0.0686973	0.654722	0.353862	0.835513	0.451166	NA	NA	NA	NA	NA	NA	NA	NA	NA	NA	NA	NA
MRPL19	-0.322351	0.10418	0.447109	-0.982214	0.60124	0.0359835	0.1892	1.4439	-0.923592	0.0104594	0.121348	-1.98049	-0.544444	0.0572197	0.386817	-1.24245	-0.12	0.772483	1	-0.112111	-0.424444	0.397681	0.842428	-0.400465	NA	NA	NA	NA	NA	NA	NA	NA	NA	NA	NA	NA
ADGRE2	1.34382	4.6147e-05	0.0150192	4.33586	0.122067	0.746503	0.874898	0.126969	1.22176	0.0140563	0.136124	1.85213	0.79	0.058668	0.386817	1.2316	-0.1775	0.769588	1	-0.113742	0.9675	0.19092	0.801695	0.719149	NA	NA	NA	NA	NA	NA	NA	NA	NA	NA	NA	NA
SNRPE	-0.145629	0.582651	0.846314	-0.234591	0.973561	0.015301	0.137003	1.81528	-1.11919	0.0217856	0.1606	-1.66183	-0.504444	0.0583605	0.386817	-1.23388	-0.7075	0.0755211	1	-1.12193	0.203056	0.662336	0.918267	0.178922	NA	NA	NA	NA	NA	NA	NA	NA	NA	NA	NA	NA
RPF1	-0.0925917	0.497024	0.806277	-0.303623	0.477285	0.0198479	0.152278	1.70229	-0.569877	0.0227561	0.163442	-1.6429	0.677778	0.0589572	0.386817	1.22946	0.62	0.239461	1	0.620765	0.0577778	0.926362	0.981381	0.0332194	NA	NA	NA	NA	NA	NA	NA	NA	NA	NA	NA	NA
DNAJA3	-0.36772	0.0667974	0.375867	-1.17524	0.408992	0.143377	0.365424	0.843521	-0.776712	0.0281388	0.178982	-1.55069	-0.688889	0.0585373	0.386817	-1.23257	0.11	0.834943	1	0.0783434	-0.798889	0.214545	0.805672	-0.668481	NA	NA	NA	NA	NA	NA	NA	NA	NA	NA	NA	NA
ZNF639	-0.0713409	0.661589	0.886279	-0.179412	0.541124	0.0266965	0.169247	1.57355	-0.612465	0.0389789	0.208513	-1.40917	-0.405556	0.0578332	0.386817	-1.23782	0.0375	0.903674	1	0.0439884	-0.443056	0.240252	0.809272	-0.619334	-0.0783333	0.714678	0.882114	-0.145889	-0.242083	0.453285	0.999991	-0.343628	0.16375	0.671773	0.921952	0.172778
FYTTD1	-0.0451662	0.792896	0.933251	-0.100784	0.534312	0.0371117	0.19232	1.43049	-0.579479	0.0620795	0.255365	-1.20705	0.736667	0.059022	0.386817	1.22899	0.51	0.370767	1	0.430899	0.226667	0.738998	0.936931	0.131357	NA	NA	NA	NA	NA	NA	NA	NA	NA	NA	NA	NA
RABEP1	-0.244107	0.128929	0.486405	-0.889651	0.275936	0.220368	0.458782	0.656852	-0.520043	0.0653705	0.261083	-1.18462	-0.667778	0.0574279	0.386817	-1.24088	-0.185	0.716688	1	-0.14467	-0.482778	0.432852	0.853293	-0.363661	-0.256111	0.380129	0.685547	-0.420069	-0.06625	0.878794	0.999991	-0.0561128	-0.189861	0.716429	0.934555	-0.144827
MRRF	-0.111012	0.407315	0.753126	-0.390069	0.315803	0.103624	0.307722	0.984539	-0.426815	0.074382	0.278514	-1.12853	-0.824444	0.0590445	0.386817	-1.22882	0.47	0.460055	1	0.33719	-1.29444	0.0974528	0.795673	-1.01121	NA	NA	NA	NA	NA	NA	NA	NA	NA	NA	NA	NA
IFI44	-0.0745487	0.735266	0.914071	-0.133555	-0.773481	0.02009	0.152717	-1.69702	0.698932	0.0776239	0.284543	1.11	0.983333	0.0583403	0.386817	1.23403	-0.285	0.70531	1	-0.15162	1.26833	0.168548	0.795673	0.773276	NA	NA	NA	NA	NA	NA	NA	NA	NA	NA	NA	NA
SLC9A3R2	-0.355695	0.0439134	0.31279	-1.3574	-0.878458	0.00118606	0.0712719	-2.92589	0.522762	0.0832389	0.293256	1.07967	-0.725	0.0582788	0.386817	-1.23449	0.01125	0.98382	1	0.00708413	-0.73625	0.274952	0.817524	-0.560743	-0.232725	0.34065	0.656317	-0.467692	-0.0421667	0.907537	0.999991	-0.0421356	-0.190558	0.662873	0.921471	-0.17857
PAPSS2	-0.235629	0.274364	0.655782	-0.561673	0.274986	0.364882	0.603528	0.437848	-0.510616	0.174818	0.421892	-0.757414	-0.527778	0.0584542	0.386817	-1.23318	-0.1825	0.652206	1	-0.185615	-0.345278	0.479277	0.866539	-0.319413	NA	NA	NA	NA	NA	NA	NA	NA	NA	NA	NA	NA
SEMA4B	-0.347002	0.171299	0.546705	-0.766246	-0.883505	0.0185788	0.148367	-1.73098	0.536503	0.219959	0.472306	0.657659	-0.69	0.0591409	0.386817	-1.22811	0.69	0.199929	1	0.699124	-1.38	0.0376972	0.763287	-1.42369	-0.500556	0.184279	0.524559	-0.734524	0.652083	0.246836	0.999991	0.607592	-1.15264	0.0934213	0.746713	-1.02955
DNTTIP1	-0.0622847	0.725764	0.910762	-0.139204	0.29757	0.243058	0.484073	0.61429	-0.359855	0.248858	0.504536	-0.604049	-0.55	0.0590801	0.386817	-1.22856	0.155	0.714	1	0.146302	-0.705	0.172467	0.795673	-0.763294	NA	NA	NA	NA	NA	NA	NA	NA	NA	NA	NA	NA
TXLNG	-0.160047	0.499562	0.807336	-0.301411	0.309155	0.358659	0.597594	0.445319	-0.469203	0.257855	0.513543	-0.588624	-1.00222	0.0571051	0.386817	-1.24332	0.1325	0.862179	1	0.0644024	-1.13472	0.222532	0.805672	-0.652607	-0.516481	0.147224	0.481886	-0.832021	-0.0325	0.950467	0.999991	-0.0220628	-0.483981	0.44417	0.8509	-0.352451
HSD17B10	-0.215229	0.298214	0.676309	-0.525472	0.15865	0.584126	0.776697	0.233493	-0.373878	0.296838	0.551792	-0.527481	-0.497778	0.0582301	0.386817	-1.23485	0.1575	0.679744	1	0.167654	-0.655278	0.160116	0.795673	-0.795564	NA	NA	NA	NA	NA	NA	NA	NA	NA	NA	NA	NA
RPS12	0.112994	0.460418	0.787021	0.336848	0.382209	0.0863732	0.281586	1.06362	-0.269215	0.312689	0.566562	-0.504888	-0.686667	0.0574815	0.386817	-1.24047	-0.035	0.94671	1	-0.0237828	-0.651667	0.305305	0.826494	-0.515265	NA	NA	NA	NA	NA	NA	NA	NA	NA	NA	NA	NA
MYD88	0.082726	0.590633	0.850576	0.228683	-0.185934	0.395074	0.629741	-0.403322	0.26866	0.317315	0.570831	0.49851	0.461111	0.0588623	0.386817	1.23016	-0.29875	0.401596	1	-0.396211	0.759861	0.0825284	0.795673	1.0834	NA	NA	NA	NA	NA	NA	NA	NA	NA	NA	NA	NA
POLR2G	0.0750853	0.696734	0.89966	0.156933	0.410393	0.141548	0.363294	0.849095	-0.335307	0.319862	0.572933	-0.495038	-0.49	0.05714	0.386817	-1.24306	0.1425	0.702988	1	0.153052	-0.6325	0.166187	0.795673	-0.779402	NA	NA	NA	NA	NA	NA	NA	NA	NA	NA	NA	NA
HSPA2	0.514879	0.12174	0.474959	0.914567	-0.00733335	0.987199	0.994103	-0.00559547	0.522212	0.355821	0.603077	0.448769	-0.44	0.0578913	0.386817	-1.23739	-0.0125	0.970343	1	-0.0130747	-0.4275	0.295105	0.82168	-0.530024	NA	NA	NA	NA	NA	NA	NA	NA	NA	NA	NA	NA
F12	-0.476763	0.162459	0.534991	-0.789257	0.0525944	0.91118	0.959917	0.040396	-0.529357	0.36399	0.610146	-0.43891	-1.20111	0.0588522	0.386817	-1.23024	-0.185	0.840911	1	-0.0752497	-1.01611	0.362597	0.836466	-0.440576	NA	NA	NA	NA	NA	NA	NA	NA	NA	NA	NA	NA
USF1	-0.28201	0.117058	0.467061	-0.931598	-0.00564996	0.981752	0.991504	-0.00799839	-0.27636	0.365704	0.611474	-0.43687	-0.743333	0.0579916	0.386817	-1.23664	-0.155	0.785119	1	-0.105065	-0.588333	0.392168	0.840914	-0.406528	NA	NA	NA	NA	NA	NA	NA	NA	NA	NA	NA	NA
EIF5	0.0991094	0.359966	0.723951	0.443739	0.26816	0.0877009	0.282903	1.057	-0.16905	0.367179	0.612887	-0.435122	-0.444444	0.0576766	0.386817	-1.239	-0.0525	0.877061	1	-0.05697	-0.391944	0.340645	0.835513	-0.467698	-0.285278	0.253561	0.589876	-0.595918	-0.10375	0.779263	0.999991	-0.108316	-0.181528	0.683514	0.925495	-0.165252
DPF2	0.101887	0.526606	0.820099	0.278515	-0.150544	0.50844	0.721294	-0.29376	0.252431	0.367453	0.612996	0.434799	-0.588889	0.0579307	0.386817	-1.23709	0.045	0.92034	1	0.0360517	-0.633889	0.247161	0.809281	-0.607019	-0.138704	0.496567	0.761319	-0.304023	0.278958	0.363736	0.999991	0.439214	-0.417662	0.259991	0.784176	-0.585042
PTP4A1	0.242574	0.163445	0.536082	0.786629	0.494113	0.049891	0.220127	1.30198	-0.251538	0.397106	0.638424	-0.401093	-0.62	0.0577682	0.386817	-1.23831	0.0125	0.978934	1	0.00924648	-0.6325	0.271803	0.816092	-0.565745	NA	NA	NA	NA	NA	NA	NA	NA	NA	NA	NA	NA
LDHB	0.300985	0.15329	0.522245	0.814487	0.601508	0.0485427	0.217612	1.31388	-0.300523	0.402776	0.643175	-0.394936	0.517778	0.0576141	0.386817	1.23947	-0.3925	0.324963	1	-0.488167	0.910278	0.0636662	0.795673	1.19609	NA	NA	NA	NA	NA	NA	NA	NA	NA	NA	NA	NA
RPS28	0.261621	0.122239	0.476339	0.91279	0.0413975	0.858782	0.933642	0.0661172	0.220224	0.442689	0.67677	0.353901	-0.752222	0.0572493	0.386817	-1.24223	-0.295	0.607605	1	-0.216378	-0.457222	0.508546	0.873253	-0.29367	-0.175556	0.765518	0.909161	-0.116045	1.295	0.150619	0.999991	0.822119	-1.47056	0.173496	0.764226	-0.76071
ZFP64	-0.294288	0.0390157	0.297179	-1.40876	-0.116155	0.545757	0.749862	-0.263001	-0.178134	0.45048	0.682981	-0.346324	-0.646111	0.0591215	0.386817	-1.22825	-0.11875	0.81099	1	-0.0909847	-0.527361	0.380103	0.837902	-0.420098	-0.0988889	0.641118	0.843966	-0.193062	0.3725	0.247122	0.999991	0.607089	-0.471389	0.223646	0.765595	-0.650438
MRPS25	-0.1151	0.513978	0.81405	-0.289055	0.112438	0.651251	0.819364	0.186252	-0.227538	0.457019	0.688307	-0.340066	-0.521111	0.0570798	0.386817	-1.24352	0.1675	0.673404	1	0.171724	-0.688611	0.156582	0.795673	-0.805257	NA	NA	NA	NA	NA	NA	NA	NA	NA	NA	NA	NA
EEF1D	0.0424037	0.799148	0.935359	0.0973729	-0.168445	0.477113	0.698994	-0.321378	0.210849	0.467578	0.697488	0.330146	-0.619444	0.0580516	0.386817	-1.23619	-0.07375	0.87626	1	-0.0573669	-0.545694	0.341806	0.835513	-0.46622	-0.21737	0.229916	0.567334	-0.63843	0.0494167	0.85357	0.999991	0.0687609	-0.266787	0.410111	0.844264	-0.387099
WARS2	-0.0121111	0.946141	0.983008	-0.024044	0.180564	0.478991	0.700567	0.319673	-0.192675	0.536787	0.74648	-0.270198	-0.506667	0.0578766	0.386817	-1.2375	-0.185	0.633443	1	-0.198292	-0.321667	0.491262	0.867934	-0.308687	NA	NA	NA	NA	NA	NA	NA	NA	NA	NA	NA	NA
NOC2L	-0.345311	0.120726	0.473718	-0.918199	-0.114552	0.708288	0.853926	-0.14979	-0.230759	0.539442	0.748769	-0.268055	1.21111	0.0588747	0.386817	1.23007	-0.0575	0.950651	1	-0.0219787	1.26861	0.261646	0.81272	0.582286	0.738574	0.117419	0.444368	0.93026	-0.429125	0.535624	0.999991	-0.27114	1.1677	0.167333	0.763719	0.776417
KIF11	-0.104067	0.731807	0.913662	-0.135603	0.196548	0.647529	0.816756	0.188741	-0.300615	0.568571	0.767814	-0.245215	0.898889	0.0590746	0.386817	1.2286	0.55	0.428262	1	0.36829	0.348889	0.674543	0.923575	0.17099	1.42444	0.00335772	0.1916	2.47395	0.98	0.149675	0.999991	0.824852	0.444444	0.57988	0.900391	0.236662
MAP4K5	-0.00895975	0.963896	0.989396	-0.0159698	0.158256	0.573296	0.769886	0.241621	-0.167216	0.626711	0.802903	-0.202932	0.507778	0.0583375	0.386817	1.23405	-0.65	0.103074	1	-0.986852	1.15778	0.0187924	0.685335	1.72602	0.349167	0.280454	0.610379	0.552139	-0.359375	0.456173	0.999991	-0.34087	0.708542	0.225836	0.765595	0.646207
HLA-DPA1	-0.272066	0.334376	0.705804	-0.475765	-0.486037	0.225687	0.464657	-0.646494	0.213971	0.658319	0.822959	0.181563	-0.948889	0.0584765	0.386817	-1.23302	-1.09	0.141787	1	-0.848362	0.141111	0.871673	0.968679	0.0596466	NA	NA	NA	NA	NA	NA	NA	NA	NA	NA	NA	NA
GSPT2	0.376702	0.260608	0.642606	0.584013	0.136987	0.769205	0.887632	0.113958	0.239715	0.675377	0.833678	0.170453	-0.39	0.0578553	0.386817	-1.23766	0.1225	0.681462	1	0.166558	-0.5125	0.160178	0.795673	-0.795396	NA	NA	NA	NA	NA	NA	NA	NA	NA	NA	NA	NA
FNDC3B	0.144132	0.534549	0.824362	0.272013	0.00516312	0.98739	0.994103	0.00551128	0.138969	0.728712	0.865213	0.137444	0.753333	0.0590291	0.386817	1.22893	-0.5875	0.314337	1	-0.502604	1.34083	0.0621085	0.795673	1.20685	0.717778	0.0675181	0.394556	1.17058	-0.91	0.118807	0.999991	-0.92516	1.62778	0.0239426	0.696741	1.62083
ATP11A	0.00460111	0.988951	0.99634	0.00482542	-0.190833	0.685218	0.840809	-0.164171	0.195434	0.734497	0.869038	0.13401	0.895556	0.0585682	0.386817	1.23234	-0.8675	0.212873	1	-0.671879	1.76306	0.0401057	0.763287	1.39679	0.947222	0.25731	0.589891	0.589543	-0.48625	0.694943	0.999991	-0.158051	1.43347	0.339816	0.807905	0.468757
ECHS1	-0.204939	0.286755	0.666526	-0.54249	-0.2826	0.298623	0.541497	-0.524876	0.0776613	0.813341	0.908734	0.0897272	-0.582222	0.0581003	0.386817	-1.23582	-0.0625	0.888366	1	-0.0514082	-0.519722	0.335636	0.835513	-0.474131	NA	NA	NA	NA	NA	NA	NA	NA	NA	NA	NA	NA
PIH1D1	-0.208108	0.155278	0.524232	-0.808889	-0.151937	0.455199	0.680696	-0.341799	-0.056171	0.820582	0.913328	-0.0858782	-0.607778	0.0585243	0.386817	-1.23266	0.04	0.931533	1	0.0308016	-0.647778	0.252899	0.811905	-0.597052	NA	NA	NA	NA	NA	NA	NA	NA	NA	NA	NA	NA
FBXO6	-0.119951	0.539666	0.826641	-0.267875	-0.173827	0.529786	0.738185	-0.275899	0.0538767	0.873103	0.94009	0.0589345	-0.543333	0.0577518	0.386817	-1.23843	0.38	0.363506	1	0.439488	-0.923333	0.0726041	0.795673	-1.13904	-0.813333	0.0292073	0.312801	-1.53451	-0.1525	0.774849	0.999991	-0.110783	-0.660833	0.307122	0.791518	-0.512689
IFIT5	0.0200381	0.907895	0.973546	0.0419645	0.0124231	0.959544	0.980845	0.0179349	0.00761506	0.979745	0.991328	0.00888684	0.561111	0.0579344	0.386817	1.23706	-0.9275	0.0379788	1	-1.42046	1.48861	0.00711036	0.598563	2.14811	NA	NA	NA	NA	NA	NA	NA	NA	NA	NA	NA	NA
APOA4	NA	NA	NA	NA	NA	NA	NA	NA	NA	NA	NA	NA	-1.29889	0.0587606	0.386817	-1.23091	0.7875	0.431824	1	0.364694	-2.08639	0.0899854	0.795673	-1.04583	-0.65	0.188509	0.525924	-0.724668	0.66	0.368871	0.999991	0.433125	-1.31	0.143234	0.756304	-0.843953
GC	NA	NA	NA	NA	NA	NA	NA	NA	NA	NA	NA	NA	-1.36333	0.0576871	0.386817	-1.23892	-0.9125	0.383974	1	-0.415698	-0.450833	0.718809	0.933796	-0.143387	NA	NA	NA	NA	NA	NA	NA	NA	NA	NA	NA	NA
PYCR3	NA	NA	NA	NA	NA	NA	NA	NA	NA	NA	NA	NA	-0.513333	0.0575439	0.386817	-1.24	0.34	0.3887	1	0.410385	-0.853333	0.0784304	0.795673	-1.10552	NA	NA	NA	NA	NA	NA	NA	NA	NA	NA	NA	NA
SIPA1	0.428227	0.025187	0.244703	1.59882	-1.11767	0.000219097	0.0526362	-3.65936	1.54589	5.54347e-05	0.0253659	4.25622	0.435556	0.0598153	0.387098	1.22319	-0.3475	0.305195	1	-0.515422	0.783056	0.0604741	0.795673	1.21843	0.553825	0.00642772	0.227515	2.19194	-0.369542	0.19812	0.999991	-0.703071	0.923367	0.0109122	0.696741	1.96209
ITGA7	1.3901	0.000222591	0.0296823	3.65249	-1.5232	0.00243183	0.0813197	-2.61407	2.9133	2.42664e-05	0.0253659	4.615	0.945556	0.0620469	0.387098	1.20728	-1.4975	0.0496467	1	-1.30411	2.44306	0.009577	0.598563	2.01877	NA	NA	NA	NA	NA	NA	NA	NA	NA	NA	NA	NA
SIDT2	0.372113	0.0381959	0.295129	1.41798	-1.0351	0.000276765	0.0533839	-3.55789	1.40721	8.79318e-05	0.0256136	4.05585	0.558889	0.0610003	0.387098	1.21467	0.2575	0.552982	1	0.257289	0.301389	0.563337	0.891062	0.249232	NA	NA	NA	NA	NA	NA	NA	NA	NA	NA	NA	NA
SLC12A4	0.379518	0.06612	0.372969	1.17967	-0.866677	0.00503229	0.0956006	-2.29823	1.2462	0.00139605	0.0582173	2.8551	0.807778	0.061181	0.387098	1.21338	-0.135	0.829237	1	-0.0813214	0.942778	0.216622	0.805672	0.664297	0.818519	0.0965964	0.42751	1.01504	-0.3575	0.619584	0.999991	-0.2079	1.17602	0.181041	0.764944	0.742224
CHCHD3	-0.305963	0.0286004	0.257651	-1.54363	0.50638	0.0119623	0.124659	1.92218	-0.812343	0.00166016	0.0620505	-2.77985	-0.642222	0.0616718	0.387098	-1.20991	0.05	0.920101	1	0.0361644	-0.692222	0.25378	0.811947	-0.595543	-0.000555556	0.99829	0.998703	-0.000743293	0.00625	0.987175	0.999991	0.0056057	-0.00680556	0.988381	0.997529	-0.00507577
RAB3IL1	0.588957	0.011129	0.17058	1.95354	-0.64439	0.0430989	0.204629	-1.36553	1.23335	0.00291731	0.0760376	2.53502	0.467778	0.0615114	0.387098	1.21104	-0.2125	0.559443	1	-0.252244	0.680278	0.127145	0.795673	0.8957	0.504444	0.0231877	0.297468	1.63474	0.215	0.498471	0.999991	0.30236	0.289444	0.448844	0.851279	0.347904
CLCN7	0.0982536	0.593522	0.852051	0.226563	-0.860252	0.00296388	0.0833894	-2.52814	0.958506	0.00599947	0.0971023	2.22189	0.804444	0.061946	0.387098	1.20799	0.1	0.872918	1	0.0590267	0.704444	0.352355	0.835513	0.45302	NA	NA	NA	NA	NA	NA	NA	NA	NA	NA	NA	NA
EMILIN2	1.2611	0.000235162	0.0300327	3.62863	-0.144331	0.724395	0.863141	-0.140024	1.40543	0.00971978	0.118309	2.01234	0.68	0.0598956	0.387098	1.22261	0.0375	0.942937	1	0.0255171	0.6425	0.312247	0.831594	0.505501	NA	NA	NA	NA	NA	NA	NA	NA	NA	NA	NA	NA
FUBP3	-0.197666	0.127899	0.484692	-0.893133	0.373145	0.0464309	0.212967	1.33319	-0.570811	0.0151727	0.140088	-1.81894	-0.54	0.0599547	0.387098	-1.22218	0.1025	0.805563	1	0.0939002	-0.6425	0.205859	0.805627	-0.686431	-0.131204	0.597085	0.820966	-0.223964	0.318125	0.394978	0.999991	0.403427	-0.449329	0.318797	0.795966	-0.496486
ACP2	0.550622	0.0297086	0.263495	1.52712	-0.502303	0.147462	0.370831	-0.831321	1.05292	0.0176401	0.148411	1.7535	0.572222	0.0597572	0.387098	1.22361	-0.0525	0.905162	1	-0.0432736	0.624722	0.244207	0.809272	0.612242	NA	NA	NA	NA	NA	NA	NA	NA	NA	NA	NA	NA
CLPX	-0.00406501	0.973777	0.991153	-0.0115403	0.531883	0.00566196	0.0996297	2.24703	-0.535948	0.0192947	0.153811	-1.71456	-0.566667	0.0606338	0.387098	-1.21729	0.3	0.495218	1	0.305204	-0.866667	0.108209	0.795673	-0.965738	NA	NA	NA	NA	NA	NA	NA	NA	NA	NA	NA	NA
TMA16	-0.117337	0.515004	0.814195	-0.288189	0.653212	0.0163875	0.140948	1.78549	-0.770549	0.0202107	0.156502	-1.69442	-0.693333	0.0594412	0.387098	-1.22591	0.055	0.917841	1	0.0372325	-0.748333	0.248866	0.809281	-0.604035	NA	NA	NA	NA	NA	NA	NA	NA	NA	NA	NA	NA
TOMM70	-0.270566	0.14124	0.502383	-0.850042	0.456904	0.0821434	0.274601	1.08543	-0.72747	0.0272023	0.176109	-1.56539	-0.582222	0.0604465	0.387098	-1.21863	0.075	0.867544	1	0.0617083	-0.657222	0.230272	0.809272	-0.637758	-0.252222	0.275847	0.603591	-0.559332	0.1525	0.657289	0.999991	0.182243	-0.404722	0.330899	0.802075	-0.480305
NPC2	0.848484	0.000188687	0.02825	3.72426	0.0974695	0.71793	0.859801	0.143918	0.751014	0.0314752	0.187982	1.50203	0.864444	0.0615512	0.387098	1.21076	1.475	0.035113	1	1.45453	-0.610556	0.451156	0.857595	-0.345674	NA	NA	NA	NA	NA	NA	NA	NA	NA	NA	NA	NA
TARDBP	-0.25235	0.0294122	0.261697	-1.53147	0.175585	0.26335	0.507365	0.579466	-0.427935	0.0325963	0.191358	-1.48683	-0.46	0.0602546	0.387098	-1.22001	-0.0875	0.80543	1	-0.093972	-0.3725	0.386043	0.840353	-0.413364	-0.666667	0.140625	0.478179	-0.851936	-1.045	0.124353	0.999991	-0.905342	0.378333	0.636096	0.913856	0.196477
S100A9	-0.579024	0.30155	0.678706	-0.52064	1.38411	0.0877646	0.282923	1.05668	-1.96313	0.0505639	0.232247	-1.29616	1.63	0.0619556	0.387098	1.20792	1.93	0.135804	1	0.867087	-0.3	0.843815	0.963432	-0.0737527	1.05556	0.0652172	0.393761	1.18564	0.4675	0.574175	0.999991	0.240956	0.588056	0.556581	0.891251	0.254472
NEK9	0.198544	0.191001	0.571327	0.718963	-0.297878	0.166428	0.397034	-0.778775	0.496422	0.0645182	0.259326	1.19032	0.765556	0.0604336	0.387098	1.21872	-0.425	0.474319	1	-0.32393	1.19056	0.102405	0.795673	0.989678	0.186803	0.478757	0.749109	0.319885	-0.445035	0.264227	0.999991	-0.578023	0.631838	0.189363	0.765595	0.722706
RBM5	0.0817924	0.604352	0.857713	0.21871	-0.433099	0.06209	0.240819	-1.20698	0.514891	0.0695035	0.26847	1.15799	-0.495556	0.0604007	0.387098	-1.21896	-0.3025	0.431891	1	-0.364626	-0.193056	0.675126	0.923575	-0.170615	-0.36487	0.22193	0.558457	-0.653784	0.0985	0.823476	0.999991	0.0843493	-0.46337	0.385967	0.827251	-0.41345
APBB2	0.23318	0.241679	0.623333	0.616761	-0.375471	0.184583	0.419197	-0.733808	0.608651	0.0836627	0.293799	1.07747	0.411111	0.060161	0.387098	1.22069	-0.155	0.625827	1	-0.203546	0.566111	0.145548	0.795673	0.836994	-0.0402094	0.832113	0.933174	-0.0798176	0.00875	0.975454	0.999991	0.010793	-0.0489594	0.886119	0.973055	-0.0525079
BOLA3	-0.0488802	0.834053	0.947943	-0.0788065	0.655976	0.0570132	0.232941	1.24402	-0.704856	0.0918169	0.307002	-1.03708	-0.72	0.061264	0.387098	-1.21279	0.2775	0.619702	1	0.207817	-0.9975	0.144924	0.795673	-0.838859	NA	NA	NA	NA	NA	NA	NA	NA	NA	NA	NA	NA
NANS	-0.360791	0.126671	0.483036	-0.897322	0.277394	0.39708	0.631596	0.401121	-0.638185	0.119232	0.346442	-0.923608	-0.653333	0.0597987	0.387098	-1.22331	0.3925	0.438048	1	0.358478	-1.04583	0.0923953	0.795673	-1.03435	-0.621111	0.037509	0.343212	-1.42586	-0.3075	0.475256	0.999991	-0.323072	-0.313611	0.544038	0.886185	-0.264371
TCHP	0.000352164	0.997666	0.99895	0.00101464	-0.316335	0.0739421	0.260952	-1.13111	0.316687	0.139192	0.374237	0.856384	-1.02333	0.0607633	0.387098	-1.21636	-0.4075	0.607448	1	-0.216491	-0.615833	0.518909	0.876381	-0.284909	NA	NA	NA	NA	NA	NA	NA	NA	NA	NA	NA	NA
CCDC9	-0.18914	0.380678	0.73566	-0.419442	-0.725301	0.024179	0.163413	-1.61656	0.53616	0.157518	0.399774	0.80267	-0.65	0.0614448	0.387098	-1.21152	0.035	0.944638	1	0.0247348	-0.685	0.263816	0.81272	-0.578699	-0.404111	0.140094	0.47756	-0.853581	0.253312	0.530115	0.999991	0.27563	-0.657424	0.181303	0.764944	-0.741595
SNAPIN	0.0696525	0.650154	0.880255	0.186984	0.451723	0.0469113	0.213681	1.32872	-0.38207	0.159747	0.402524	-0.796567	-0.653333	0.06082	0.387098	-1.21595	-0.22	0.663835	1	-0.17794	-0.433333	0.47761	0.866539	-0.320926	-0.395556	0.126609	0.458707	-0.897535	0.085	0.822781	0.999991	0.0847157	-0.480556	0.297136	0.791157	-0.527045
ACSL5	0.45281	0.0462324	0.321633	1.33505	-0.0658407	0.829776	0.918994	-0.0810391	0.518651	0.175974	0.423335	0.754551	0.884444	0.06145	0.387098	1.21148	-0.2	0.770747	1	-0.113088	1.08444	0.195418	0.801695	0.709035	-0.548889	0.249174	0.58555	-0.603498	-0.15	0.831556	0.999991	-0.0801084	-0.398889	0.638495	0.914784	-0.194842
ZNF629	-0.124892	0.472441	0.793226	-0.325652	-0.535452	0.0376022	0.193225	-1.42479	0.41056	0.179399	0.42577	0.74618	-0.536667	0.0607989	0.387098	-1.2161	0.2	0.630693	1	0.200182	-0.736667	0.147799	0.795673	-0.830329	-0.629444	0.108662	0.43656	-0.963923	-0.305	0.595741	0.999991	-0.224943	-0.324444	0.638452	0.914784	-0.194872
ATP6V1C1	0.0129678	0.933031	0.979647	0.0301039	0.379622	0.0927658	0.292783	1.03261	-0.366654	0.179492	0.425795	-0.745955	0.593333	0.0608764	0.387098	1.21555	-0.0575	0.900318	1	-0.0456042	0.650833	0.24418	0.809272	0.612289	NA	NA	NA	NA	NA	NA	NA	NA	NA	NA	NA	NA
CPSF6	-0.190784	0.263699	0.644274	-0.578891	0.203496	0.396214	0.630909	0.40207	-0.39428	0.185037	0.431745	-0.732741	-0.582222	0.0614523	0.387098	-1.21146	0.045	0.920607	1	0.0359256	-0.627222	0.253605	0.811947	-0.595843	-0.951667	0.0217863	0.297359	-1.66182	-0.3375	0.568156	0.999991	-0.245533	-0.614167	0.389472	0.829843	-0.409524
UFC1	0.0127727	0.927019	0.977807	0.0329114	0.326183	0.10884	0.315172	0.963211	-0.31341	0.203156	0.454153	-0.69217	-0.614444	0.0610767	0.387098	-1.21412	0.4575	0.340388	1	0.468026	-1.07194	0.0693426	0.795673	-1.159	NA	NA	NA	NA	NA	NA	NA	NA	NA	NA	NA	NA
HNRNPL	-0.0454077	0.710549	0.905677	-0.148406	-0.319621	0.0750229	0.262668	-1.12481	0.274213	0.203716	0.454876	0.690975	-0.518889	0.0605675	0.387098	-1.21776	0.0225	0.955243	1	0.0198859	-0.541389	0.266801	0.814269	-0.573812	-0.0655556	0.813107	0.927235	-0.0898525	-0.36375	0.385189	0.999991	-0.414326	0.298194	0.552023	0.888883	0.258043
INTS8	-0.386974	0.0504972	0.334498	-1.29673	0.0340739	0.898505	0.953342	0.0464795	-0.421048	0.206729	0.457912	-0.6846	0.892222	0.0605857	0.387098	1.21763	0.165	0.810932	1	0.0910157	0.727222	0.383536	0.840138	0.416194	NA	NA	NA	NA	NA	NA	NA	NA	NA	NA	NA	NA
MARF1	0.0676843	0.625771	0.866547	0.203585	-0.236423	0.234982	0.47552	-0.628966	0.304107	0.213066	0.463903	0.671486	0.437778	0.0595172	0.387098	1.22536	-0.3225	0.342468	1	-0.46538	0.760278	0.068837	0.795673	1.16218	-0.458889	0.218688	0.55655	-0.660175	-0.7625	0.174484	0.999991	-0.758246	0.303611	0.647336	0.91938	0.18887
ATXN2	-0.128319	0.437087	0.773108	-0.359432	-0.487008	0.0454231	0.210448	-1.34272	0.358689	0.214948	0.466634	0.667667	-0.538889	0.0617608	0.387098	-1.20929	-0.195	0.641847	1	-0.192568	-0.343889	0.49595	0.86949	-0.304562	-0.462955	0.0272676	0.30866	-1.56435	-0.116048	0.698616	0.999991	-0.155761	-0.346907	0.339246	0.807644	-0.469485
PDZD8	0.0996062	0.592843	0.85165	0.22706	0.497933	0.0685056	0.253058	1.16427	-0.398327	0.223648	0.476163	-0.650434	0.633333	0.0603458	0.387098	1.21935	-0.0325	0.947009	1	-0.0236461	0.665833	0.262895	0.81272	0.580218	0.352222	0.342553	0.656979	0.465272	-0.08	0.884703	0.999991	-0.0532024	0.432222	0.516192	0.871939	0.287189
SNX5	0.107125	0.414459	0.758528	0.382518	0.381027	0.0484788	0.217536	1.31445	-0.273902	0.232604	0.486806	-0.633382	0.465556	0.0600948	0.387098	1.22116	-0.34	0.34773	1	-0.458758	0.805556	0.0704349	0.795673	1.15221	NA	NA	NA	NA	NA	NA	NA	NA	NA	NA	NA	NA
GADD45GIP1	-0.316982	0.254603	0.635415	-0.594137	0.259174	0.505727	0.71916	0.296084	-0.576157	0.232601	0.486806	-0.633389	-0.562222	0.0602632	0.387098	-1.21995	0.1575	0.716908	1	0.144536	-0.719722	0.175025	0.795673	-0.756899	NA	NA	NA	NA	NA	NA	NA	NA	NA	NA	NA	NA
USP25	0.131697	0.552253	0.834107	0.257862	0.588025	0.0701492	0.255909	1.15398	-0.456328	0.240225	0.495141	-0.619381	0.638889	0.0606703	0.387098	1.21702	-0.3425	0.48991	1	-0.309884	0.981389	0.106801	0.795673	0.971424	NA	NA	NA	NA	NA	NA	NA	NA	NA	NA	NA	NA
FRMD4A	0.180214	0.217428	0.599624	0.662684	-0.0773791	0.703387	0.85115	-0.152806	0.257593	0.30597	0.559723	0.514321	0.46	0.0595952	0.387098	1.22479	0.1725	0.626867	1	0.202825	0.2875	0.501091	0.870671	0.300083	0.132956	0.562774	0.802432	0.249666	0.202887	0.556079	0.999991	0.254863	-0.0699306	0.865508	0.972078	-0.0627289
ACTN2	-0.906273	0.0487087	0.330014	-1.31239	-0.11922	0.847606	0.928238	-0.0718061	-0.787053	0.306163	0.559889	-0.514047	0.586667	0.0618286	0.387098	1.20881	-0.2675	0.558469	1	-0.253001	0.854167	0.127185	0.795673	0.895564	NA	NA	NA	NA	NA	NA	NA	NA	NA	NA	NA	NA
NAP1L1	0.165708	0.170171	0.545889	0.769115	0.369247	0.0361208	0.189739	1.44224	-0.203539	0.325327	0.577115	-0.48768	-0.721111	0.0599302	0.387098	-1.22235	0.2075	0.709182	1	0.149242	-0.928611	0.171977	0.795673	-0.76453	-0.127407	0.553683	0.797967	-0.256739	0.262917	0.416655	0.999991	0.380223	-0.390324	0.31737	0.795966	-0.498433
CTSO	0.286419	0.0728942	0.389922	1.13731	0.0339715	0.875744	0.9421	0.057623	0.252447	0.347724	0.596395	0.458766	-0.768889	0.06083	0.387098	-1.21588	-0.34	0.568693	1	-0.245122	-0.428889	0.549807	0.890906	-0.25979	NA	NA	NA	NA	NA	NA	NA	NA	NA	NA	NA	NA
NAXE	-0.315477	0.117362	0.468158	-0.930474	-0.00349109	0.989928	0.995103	-0.00439618	-0.311986	0.361825	0.608201	-0.441501	-0.533333	0.0608668	0.387098	-1.21562	0.665	0.115529	1	0.937308	-1.19833	0.0216462	0.732248	-1.66462	NA	NA	NA	NA	NA	NA	NA	NA	NA	NA	NA	NA
RPL27	0.263809	0.178139	0.55515	0.749242	0.559785	0.0488658	0.217956	1.31099	-0.295976	0.377134	0.621322	-0.423504	-0.586667	0.0620509	0.387098	-1.20725	-0.6325	0.173046	1	-0.761839	0.0458333	0.933357	0.982884	0.0299522	NA	NA	NA	NA	NA	NA	NA	NA	NA	NA	NA	NA
NACA	0.172951	0.261067	0.643107	0.583248	0.389088	0.0802794	0.271521	1.0954	-0.216136	0.41407	0.65185	-0.382926	-0.713333	0.0619545	0.387098	-1.20793	0.2975	0.592453	1	0.227346	-1.01083	0.13739	0.795673	-0.862045	-1.23667	0.0252561	0.304888	-1.59763	0.47375	0.54883	0.999991	0.260562	-1.71042	0.0798445	0.746713	-1.09776
MRPS6	-0.0855246	0.639031	0.874529	-0.194478	0.173225	0.502901	0.717734	0.298517	-0.258749	0.415105	0.652724	-0.381842	-0.596667	0.0597468	0.387098	-1.22369	0.4675	0.313552	1	0.503691	-1.06417	0.0623454	0.795673	-1.2052	NA	NA	NA	NA	NA	NA	NA	NA	NA	NA	NA	NA
TRMT112	-0.0390877	0.809963	0.938273	-0.091535	0.176359	0.445826	0.673648	0.350834	-0.215447	0.446966	0.680344	-0.349726	-0.546667	0.0609569	0.387098	-1.21498	0.5275	0.219109	1	0.65934	-1.07417	0.0423296	0.763287	-1.37336	NA	NA	NA	NA	NA	NA	NA	NA	NA	NA	NA	NA
APPL2	0.226966	0.212531	0.594544	0.672577	0.00341334	0.989223	0.994699	0.004706	0.223553	0.472828	0.70091	0.325297	0.601111	0.0594258	0.387098	1.22602	-0.45	0.334555	1	-0.475533	1.05111	0.0669629	0.795673	1.17417	NA	NA	NA	NA	NA	NA	NA	NA	NA	NA	NA	NA
FOXJ3	-0.23384	0.243725	0.624819	-0.613099	0.00106333	0.99696	0.998854	0.00132232	-0.234903	0.494342	0.715737	-0.305972	-0.472222	0.0616951	0.387098	-1.20975	0.415	0.263333	1	0.579495	-0.887222	0.0521348	0.791532	-1.28287	-0.272222	0.322896	0.642801	-0.490937	0.3925	0.341658	0.999991	0.466409	-0.664722	0.184084	0.764944	-0.734984
SGTA	-0.041847	0.818935	0.941645	-0.0867508	-0.25651	0.326408	0.56862	-0.48624	0.214663	0.499873	0.719173	0.30114	-0.644444	0.0596426	0.387098	-1.22444	0.645	0.200473	1	0.697944	-1.28944	0.037994	0.763287	-1.42029	-0.518222	0.0577712	0.381475	-1.23829	0.1195	0.76236	0.999991	0.11784	-0.637722	0.186749	0.764944	-0.728741
DAP	-0.313146	0.0640054	0.369219	-1.19378	-0.143001	0.534818	0.741934	-0.271794	-0.170145	0.546427	0.75303	-0.262468	-0.647778	0.0614613	0.387098	-1.2114	0.4175	0.408946	1	0.388334	-1.06528	0.0863015	0.795673	-1.06398	-1.13222	0.113042	0.441056	-0.946761	-0.01	0.992362	0.999991	-0.00333007	-1.12222	0.375186	0.824587	-0.425753
CD44	0.0872408	0.597328	0.854364	0.223787	-0.0798278	0.73201	0.867816	-0.135483	0.167069	0.559476	0.761656	0.252218	0.61	0.0619466	0.387098	1.20798	-0.1275	0.788062	1	-0.10344	0.7375	0.202423	0.803079	0.693739	0.65373	0.0397877	0.349751	1.40025	-0.11	0.809758	0.999991	-0.0916446	0.76373	0.172154	0.763719	0.764083
MTIF3	0.0121109	0.927389	0.977807	0.032738	0.144478	0.445204	0.67287	0.351441	-0.132368	0.56675	0.766728	-0.246608	-0.528889	0.0609532	0.387098	-1.215	-0.2675	0.51516	1	-0.288058	-0.261389	0.596205	0.899337	-0.224604	NA	NA	NA	NA	NA	NA	NA	NA	NA	NA	NA	NA
MRPL38	-0.123721	0.550629	0.833333	-0.259141	-0.324679	0.272975	0.51725	-0.563877	0.200958	0.575498	0.771542	0.239956	-0.406667	0.0616125	0.387098	-1.21033	0.0775	0.806142	1	0.0935885	-0.484167	0.208646	0.805672	-0.680589	NA	NA	NA	NA	NA	NA	NA	NA	NA	NA	NA	NA
ATRN	0.163471	0.188482	0.568471	0.72473	0.0599318	0.728128	0.865086	0.137792	0.103539	0.624387	0.80148	0.204546	-0.98	0.0618985	0.387098	-1.20832	-0.885	0.251006	1	-0.600316	-0.095	0.917312	0.979423	-0.037483	NA	NA	NA	NA	NA	NA	NA	NA	NA	NA	NA	NA
HACL1	0.0667981	0.693982	0.898885	0.158652	0.210223	0.384698	0.62081	0.41488	-0.143425	0.62607	0.802643	-0.203377	-0.587778	0.0615464	0.387098	-1.2108	0.355	0.438939	1	0.357596	-0.942778	0.0940271	0.795673	-1.02675	NA	NA	NA	NA	NA	NA	NA	NA	NA	NA	NA	NA
ATIC	-0.27209	0.21113	0.592863	-0.67545	-0.0933639	0.757448	0.880998	-0.120647	-0.178726	0.629864	0.804845	-0.200753	-0.508889	0.0616285	0.387098	-1.21022	0.105	0.790457	1	0.102122	-0.613889	0.202833	0.803079	-0.69286	NA	NA	NA	NA	NA	NA	NA	NA	NA	NA	NA	NA
UQCC3	-0.208818	0.426498	0.765897	-0.370083	-0.0177172	0.961659	0.981588	-0.0169787	-0.191101	0.672689	0.831615	-0.172186	-0.672222	0.061725	0.387098	-1.20954	0.01	0.984711	1	0.00669136	-0.682222	0.282016	0.820859	-0.549726	NA	NA	NA	NA	NA	NA	NA	NA	NA	NA	NA	NA
PNISR	-0.10075	0.674923	0.891418	-0.170746	0.0415787	0.902403	0.955847	0.0445993	-0.142329	0.732115	0.867566	-0.135421	-0.574444	0.0606937	0.387098	-1.21686	-1.66533e-16	1	1	-9.64327e-17	-0.574444	0.286969	0.820859	-0.542165	-0.582556	0.0110596	0.256711	-1.95626	0.12225	0.704472	0.999991	0.152136	-0.704806	0.0775156	0.746713	-1.11061
MASP2	-0.0310424	0.938862	0.981442	-0.0273981	0.175351	0.759576	0.882361	0.119429	-0.206393	0.768651	0.886365	-0.114271	-1.06778	0.0598149	0.387098	-1.22319	0.38	0.644687	1	0.190651	-1.44778	0.150974	0.795673	-0.821098	NA	NA	NA	NA	NA	NA	NA	NA	NA	NA	NA	NA
SS18	-0.0327247	0.774758	0.928177	-0.110834	0.0218921	0.892243	0.950766	0.0495168	-0.0546168	0.782736	0.893782	-0.106385	-0.687778	0.0604088	0.387098	-1.2189	-0.3225	0.545035	1	-0.263576	-0.365278	0.568278	0.891062	-0.245439	NA	NA	NA	NA	NA	NA	NA	NA	NA	NA	NA	NA
PRSS8	-0.683043	0.011588	0.172742	-1.93599	-0.568853	0.118473	0.329688	-0.92638	-0.114189	0.792284	0.897849	-0.101119	-0.834444	0.0620675	0.387098	-1.20714	0.7925	0.228263	1	0.641564	-1.62694	0.0447351	0.770519	-1.34935	NA	NA	NA	NA	NA	NA	NA	NA	NA	NA	NA	NA
AP3B2	0.292681	0.423105	0.763725	0.373552	0.253251	0.622382	0.801591	0.205943	0.0394304	0.949937	0.97695	0.0223054	0.863333	0.0610306	0.387098	1.21445	-0.4575	0.495508	1	-0.30495	1.32083	0.108649	0.795673	0.963975	0.993333	0.120161	0.447817	0.920236	-0.5775	0.53853	0.999991	-0.26879	1.57083	0.170443	0.763719	0.76842
FGB	NA	NA	NA	NA	NA	NA	NA	NA	NA	NA	NA	NA	-0.918889	0.0617261	0.387098	-1.20953	-1.5125	0.0416557	1	-1.38033	0.593611	0.490641	0.867934	0.309236	NA	NA	NA	NA	NA	NA	NA	NA	NA	NA	NA	NA
RRP15	-0.240026	0.158051	0.528213	-0.801204	0.835811	0.00164891	0.0739889	2.7828	-1.07584	0.00106396	0.0527132	-2.97308	-0.76	0.0622513	0.387387	-1.20585	0.5475	0.358319	1	0.445731	-1.3075	0.0743618	0.795673	-1.12865	-0.320463	0.312061	0.63255	-0.50576	0.253958	0.590546	0.999991	0.228746	-0.574421	0.314779	0.795966	-0.501994
RBBP6	-0.196199	0.161787	0.534226	-0.791056	0.249936	0.20561	0.442978	0.686955	-0.446135	0.0706779	0.270798	-1.15072	-0.585556	0.0622101	0.387387	-1.20614	0.0975	0.830562	1	0.0806277	-0.683056	0.218747	0.805672	-0.660059	-0.429214	0.0506484	0.364722	-1.29543	-0.0488743	0.877438	0.999991	-0.0567838	-0.38034	0.322666	0.799442	-0.491246
SERPINF2	0.873026	0.031463	0.269704	1.5022	0.146169	0.787734	0.897921	0.10362	0.726857	0.280616	0.537147	0.551887	-1.15111	0.0621839	0.387387	-1.20632	-0.5425	0.545932	1	-0.262861	-0.608611	0.572802	0.891062	-0.241995	NA	NA	NA	NA	NA	NA	NA	NA	NA	NA	NA	NA
GNA14	-0.321308	0.134484	0.49314	-0.871328	-0.1009	0.73311	0.868291	-0.134831	-0.220409	0.544283	0.751977	-0.264176	0.848889	0.0623048	0.387435	1.20548	-0.3725	0.573953	1	-0.241124	1.22139	0.13223	0.795673	0.878669	NA	NA	NA	NA	NA	NA	NA	NA	NA	NA	NA	NA
CYTH4	0.643688	0.0394601	0.29863	1.40384	-0.814578	0.0627942	0.242384	-1.20208	1.45827	0.00909707	0.115458	2.0411	0.583333	0.062351	0.387437	1.20516	0.2475	0.586765	1	0.231535	0.335833	0.539757	0.886894	0.267802	NA	NA	NA	NA	NA	NA	NA	NA	NA	NA	NA	NA
PLEKHS1	-0.60993	0.115426	0.464403	-0.937696	-0.719114	0.185469	0.420274	-0.731729	0.109184	0.866893	0.936993	0.0620344	-0.630556	0.0624164	0.387559	-1.2047	0.13375	0.785403	1	0.104908	-0.764306	0.202143	0.803079	-0.694341	-0.689444	0.166581	0.504641	-0.778373	-0.41875	0.569166	0.999991	-0.244761	-0.270694	0.75891	0.942172	-0.11981
CFH	0.510611	0.0433523	0.311782	1.36299	-0.480113	0.167671	0.398327	-0.775541	0.990724	0.0252675	0.170787	1.59744	-1.07222	0.0625736	0.387742	-1.20361	-0.68	0.418475	1	-0.37833	-0.392222	0.696414	0.929689	-0.157132	NA	NA	NA	NA	NA	NA	NA	NA	NA	NA	NA	NA
ANTXR1	0.405674	0.135467	0.494526	0.868165	-0.4964	0.193523	0.429768	-0.713267	0.902074	0.0593507	0.249936	1.22657	0.818889	0.0626751	0.387742	1.20291	-0.4825	0.452043	1	-0.344821	1.30139	0.098384	0.795673	1.00708	0.592222	0.126987	0.459166	0.89624	-0.27625	0.62778	0.999991	-0.202192	0.868472	0.210871	0.765595	0.675982
PPHLN1	-0.212061	0.122671	0.477228	-0.911256	0.190287	0.319174	0.561508	0.495972	-0.402348	0.0926163	0.307598	-1.03331	-0.501111	0.062533	0.387742	-1.20389	0.0825	0.832667	1	0.0795284	-0.583611	0.220073	0.805672	-0.657432	-0.459213	0.0647477	0.393761	-1.18878	-0.0243403	0.946127	0.999991	-0.0240505	-0.434873	0.319958	0.796363	-0.494907
RALY	-0.124215	0.471401	0.792553	-0.32661	0.118781	0.625108	0.803415	0.204045	-0.242996	0.416764	0.654454	-0.38011	-0.646667	0.0625961	0.387742	-1.20345	-0.0975	0.846591	1	-0.0723262	-0.549167	0.368115	0.836799	-0.434017	-0.17587	0.477948	0.748805	-0.32062	-0.0203333	0.956161	0.999991	-0.019469	-0.155537	0.726747	0.936247	-0.138617
HNRNPM	-0.00185181	0.988786	0.99634	-0.00489778	-0.118319	0.527401	0.736245	-0.277859	0.116468	0.610899	0.793702	0.214031	-0.477222	0.0626339	0.387742	-1.20319	-0.06375	0.863933	1	-0.0635199	-0.413472	0.358791	0.83564	-0.445158	0.076082	0.717098	0.882429	0.144421	0.227832	0.471192	0.999991	0.326802	-0.15175	0.688591	0.925554	-0.162039
MAPK1	0.187537	0.277322	0.658252	0.557016	0.175794	0.467978	0.69173	0.329775	0.0117434	0.968223	0.986878	0.0140246	0.505556	0.0627423	0.387874	1.20244	-0.2825	0.475714	1	-0.322654	0.788056	0.104776	0.795673	0.979739	0.190185	0.522057	0.776595	0.282282	-0.290833	0.514053	0.999991	-0.288992	0.481019	0.370998	0.822056	0.430628
FAM3A	-0.192879	0.243995	0.624819	-0.612619	-0.440382	0.0664634	0.249105	-1.17742	0.247503	0.384602	0.628063	0.414988	-0.542222	0.0628101	0.388009	-1.20197	0.1225	0.772243	1	0.112246	-0.664722	0.197965	0.801695	-0.703411	NA	NA	NA	NA	NA	NA	NA	NA	NA	NA	NA	NA
FUBP1	-0.114636	0.436965	0.772975	-0.359554	0.432442	0.0465716	0.213014	1.33188	-0.547077	0.0404007	0.21185	-1.39361	-0.631111	0.0629446	0.388495	-1.20104	0.145	0.768559	1	0.114323	-0.776111	0.196785	0.801695	-0.706008	-0.193056	0.50243	0.764712	-0.298924	0.070625	0.869519	0.999991	0.060721	-0.263681	0.610681	0.905323	-0.214185
CDK2AP1	-0.235407	0.260097	0.641672	-0.584864	0.217679	0.457625	0.682928	0.33949	-0.453086	0.212376	0.463266	-0.672894	-0.607778	0.0629806	0.388495	-1.20079	0.0025	0.995794	1	0.00183055	-0.610278	0.289468	0.820859	-0.5384	NA	NA	NA	NA	NA	NA	NA	NA	NA	NA	NA	NA
NEDD4	0.126002	0.504293	0.80995	0.297317	0.258494	0.335522	0.577596	0.474279	-0.132492	0.684189	0.839042	-0.164824	0.434444	0.063036	0.388554	1.20041	-0.3775	0.27118	1	-0.566742	0.811944	0.0545234	0.795673	1.26342	0.430741	0.0349482	0.335213	1.45657	-0.315	0.287455	0.999991	-0.54143	0.745741	0.0421509	0.696741	1.37519
ABR	0.515789	0.0181549	0.213259	1.74101	-0.72366	0.0189756	0.149798	-1.72181	1.23945	0.0018635	0.0663672	2.72967	0.67	0.0631161	0.388758	1.19986	0.0375	0.942848	1	0.0255583	0.6325	0.31895	0.833201	0.496277	0.391852	0.241593	0.579183	0.616916	-0.380833	0.444366	0.999991	-0.352259	0.772685	0.201445	0.765595	0.695843
LILRB2	0.676136	0.0228837	0.234071	1.64047	-0.565446	0.161481	0.390189	-0.791879	1.24158	0.0166018	0.144973	1.77985	0.525556	0.0633482	0.388758	1.19827	-0.23	0.576675	1	-0.239069	0.755556	0.134145	0.795673	0.872426	NA	NA	NA	NA	NA	NA	NA	NA	NA	NA	NA	NA
TINAGL1	0.576756	0.0463206	0.321642	1.33423	-0.44463	0.261507	0.505541	-0.582517	1.02139	0.0420481	0.215398	1.37625	0.954444	0.0633313	0.388758	1.19838	-0.485	0.517156	1	-0.286378	1.43944	0.116787	0.795673	0.932604	NA	NA	NA	NA	NA	NA	NA	NA	NA	NA	NA	NA
AP2M1	0.144255	0.378929	0.734813	0.421442	-0.305552	0.192522	0.428418	-0.715519	0.449807	0.120471	0.347985	0.919118	0.795556	0.0631645	0.388758	1.19953	-0.515	0.410122	1	-0.387087	1.31056	0.0878623	0.795673	1.0562	0.614444	0.111752	0.438487	0.951745	-0.21	0.710384	0.999991	-0.148507	0.824444	0.23127	0.765595	0.635881
ARHGAP31	0.565262	0.0115922	0.172742	1.93583	0.1692	0.564914	0.764458	0.248018	0.396063	0.276262	0.532428	0.558679	0.406667	0.063391	0.388758	1.19797	-0.0375	0.906115	1	-0.0428167	0.444167	0.250974	0.811211	0.600372	0.430428	0.00792487	0.238493	2.10101	0.00919705	0.967559	0.999991	0.0143227	0.421231	0.12995	0.756304	0.886224
PGM2	0.265403	0.124282	0.47961	0.905592	0.571551	0.0236818	0.162795	1.62559	-0.306148	0.298464	0.553362	-0.525108	0.524444	0.0633164	0.388758	1.19848	-0.2075	0.613531	1	-0.212163	0.731944	0.145356	0.795673	0.837567	0.461111	0.121915	0.452116	0.913943	-0.4925	0.265076	0.999991	-0.576629	0.953611	0.0781638	0.746713	1.10699
NCEH1	0.402678	0.245662	0.626169	0.609661	0.973187	0.0539496	0.228121	1.26801	-0.570509	0.339741	0.590761	-0.468852	1.02111	0.0633175	0.388758	1.19848	0.7075	0.378726	1	0.421675	0.313611	0.743867	0.938449	0.128505	NA	NA	NA	NA	NA	NA	NA	NA	NA	NA	NA	NA
MXRA8	0.770135	0.0120335	0.175676	1.91961	-1.06182	0.0140276	0.132534	-1.85302	1.83195	0.00110533	0.0534614	2.95651	0.644444	0.0635368	0.388886	1.19697	0.3325	0.511211	1	0.2914	0.311944	0.6075	0.903522	0.216454	NA	NA	NA	NA	NA	NA	NA	NA	NA	NA	NA	NA
SUN2	0.469598	0.00679631	0.133776	2.16773	-0.482789	0.0406947	0.200018	-1.39046	0.952386	0.00205381	0.0686904	2.68744	0.988889	0.0638256	0.388886	1.19501	0.465	0.549472	1	0.260055	0.523889	0.574574	0.891062	0.240654	0.592593	0.176365	0.513078	0.753589	0.27	0.676194	0.999991	0.169929	0.322593	0.677983	0.924914	0.168781
UTP14A	-0.159357	0.187784	0.567761	-0.726341	0.317685	0.0685842	0.253137	1.16378	-0.477042	0.0283745	0.179788	-1.54707	-0.712222	0.0635993	0.388886	-1.19655	0.3725	0.505534	1	0.29625	-1.08472	0.113761	0.795673	-0.944006	-0.0562778	0.807944	0.924377	-0.0926189	0.5785	0.104624	0.999991	0.980367	-0.634778	0.136749	0.756304	-0.864074
CD276	0.0529945	0.780614	0.929839	0.107564	-0.54077	0.0544827	0.22918	-1.26374	0.593765	0.0821431	0.292111	1.08543	0.538889	0.0637795	0.388886	1.19532	-0.28	0.508606	1	-0.293619	0.818889	0.114789	0.795673	0.940101	0.545556	0.167266	0.504641	0.776593	-0.08625	0.882038	0.999991	-0.0545129	0.631806	0.36959	0.82151	0.43228
SYNE3	0.266164	0.313555	0.689542	0.503686	-0.454247	0.226436	0.465661	-0.645055	0.720411	0.121489	0.349333	0.915463	0.752222	0.0637611	0.388886	1.19544	0.3275	0.579164	1	0.237198	0.424722	0.549732	0.890906	0.259849	NA	NA	NA	NA	NA	NA	NA	NA	NA	NA	NA	NA
RRP12	-0.198109	0.348861	0.715896	-0.457348	-0.693807	0.0272046	0.170128	-1.56536	0.495699	0.180771	0.427165	0.742872	1.00056	0.0637429	0.388886	1.19557	-0.04	0.959263	1	-0.0180623	1.04056	0.274387	0.816785	0.561637	1.32333	0.00495981	0.227515	2.30454	0.035	0.957109	0.999991	0.0190387	1.28833	0.108619	0.754421	0.964095
CYBA	0.377009	0.104387	0.44729	0.981354	-0.0660439	0.835542	0.921758	-0.0780315	0.443053	0.262471	0.518504	0.580918	0.882222	0.0638136	0.388886	1.19509	0.2875	0.677722	1	0.168949	0.594722	0.475857	0.866539	0.322524	0.917222	0.132168	0.469989	0.878873	0.33375	0.708953	0.999991	0.149383	0.583472	0.587748	0.900848	0.230809
SPAG9	0.0735629	0.681658	0.893667	0.166433	0.393789	0.130205	0.345658	0.885371	-0.320226	0.307655	0.561549	-0.511937	0.554444	0.0635862	0.388886	1.19664	0.13	0.764609	1	0.116561	0.424444	0.418463	0.849076	0.378343	0.2115	0.421904	0.715982	0.374786	0.30486	0.440033	0.999991	0.356514	-0.0933599	0.84316	0.967564	-0.0740899
IGFALS	NA	NA	NA	NA	NA	NA	NA	NA	NA	NA	NA	NA	-0.96	0.0637398	0.388886	-1.19559	-0.255	0.734594	1	-0.133953	-0.705	0.437606	0.854058	-0.358916	NA	NA	NA	NA	NA	NA	NA	NA	NA	NA	NA	NA
GPN1	-0.00886799	0.958199	0.987939	-0.0185442	0.624998	0.0151184	0.136132	1.82049	-0.633866	0.0399268	0.211088	-1.39874	0.456667	0.0639802	0.389075	1.19395	0.0875	0.806939	1	0.0931593	0.369167	0.393961	0.841404	0.404547	-0.116667	0.721477	0.884619	-0.141777	-0.0275	0.95527	0.999991	-0.0198737	-0.0891667	0.879746	0.972927	-0.0556429
CCL5	0.370214	0.384742	0.737968	0.41483	0.0343113	0.954162	0.978211	0.0203778	0.335903	0.646719	0.815598	0.189285	-1.08	0.0639948	0.389075	-1.19386	0.905	0.289982	1	0.537629	-1.985	0.0592897	0.795673	-1.22702	NA	NA	NA	NA	NA	NA	NA	NA	NA	NA	NA	NA
LAMTOR1	0.0523554	0.720308	0.908695	0.142482	0.0250029	0.903633	0.956462	0.0440078	0.0273525	0.913877	0.959584	0.0391121	0.396667	0.0639294	0.389075	1.1943	0.175	0.574501	1	0.240709	0.221667	0.554173	0.890917	0.256355	0.705556	0.0210056	0.295869	1.67767	0.135	0.756006	0.999991	0.121475	0.570556	0.279775	0.790116	0.553191
TSPAN9	0.0248387	0.912188	0.974309	0.0399155	-0.570489	0.0840733	0.277863	-1.07534	0.595328	0.137282	0.370996	0.862385	1.08556	0.0641389	0.389392	1.19288	-0.0675	0.936781	1	-0.028362	1.15306	0.265245	0.812747	0.576352	NA	NA	NA	NA	NA	NA	NA	NA	NA	NA	NA	NA
SOX10	NA	NA	NA	NA	NA	NA	NA	NA	NA	NA	NA	NA	1.55778	0.0641161	0.389392	1.19303	0.32	0.793397	1	0.100509	1.23778	0.402137	0.843092	0.395626	0.73037	0.213673	0.553491	0.670251	0.550833	0.527024	0.999991	0.278169	0.179537	0.863288	0.972078	0.0638442
DHX58	0.0843495	0.687234	0.896197	0.162896	-0.532958	0.0823096	0.274651	-1.08455	0.617308	0.0991127	0.317561	1.00387	0.617778	0.0645099	0.389965	1.19037	-0.3075	0.52774	1	-0.27758	0.925278	0.120919	0.795673	0.917505	NA	NA	NA	NA	NA	NA	NA	NA	NA	NA	NA	NA
SCAF1	-0.237678	0.290959	0.670285	-0.536168	-0.725852	0.0292014	0.173923	-1.5346	0.488175	0.212889	0.463693	0.671846	-0.572222	0.064419	0.389965	-1.19099	-0.06	0.893739	1	-0.0487894	-0.512222	0.346714	0.835513	-0.460028	-0.491135	0.0298044	0.314583	-1.52572	0.161529	0.618011	0.999991	0.209004	-0.652664	0.101908	0.746713	-0.991793
NDRG3	-0.121129	0.242735	0.624515	-0.614868	-0.310517	0.0407974	0.200293	-1.38937	0.189389	0.290207	0.546068	0.537292	-0.486667	0.0644602	0.389965	-1.19071	0.04	0.916618	1	0.0378114	-0.526667	0.257182	0.812676	-0.58976	-0.170778	0.365228	0.671872	-0.437436	0.6945	0.0192757	0.999991	1.71499	-0.865278	0.015661	0.696741	-1.80518
GRAMD1C	0.627429	0.0305701	0.266489	1.5147	0.26926	0.489641	0.708664	0.310122	0.358168	0.453495	0.685231	0.343427	0.846667	0.0643674	0.389965	1.19133	0.9725	0.151227	1	0.820371	-0.125833	0.874796	0.96887	-0.058093	NA	NA	NA	NA	NA	NA	NA	NA	NA	NA	NA	NA
TMED8	-0.0206344	0.859496	0.957544	-0.0657563	0.0846294	0.60869	0.793426	0.215604	-0.105264	0.603157	0.788768	-0.21957	-0.425556	0.0645094	0.389965	-1.19038	0.1575	0.638129	1	0.195092	-0.583056	0.154472	0.795673	-0.81115	NA	NA	NA	NA	NA	NA	NA	NA	NA	NA	NA	NA
DERA	0.411468	0.0219751	0.230038	1.65807	0.383203	0.118321	0.329618	0.926939	0.0282645	0.922829	0.963128	0.0348789	0.655556	0.0644623	0.389965	1.19069	-0.4025	0.436813	1	-0.359705	1.05806	0.0957742	0.795673	1.01875	NA	NA	NA	NA	NA	NA	NA	NA	NA	NA	NA	NA
NISCH	0.143222	0.550306	0.833307	0.259396	-1.04145	0.00512553	0.0959035	-2.29026	1.18467	0.00853387	0.112958	2.06885	0.45	0.0645825	0.390124	1.18989	-0.105	0.766619	1	-0.115421	0.555	0.198445	0.801695	0.70236	0.370556	0.259909	0.591928	0.585179	-0.49625	0.313245	0.999991	-0.504115	0.866806	0.14722	0.756304	0.832032
ZCCHC17	-0.135795	0.27084	0.65143	-0.567287	0.444219	0.0160776	0.139724	1.79378	-0.580014	0.0109464	0.12364	-1.96073	-0.611667	0.064822	0.390828	-1.18828	-0.21375	0.657232	1	-0.182282	-0.397917	0.493009	0.868258	-0.307145	-0.151111	0.641294	0.843966	-0.192943	-0.3975	0.416023	0.999991	-0.380883	0.246389	0.67336	0.923436	0.171753
SELL	-0.267092	0.451204	0.781255	-0.345627	-1.16984	0.0269262	0.16953	-1.56982	0.902746	0.148914	0.387196	0.827064	-1.18	0.0648376	0.390828	-1.18817	-0.55	0.554549	1	-0.25606	-0.63	0.573163	0.891062	-0.241722	NA	NA	NA	NA	NA	NA	NA	NA	NA	NA	NA	NA
LYST	0.147764	0.620022	0.864063	0.207593	0.651158	0.13168	0.347693	0.880482	-0.503394	0.333469	0.584707	-0.476944	0.89	0.0647896	0.390828	1.18849	0.14	0.841426	1	0.074984	0.75	0.375909	0.837314	0.424918	0.637556	0.0723155	0.401973	1.14077	-0.13175	0.798145	0.999991	-0.0979184	0.769306	0.220761	0.765595	0.656077
HNRNPC	-0.0775544	0.552296	0.834107	-0.257828	0.394174	0.041452	0.201348	1.38245	-0.471728	0.0458686	0.221962	-1.33848	-0.515556	0.0651349	0.3909	-1.18619	-0.0375	0.926376	1	-0.0332125	-0.478056	0.331336	0.835409	-0.479731	-0.30599	0.312638	0.63255	-0.504959	-0.0750321	0.867579	0.999991	-0.0616911	-0.230958	0.669841	0.921952	-0.174028
TRIM22	0.349621	0.19239	0.572567	0.715819	-0.573551	0.133129	0.350331	-0.875729	0.923173	0.0526591	0.235865	1.27853	0.601111	0.0652946	0.3909	1.18512	-1.315	0.00930949	1	-2.03107	1.91611	0.00214269	0.598563	2.66904	0.646111	0.176833	0.513078	0.752437	-0.59	0.405541	0.999991	-0.391965	1.23611	0.152713	0.756304	0.816124
WASHC5	-0.231538	0.121122	0.474135	-0.916776	0.257399	0.218055	0.456322	0.661434	-0.488937	0.062175	0.255492	-1.20638	0.842222	0.0649735	0.3909	1.18726	-0.0575	0.930833	1	-0.031128	0.899722	0.264132	0.81272	0.57818	NA	NA	NA	NA	NA	NA	NA	NA	NA	NA	NA	NA
[truncated: 15,316 more rows]

## Sheet: Supplementary Table 5B
phosphosite	pCR_on-treatment_vs_pre-treatment				Non-pCR_on-treatment_vs_pre-treatment				pCR_vs_non-pCR
limma output	log_FC	P_value	BH_adj_P_value	signed_logP	log_FC	P_value	BH_adj_P_value	signed_logP	log_FC	P_value	BH_adj_P_value	signed_logP
[truncated: 8,194 more rows]

## Sheet: Header description
Fold-changes and p-values derived from limma analysis of response to treatment (on-treatment vs. pre-treatment) for pCR, non-pCR, and pCR vs. non-pCR samples (difference between response in pCR and non-pCR samples).
[truncated: 5 more rows]
