# Supplementary material for: Microscaled proteogenomic methods for precision oncology
Source: Nat Commun. 2020 Jan 27;11:532. doi: 10.1038/s41467-020-14381-2 (PMC6985126; doi:10.1038/s41467-020-14381-2)
Supplement: Supplementary file 9 — Supplementary Data 6 [file 41467_2020_14381_MOESM9_ESM.xlsx]

## Sheet: Supplemental Table 6
id	Signature_set_description	Signature_set_size	Signature_set_overlap_percent_pCR_on-treatment_vs_pre-treatment	Signature_set_overlap_percent_non-pCR_on-treatment_vs_pre-treatment	Signature_set_overlap_percent_pCR_vs_non-pCR	Signature_set_overlap_pCR_on-treatment_vs_pre-treatment	Signature_set_overlap_non-pCR_on-treatment_vs_pre-treatment	pvalue_pCR_on-treatment_vs_pre-treatment	pvalue_non-pCR_on-treatment_vs_pre-treatment	fdr_pvalue_pCR_on-treatment_vs_pre-treatment	fdr_pvalue_non-pCR_on-treatment_vs_pre-treatment	NES_pCR_on-treatment_vs_pre-treatment	NES_non-pCR_on-treatment_vs_pre-treatment
PERT-PSP_WORTMANNIN	n=12|MAPK3_T202:15100319;11959800|MAPK3_Y204:15100319;11959800|AKT1_S473:10637513;15561106;11821945;14603261;12095980;17545609;16753042;12556562;11495916;12499277;16962287;17157787;11959800;18941890;20090934;20054340;10926925;20599567;26755732|AKT1_T308:14603261;15994200;12556562;20054340;10926925|BAD_S75:20179209;20736484;21419810|BAD_S99:12556562;10926925;20736484;20179209;21419810|BAD_S118:201…	12	50	50	50	SGRARTSSFAEPGGG-p;d|HDHTGFLTEYVATRW-p;d|HTGFLTEYVATRWYR-p;d|GRELRRMSDEFVDSF-p;d|PFRGRSRSAPPNLWA-p;d|EIRSRHSSYPAGTED-p;d	SGRARTSSFAEPGGG-p;d|PFRGRSRSAPPNLWA-p;d|HTGFLTEYVATRWYR-p;d|HDHTGFLTEYVATRW-p;d|EIRSRHSSYPAGTED-p;d|GRELRRMSDEFVDSF-p;d	0.696226	0.130785	0.920992	0.369407	-0.4781	1.7906
PERT-PSP_VIRUS_INFECTION	n=30|TP53_S15:15254178;20610713;18560558|TP53_S20:18669630;15254178|TP53_S46:12021785;14749479;20610713;18560558|MAPK3_T202:19036927;20234004;20410276|MAPK3_Y204:19036927;20410276;20234004|MAPK1_T185:19036927;20234004;20410276|MAPK1_Y187:19036927;20234004;20410276|PLA2G4A_S505:11737068;20234004|EIF2S1_S52:17998206;18677106|KRT18_S34:20334631;20663917|CAMK2A_T286:16140754;24073199|RELA_S276:169287…	28	25	25	25	GKKATQASQEY____-p;u|TDDEMTGYVATRWYR-p;u|RHTDDEMTGYVATRW-p;u|HDHTGFLTEYVATRW-p;u|HTGFLTEYVATRWYR-p;u|RPVSSAASVYAGAGG-p;u|PFRGRSRSAPPNLWA-p;u	GKKATQASQEY____-p;u|TDDEMTGYVATRWYR-p;u|RPVSSAASVYAGAGG-p;u|RHTDDEMTGYVATRW-p;u|PFRGRSRSAPPNLWA-p;u|HTGFLTEYVATRWYR-p;u|HDHTGFLTEYVATRW-p;u	0.00204499	0.376984	0.0286299	0.61239	3.2573	1.0963
PERT-PSP_VEGF	n=25|PLCG1_Y783:15026417;17303569|AKT1_S473:14679308;12963813;16185843;11319202;11425855;16754797;10973320;11978735;12429574;17303569;18805968;20176926;22327338;25435370|NOS3_S1177:11292821;11425855;16754797;16946136;11029403;11978735;15157674;17276402;17303569;12511559;18622039|PTK2_Y397:11927607;15247219;16760434;12023386;12639965;18805968;16415178|PTK2_Y407:16760434;15247219;16415178|PTK2_Y576…	25	20	20	20	RYMEDSTYYKASKGK-p;u|RLIEDNEYTARQGAK-p;u|WPLSRTRSEPLPPSA-p;u|FPLRKTVSEPNLKLR-p;u|TSRIRTQSFSLQERQ-p;u	TSRIRTQSFSLQERQ-p;u|WPLSRTRSEPLPPSA-p;u|RLIEDNEYTARQGAK-p;u|RYMEDSTYYKASKGK-p;u|FPLRKTVSEPNLKLR-p;u	0.252	0.0341365	0.56448	0.173786	1.46	-2.5123
PERT-PSP_VANADATE	n=30|MAPK3_T202:12014987;18045996;17409387;16464862;16250012;24363437;20840866;17190791|MAPK3_Y204:12014987;18045996;17409387;16464862;16250012;24363437;20840866;17190791|MAPK1_T185:18045996;17409387;16464862;17190791;16250012;24363437;20840866|MAPK1_Y187:18045996;17409387;16464862;16250012;24363437;20840866;17190791|PDPK1_Y373:12738763;11481331;18024423;11054117|PDPK1_Y376:12738763;11481331;1802…	28	21.4	21.4	21.4	TDDEMTGYVATRWYR-p;u|RHTDDEMTGYVATRW-p;u|RLIEDNEYTARQGAK-p;u|HDHTGFLTEYVATRW-p;u|HTGFLTEYVATRWYR-p;u|GEKSFRRSVVGTPAY-p;u	TDDEMTGYVATRWYR-p;u|RHTDDEMTGYVATRW-p;u|HTGFLTEYVATRWYR-p;u|RLIEDNEYTARQGAK-p;u|HDHTGFLTEYVATRW-p;u|GEKSFRRSVVGTPAY-p;u	0.0247934	0.0647059	0.160203	0.252804	2.7013	-2.4023
PERT-PSP_UV	n=84|CHEK2_T68:14695167;15073169;15618221;15533933;16150728;15629715;17803907;15096610;10973490;19076070;20160490;21731742|TP53_S20:10673500;15750624;11397945;11850826;12959929;15629715;10570149;11030628;10202145;11896587;12955074;11175334;11423984;10706102;12860987|TP53_S315:11078726;15619621;12021785;12397361;12860987|TP53_S33:10581258;10202145;11709713;12021785;12397361;11101524;12860987|TP53_…	82	18.3	18.3	18.3	KSPPREGSQGELTPA-p;u|EFEELTMSQKNGGNV-p;u|TDDEMTGYVATRWYR-p;u|RHTDDEMTGYVATRW-p;u|EKIGEGTYGVVYKGR-p;u|GTGEEPGSQGLNGEA-p;u|HDHTGFLTEYVATRW-p;u|HTGFLTEYVATRWYR-p;u|NTIDLPMSPRTLDSL-p;u|SGVKRSRSGEGEVSG-p;u|SGLYRSPSMPENLNR-p;u|IVADQTPTPTRFLKN-p;u|SVIVADQTPTPTRFL-p;u|KNSDLLTSPDVGLLK-p;u|SPSRLSKSQGGEEEG-p;u	GTGEEPGSQGLNGEA-p;u|EFEELTMSQKNGGNV-p;u|SGLYRSPSMPENLNR-p;u|KSPPREGSQGELTPA-p;u|KNSDLLTSPDVGLLK-p;u|SVIVADQTPTPTRFL-p;u|EKIGEGTYGVVYKGR-p;u|TDDEMTGYVATRWYR-p;u|SPSRLSKSQGGEEEG-p;u|RHTDDEMTGYVATRW-p;u|SGVKRSRSGEGEVSG-p;u|IVADQTPTPTRFLKN-p;u|HTGFLTEYVATRWYR-p;u|NTIDLPMSPRTLDSL-p;u|HDHTGFLTEYVATRW-p;u	0.00621118	0.00796813	0.0695652	0.0749665	3.1883	3.4602
PERT-PSP_U0126	n=24|MAPK3_T202:16840783;16908594;16885155;17371847;16452220;16459330;12138104;20930115;12242299;15448698;18710949;17901130;19925796;20015877;19362540;19672862;22258404;22955283;24269383;19651622;25679764|MAPK3_Y204:16840783;16908594;16885155;17371847;16452220;16459330;12138104;23874979;12242299;15448698;18710949;17901130;19925796;20015877;19362540;19672862;20930115;22258404;22955283;24269383;196…	22	40.9	40.9	40.9	EKIGEGTYGVVYKGR-p;d|PRRKRLKSDERPVHI-p;d|HDHTGFLTEYVATRW-p;d|HTGFLTEYVATRWYR-p;d|NTIDLPMSPRTLDSL-p;d|QAFELILSPRSKESV-p;d|PESPPPASPDGVTEI-p;d|EIRSRHSSYPAGTED-p;d|VERTRKRSEGFSMDR-p;d	PESPPPASPDGVTEI-p;d|EKIGEGTYGVVYKGR-p;d|QAFELILSPRSKESV-p;d|PRRKRLKSDERPVHI-p;d|HTGFLTEYVATRWYR-p;d|NTIDLPMSPRTLDSL-p;d|VERTRKRSEGFSMDR-p;d|HDHTGFLTEYVATRW-p;d|EIRSRHSSYPAGTED-p;d	0.707469	0.294	0.925714	0.551272	0.4994	1.3592
PERT-PSP_TNF	n=34|IKBKB_S181:10195894;17150968;18950704;18930133;17975552|IKBKB_S177:10195894;18930133;17975552|MAPK3_T202:18957207;12409308;17150968;18477563;17913704;18443205;11864968;21188622;24269888;26246800|MAPK3_Y204:18957207;12409308;17150968;18477563;17913704;11864968;18443205;21188622;24269888;26246800|IRS1_S312:12351658;18160431|MAPK1_T185:18957207;15972258;12409308;17150968;18477563;17913704;11864…	31	25.8	25.8	25.8	RELVEPLTPSGEAPN-p;u|TDDEMTGYVATRWYR-p;u|RHTDDEMTGYVATRW-p;u|QARPGPQSPGSPLEE-p;u|HDHTGFLTEYVATRW-p;u|HTGFLTEYVATRWYR-p;u|RALSRQLSSGVSEIR-p;u|IVADQTPTPTRFLKN-p;u	TDDEMTGYVATRWYR-p;u|QARPGPQSPGSPLEE-p;u|RHTDDEMTGYVATRW-p;u|IVADQTPTPTRFLKN-p;u|HTGFLTEYVATRWYR-p;u|RALSRQLSSGVSEIR-p;u|HDHTGFLTEYVATRW-p;u|RELVEPLTPSGEAPN-p;u	0.001	0.25102	0.0186667	0.530214	3.666	-1.4559
PERT-PSP_THROMBIN	n=24|PRKCD_T507:18652571;17570831|MAPK3_T202:16840783;17052767;17525735;11502744;19261611;16467309|MAPK3_Y204:16840783;17525735;11502744;17052767;19261611;16467309|PRKCD_Y313:18652571;17570831|MAPK1_T185:16840783;17052767;11502744;17525735;15826939;19261611;16467309|MAPK1_Y187:16840783;17052767;17525735;11502744;19261611;15826939;16467309|PLA2G4A_S505:9468497;15826939|RELA_S536:15557193;17012367;…	21	52.4	52.4	52.4	TDDEMTGYVATRWYR-p;u|RHTDDEMTGYVATRW-p;u|RLIEDNEYTARQGAK-p;u|FGESRASTFCGTPDY-p;u|HDHTGFLTEYVATRW-p;u|HTGFLTEYVATRWYR-p;u|SSEPVGIYQGFEKKT-p;u|RALSRQLSSGVSEIR-p;u|KKRPQRATSNVFAMF-p;u|KRPQRATSNVFAMFD-p;u|ELFDDPSYVNVQNLD-p;u	SSEPVGIYQGFEKKT-p;u|TDDEMTGYVATRWYR-p;u|RHTDDEMTGYVATRW-p;u|KKRPQRATSNVFAMF-p;u|KRPQRATSNVFAMFD-p;u|FGESRASTFCGTPDY-p;u|HTGFLTEYVATRWYR-p;u|RALSRQLSSGVSEIR-p;u|ELFDDPSYVNVQNLD-p;u|RLIEDNEYTARQGAK-p;u|HDHTGFLTEYVATRW-p;u	0.170782	0.454183	0.448302	0.663514	1.7199	-0.9385
PERT-PSP_SII_ANGIOTENSIN_2	n=36|MAPK3_T202:20363803;20686112|MAPK3_Y204:20363803;20686112|MAPK1_T185:20363803;20686112|MAPK1_Y187:20363803;20686112|ZC3HC1_S354:20363803;20686112|PRKD1_S205:20363803;20686112|PEA15_S116:20363803;20686112|NDRG2_S332:20363803;20686112|ADD1_S436:20363803;20686112|EPS15L1_S255:20363803;20686112|FAM21C_S288:20363803;20686112|NUP98_S623:20363803;20686112|EVL_S331:20363803;20686112|NDRG2_T330:20363…	33	81.8	81.8	81.8	GVRRRRLSNVSLTGV-p;u|FLQARHGSVSADEAA-p;u|PIVSRTRSWDSSSPV-p;u|QVNVRMDSFDEDLAR-p;u|LRGNVVPSPLPTRRT-p;u|LSRSRTASLTSAASV-p;u|HDHTGFLTEYVATRW-p;u|RSRERSPSPLRGNVV-p;u|TPRSRERSPSPLRGN-p;u|HTGFLTEYVATRWYR-p;u|CADVRRNSVERPAEP-p;u|TRLSRSRTASLTSAA-p;u|KDIIRQPSEEEIIKL-p;u|LRSQSESSDEVTELD-p;u|SKLSRHGSGADSDYE-p;u|PNIPKAKSLDGVTND-p;u|KRHFRRDSFDDRGPS-p;u|KVIYSQPSARSEGEF-p;u|KPWERSNSVEKPVSS-p;u|SVQARRLSQPESAEK-p;u…	TRLSRSRTASLTSAA-p;u|LSRSRTASLTSAASV-p;u|KVIYSQPSARSEGEF-p;u|PNIPKAKSLDGVTND-p;u|KEVEDKESEGEEEDE-p;u|FLQARHGSVSADEAA-p;u|GRLRSADSENALSVQ-p;u|SPSGPVKSPPLSPVG-p;u|LNSTGSLSPKHSLKQ-p;u|PIVSRTRSWDSSSPV-p;u|QVNVRMDSFDEDLAR-p;u|PVKSPPLSPVGTTPV-p;u|FVLHKSKSEEAHAED-p;u|HTGFLTEYVATRWYR-p;u|KDIIRQPSEEEIIKL-p;u|RDSENLASPSEYPEN-p;u|LRSQSESSDEVTELD-p;u|HDHTGFLTEYVATRW-p;u|SKLSRHGSGADSDYE-p;u|LRGNVVPSPLPTRRT-p;u…	0.514583	0.0120482	0.798609	0.0963855	0.8504	-3.1215
PERT-PSP_SERUM	n=44|MTOR_S2481:10702316;20501647;20022946|MTOR_S2448:15899889;10910062|CDK2_T160:12359725;14551212;17386261;18276582;19321444|RAF1_S338:12626521;16803888;24929361|EIF4E_S209:11463832;12138083|CDKN1A_T145:11463845;11756412|RB1_S780:9003781;15028555;14559232;18276582|RB1_S795:15028555;14559232|RB1_T826:18276582;19321444|RPS6KA1_S380:16763566;19036157|EGFR_T693:3138233;2543683|RPS6_S235:16803888;17…	44	18.2	18.2	18.2	RELVEPLTPSGEAPN-p;u|GSPRTPVSPVKFSPG-p;u|SGRARTSSFAEPGGG-p;u|TGSTPPVSPTPSERS-p;u|SSRRRAISETEENSD-p;u|RLSSLRASTSKSESS-p;u|GEAGGPLTPRRVSSD-p;u|RERSRTGSESSQTGT-p;u	RERSRTGSESSQTGT-p;u|SGRARTSSFAEPGGG-p;u|GEAGGPLTPRRVSSD-p;u|SSRRRAISETEENSD-p;u|GSPRTPVSPVKFSPG-p;u|TGSTPPVSPTPSERS-p;u|RELVEPLTPSGEAPN-p;u|RLSSLRASTSKSESS-p;u	0.651923	0.386	0.890432	0.6176	-0.576	-1.0669
PERT-PSP_RAPAMYCIN	n=37|EIF4EBP1_T46:12912989;11799119;10942774;9465032;19276368;25797247|EIF4EBP1_T37:12912989;11799119;10942774;9465032;19276368;25797247|MTOR_S2481:19244117;20501647;19487463|EIF4EBP1_S65:12912989;11799119;10942774;19276368;25660019|EIF4EBP1_T70:11410517;12912989;11799119;10942774;18056483|MAPK3_T202:16803888;20837138|MAPK3_Y204:16803888;20837138|MTOR_S2448:19244117;20135346;20616057;26740621|MAP…	36	30.6	30.6	30.6	HDHTGFLTEYVATRW-p;u|HTGFLTEYVATRWYR-p;u|GSPRTPVSPVKFSPG-p;d|PHVLEALSPPQTSGL-p;d|RLSSLRASTSKSESS-p;d|SPSRLSKSQGGEEEG-p;d|RNSPVTKTPPRDLPT-p;d|FLMECRNSPVTKTPP-p;d|RNRNASASFQELEDK-p;d|KRRNRNASASFQELE-p;d|PTQQYAKSLPVSVPV-p;d	HTGFLTEYVATRWYR-p;u|HDHTGFLTEYVATRW-p;u|RNSPVTKTPPRDLPT-p;d|RNRNASASFQELEDK-p;d|KRRNRNASASFQELE-p;d|SPSRLSKSQGGEEEG-p;d|PHVLEALSPPQTSGL-p;d|PTQQYAKSLPVSVPV-p;d|FLMECRNSPVTKTPP-p;d|GSPRTPVSPVKFSPG-p;d|RLSSLRASTSKSESS-p;d	0.0143149	0.271863	0.114519	0.537329	2.7387	-1.4129
PERT-PSP_PHORBOL_ESTER	n=113|PRKCD_T507:18652571;17570831;20501830;19632318;21730054|MAPK3_T202:15657177;17804722;12409308;16940331;15851026;16908594;16185843;10597231;23178720;17590453;16223362;17156394;11940578;15956760;12138104;17360704;17692050;18215133;12242299;12909616;15657432;19036157;10993886;18760948;19261611;11159838;16250012;18658095;19112174;16162500;15558056;12048182;12244094;20122898;20022946;21071439;19…	109	21.1	21.1	21.1	RELVEPLTPSGEAPN-p;u|TDDEMTGYVATRWYR-p;u|RHTDDEMTGYVATRW-p;u|QARPGPQSPGSPLEE-p;u|FGESRASTFCGTPDY-p;u|GSPRTPVSPVKFSPG-p;u|QRSRKRLSQDAYRRN-p;u|HDHTGFLTEYVATRW-p;u|LTQSAPASPTNKGVH-p;u|HTGFLTEYVATRWYR-p;u|TAKTPKDSPGIPPSA-p;u|NTIDLPMSPRTLDSL-p;u|QAFELILSPRSKESV-p;u|SSEPVGIYQGFEKKT-p;u|LIDRNQKSDKKPDRE-p;u|SVPEFPLSPPKKKDL-p;u|DKMKKSKSVKEDSNL-p;u|EAALPPVSPLKAALS-p;u|GEKSFRRSVVGTPAY-p;u|EIRSRHSSYPAGTED-p;u…	TAKTPKDSPGIPPSA-p;u|SSEPVGIYQGFEKKT-p;u|TDDEMTGYVATRWYR-p;u|SVPEFPLSPPKKKDL-p;u|QARPGPQSPGSPLEE-p;u|RHTDDEMTGYVATRW-p;u|EAALPPVSPLKAALS-p;u|QAFELILSPRSKESV-p;u|VSGQLIDSMANSFVG-p;u|FGESRASTFCGTPDY-p;u|GSPRTPVSPVKFSPG-p;u|HTGFLTEYVATRWYR-p;u|DKMKKSKSVKEDSNL-p;u|LIDRNQKSDKKPDRE-p;u|LTQSAPASPTNKGVH-p;u|NTIDLPMSPRTLDSL-p;u|QRSRKRLSQDAYRRN-p;u|HDHTGFLTEYVATRW-p;u|EIRSRHSSYPAGTED-p;u|RELVEPLTPSGEAPN-p;u…	0.0857741	0.00803213	0.294699	0.0749665	2.2179	-3.456
PERT-PSP_PDGF	n=36|PDGFRB_Y751:8290276;2550144;10821867;10744745;7935391;12149261;8195171;10585294;1314164|PDGFRB_Y771:10821867;11896619;10744745;8195171;10585294;1314164;20494825|PDGFRB_Y581:9642269;20494825|PDGFRB_Y740:8290276;10744745;7935391;8195171;1314164|PDGFRB_Y579:9642269;8195171;20494825|PDGFRB_Y1009:10391677;10821867;1396585;10744745|PDGFRB_Y1021:10821867;16879713;1396585;16569213;10744745;12149261|…	33	18.2	18.2	18.2	PKINRSASEPSLHRA-p;u|HDHTGFLTEYVATRW-p;u|HTGFLTEYVATRWYR-p;u|LIDRNQKSDKKPDRE-p;u|SKRKGHEYTNIKYSL-p;u|VSGQLIDSMANSFVG-p;u	VSGQLIDSMANSFVG-p;u|HTGFLTEYVATRWYR-p;u|PKINRSASEPSLHRA-p;u|LIDRNQKSDKKPDRE-p;u|SKRKGHEYTNIKYSL-p;u|HDHTGFLTEYVATRW-p;u	0.676955	0.0381526	0.917164	0.178046	-0.5416	-2.491
PERT-PSP_PD98059	n=11|MAPK3_T202:17283137;16452220;12356731;18519681;17341659;12242299;15548697;15448698;11959800;23017243;20837138;21129803;16774943;18267069|MAPK3_Y204:17283137;16774943;16452220;12356731;18519681;17341659;12242299;15548697;15448698;11959800;21129803;20837138;23017243;18267069|MAPK1_T185:17283137;16452220;12356731;12388769;18519681;11826406;17341659;12242299;15548697;18267069;15448698;11959800;1…	9	66.7	66.7	66.7	TDDEMTGYVATRWYR-p;u|RHTDDEMTGYVATRW-p;u|HDHTGFLTEYVATRW-p;d|HTGFLTEYVATRWYR-p;d|NTIDLPMSPRTLDSL-p;d|EIRSRHSSYPAGTED-p;d	TDDEMTGYVATRWYR-p;u|RHTDDEMTGYVATRW-p;u|HTGFLTEYVATRWYR-p;d|NTIDLPMSPRTLDSL-p;d|HDHTGFLTEYVATRW-p;d|EIRSRHSSYPAGTED-p;d	0.0826923	0.0455408	0.294699	0.196176	2.0194	2.3839
PERT-PSP_OKADAIC_ACID	n=41|CTNNB1_S45:17996206;19667122|TP53_S37:16501611;11300786|TP53_S46:11300786;20673369|MAPK3_T202:16155008;20599567;20485667|MAPK3_Y204:16155008;20599567;20485667|CTNNB1_T41:17996206;19667122|MAPK1_T185:16155008;20599567;20485667|MAPK1_Y187:16155008;20599567;20485667|MAPK8_T183:15020250;19667122|MAPK8_Y185:15020250;19667122|JUN_S63:1496019;23720779|KRT18_S53:7523419;8522590|CHEK1_S317:17015476;2…	39	30.8	30.8	30.8	EFEELTMSQKNGGNV-p;u|RSFHRSLSSSLQAPV-p;u|RLIEDNEYTARQGAK-p;u|HDHTGFLTEYVATRW-p;u|HTGFLTEYVATRWYR-p;u|PVVSGDTSPRHLSNV-p;u|KNSDLLTSPDVGLLK-p;u|KKVAVVRTPPKSPSS-p;u|VVRTPPKSPSSAKSR-p;u|TSRIRTQSFSLQERQ-p;u|GAEIVYKSPVVSGDT-p;u|GVAFRAPSIHGGSGG-p;u	EFEELTMSQKNGGNV-p;u|GVAFRAPSIHGGSGG-p;u|KNSDLLTSPDVGLLK-p;u|VVRTPPKSPSSAKSR-p;u|GAEIVYKSPVVSGDT-p;u|KKVAVVRTPPKSPSS-p;u|TSRIRTQSFSLQERQ-p;u|PVVSGDTSPRHLSNV-p;u|HTGFLTEYVATRWYR-p;u|RSFHRSLSSSLQAPV-p;u|RLIEDNEYTARQGAK-p;u|HDHTGFLTEYVATRW-p;u	0.922756	0.378099	1	0.61239	-0.1336	1.1007
PERT-PSP_NOCODAZOLE	n=112|TP53_S15:11244509;12860987|TP53_S315:12860987;20661218|CDK1_T161:19158392;20068231|ESPL1_S1126:12771378;17974570;16868023|JUN_S63:12221076;20068231|CDK2_T14:16546994;20068231|CDK2_Y15:16546994;15136770;20068231|MAP2K2_S222:25811962;20068231|PLK1_T210:15611664;15713655;20068231|SP1_T739:18199680;22266860|ACACA_S80:20068231;23418352|RPA2_S23:19671522;20068231|RPA2_S29:19671522;20068231|RPS6KB…	111	31.5	31.5	31.5	GAAKRKASGPPVSEL-p;u|AAEERRKSHEAEVLK-p;u|GKKATQASQEY____-p;u|AMEPGNGSLDLGGDS-p;u|VKKSIRDTPAKNAQK-p;u|VIQPMGMSPRGHLTS-p;u|GLRKKNLSPGAVESD-p;u|KGGHGAASPSEKGAH-p;u|PLKPYPVSPSDKVLI-p;u|IKAKMQASIEKGGSL-p;u|GSPRTPVSPVKFSPG-p;u|YNISGNGSPLADSKE-p;u|KELEKRASGQAFELI-p;u|DRGVNTFSPEGRLFQ-p;u|PNPSTSASPKKSPPP-p;u|LSPAFDHSPNKIMTE-p;u|FAQSAPGSPLSSQPV-p;u|GIPIRVYTHEVVTLW-p;u|QAFELILSPRSKESV-p;u|KAARVLGSEGEEEDE-p;u…	VKKSIRDTPAKNAQK-p;u|YNISGNGSPLADSKE-p;u|IKAKMQASIEKGGSL-p;u|KGGHGAASPSEKGAH-p;u|QMAGTPITPLKDGFT-p;u|GKKATQASQEY____-p;u|GGKRSRLTPVSPESS-p;u|RSRLTPVSPESSSTE-p;u|AMEPGNGSLDLGGDS-p;u|EEEDEALSPAKGQKP-p;u|LNNSNLFSPVNRDSE-p;u|GLRKKNLSPGAVESD-p;u|KNSDLLTSPDVGLLK-p;u|LPGQMAGTPITPLKD-p;u|PLKPYPVSPSDKVLI-p;u|VIQPMGMSPRGHLTS-p;u|KAARVLGSEGEEEDE-p;u|GAAKRKASGPPVSEL-p;u|QEARSDKSPDLAPTP-p;u|DRGVNTFSPEGRLFQ-p;u…	0.0576132	0.001	0.230453	0.021	2.3567	6.5613
PERT-PSP_LY294002	n=19|RAF1_S259:15047712;20212043|CDKN1A_T145:11463845;11231573;17855660|AKT1_T308:12138162;15047842;16847055;15994200;12556562;15818404;16908594;16767165;12970779;17200115;10993886;20054340;20837138;20110348;20042122|BAD_S75:16847055;16767165;21187157;21419810|BAD_S99:12970779;12556562;16847055;16908594;21419810|CDKN1B_S10:15280662;19047162|MAPT_S202:16787414;17971449|EGFR_Y1172:14512423;15548697…	19	26.3	26.3	26.3	SGRARTSSFAEPGGG-p;d|PFRGRSRSAPPNLWA-p;d|EIRSRHSSYPAGTED-p;d|SGYSSPGSPGTPGSR-p;d|APRRRAVSMDNSNKY-p;d	APRRRAVSMDNSNKY-p;d|SGRARTSSFAEPGGG-p;d|PFRGRSRSAPPNLWA-p;d|SGYSSPGSPGTPGSR-p;d|EIRSRHSSYPAGTED-p;d	0.0752033	0.450304	0.280759	0.663514	2.2005	-0.9402
PERT-PSP_LPS	n=12|MAPK3_T202:15466476;12133965|MAPK3_Y204:15466476;12133965|RELA_S536:15611276;12842894;12759443;15849198;17548605;18097051;22205033|AKT1_S473:15100319;11254732|MAPK14_T180:18356163;17392283;12133965;17575268;15561713;25799126|MAPK14_Y182:18356163;17392283;17575268;15561713;12133965;25799126|STAT3_S727:17575268;10521505|NFKBIA_S32:12759443;11724787;12133965;26195767|SRC_Y419:18326860;17575268|…	12	50	50	50	TDDEMTGYVATRWYR-p;u|RHTDDEMTGYVATRW-p;u|RLIEDNEYTARQGAK-p;u|HDHTGFLTEYVATRW-p;u|HTGFLTEYVATRWYR-p;u|NTIDLPMSPRTLDSL-p;u	TDDEMTGYVATRWYR-p;u|RHTDDEMTGYVATRW-p;u|HTGFLTEYVATRWYR-p;u|NTIDLPMSPRTLDSL-p;u|RLIEDNEYTARQGAK-p;u|HDHTGFLTEYVATRW-p;u	0.0019685	0.235294	0.0286299	0.527059	3.0822	-1.4882
PERT-PSP_LPA	n=18|MAPK3_T202:16928771;15994317;12181443;20071362|MAPK3_Y204:16928771;15994317;12181443;20071362|MAPK1_T185:16928771;15994317;12181443;20071362|MAPK1_Y187:12571246;16928771;15994317;12181443;20071362|PRKD1_S910:20071362;27053111|AKT1_S473:11402048;14657000;12181443|AKT1_T308:14657000;12181443|MAPK14_T180:16928771;12181443|MAPK14_Y182:16928771;12181443|RPS6KA1_S380:20071362;25855080;27053111|NFK…	16	37.5	37.5	37.5	TDDEMTGYVATRWYR-p;u|RHTDDEMTGYVATRW-p;u|SGRARTSSFAEPGGG-p;u|HDHTGFLTEYVATRW-p;u|HTGFLTEYVATRWYR-p;u|GEKSFRRSVVGTPAY-p;u	SGRARTSSFAEPGGG-p;u|TDDEMTGYVATRWYR-p;u|RHTDDEMTGYVATRW-p;u|HTGFLTEYVATRWYR-p;u|HDHTGFLTEYVATRW-p;u|GEKSFRRSVVGTPAY-p;u	0.032882	0.479167	0.188789	0.682203	2.6231	-0.9512
PERT-PSP_IONIZING_RADIATION	n=85|TP53_S15:9363941;12588868;11096068;9843217;15140942;9733515;15361830;15870257;15533933;12151394;11865061;11850826;15322239;15381073;16478990;9925639;15159397;10202145;11030628;14871926;11495913;16223874;11244509;15665826;15758953;11711532;10734067;15077171;17936559;17967874;18159951;17332358;17486112;17363488;17456577;10673501;19962312;18604166;19477925;10656795;17297454;10723129;10733583;12…	83	10.8	10.8	10.8	GKKATQASQEY____-p;u|AMEPGNGSLDLGGDS-p;u|EFEELTMSQKNGGNV-p;u|QEAREVNSQEEEEEE-p;u|HDHTGFLTEYVATRW-p;u|HTGFLTEYVATRWYR-p;u|EQKFRMLSQDAPTVK-p;u|SGVKRSRSGEGEVSG-p;u|RALSRQLSSGVSEIR-p;u	QEAREVNSQEEEEEE-p;u|EFEELTMSQKNGGNV-p;u|EQKFRMLSQDAPTVK-p;u|GKKATQASQEY____-p;u|AMEPGNGSLDLGGDS-p;u|SGVKRSRSGEGEVSG-p;u|HTGFLTEYVATRWYR-p;u|RALSRQLSSGVSEIR-p;u|HDHTGFLTEYVATRW-p;u	0.001	0.0020284	0.0186667	0.0309792	3.8134	3.3081
PERT-PSP_INSULIN	n=77|EIF4EBP1_T46:12912989;12271141;11799119;10942774;18577697|EIF4EBP1_T37:12912989;12271141;11799119;10942774;18577697|MTOR_S2481:19244117;20022946|IRS1_S636:15604215;15576463;17360977;14769130;16123357;12765939;15306821;16099428;19561084|IRS1_S639:19561084;15604215;14769130;15576463;17360977;16123357;15306821;16099428|PRKCZ_T410:16129678;10075713|EIF4EBP1_S65:12912989;12271141;16354680;1179911…	75	24	24	24	TDDEMTGYVATRWYR-p;u|RHTDDEMTGYVATRW-p;u|GSPRTPVSPVKFSPG-p;u|SPRRRAASMDNNSKF-p;u|SGRARTSSFAEPGGG-p;u|HDHTGFLTEYVATRW-p;u|LTQSAPASPTNKGVH-p;u|HTGFLTEYVATRWYR-p;u|APRRRAASMDSSSKL-p;u|RMRGRLGSVDSFERS-p;u|RLSSLRASTSKSESS-p;u|TSRIRTQSFSLQERQ-p;u|RNSPVTKTPPRDLPT-p;u|FLMECRNSPVTKTPP-p;u|ELFDDPSYVNVQNLD-p;u|LPRPRLNTSDFQKLK-p;u|SVDGSPVSPSTNRTH-p;d|RAGETRFTDTRKDEQ-p;d	RNSPVTKTPPRDLPT-p;u|LPRPRLNTSDFQKLK-p;u|SPRRRAASMDNNSKF-p;u|SGRARTSSFAEPGGG-p;u|TDDEMTGYVATRWYR-p;u|RHTDDEMTGYVATRW-p;u|TSRIRTQSFSLQERQ-p;u|RMRGRLGSVDSFERS-p;u|FLMECRNSPVTKTPP-p;u|APRRRAASMDSSSKL-p;u|GSPRTPVSPVKFSPG-p;u|HTGFLTEYVATRWYR-p;u|LTQSAPASPTNKGVH-p;u|ELFDDPSYVNVQNLD-p;u|HDHTGFLTEYVATRW-p;u|RLSSLRASTSKSESS-p;u|RAGETRFTDTRKDEQ-p;d|SVDGSPVSPSTNRTH-p;d	0.163673	0.70495	0.4435	0.845941	-1.7594	-0.5572
PERT-PSP_IL_1B	n=15|IKBKB_S181:10195894;18950704;20450893|MAPK3_T202:17495961;16250012;24269888;24567333|MAPK3_Y204:17495961;16250012;24269888;24567333|MAPK1_T185:17495961;16250012;24269888;24567333|MAPK1_Y187:17495961;16250012;24269888;24567333|MAPK8_T183:16449644;18950704;24567333|MAPK8_Y185:16449644;18950704;24567333|CHUK_S180:10195894;18950704|RELA_S276:17495961;19197368|MAPK14_T180:11259436;16449644;165743…	12	41.7	41.7	41.7	TDDEMTGYVATRWYR-p;u|RHTDDEMTGYVATRW-p;u|HDHTGFLTEYVATRW-p;u|HTGFLTEYVATRWYR-p;u|SKRKGHEYTNIKYSL-p;u	TDDEMTGYVATRWYR-p;u|RHTDDEMTGYVATRW-p;u|HTGFLTEYVATRWYR-p;u|SKRKGHEYTNIKYSL-p;u|HDHTGFLTEYVATRW-p;u	0.0138067	0.369863	0.114519	0.61239	2.6682	-1.1162
PERT-PSP_IGF_1	n=36|MTOR_S2481:20686120;20501647|ERBB2_Y1248:17157789;19205871|PDPK1_Y373:20044479;20643654|PDPK1_Y376:20044479;20643654|RAF1_S259:15772344;12048182|BAD_S75:15121878;20179209|BAD_S99:15121878;16702951;15334055;20179209|MAPK14_T180:17123942;21215800|MAPK14_Y182:17123942;21215800|FOXO1_S256:11980723;10358075;11237865;15934941|RPS6_S235:17234785;25762619|RPS6_S236:17234785;25762619|HTT_S419:1206209…	36	30.6	30.6	30.6	TDDEMTGYVATRWYR-p;u|RHTDDEMTGYVATRW-p;u|GSPRTPVSPVKFSPG-p;u|SPRRRAASMDNNSKF-p;u|SGRARTSSFAEPGGG-p;u|GGRSRSGSIVELIAG-p;u|PFRGRSRSAPPNLWA-p;u|SSRRRAISETEENSD-p;u|EIRSRHSSYPAGTED-p;u|VSGQLIDSMANSFVG-p;u|APRRRAVSMDNSNKY-p;u	APRRRAVSMDNSNKY-p;u|SPRRRAASMDNNSKF-p;u|SGRARTSSFAEPGGG-p;u|TDDEMTGYVATRWYR-p;u|RHTDDEMTGYVATRW-p;u|SSRRRAISETEENSD-p;u|PFRGRSRSAPPNLWA-p;u|VSGQLIDSMANSFVG-p;u|GSPRTPVSPVKFSPG-p;u|GGRSRSGSIVELIAG-p;u|EIRSRHSSYPAGTED-p;u	0.636179	0.311741	0.87605	0.563145	0.5895	1.2622
PERT-PSP_HGF	n=24|MAPK3_T202:16185843;14999683;11230338;17062641;15781651;21917714;18819921;15713673;23549785;21454675;21423210;21609022|MAPK3_Y204:14999683;16185843;11230338;17062641;15781651;21917714;18819921;15713673;23549785;21454675;21423210;21609022|MAPK1_T185:14999683;16185843;11230338;17062641;15781651;18819921;21454675;15713673;21423210;23549785;21609022|MAPK1_Y187:16185843;14999683;11230338;17062641…	22	22.7	22.7	22.7	RYMEDSTYYKASKGK-p;u|SGRARTSSFAEPGGG-p;u|HDHTGFLTEYVATRW-p;u|HTGFLTEYVATRWYR-p;u|NTIDLPMSPRTLDSL-p;u	SGRARTSSFAEPGGG-p;u|HTGFLTEYVATRWYR-p;u|NTIDLPMSPRTLDSL-p;u|RYMEDSTYYKASKGK-p;u|HDHTGFLTEYVATRW-p;u	0.0348361	0.301053	0.188789	0.551272	2.4508	-1.3073
PERT-PSP_H2O2	n=27|TP53_S15:18272544;18490454;15078887;12890678;12959929;11447225;12531896;18431490;18715874|CHEK2_T68:18971944;24059746|TP53_S20:12531896;12959929;11447225;17135248|PRKCD_Y313:17126298;25755284|MAPK8_T183:15755722;15958730;17210579;19590015|MAPK8_Y185:15755722;15958730;17210579;19590015|MAP3K5_S83:15782121;19920149|MAP3K5_S966:14688258;16648474;15755722;19920149|CRK_Y221:12955086;16187300|MAPK…	26	23.1	23.1	23.1	GKKATQASQEY____-p;u|TDDEMTGYVATRWYR-p;u|RHTDDEMTGYVATRW-p;u|SSEPVGIYQGFEKKT-p;u|GEKSFRRSVVGTPAY-p;u|ETNVKMESEGGADDS-p;u	GKKATQASQEY____-p;u|SSEPVGIYQGFEKKT-p;u|TDDEMTGYVATRWYR-p;u|RHTDDEMTGYVATRW-p;u|ETNVKMESEGGADDS-p;u|GEKSFRRSVVGTPAY-p;u	0.26087	0.638254	0.576659	0.794271	1.4229	0.6332
PERT-PSP_FORSKOLIN	n=22|MAPK3_T202:12391272;12138104;10940302;12221082;17634416|MAPK3_Y204:12391272;17634416;12138104;10940302;12221082|MAPK1_T185:12391272;10940302;12221082;17634416|MAPK1_Y187:12391272;10940302;12221082;17634416|RAF1_S43:11971957;10862777|AKT1_S473:16428343;18728186|ADRB2_S262:14722251;24690384|CREB1_S133:17301150;7876182;15454081;15073527;17426037;8887554;9687510;18787837;18854309;15753290;145360…	20	25	25	25	SGRARTSSFAEPGGG-p;u|MVLSRKQSVFSAPSL-p;u|HDHTGFLTEYVATRW-p;u|HTGFLTEYVATRWYR-p;u|MEPERRDSQDGSSYR-p;u	SGRARTSSFAEPGGG-p;u|MVLSRKQSVFSAPSL-p;u|HTGFLTEYVATRWYR-p;u|HDHTGFLTEYVATRW-p;u|MEPERRDSQDGSSYR-p;u	0.167954	0.592803	0.447876	0.775631	1.7903	-0.6981
PERT-PSP_EXERCISE	n=21|EIF4EBP1_T46:16873412;19036825|EIF4EBP1_T37:19036825;16873412|MAPK3_T202:15308678;14998784;15297577;16822962|MAPK3_Y204:15308678;14998784;15297577;16822962|MAPK1_T185:15308678;16822962;15297577|MAPK1_Y187:15308678;15297577;16822962|SRF_S103:16690701;17627985|AKT1_S473:16188907;16873412|PRKAA2_T172:12391032;12413941;16051629;27327080|PDHA1_S293:17957032;21680880|PDHA1_S300:17957032;21680880|R…	18	44.4	44.4	44.4	IAEPMRRSVSEAALA-p;u|EPMRRSVSEAALAQP-p;u|HDHTGFLTEYVATRW-p;u|HTGFLTEYVATRWYR-p;u|SMMHRQETVECLRKF-p;u|SMMHRQETVDCLKKF-p;u|SMSDPGVSYRTREEI-p;d|TYRYHGHSMSDPGVS-p;d	HTGFLTEYVATRWYR-p;u|HDHTGFLTEYVATRW-p;u|SMMHRQETVDCLKKF-p;u|EPMRRSVSEAALAQP-p;u|IAEPMRRSVSEAALA-p;u|SMMHRQETVECLRKF-p;u|SMSDPGVSYRTREEI-p;d|TYRYHGHSMSDPGVS-p;d	0.834343	0.912698	0.994111	0.982906	-0.2947	-0.1478
PERT-PSP_ETOPOSIDE	n=15|TP53_S20:15140942;15471885;16377624;14517211;14612532|TP53_S37:15471885;9744860|TP53_S46:15843377;15471885;16377624;21394211|TP53_S6:15471885;14517211|CDK1_Y15:15964826;15674326;19933706|MAPK8_T183:19783996;20921231|MAPK8_Y185:19783996;20921231|CHEK1_S345:14681223;15674326;17276342;17015476;18927589;20188555;20347419;20372057|MAPK14_T180:15674326;20871633|MAPK14_Y182:15674326;20871633|SMC1A_…	15	33.3	33.3	33.3	GKKATQASQEY____-p;u|TDDEMTGYVATRWYR-p;u|RHTDDEMTGYVATRW-p;u|EKIGEGTYGVVYKGR-p;u|SGVKRSRSGEGEVSG-p;u	GKKATQASQEY____-p;u|EKIGEGTYGVVYKGR-p;u|TDDEMTGYVATRWYR-p;u|RHTDDEMTGYVATRW-p;u|SGVKRSRSGEGEVSG-p;u	0.001	0.0357853	0.0186667	0.176821	3.4846	2.4752
PERT-PSP_EGF	n=165|ERBB2_Y1248:9637788;17870612;18945363;18687633;19205871|MAPK8_T183:11884401;10521505;20534535;16076871;17621270;19651622|MAPK8_Y185:11884401;20534535;16076871;17621270;19651622;10521505|MAPK9_T183:17621270;20534535;16076871|MAPK9_Y185:20534535;16076871;17621270|PLCG1_Y783:14523024;16038803;15708852;16525023;17561374|JUN_S63:11401472;19118012;21177766;20395206;21212517|CTTN_S418:10537323;210…	162	25.3	25.3	25.3	INRERQKSLTLTPTR-p;u|GGRLRKLSLGQYDND-p;u|RELVEPLTPSGEAPN-p;u|TDDEMTGYVATRWYR-p;u|RKGAGDGSDEEVDGK-p;u|RHTDDEMTGYVATRW-p;u|WEGAAPQSPSFSGSE-p;u|QDTQRRTSMGGTQQQ-p;u|RSINKLDSPDPFKLN-p;u|RLIEDNEYTARQGAK-p;u|LSASPRMSGFIYQGK-p;u|AAAMNLASPRTAVAP-p;u|PKINRSASEPSLHRA-p;u|SGRARTSSFAEPGGG-p;u|KELEKRASGQAFELI-p;u|VPRARRFSSGGEEDD-p;u|PPRIHRASDPGLPAE-p;u|LTQSAPASPTNKGVH-p;u|NTIDLPMSPRTLDSL-p;u|TYRYHGHSMSDPGVS-p;u…	ARLGSQHSPGRTASL-p;u|LPRPRLNTSDFQKLK-p;u|EKTDRRQSFASLALR-p;u|PESPPPASPDGVTEI-p;u|SGRARTSSFAEPGGG-p;u|KNSDLLTSPDVGLLK-p;u|SVIVADQTPTPTRFL-p;u|PPRIHRASDPGLPAE-p;u|TDDEMTGYVATRWYR-p;u|KELEKRASGQAFELI-p;u|RHTDDEMTGYVATRW-p;u|TSRIRTQSFSLQERQ-p;u|LRHNGSLSPGLEARD-p;u|AAAMNLASPRTAVAP-p;u|PFRGRSRSAPPNLWA-p;u|QAFELILSPRSKESV-p;u|VSGQLIDSMANSFVG-p;u|IVADQTPTPTRFLKN-p;u|INRERQKSLTLTPTR-p;u|GGRLRKLSLGQYDND-p;u…	0.209256	0.00399202	0.49514	0.0483871	1.5587	-3.473
PERT-PSP_CISPLATIN	n=14|TP53_S15:10958792;15897882;17535811;16377624;11861384;17380123;19934315;21660965|TP53_S20:16377624;11861384|TP53_S46:15897882;16377624;17380123;21660965|MAPK3_T202:20215522;24269888|MAPK3_Y204:20215522;24269888|MAPK1_T185:20215522;24269888|MAPK1_Y187:20215522;24269888|CDK1_Y15:15964826;19683496|CHEK1_S345:14681223;27246979|BAD_S75:16540661;11085518;21849418|MAPK14_T180:17292828;17380123;1978…	12	50	50	50	TDDEMTGYVATRWYR-p;u|RHTDDEMTGYVATRW-p;u|EKIGEGTYGVVYKGR-p;u|HDHTGFLTEYVATRW-p;u|HTGFLTEYVATRWYR-p;u|EIRSRHSSYPAGTED-p;u	EKIGEGTYGVVYKGR-p;u|TDDEMTGYVATRWYR-p;u|RHTDDEMTGYVATRW-p;u|HTGFLTEYVATRWYR-p;u|HDHTGFLTEYVATRW-p;u|EIRSRHSSYPAGTED-p;u	0.0398482	0.595573	0.19884	0.775631	2.4194	-0.7074
PERT-PSP_ANTI_CD3	n=74|MAPK3_T202:15657177;16493040;10206983;10604992;17371994;10779765;17998336;12077249;15059847;19690332;17188005;22499768|MAPK3_Y204:15657177;16493040;10206983;10604992;17371994;10779765;17188005;17998336;12077249;15059847;19690332;22499768|PRKCD_Y313:16493040;19690332;22499768|ZAP70_Y292:7961936;16493040;19690332|ZAP70_Y319:10037717;15268851;16081816;15292262;10202147;17998336;12077249;1505984…	70	25.7	25.7	25.7	TDDEMTGYVATRWYR-p;u|RHTDDEMTGYVATRW-p;u|LQRPRYGSIVDDERL-p;u|MSRARIGSDPLAYEP-p;u|SGRARTSSFAEPGGG-p;u|KELEKRASGQAFELI-p;u|KVAAETQSPSLFGST-p;u|AGWGRALSHQEPMVS-p;u|HDHTGFLTEYVATRW-p;u|HTGFLTEYVATRWYR-p;u|SGVKRSRSGEGEVSG-p;u|QAFELILSPRSKESV-p;u|SSEPVGIYQGFEKKT-p;u|SVPEFPLSPPKKKDL-p;u|RNEEENIYSVPHDST-p;u|KPWERSNSVEKPVSS-p;u|VSGQLIDSMANSFVG-p;u|ELFDDPSYVNVQNLD-p;u	SGRARTSSFAEPGGG-p;u|SSEPVGIYQGFEKKT-p;u|KVAAETQSPSLFGST-p;u|TDDEMTGYVATRWYR-p;u|SVPEFPLSPPKKKDL-p;u|KELEKRASGQAFELI-p;u|RHTDDEMTGYVATRW-p;u|MSRARIGSDPLAYEP-p;u|SGVKRSRSGEGEVSG-p;u|QAFELILSPRSKESV-p;u|VSGQLIDSMANSFVG-p;u|LQRPRYGSIVDDERL-p;u|HTGFLTEYVATRWYR-p;u|ELFDDPSYVNVQNLD-p;u|HDHTGFLTEYVATRW-p;u|RNEEENIYSVPHDST-p;u|KPWERSNSVEKPVSS-p;u|AGWGRALSHQEPMVS-p;u	0.306613	0.364729	0.635939	0.61239	1.3112	-1.1521
PERT-PSP_ANISOMYCIN	n=17|MAPK3_T202:12660819;15271996|MAPK3_Y204:17107963;15271996|MAPK1_Y187:17107963;15271996|MAPK9_T183:12660819;11062067;18029441|MAPK9_Y185:12660819;11062067;18029441|JUN_S63:12660819;16434970;15271996;16099428;21860413|SRF_S103:12660819;10318869|EEF2K_S359:12171600;11500363|MAPK14_T180:12660819;10747897;16434970;12582162;17438131;16574378|MAPK14_Y182:12582162;10747897;12660819;16434970;17438131…	16	43.8	43.8	43.8	TDDEMTGYVATRWYR-p;u|RHTDDEMTGYVATRW-p;u|RSFHRSLSSSLQAPV-p;u|HDHTGFLTEYVATRW-p;u|HTGFLTEYVATRWYR-p;u|KNSDLLTSPDVGLLK-p;u|SSRRRAISETEENSD-p;u	KNSDLLTSPDVGLLK-p;u|TDDEMTGYVATRWYR-p;u|RHTDDEMTGYVATRW-p;u|SSRRRAISETEENSD-p;u|HTGFLTEYVATRWYR-p;u|RSFHRSLSSSLQAPV-p;u|HDHTGFLTEYVATRW-p;u	0.0124481	0.852	0.114519	0.937604	2.8943	-0.2614
PERT-P100-PRM_VX-970	n=7|DHX16_S103:A375/0.1uM/3h|RPS6KA3_S369:A375/0.1uM/3h|RPS6_S235:A375/0.1uM/3h|TMPO_S306:A375/0.1uM/3h|PRRC2A_S1219:A375/0.1uM/3h|AHNAK_S3426:A375/0.1uM/3h|PRRC2C_T2673:A375/0.1uM/3h	7	85.7	85.7	85.7	TAKTPKDSPGIPPSA-p;u|SYRLLEDSEESSEET-p;u|TGNFKHASPILPITE-p;d|GIDIKPGTPPIAGRS-p;d|DVELNLKSPKVKGDL-p;d|KLIPGPLSPVARGGS-p;d	TAKTPKDSPGIPPSA-p;u|SYRLLEDSEESSEET-p;u|TGNFKHASPILPITE-p;d|GIDIKPGTPPIAGRS-p;d|KLIPGPLSPVARGGS-p;d|DVELNLKSPKVKGDL-p;d	0.145749	0.506796	0.411594	0.713347	1.7295	-0.8559
PERT-P100-PRM_VORINOSTAT_HMS	n=7|RPS6KA3_S369:MCF10A/10uM;3.162278uM;1uM/3h|NFATC2IP_S204:MCF10A/10uM;3.162278uM;1uM/3h|DPF2_S142:MCF10A/10uM;3.162278uM;1uM/3h|KIF4A_S801:MCF10A/10uM;3.162278uM;1uM/3h|JUND_S100:MCF10A/10uM;3.162278uM;1uM/3h|RPL12_S38:MCF10A/10uM;3.162278uM;1uM/3h|TMPO_S306:MCF10A/10uM;3.162278uM;1uM/3h	7	85.7	85.7	85.7	TAKTPKDSPGIPPSA-p;u|DPRVDDDSLGEFPVT-p;u|NSPLSPPSPRTKSRT-p;u|TGNFKHASPILPITE-p;d|KIGPLGLSPKKVGDD-p;d|LGLLKLASPELERLI-p;d	TAKTPKDSPGIPPSA-p;u|NSPLSPPSPRTKSRT-p;u|DPRVDDDSLGEFPVT-p;u|TGNFKHASPILPITE-p;d|KIGPLGLSPKKVGDD-p;d|LGLLKLASPELERLI-p;d	0.550725	0.920605	0.826087	0.985106	-0.7582	-0.135
PERT-P100-PRM_VORINOSTAT	n=25|TMPO_S306:PC3/1uM/3h:MCF10A/3.162uM;1uM/3h|FASN_S207:PC3/1uM/3h|KIAA0930_S304:PC3/1uM/3h|IQGAP3_S1424:PC3/1uM/3h|MAP3K2_S163:PC3/1uM/3h:MCF7/1uM/24h|NUP214_S1023:A549/1uM/3h|ZNF672_S187:A549/1uM/3h:MCF10A/3.162uM;1uM/3h|MARK2_T596:A549/1uM/3h|RPS6_S235:A375/1uM/3h|SYNRG_S1075:A375/1uM/3h|ZNF740_S44:MCF7/1uM/6h|KIF4A_S801:MCF7/1uM/6h|PLEC_T4030:MCF7/1uM/6h|DHX16_S103:MCF7/1uM/24h|BRAF_S446:MC…	25	56	56	56	TAKTPKDSPGIPPSA-p;u|DPRVDDDSLGEFPVT-p;u|APVVRTPSIQPSLLP-p;u|SYRLLEDSEESSEET-p;u|PRRRHRPSPPATPPP-p;u|NSPLSPPSPRTKSRT-p;u|IKLQTPNTFPKRKKG-p;d|NNRPAFFSPSLKRKV-p;d|RGLRKQITMEELVRS-p;d|TGNFKHASPILPITE-p;d|GSHKRSLSLGDKEIS-p;d|FLRLGMLSPEGTCKA-p;d|DHEKKAYSFCGTVEY-p;d|KLIPGPLSPVARGGS-p;d	TAKTPKDSPGIPPSA-p;u|NSPLSPPSPRTKSRT-p;u|APVVRTPSIQPSLLP-p;u|DPRVDDDSLGEFPVT-p;u|PRRRHRPSPPATPPP-p;u|SYRLLEDSEESSEET-p;u|TGNFKHASPILPITE-p;d|IKLQTPNTFPKRKKG-p;d|NNRPAFFSPSLKRKV-p;d|GSHKRSLSLGDKEIS-p;d|RGLRKQITMEELVRS-p;d|FLRLGMLSPEGTCKA-p;d|KLIPGPLSPVARGGS-p;d|DHEKKAYSFCGTVEY-p;d	0.376448	0.858921	0.69821	0.937604	-1.1453	-0.2037
PERT-P100-PRM_TACROLIMUS	n=9|JUND_S100:A549/10uM/3h|RPS6_S235:A549/10uM/3h|PLEC_T4030:A549/10uM/3h:YAPC/10uM/3h|RBM14_S618:A549/10uM/3h|DCAF1_S1000:A549/10uM/3h|RPS6KA3_S369:YAPC/10uM/3h|UHRF1BP1L_S935:YAPC/10uM/3h|NUP214_S1023:YAPC/10uM/3h|AHNAK_S3426:YAPC/10uM/3h	9	55.6	55.6	55.6	TAKTPKDSPGIPPSA-p;u|LGLLKLASPELERLI-p;u|RGLRKQITMEELVRS-p;d|APVVRTPSIQPSLLP-p;d|DVELNLKSPKVKGDL-p;d	TAKTPKDSPGIPPSA-p;u|LGLLKLASPELERLI-p;u|RGLRKQITMEELVRS-p;d|APVVRTPSIQPSLLP-p;d|DVELNLKSPKVKGDL-p;d	0.78719	0.725051	0.972411	0.857807	0.386	0.5282
PERT-P100-PRM_STAUROSPORINE	n=13|AHNAK_S3426:1uM:3h:PC3:1uM:3h:A375/1uM/3h|DDX54_S75:1uM:3h:PC3:1uM:3h|DPF2_S142:1uM:3h:PC3:1uM:3h:MCF10A/1uM/3h|NOC2L_S56:1uM:3h:PC3:1uM:3h|CDK1_T161:1uM:3h:PC3:1uM:3h|PLEC_T4030:A375/1uM/3h|ALS2_S483:A375/1uM/3h|NOLC1_T610:A375/1uM/3h|SMARCC1_S310:A375/1uM/3h|JUND_S100:MCF10A/1uM/3h|NUP214_S1023:MCF10A/1uM/3h|PFKP_S386:MCF10A/1uM/3h|SH3KBP1_S230:MCF10A/1uM/3h	13	84.6	84.6	84.6	SPDKPGGSPSASRRK-p;u|RGLRKQITMEELVRS-p;u|DPRVDDDSLGEFPVT-p;u|DVELNLKSPKVKGDL-p;u|IKLQTPNTFPKRKKG-p;d|AVRLRGRSFAGNLNT-p;d|GIPIRVYTHEVVTLW-p;d|APVVRTPSIQPSLLP-p;d|LGLLKLASPELERLI-p;d|PIKLRPRSIEVENDF-p;d|KNEEPVRSPERRDRK-p;d	RGLRKQITMEELVRS-p;u|DPRVDDDSLGEFPVT-p;u|DVELNLKSPKVKGDL-p;u|SPDKPGGSPSASRRK-p;u|IKLQTPNTFPKRKKG-p;d|GIPIRVYTHEVVTLW-p;d|APVVRTPSIQPSLLP-p;d|KNEEPVRSPERRDRK-p;d|AVRLRGRSFAGNLNT-p;d|LGLLKLASPELERLI-p;d|PIKLRPRSIEVENDF-p;d	0.285171	0.262729	0.60644	0.530214	1.3535	-1.4251
PERT-P100-PRM_SP600125	n=12|RPS6_S235:A375/25uM/3h:YAPC/25uM/3h|UBE2O_S515:A375/25uM/3h:YAPC/25uM/3h|JUND_S100:A375/25uM/3h:MCF7/25uM/6h:YAPC/25uM/3h|RPL12_S38:A375/25uM/3h:YAPC/25uM/3h|NOLC1_T610:A375/25uM/3h:MCF7/25uM/6h|SMARCC1_S310:A375/25uM/3h|DCAF1_S1000:MCF7/25uM/6h|KIF4A_S801:MCF7/25uM/6h|TMPO_S306:MCF7/25uM/6h|OCIAD1_S108:MCF7/25uM/6h|TMSB4X_S2:YAPC/25uM/3h|AHNAK_S3426:YAPC/25uM/3h	12	50	50	50	IKLQTPNTFPKRKKG-p;d|KFKKLENSPLGEALR-p;d|TGNFKHASPILPITE-p;d|KIGPLGLSPKKVGDD-p;d|LGLLKLASPELERLI-p;d|KNEEPVRSPERRDRK-p;d	KFKKLENSPLGEALR-p;d|TGNFKHASPILPITE-p;d|IKLQTPNTFPKRKKG-p;d|KIGPLGLSPKKVGDD-p;d|KNEEPVRSPERRDRK-p;d|LGLLKLASPELERLI-p;d	0.502075	0.001	0.798609	0.021	0.8566	-3.2167
PERT-P100-PRM_SEMAGACESTAT	n=7|NUP214_S1023:A549/10uM/3h|RPS6_S235:A549/10uM/3h|KIAA0930_S304:A549/10uM/3h|EIF4A3_S12:A549/10uM/3h|TMPO_S306:A549/10uM/3h|OCIAD1_S108:A549/10uM/3h|TPX2_S738:A549/10uM/3h	7	71.4	71.4	71.4	NNRPAFFSPSLKRKV-p;u|APVVRTPSIQPSLLP-p;u|QPLTVPVSPKFSTRF-p;d|KFKKLENSPLGEALR-p;d|TGNFKHASPILPITE-p;d	NNRPAFFSPSLKRKV-p;u|APVVRTPSIQPSLLP-p;u|QPLTVPVSPKFSTRF-p;d|KFKKLENSPLGEALR-p;d|TGNFKHASPILPITE-p;d	0.76386	0.454191	0.950582	0.663514	-0.4429	-0.9711
PERT-P100-PRM_SCH_900776	n=8|PLEC_T4030:A375/5.5uM/3h|THRAP3_S253:A375/5.5uM/3h:MCF7/5.5uM/6h|JUND_S100:A375/5.5uM/3h|NUP214_S1023:A375/5.5uM/3h:MCF7/5.5uM/6h|TMPO_T160:A375/5.5uM/3h:MCF7/5.5uM/6h|SMARCC1_S310:A375/5.5uM/3h|DHX16_S103:MCF7/5.5uM/6h|KIF4A_S801:MCF7/5.5uM/6h	8	87.5	87.5	87.5	RGLRKQITMEELVRS-p;u|SYRLLEDSEESSEET-p;u|ERSPALKSPLQSVVV-p;u|GTESRSSTPLPTISS-p;d|APVVRTPSIQPSLLP-p;d|LGLLKLASPELERLI-p;d|KNEEPVRSPERRDRK-p;d	RGLRKQITMEELVRS-p;u|ERSPALKSPLQSVVV-p;u|SYRLLEDSEESSEET-p;u|GTESRSSTPLPTISS-p;d|APVVRTPSIQPSLLP-p;d|KNEEPVRSPERRDRK-p;d|LGLLKLASPELERLI-p;d	0.892925	0.51378	1	0.713347	0.1947	-0.8367
PERT-P100-PRM_PS-1145	n=11|DHX16_S103:MCF7/10uM/6h|AHNAK_S3426:MCF7/10uM/6h|ZNF740_S44:MCF7/10uM/6h|DPF2_S142:MCF7/10uM/6h:YAPC/10uM/3h|WDR26_S121:MCF7/10uM/6h|DCAF1_S1000:MCF7/10uM/6h|KIF4A_S801:MCF7/10uM/6h|FASN_S207:YAPC/10uM/3h|TMSB4X_S2:YAPC/10uM/3h|RPS6KA1_S221:YAPC/10uM/3h|ULK1_S556:YAPC/10uM/3h	11	54.5	54.5	54.5	DPRVDDDSLGEFPVT-p;u|SYRLLEDSEESSEET-p;u|LKKKKRLSQSDEDVI-p;u|FLRLGMLSPEGTCKA-p;u|DHEKKAYSFCGTVEY-p;u|DVELNLKSPKVKGDL-p;u	FLRLGMLSPEGTCKA-p;u|DPRVDDDSLGEFPVT-p;u|DVELNLKSPKVKGDL-p;u|SYRLLEDSEESSEET-p;u|LKKKKRLSQSDEDVI-p;u|DHEKKAYSFCGTVEY-p;u	0.0645756	0.0448343	0.252296	0.196176	-2.1818	-2.3162
PERT-P100-PRM_NILOTINIB	n=11|KIF4A_S801:A375/3uM/3h:MCF7/3uM/6h|MAP4_S1073:A375/3uM/3h:MCF7/3uM/6h:MCF7/3uM/24h|TMPO_S306:A375/3uM/3h:MCF7/3uM/6h:MCF7/3uM/24h|RPS6KA1_S221:A375/3uM/3h:MCF7/3uM/6h:MCF7/3uM/24h|KIAA0930_S304:A375/3uM/3h:MCF7/3uM/6h:MCF7/3uM/24h|SH3KBP1_S230:A375/3uM/3h|ULK1_S556:MCF7/3uM/6h|EIF4A3_S12:MCF7/3uM/6h|DHX16_S103:MCF7/3uM/24h|SRRM1_S402:MCF7/3uM/24h|RPS6_S235:MCF7/3uM/24h	11	63.6	63.6	63.6	SYRLLEDSEESSEET-p;u|PRRRHRPSPPATPPP-p;u|NNRPAFFSPSLKRKV-p;d|TGNFKHASPILPITE-p;d|KAQAKVGSLDNVGHL-p;d|PIKLRPRSIEVENDF-p;d|DHEKKAYSFCGTVEY-p;d	PRRRHRPSPPATPPP-p;u|SYRLLEDSEESSEET-p;u|TGNFKHASPILPITE-p;d|KAQAKVGSLDNVGHL-p;d|NNRPAFFSPSLKRKV-p;d|PIKLRPRSIEVENDF-p;d|DHEKKAYSFCGTVEY-p;d	0.382353	0.458848	0.69821	0.664538	-1.1702	-1.0633
PERT-P100-PRM_LOSMAPIMOD	n=15|RPS6_S235:A375/0.25uM/3h:YAPC/0.25uM/3h|AHNAK_S3426:A375/0.25uM/3h|ALS2_S483:A375/0.25uM/3h:MCF7/0.25uM/6h:MCF7/0.25uM/24h:YAPC/0.25uM/3h|JUND_S100:A375/0.25uM/3h|MAP4_S1073:A375/0.25uM/3h:MCF7/0.25uM/6h|KIF4A_S801:MCF7/0.25uM/6h|PLEC_T4030:MCF7/0.25uM/6h:YAPC/0.25uM/3h|DPF2_S142:MCF7/0.25uM/6h:MCF7/0.25uM/24h|SH3KBP1_S230:MCF7/0.25uM/6h|ATAD2_S327:MCF7/0.25uM/24h|ATRIP_S224:MCF7/0.25uM/24h|…	15	53.3	53.3	53.3	ISPEERRSPPAPGLQ-p;u|DHEKKAYSFCGTVEY-p;u|DVELNLKSPKVKGDL-p;u|RGLRKQITMEELVRS-p;d|DPRVDDDSLGEFPVT-p;d|KAQAKVGSLDNVGHL-p;d|LGLLKLASPELERLI-p;d|PIKLRPRSIEVENDF-p;d	DVELNLKSPKVKGDL-p;u|ISPEERRSPPAPGLQ-p;u|DHEKKAYSFCGTVEY-p;u|KAQAKVGSLDNVGHL-p;d|RGLRKQITMEELVRS-p;d|DPRVDDDSLGEFPVT-p;d|LGLLKLASPELERLI-p;d|PIKLRPRSIEVENDF-p;d	0.319361	0.101365	0.646418	0.332016	-1.2505	-2.0537
PERT-P100-PRM_LENALIDOMIDE	n=12|KIF4A_S801:A375/1uM/3h|AHNAK_S3426:A375/1uM/3h|RBM14_S618:A375/1uM/3h:MCF7/1uM/6h:MCF7/1uM/24h|FAM76B_S193:A375/1uM/3h:MCF7/1uM/6h:MCF7/1uM/24h|RBBP6_S1179:A375/1uM/3h:MCF7/1uM/6h|PRRC2C_T2673:A375/1uM/3h:MCF7/1uM/6h:MCF7/1uM/24h|RPL12_S38:MCF7/1uM/6h|RPS6_S235:MCF7/1uM/6h|ALS2_S483:MCF7/1uM/6h:MCF7/1uM/24h|DCAF1_S1000:MCF7/1uM/6h|EIF4A3_S12:MCF7/1uM/6h:MCF7/1uM/24h|TMPO_S306:MCF7/1uM/24h	12	50	50	50	KIGPLGLSPKKVGDD-p;u|DVELNLKSPKVKGDL-p;u|TGNFKHASPILPITE-p;d|GIDIKPGTPPIAGRS-p;d|HHKISNLSPEEEQGL-p;d|VTEIVKPSPKRKMEP-p;d	KIGPLGLSPKKVGDD-p;u|DVELNLKSPKVKGDL-p;u|TGNFKHASPILPITE-p;d|GIDIKPGTPPIAGRS-p;d|HHKISNLSPEEEQGL-p;d|VTEIVKPSPKRKMEP-p;d	0.902692	0.252	1	0.530214	0.1746	-1.4327
PERT-P100-PRM_KN-93	n=9|UHRF1BP1L_S935:A549/0.1uM/3h|JUND_S100:A549/0.1uM/3h|NUP214_S1023:A549/0.1uM/3h|RBM14_S618:0.1uM:3h:A549/0.1uM/3h:YAPC:0.1uM:3h|ALS2_S483:A549/0.1uM/3h|NUFIP2_S652:0.1uM:3h:YAPC:0.1uM:3h|RPS6KA3_S369:0.1uM:3h:YAPC:0.1uM:3h|ATXN2L_S339:0.1uM:3h:YAPC:0.1uM:3h|FAM129B_S692:0.1uM:3h:YAPC:0.1uM:3h	9	55.6	55.6	55.6	RGLERNDSWGSFDLR-p;u|APVVRTPSIQPSLLP-p;u|LGLLKLASPELERLI-p;u|TAKTPKDSPGIPPSA-p;d|RQGSGRESPSLASRE-p;d	APVVRTPSIQPSLLP-p;u|RGLERNDSWGSFDLR-p;u|LGLLKLASPELERLI-p;u|RQGSGRESPSLASRE-p;d|TAKTPKDSPGIPPSA-p;d	0.571992	0.425447	0.828402	0.651807	-0.6835	-1.0341
PERT-P100-PRM_IPI145	n=12|ZNF740_S44:MCF7/0.5uM/6h:OCILy132;Karpas384;SMZ1/1uM/24h;6h|WAC_S64:MCF7/0.5uM/6h|WDR26_S121:MCF7/0.5uM/6h|DCAF1_S1000:MCF7/0.5uM/6h|KIF4A_S801:MCF7/0.5uM/6h|PLEC_T4030:MCF7/0.5uM/6h|RNF169_S403:OCILy132;Karpas384;SMZ1/1uM/24h;6h|DPF2_S142:OCILy132;Karpas384;SMZ1/1uM/24h;6h|JUND_S100:OCILy132;Karpas384;SMZ1/1uM/24h;6h|RPS6KA3_S369:OCILy132;Karpas384;SMZ1/1uM/24h;6h|KIAA0930_S304:OCILy132;Kar…	12	50	50	50	DPRVDDDSLGEFPVT-p;u|LKKKKRLSQSDEDVI-p;u|NNRPAFFSPSLKRKV-p;d|RGLRKQITMEELVRS-p;d|TAKTPKDSPGIPPSA-p;d|LGLLKLASPELERLI-p;d	DPRVDDDSLGEFPVT-p;u|LKKKKRLSQSDEDVI-p;u|TAKTPKDSPGIPPSA-p;d|NNRPAFFSPSLKRKV-p;d|RGLRKQITMEELVRS-p;d|LGLLKLASPELERLI-p;d	0.683694	0.00998004	0.918884	0.0838323	-0.4886	-2.4454
PERT-P100-PRM_EVEROLIMUS	n=7|DHX16_S103:A375/0.1uM/3h|RPS6KA3_S369:A375/0.1uM/3h|RPS6_S235:A375/0.1uM/3h|PLEC_T4030:A375/0.1uM/3h|JUND_S100:A375/0.1uM/3h|PRRC2A_S1219:A375/0.1uM/3h|AHNAK_S3426:A375/0.1uM/3h	7	85.7	85.7	85.7	RGLRKQITMEELVRS-p;u|TAKTPKDSPGIPPSA-p;u|SYRLLEDSEESSEET-p;u|LGLLKLASPELERLI-p;d|DVELNLKSPKVKGDL-p;d|KLIPGPLSPVARGGS-p;d	TAKTPKDSPGIPPSA-p;u|RGLRKQITMEELVRS-p;u|SYRLLEDSEESSEET-p;u|KLIPGPLSPVARGGS-p;d|LGLLKLASPELERLI-p;d|DVELNLKSPKVKGDL-p;d	0.01417	0.406953	0.114519	0.635669	2.5859	1.0646
PERT-P100-PRM_DMSO	n=22|DPF2_S142:PC3/0uM/3h:Karpas384;SMZ1;OCILy132/NAuM/6h;24h|RBM14_S618:PC3/0uM/3h|PLEC_T4030:PC3/0uM/3h|ULK1_S556:A549/0uM/3h|NFATC2IP_S204:A549/0uM/3h|TMSB4X_S2:A549/0uM/3h|OCIAD1_S108:A549/0uM/3h:A375/0uM/3h:Karpas384;SMZ1;OCILy132/NAuM/6h;24h|TMPO_T160:A375/0uM/3h|ALS2_S483:A375/0uM/3h|RPL12_S38:A375/0uM/3h|SMARCC1_S310:A375/0uM/3h|PRRC2C_T2673:A375/0uM/3h|EIF4A3_S12:MCF7/0uM/24h|TMPO_S306:M…	22	59.1	59.1	59.1	GTESRSSTPLPTISS-p;u|DPRVDDDSLGEFPVT-p;u|NSPLSPPSPRTKSRT-p;u|QPLTVPVSPKFSTRF-p;d|RGLRKQITMEELVRS-p;d|KFKKLENSPLGEALR-p;d|TGNFKHASPILPITE-p;d|RLPLVPESPRRMMTR-p;d|KIGPLGLSPKKVGDD-p;d|LGLLKLASPELERLI-p;d|PIKLRPRSIEVENDF-p;d|GIDIKPGTPPIAGRS-p;d|KNEEPVRSPERRDRK-p;d	GTESRSSTPLPTISS-p;u|NSPLSPPSPRTKSRT-p;u|DPRVDDDSLGEFPVT-p;u|QPLTVPVSPKFSTRF-p;d|KFKKLENSPLGEALR-p;d|TGNFKHASPILPITE-p;d|GIDIKPGTPPIAGRS-p;d|RGLRKQITMEELVRS-p;d|KIGPLGLSPKKVGDD-p;d|RLPLVPESPRRMMTR-p;d|KNEEPVRSPERRDRK-p;d|LGLLKLASPELERLI-p;d|PIKLRPRSIEVENDF-p;d	0.979167	1	1	1	0.0382	-0.0077
PERT-P100-PRM_DASATINIB	n=5|AHNAK_S3426:MCF10A/1uM;0.316228uM;0.1uM/3h|DPF2_S142:MCF10A/1uM;0.316228uM;0.1uM/3h|TMPO_S306:MCF10A/1uM;0.316228uM;0.1uM/3h|PLEC_T4030:MCF10A/1uM;0.316228uM;0.1uM/3h|KIAA0930_S304:MCF10A/1uM;0.316228uM;0.1uM/3h	5	100	100	100	DPRVDDDSLGEFPVT-p;u|DVELNLKSPKVKGDL-p;u|NNRPAFFSPSLKRKV-p;d|RGLRKQITMEELVRS-p;d|TGNFKHASPILPITE-p;d	DPRVDDDSLGEFPVT-p;u|DVELNLKSPKVKGDL-p;u|TGNFKHASPILPITE-p;d|NNRPAFFSPSLKRKV-p;d|RGLRKQITMEELVRS-p;d	0.110417	0.125506	0.343519	0.369407	-2.0475	-1.7996
PERT-P100-PRM_DACTOLISIB	n=14|RPS6_S235:A375/1uM/3h|AHNAK_S3426:A375/1uM/3h|ALS2_S483:A375/1uM/3h:MCF7/1uM/6h:YAPC/1uM/3h|ULK1_S556:A375/1uM/3h|MARK2_T596:A375/1uM/3h|DCAF1_S1000:MCF7/1uM/6h|KIF4A_S801:MCF7/1uM/6h|TMPO_S306:MCF7/1uM/6h|PLEC_T4030:MCF7/1uM/6h:YAPC/1uM/3h|RBM14_S618:MCF7/1uM/6h|OCIAD1_S108:MCF7/1uM/6h|FOSL2_S200:YAPC/1uM/3h|RPS6KA1_S221:YAPC/1uM/3h|UHRF1BP1L_S935:YAPC/1uM/3h	14	42.9	42.9	42.9	ISPEERRSPPAPGLQ-p;u|DHEKKAYSFCGTVEY-p;u|DVELNLKSPKVKGDL-p;u|RGLRKQITMEELVRS-p;d|KFKKLENSPLGEALR-p;d|TGNFKHASPILPITE-p;d	DVELNLKSPKVKGDL-p;u|ISPEERRSPPAPGLQ-p;u|DHEKKAYSFCGTVEY-p;u|KFKKLENSPLGEALR-p;d|TGNFKHASPILPITE-p;d|RGLRKQITMEELVRS-p;d	0.0424242	0.001	0.203636	0.021	-2.4153	-3.4252
PERT-P100-PRM_BMS-345541	n=11|SRRM1_S402:A375/1uM/3h:YAPC/1uM/3h|ALS2_S483:A375/1uM/3h:MCF7/1uM/24h|RPL12_S38:A375/1uM/3h:YAPC/1uM/3h|EIF4A3_S12:A375/1uM/3h:MCF7/1uM/6h:MCF7/1uM/24h:YAPC/1uM/3h|NOLC1_T610:A375/1uM/3h:MCF7/1uM/6h|RBBP6_S1179:A375/1uM/3h:MCF7/1uM/6h:YAPC/1uM/3h|RBM14_S618:MCF7/1uM/6h:MCF7/1uM/24h:YAPC/1uM/3h|TMPO_S306:MCF7/1uM/6h:MCF7/1uM/24h|PRRC2C_T2673:MCF7/1uM/24h|RPS6KA1_S221:YAPC/1uM/3h|FAM76B_S193:Y…	11	72.7	72.7	72.7	DHEKKAYSFCGTVEY-p;u|PRRRHRPSPPATPPP-p;u|IKLQTPNTFPKRKKG-p;d|TGNFKHASPILPITE-p;d|KIGPLGLSPKKVGDD-p;d|GIDIKPGTPPIAGRS-p;d|HHKISNLSPEEEQGL-p;d|VTEIVKPSPKRKMEP-p;d	PRRRHRPSPPATPPP-p;u|DHEKKAYSFCGTVEY-p;u|TGNFKHASPILPITE-p;d|IKLQTPNTFPKRKKG-p;d|GIDIKPGTPPIAGRS-p;d|KIGPLGLSPKKVGDD-p;d|HHKISNLSPEEEQGL-p;d|VTEIVKPSPKRKMEP-p;d	0.716327	0.001	0.925714	0.021	-0.4607	-2.8887
PERT-P100-DIA_VORINOSTAT	n=15|RPS6_S235:MCF7/1uM/3h|NOLC1_T610:MCF7/1uM/3h:A375/1uM/3h|SLC38A1_S52:MCF7/1uM/3h|DCAF1_S1000:MCF7/1uM/3h|DHX16_S103:MCF7/1uM/3h|PLEC_T4030:MCF7/1uM/3h|MARK2_T596:A375/1uM/3h|KHSRP_S480:A375/1uM/3h|RBM14_S618:A375/1uM/3h|JPT1_S87:A375/1uM/3h|NUP214_S1023:MCF7/1uM/3h|CDK1_T161:MCF7/1uM/3h|TMPO_S306:MCF7/1uM/3h|SH3KBP1_S230:MCF7/1uM/3h|TPX2_S738:MCF7/1uM/3h	15	66.7	66.7	66.7	IKLQTPNTFPKRKKG-p;u|KLFIIRGSPQQIDHA-p;u|APVVRTPSIQPSLLP-p;u|QPLTVPVSPKFSTRF-p;d|RGLRKQITMEELVRS-p;d|TGNFKHASPILPITE-p;d|GIPIRVYTHEVVTLW-p;d|SYRLLEDSEESSEET-p;d|SGLQRRNSSEASSGD-p;d|PIKLRPRSIEVENDF-p;d	IKLQTPNTFPKRKKG-p;u|KLFIIRGSPQQIDHA-p;u|APVVRTPSIQPSLLP-p;u|QPLTVPVSPKFSTRF-p;d|TGNFKHASPILPITE-p;d|RGLRKQITMEELVRS-p;d|GIPIRVYTHEVVTLW-p;d|SGLQRRNSSEASSGD-p;d|SYRLLEDSEESSEET-p;d|PIKLRPRSIEVENDF-p;d	0.889105	0.619883	1	0.788942	0.1737	0.6471
PERT-P100-DIA_VEMURAFENIB	n=6|PFKP_S386:PC3/10uM/3h|NOLC1_T610:PC3/10uM/3h|UBE2O_S515:PC3/10uM/3h|TMPO_T160:PC3/10uM/3h|CCNYL1_S344:PC3/10uM/3h|OCIAD1_S108:PC3/10uM/3h	6	83.3	83.3	83.3	IKLQTPNTFPKRKKG-p;u|AVRLRGRSFAGNLNT-p;u|AAMRRSFSADNFIGI-p;d|GTESRSSTPLPTISS-p;d|KFKKLENSPLGEALR-p;d	IKLQTPNTFPKRKKG-p;u|AVRLRGRSFAGNLNT-p;u|KFKKLENSPLGEALR-p;d|GTESRSSTPLPTISS-p;d|AAMRRSFSADNFIGI-p;d	0.761905	0.792636	0.950582	0.897349	-0.366	0.3823
PERT-P100-DIA_UNC-0321	n=10|NOLC1_T610:MCF7/10uM/3h|SLC38A1_S52:MCF7/10uM/3h|OCIAD1_S108:MCF7/10uM/3h|DHX16_S103:MCF7/10uM/3h|PLEC_T4030:MCF7/10uM/3h|CCNYL1_S344:MCF7/10uM/3h|CDK1_T161:PC3/10uM/3h|CLTA_S105:PC3/10uM/3h|SMARCC1_S310:PC3/10uM/3h|RBM14_S618:PC3/10uM/3h	10	80	80	80	IKLQTPNTFPKRKKG-p;u|KFKKLENSPLGEALR-p;u|GIPIRVYTHEVVTLW-p;u|SQVDRLQSEPESIRK-p;u|KNEEPVRSPERRDRK-p;u|AAMRRSFSADNFIGI-p;d|RGLRKQITMEELVRS-p;d|SYRLLEDSEESSEET-p;d	KFKKLENSPLGEALR-p;u|IKLQTPNTFPKRKKG-p;u|GIPIRVYTHEVVTLW-p;u|KNEEPVRSPERRDRK-p;u|SQVDRLQSEPESIRK-p;u|RGLRKQITMEELVRS-p;d|AAMRRSFSADNFIGI-p;d|SYRLLEDSEESSEET-p;d	0.146998	0.12326	0.411594	0.369407	-1.7872	1.9035
PERT-P100-DIA_TRICHOSTATIN_A	n=12|CLTA_S105:PC3/1uM/3h|NOLC1_T610:PC3/1uM/3h:YAPC/1uM/3h|SMARCC1_S310:PC3/1uM/3h|ALS2_S483:PC3/1uM/3h|ANLN_S295:PC3/1uM/3h|PRRC2C_T2673:PC3/1uM/3h|AHNAK_S3426:YAPC/1uM/3h|DPF2_S142:YAPC/1uM/3h|NUP214_S1023:YAPC/1uM/3h|PLEC_T4030:YAPC/1uM/3h|RPS6KA1_S221:YAPC/1uM/3h|MARK2_T596:YAPC/1uM/3h	12	75	75	75	IKLQTPNTFPKRKKG-p;u|DPRVDDDSLGEFPVT-p;u|SQVDRLQSEPESIRK-p;u|DVELNLKSPKVKGDL-p;u|KNEEPVRSPERRDRK-p;u|RGLRKQITMEELVRS-p;d|APVVRTPSIQPSLLP-p;d|DHEKKAYSFCGTVEY-p;d|GIDIKPGTPPIAGRS-p;d	IKLQTPNTFPKRKKG-p;u|KNEEPVRSPERRDRK-p;u|DPRVDDDSLGEFPVT-p;u|SQVDRLQSEPESIRK-p;u|DVELNLKSPKVKGDL-p;u|GIDIKPGTPPIAGRS-p;d|RGLRKQITMEELVRS-p;d|APVVRTPSIQPSLLP-p;d|DHEKKAYSFCGTVEY-p;d	0.885375	0.426778	1	0.651807	-0.2138	0.9876
PERT-P100-DIA_TRAMETINIB	n=10|OCIAD1_S108:PC3/0.1uM/3h|MARK2_T596:PC3/0.1uM/3h|SH3KBP1_S230:PC3/0.1uM/3h|ALS2_S483:PC3/0.1uM/3h|WDR26_S121:PC3/0.1uM/3h|EIF4A3_S12:Astrocyte/0.1uM/3h|AHNAK_S3426:Astrocyte/0.1uM/3h|MAP3K7_S439:Astrocyte/0.1uM/3h|PLEC_T4030:Astrocyte/0.1uM/3h|ATRIP_S224:Astrocyte/0.1uM/3h	10	60	60	60	KFKKLENSPLGEALR-p;u|DVELNLKSPKVKGDL-p;u|NGQPRRRSIQDLTVT-p;d|RGLRKQITMEELVRS-p;d|LKKKKRLSQSDEDVI-p;d|PIKLRPRSIEVENDF-p;d	KFKKLENSPLGEALR-p;u|DVELNLKSPKVKGDL-p;u|RGLRKQITMEELVRS-p;d|NGQPRRRSIQDLTVT-p;d|PIKLRPRSIEVENDF-p;d|LKKKKRLSQSDEDVI-p;d	0.345455	0.0717054	0.682781	0.26197	-1.1926	2.1373
PERT-P100-DIA_STAUROSPORINE	n=35|HAT1_S361:NPC/1uM/3h|RBM14_S618:NPC/1uM/3h:A375/1uM/3h|FAM129B_S692:NPC/1uM/3h|RPS6_S235:NPC/1uM/3h|WAC_S64:NPC/1uM/3h|ULK1_S556:A375/1uM/3h|PLEC_T4030:A375/1uM/3h:A549/1uM/3h|SRRM1_S402:A375/1uM/3h:PC3/1uM/3h|BRAF_S446:A375/1uM/3h|DPF2_S142:A375/1uM/3h:HUVEC/0.1uM;1uM/3h|CLTA_S105:PC3/1uM/3h|DDX54_S75:PC3/1uM/3h|FOSL2_S200:PC3/1uM/3h|TMSB4X_S2:PC3/1uM/3h|RPS6KA1_S221:PC3/1uM/3h|JUND_S100:A3…	35	62.9	62.9	62.9	RGLRKQITMEELVRS-p;u|RGLERNDSWGSFDLR-p;u|APVVRTPSIQPSLLP-p;u|SQVDRLQSEPESIRK-p;u|LGLLKLASPELERLI-p;u|PRRRHRPSPPATPPP-p;u|DVELNLKSPKVKGDL-p;u|LWASEPGTPPLPTSL-p;u|QPLTVPVSPKFSTRF-p;d|AAMRRSFSADNFIGI-p;d|GTESRSSTPLPTISS-p;d|KFKKLENSPLGEALR-p;d|TGNFKHASPILPITE-p;d|RLPLVPESPRRMMTR-p;d|GIPIRVYTHEVVTLW-p;d|DPRVDDDSLGEFPVT-p;d|ISPEERRSPPAPGLQ-p;d|KAQAKVGSLDNVGHL-p;d|SGLQRRNSSEASSGD-p;d|PIKLRPRSIEVENDF-p;d…	RGLRKQITMEELVRS-p;u|APVVRTPSIQPSLLP-p;u|RGLERNDSWGSFDLR-p;u|PRRRHRPSPPATPPP-p;u|SQVDRLQSEPESIRK-p;u|LGLLKLASPELERLI-p;u|DVELNLKSPKVKGDL-p;u|LWASEPGTPPLPTSL-p;u|QPLTVPVSPKFSTRF-p;d|KFKKLENSPLGEALR-p;d|TGNFKHASPILPITE-p;d|GIDIKPGTPPIAGRS-p;d|KAQAKVGSLDNVGHL-p;d|GTESRSSTPLPTISS-p;d|GIPIRVYTHEVVTLW-p;d|RLPLVPESPRRMMTR-p;d|SGLQRRNSSEASSGD-p;d|DPRVDDDSLGEFPVT-p;d|AAMRRSFSADNFIGI-p;d|ISPEERRSPPAPGLQ-p;d…	0.0158416	0.283784	0.120972	0.541769	-2.7615	-1.325
PERT-P100-DIA_SIROLIMUS	n=8|RPS6KA3_S369:YAPC/1uM/3h|ALS2_S483:YAPC/1uM/3h|PLEC_T4030:YAPC/1uM/3h|RPS6KA1_S221:YAPC/1uM/3h|CDK1_T161:HUVEC/1uM/3h|ANLN_S295:HUVEC/1uM/3h|LRWD1_S212:HUVEC/1uM/3h|DPF2_S142:HUVEC/1uM/3h	8	62.5	62.5	62.5	TAKTPKDSPGIPPSA-p;u|GIPIRVYTHEVVTLW-p;u|RGLRKQITMEELVRS-p;d|DPRVDDDSLGEFPVT-p;d|DHEKKAYSFCGTVEY-p;d	TAKTPKDSPGIPPSA-p;u|GIPIRVYTHEVVTLW-p;u|RGLRKQITMEELVRS-p;d|DPRVDDDSLGEFPVT-p;d|DHEKKAYSFCGTVEY-p;d	0.522917	0.107356	0.798636	0.340298	0.8257	1.9225
PERT-P100-DIA_SEMAGACESTAT	n=16|KIF4A_S801:NPC/10uM/3h:Astrocyte/10uM/3h|NUP214_S1023:NPC/10uM/3h:A375/10uM/3h|AHNAK_S3426:NPC/10uM/3h|ALS2_S483:NPC/10uM/3h:A375/10uM/3h|TMPO_S306:NPC/10uM/3h:Astrocyte/10uM/3h|ULK1_S556:A375/10uM/3h|RPL12_S38:A375/10uM/3h|OCIAD1_S108:A375/10uM/3h|FOSL2_S200:PC3/10uM/3h|UBE2O_S515:PC3/10uM/3h:Astrocyte/10uM/3h|MAP4_S1073:PC3/10uM/3h|EIF4A3_S12:PC3/10uM/3h|PLEC_T4030:PC3/10uM/3h|TPX2_S738:PC…	16	68.8	68.8	68.8	APVVRTPSIQPSLLP-p;u|ISPEERRSPPAPGLQ-p;u|DVELNLKSPKVKGDL-p;u|LWASEPGTPPLPTSL-p;u|QPLTVPVSPKFSTRF-p;d|RGLRKQITMEELVRS-p;d|KFKKLENSPLGEALR-p;d|TGNFKHASPILPITE-p;d|KAQAKVGSLDNVGHL-p;d|KIGPLGLSPKKVGDD-p;d|GIDIKPGTPPIAGRS-p;d	APVVRTPSIQPSLLP-p;u|DVELNLKSPKVKGDL-p;u|ISPEERRSPPAPGLQ-p;u|LWASEPGTPPLPTSL-p;u|QPLTVPVSPKFSTRF-p;d|KFKKLENSPLGEALR-p;d|TGNFKHASPILPITE-p;d|GIDIKPGTPPIAGRS-p;d|KAQAKVGSLDNVGHL-p;d|RGLRKQITMEELVRS-p;d|KIGPLGLSPKKVGDD-p;d	0.0183673	0.00594059	0.128571	0.063	-2.6865	-3.3834
PERT-P100-DIA_SCH_900776	n=5|PLEC_T4030:A549/5.5uM/3h|THRAP3_S253:A549/5.5uM/3h|TMPO_S306:A549/5.5uM/3h|TMPO_T160:A549/5.5uM/3h|SMARCC1_S310:A549/5.5uM/3h	5	100	100	100	RGLRKQITMEELVRS-p;u|ERSPALKSPLQSVVV-p;u|GTESRSSTPLPTISS-p;d|TGNFKHASPILPITE-p;d|KNEEPVRSPERRDRK-p;d	RGLRKQITMEELVRS-p;u|ERSPALKSPLQSVVV-p;u|TGNFKHASPILPITE-p;d|GTESRSSTPLPTISS-p;d|KNEEPVRSPERRDRK-p;d	0.918164	0.670732	1	0.816543	-0.1153	-0.5811
PERT-P100-DIA_RESVERATROL	n=14|RPS6_S235:MCF7/10uM/3h|NOLC1_T610:MCF7/10uM/3h:PC3/10uM/3h|OCIAD1_S108:MCF7/10uM/3h|DHX16_S103:MCF7/10uM/3h|PLEC_T4030:MCF7/10uM/3h:NPC/10uM/3h|HAT1_S361:NPC/10uM/3h|ALS2_S483:NPC/10uM/3h|WAC_S64:NPC/10uM/3h|UBE2O_S515:NPC/10uM/3h|CDK1_T161:PC3/10uM/3h|CLTA_S105:PC3/10uM/3h|SMARCC1_S310:PC3/10uM/3h|FOSL2_S200:PC3/10uM/3h|ANLN_S295:PC3/10uM/3h	14	57.1	57.1	57.1	IKLQTPNTFPKRKKG-p;u|KFKKLENSPLGEALR-p;u|GIPIRVYTHEVVTLW-p;u|SQVDRLQSEPESIRK-p;u|KNEEPVRSPERRDRK-p;u|RGLRKQITMEELVRS-p;d|SYRLLEDSEESSEET-p;d|ISPEERRSPPAPGLQ-p;d	KFKKLENSPLGEALR-p;u|IKLQTPNTFPKRKKG-p;u|GIPIRVYTHEVVTLW-p;u|KNEEPVRSPERRDRK-p;u|SQVDRLQSEPESIRK-p;u|RGLRKQITMEELVRS-p;d|SYRLLEDSEESSEET-p;d|ISPEERRSPPAPGLQ-p;d	0.416031	0.0951417	0.720548	0.332016	-1.0834	2.0337
PERT-P100-DIA_PRI-724	n=6|NUP214_S1023:PC3/1.7uM/3h|PFKP_S386:PC3/1.7uM/3h|NOLC1_T610:PC3/1.7uM/3h|SRRM1_S402:PC3/1.7uM/3h|DPF2_S142:PC3/1.7uM/3h|RBM17_S222:PC3/1.7uM/3h	6	100	100	100	IKLQTPNTFPKRKKG-p;u|AVRLRGRSFAGNLNT-p;u|APVVRTPSIQPSLLP-p;u|DPRVDDDSLGEFPVT-p;d|PRRRHRPSPPATPPP-p;d|EEQDRPRSPTGPSNS-p;d	IKLQTPNTFPKRKKG-p;u|APVVRTPSIQPSLLP-p;u|AVRLRGRSFAGNLNT-p;u|EEQDRPRSPTGPSNS-p;d|DPRVDDDSLGEFPVT-p;d|PRRRHRPSPPATPPP-p;d	0.0366379	0.379098	0.192349	0.61239	2.5352	1.1692
PERT-P100-DIA_PD-0332991	n=7|DCAF1_S1000:A549/0.5uM/3h|EIF4A3_S12:A549/0.5uM/3h:Astrocyte/0.5uM/3h|SMARCC1_S310:A549/0.5uM/3h|JPT1_S87:A549/0.5uM/3h|RPL12_S38:Astrocyte/0.5uM/3h|TMPO_T160:Astrocyte/0.5uM/3h|TPX2_S738:Astrocyte/0.5uM/3h	7	71.4	71.4	71.4	QPLTVPVSPKFSTRF-p;d|GTESRSSTPLPTISS-p;d|KIGPLGLSPKKVGDD-p;d|SGLQRRNSSEASSGD-p;d|KNEEPVRSPERRDRK-p;d	QPLTVPVSPKFSTRF-p;d|GTESRSSTPLPTISS-p;d|KIGPLGLSPKKVGDD-p;d|SGLQRRNSSEASSGD-p;d|KNEEPVRSPERRDRK-p;d	0.695122	0.006	0.920992	0.063	-0.5417	-2.8267
PERT-P100-DIA_MS-275	n=13|RPS6_S235:MCF7/2uM/3h:NPC/2uM/3h:A375/2uM/3h:A549/2uM/3h|SLC38A1_S52:MCF7/2uM/3h:A549/2uM/3h|OCIAD1_S108:MCF7/2uM/3h|DCAF1_S1000:MCF7/2uM/3h:A375/2uM/3h|DHX16_S103:MCF7/2uM/3h|KIF4A_S801:MCF7/2uM/3h:A549/2uM/3h|HAT1_S361:NPC/2uM/3h|CLTA_S105:NPC/2uM/3h|ALS2_S483:NPC/2uM/3h|IQGAP3_S1424:NPC/2uM/3h|TMSB4X_S2:A375/2uM/3h|NOLC1_T610:A375/2uM/3h|SMARCC1_S310:A549/2uM/3h	13	38.5	38.5	38.5	KFKKLENSPLGEALR-p;u|SQVDRLQSEPESIRK-p;u|KNEEPVRSPERRDRK-p;u|IKLQTPNTFPKRKKG-p;d|SYRLLEDSEESSEET-p;d	KFKKLENSPLGEALR-p;u|KNEEPVRSPERRDRK-p;u|SQVDRLQSEPESIRK-p;u|IKLQTPNTFPKRKKG-p;d|SYRLLEDSEESSEET-p;d	0.134357	0.658824	0.396	0.813841	-1.799	0.5419
PERT-P100-DIA_MOMELOTINIB	n=9|KIF4A_S801:NPC/1uM/3h:A375/1uM/3h|MAP4_S1073:NPC/1uM/3h:A375/1uM/3h|KIAA0930_S304:NPC/1uM/3h:A375/1uM/3h|SH3KBP1_S230:NPC/1uM/3h|SYNRG_S1075:NPC/1uM/3h|RPS6KA3_S369:A375/1uM/3h|TMPO_S306:A375/1uM/3h|RPS6KA1_S221:A375/1uM/3h|IQGAP3_S1424:A375/1uM/3h	9	66.7	66.7	66.7	NNRPAFFSPSLKRKV-p;d|TGNFKHASPILPITE-p;d|GSHKRSLSLGDKEIS-p;d|KAQAKVGSLDNVGHL-p;d|PIKLRPRSIEVENDF-p;d|DHEKKAYSFCGTVEY-p;d	TGNFKHASPILPITE-p;d|KAQAKVGSLDNVGHL-p;d|NNRPAFFSPSLKRKV-p;d|GSHKRSLSLGDKEIS-p;d|PIKLRPRSIEVENDF-p;d|DHEKKAYSFCGTVEY-p;d	0.757962	0.36811	0.950582	0.61239	0.3703	-1.1297
PERT-P100-DIA_LY-294002	n=16|RPS6_S235:MCF7/10uM/3h|DCAF1_S1000:MCF7/10uM/3h|DHX16_S103:MCF7/10uM/3h|PLEC_T4030:MCF7/10uM/3h:NPC/10uM/3h|HAT1_S361:NPC/10uM/3h|CLTA_S105:NPC/10uM/3h|NOLC1_T610:NPC/10uM/3h|ALS2_S483:NPC/10uM/3h|BRAF_S446:NPC/10uM/3h|NFATC2IP_S204:NPC/10uM/3h|DDX54_S75:NPC/10uM/3h|WAC_S64:NPC/10uM/3h|AHNAK_S3426:YAPC/10uM/3h|DPF2_S142:YAPC/10uM/3h|TMSB4X_S2:YAPC/10uM/3h|RPS6KA1_S221:YAPC/10uM/3h	16	50	50	50	IKLQTPNTFPKRKKG-p;u|DPRVDDDSLGEFPVT-p;u|SQVDRLQSEPESIRK-p;u|DVELNLKSPKVKGDL-p;u|RGLRKQITMEELVRS-p;d|SYRLLEDSEESSEET-p;d|DHEKKAYSFCGTVEY-p;d|NSPLSPPSPRTKSRT-p;d	IKLQTPNTFPKRKKG-p;u|DPRVDDDSLGEFPVT-p;u|SQVDRLQSEPESIRK-p;u|DVELNLKSPKVKGDL-p;u|RGLRKQITMEELVRS-p;d|NSPLSPPSPRTKSRT-p;d|SYRLLEDSEESSEET-p;d|DHEKKAYSFCGTVEY-p;d	0.518145	0.163561	0.798609	0.422742	0.8015	1.7202
PERT-P100-DIA_JQ1-S	n=10|RPS6_S235:MCF7/1uM/3h|OCIAD1_S108:MCF7/1uM/3h|DCAF1_S1000:MCF7/1uM/3h:A375/1uM/3h|DHX16_S103:MCF7/1uM/3h|PRRC2C_T2673:MCF7/1uM/3h|HAT1_S361:NPC/1uM/3h|CLTA_S105:NPC/1uM/3h:A375/1uM/3h|MARK2_T596:NPC/1uM/3h|IQGAP3_S1424:NPC/1uM/3h:A375/1uM/3h|NOLC1_T610:A375/1uM/3h	10	50	50	50	KFKKLENSPLGEALR-p;u|SQVDRLQSEPESIRK-p;u|IKLQTPNTFPKRKKG-p;d|SYRLLEDSEESSEET-p;d|GIDIKPGTPPIAGRS-p;d	KFKKLENSPLGEALR-p;u|SQVDRLQSEPESIRK-p;u|IKLQTPNTFPKRKKG-p;d|GIDIKPGTPPIAGRS-p;d|SYRLLEDSEESSEET-p;d	0.544204	0.785863	0.823661	0.897349	0.7951	0.4169
PERT-P100-DIA_GELDANAMYCIN	n=13|RPS6_S235:MCF7/2uM/3h|DPF2_S142:MCF7/2uM/3h:YAPC/2uM/3h|SLC38A1_S52:MCF7/2uM/3h|DCAF1_S1000:MCF7/2uM/3h:A375/2uM/3h|DHX16_S103:MCF7/2uM/3h|CCNYL1_S344:MCF7/2uM/3h|ULK1_S556:A375/2uM/3h|CLTA_S105:A375/2uM/3h|ANLN_S295:A375/2uM/3h|AHNAK_S3426:YAPC/2uM/3h|TMSB4X_S2:YAPC/2uM/3h|RPS6KA1_S221:YAPC/2uM/3h|MARK2_T596:YAPC/2uM/3h	13	46.2	46.2	46.2	DPRVDDDSLGEFPVT-p;u|SQVDRLQSEPESIRK-p;u|DVELNLKSPKVKGDL-p;u|AAMRRSFSADNFIGI-p;d|SYRLLEDSEESSEET-p;d|DHEKKAYSFCGTVEY-p;d	DPRVDDDSLGEFPVT-p;u|SQVDRLQSEPESIRK-p;u|DVELNLKSPKVKGDL-p;u|AAMRRSFSADNFIGI-p;d|SYRLLEDSEESSEET-p;d|DHEKKAYSFCGTVEY-p;d	0.294239	0.529293	0.617901	0.722937	-1.3386	0.8422
PERT-P100-DIA_EX527	n=12|RPS6_S235:MCF7/10uM/3h:A375/10uM/3h|SLC38A1_S52:MCF7/10uM/3h:PC3/10uM/3h|DCAF1_S1000:MCF7/10uM/3h:A375/10uM/3h|DHX16_S103:MCF7/10uM/3h|PLEC_T4030:MCF7/10uM/3h:NPC/10uM/3h|HAT1_S361:NPC/10uM/3h|CLTA_S105:NPC/10uM/3h:A375/10uM/3h:PC3/10uM/3h|FAM129B_S692:NPC/10uM/3h:PC3/10uM/3h|IQGAP3_S1424:NPC/10uM/3h|ULK1_S556:A375/10uM/3h|NOLC1_T610:A375/10uM/3h:PC3/10uM/3h|SMARCC1_S310:PC3/10uM/3h	12	41.7	41.7	41.7	SQVDRLQSEPESIRK-p;u|KNEEPVRSPERRDRK-p;u|IKLQTPNTFPKRKKG-p;d|RGLRKQITMEELVRS-p;d|SYRLLEDSEESSEET-p;d	KNEEPVRSPERRDRK-p;u|SQVDRLQSEPESIRK-p;u|IKLQTPNTFPKRKKG-p;d|RGLRKQITMEELVRS-p;d|SYRLLEDSEESSEET-p;d	0.034413	0.335294	0.188789	0.586765	-2.5367	-1.198
PERT-P100-DIA_EPZ-5687	n=15|HAT1_S361:NPC/6uM/3h|RBM14_S618:NPC/6uM/3h|FAM129B_S692:NPC/6uM/3h|DHX16_S103:NPC/6uM/3h|NFATC2IP_S204:NPC/6uM/3h|DDX54_S75:NPC/6uM/3h|ULK1_S556:A375/6uM/3h|TMSB4X_S2:A375/6uM/3h|SRRM1_S402:A375/6uM/3h|NOLC1_T610:A375/6uM/3h|CLTA_S105:A549/6uM/3h|RPS6_S235:A549/6uM/3h|SMARCC1_S310:A549/6uM/3h|PLEC_T4030:A549/6uM/3h|SLC38A1_S52:A549/6uM/3h	15	46.7	46.7	46.7	SQVDRLQSEPESIRK-p;u|PRRRHRPSPPATPPP-p;u|KNEEPVRSPERRDRK-p;u|IKLQTPNTFPKRKKG-p;d|RGLRKQITMEELVRS-p;d|SYRLLEDSEESSEET-p;d|NSPLSPPSPRTKSRT-p;d	KNEEPVRSPERRDRK-p;u|PRRRHRPSPPATPPP-p;u|SQVDRLQSEPESIRK-p;u|IKLQTPNTFPKRKKG-p;d|RGLRKQITMEELVRS-p;d|NSPLSPPSPRTKSRT-p;d|SYRLLEDSEESSEET-p;d	0.202899	0.283433	0.49514	0.541769	-1.6642	-1.3526
PERT-P100-DIA_EPZ-5676	n=12|NOLC1_T610:MCF7/10uM/3h:YAPC/10uM/3h|DCAF1_S1000:MCF7/10uM/3h|DHX16_S103:MCF7/10uM/3h|FOSL2_S200:MCF7/10uM/3h|HAT1_S361:NPC/10uM/3h|ALS2_S483:NPC/10uM/3h|FAM129B_S692:NPC/10uM/3h|PLEC_T4030:NPC/10uM/3h:YAPC/10uM/3h|NFATC2IP_S204:NPC/10uM/3h|DDX54_S75:NPC/10uM/3h|RPS6KA1_S221:YAPC/10uM/3h|MARK2_T596:YAPC/10uM/3h	12	41.7	41.7	41.7	RGLRKQITMEELVRS-p;d|SYRLLEDSEESSEET-p;d|ISPEERRSPPAPGLQ-p;d|DHEKKAYSFCGTVEY-p;d|NSPLSPPSPRTKSRT-p;d	RGLRKQITMEELVRS-p;d|NSPLSPPSPRTKSRT-p;d|SYRLLEDSEESSEET-p;d|ISPEERRSPPAPGLQ-p;d|DHEKKAYSFCGTVEY-p;d	0.21519	0.523517	0.50211	0.720909	1.5985	0.8422
PERT-P100-DIA_DMSO	n=18|HAT1_S361:NPC/0uM/3h|RPS6_S235:NPC/0uM/3h|RBM14_S618:NPC/0uM/3h|FAM129B_S692:NPC/0uM/3h|CDK1_T161:170;179/0.1pctuM/16h|TMPO_T160:170;179/0.1pctuM/16h|ANLN_S295:170;179/0.1pctuM/16h|TMSB4X_S2:170;179/0.1pctuM/16h:Astrocyte/0uM/3h|PAK2_S2:170;179/0.1pctuM/16h|PLEC_T4030:170;179/0.1pctuM/16h|UBE2O_S515:Astrocyte/0uM/3h|MAP3K7_S439:Astrocyte/0uM/3h|ATRIP_S224:Astrocyte/0uM/3h|NCBP3_S500:MAC2A;OC…	18	33.3	33.3	33.3	GTESRSSTPLPTISS-p;u|NNRPAFFSPSLKRKV-p;u|GIPIRVYTHEVVTLW-p;u|RLGKRPHSPEKAFSS-p;u|NGQPRRRSIQDLTVT-p;d|RGLRKQITMEELVRS-p;d	GTESRSSTPLPTISS-p;u|NNRPAFFSPSLKRKV-p;u|RLGKRPHSPEKAFSS-p;u|GIPIRVYTHEVVTLW-p;u|RGLRKQITMEELVRS-p;d|NGQPRRRSIQDLTVT-p;d	0.576238	0.689379	0.828402	0.833206	-0.7176	0.5435
PERT-P100-DIA_DEXAMETHASONE	n=11|HAT1_S361:NPC/10uM/3h|AHNAK_S3426:NPC/10uM/3h|EIF4A3_S12:NPC/10uM/3h|FASN_S207:NPC/10uM/3h|RBM14_S618:NPC/10uM/3h|OCIAD1_S108:NPC/10uM/3h|NUP214_S1023:MCF7/10uM/3h|SRRM2_S353:MCF7/10uM/3h|KIF4A_S801:MCF7/10uM/3h|MAP3K2_S163:MCF7/10uM/3h|DCAF1_S1000:MCF7/10uM/3h	11	45.5	45.5	45.5	APVVRTPSIQPSLLP-p;u|SATRPSPSPERSSTG-p;u|DVELNLKSPKVKGDL-p;u|KFKKLENSPLGEALR-p;d|FLRLGMLSPEGTCKA-p;d	APVVRTPSIQPSLLP-p;u|SATRPSPSPERSSTG-p;u|DVELNLKSPKVKGDL-p;u|KFKKLENSPLGEALR-p;d|FLRLGMLSPEGTCKA-p;d	0.439072	0.187135	0.733348	0.466397	-0.9565	-1.7311
PERT-P100-DIA_DACTOLISIB	n=5|PFKP_S386:PC3/1uM/3h|NOLC1_T610:PC3/1uM/3h|RPS6KA1_S221:PC3/1uM/3h|TMPO_S306:PC3/1uM/3h|PLEC_T4030:PC3/1uM/3h	5	100	100	100	IKLQTPNTFPKRKKG-p;u|AVRLRGRSFAGNLNT-p;u|DHEKKAYSFCGTVEY-p;u|RGLRKQITMEELVRS-p;d|TGNFKHASPILPITE-p;d	IKLQTPNTFPKRKKG-p;u|AVRLRGRSFAGNLNT-p;u|DHEKKAYSFCGTVEY-p;u|TGNFKHASPILPITE-p;d|RGLRKQITMEELVRS-p;d	0.603516	0.21328	0.842575	0.497653	-0.6743	-1.5173
PERT-P100-DIA_CPI-169	n=14|RPS6_S235:MCF7/1uM/3h:NPC/1uM/3h|NOLC1_T610:MCF7/1uM/3h|DPF2_S142:MCF7/1uM/3h:YAPC/1uM/3h|DCAF1_S1000:MCF7/1uM/3h|DHX16_S103:MCF7/1uM/3h|KIF4A_S801:MCF7/1uM/3h:YAPC/1uM/3h|PLEC_T4030:MCF7/1uM/3h|HAT1_S361:NPC/1uM/3h|CLTA_S105:NPC/1uM/3h|ALS2_S483:NPC/1uM/3h|SLC38A1_S52:NPC/1uM/3h|RPL12_S38:YAPC/1uM/3h|MARK2_T596:YAPC/1uM/3h|RBM14_S618:YAPC/1uM/3h	14	42.9	42.9	42.9	IKLQTPNTFPKRKKG-p;u|DPRVDDDSLGEFPVT-p;u|SQVDRLQSEPESIRK-p;u|RGLRKQITMEELVRS-p;d|SYRLLEDSEESSEET-p;d|KIGPLGLSPKKVGDD-p;d	IKLQTPNTFPKRKKG-p;u|DPRVDDDSLGEFPVT-p;u|SQVDRLQSEPESIRK-p;u|RGLRKQITMEELVRS-p;d|KIGPLGLSPKKVGDD-p;d|SYRLLEDSEESSEET-p;d	0.734	0.37155	0.941313	0.61239	0.4188	1.1925
PERT-P100-DIA_CHIR99021	n=18|JUND_S100:NPC/2uM/3h|NUP214_S1023:NPC/2uM/3h|AHNAK_S3426:NPC/2uM/3h|THRAP3_S253:NPC/2uM/3h|RPS6KA3_S369:NPC/2uM/3h|ATRIP_S224:NPC/2uM/3h|NCOR2_S956:NPC/2uM/3h|SRRM1_S402:PC3/2uM/3h|DCAF1_S1000:PC3/2uM/3h|EIF4A3_S12:PC3/2uM/3h|CHAMP1_S405:PC3/2uM/3h|TPX2_S738:PC3/2uM/3h|TMPO_T160:170;179/10uM/16h|FASN_S207:170;179/10uM/16h|MAP3K7_S439:170;179/10uM/16h|BRAF_S446:170;179/10uM/16h|TMSB4X_S2:170;…	18	66.7	66.7	66.7	GTESRSSTPLPTISS-p;u|APVVRTPSIQPSLLP-p;u|LGLLKLASPELERLI-p;u|FLRLGMLSPEGTCKA-p;u|ERSPALKSPLQSVVV-p;u|PRRRHRPSPPATPPP-p;u|DVELNLKSPKVKGDL-p;u|QPLTVPVSPKFSTRF-p;d|NGQPRRRSIQDLTVT-p;d|TAKTPKDSPGIPPSA-p;d|RKTAPTLSPEHWKAV-p;d|DHEKKAYSFCGTVEY-p;d	GTESRSSTPLPTISS-p;u|FLRLGMLSPEGTCKA-p;u|APVVRTPSIQPSLLP-p;u|ERSPALKSPLQSVVV-p;u|PRRRHRPSPPATPPP-p;u|LGLLKLASPELERLI-p;u|DVELNLKSPKVKGDL-p;u|QPLTVPVSPKFSTRF-p;d|TAKTPKDSPGIPPSA-p;d|RKTAPTLSPEHWKAV-p;d|NGQPRRRSIQDLTVT-p;d|DHEKKAYSFCGTVEY-p;d	0.0283976	0.790291	0.176696	0.897349	-2.6547	0.3132
PERT-P100-DIA_CC-401	n=16|AHNAK_S3426:A549/5uM/3h|PLEC_T4030:A549/5uM/3h|RPS6KA3_S369:A549/5uM/3h|SMARCC1_S310:A549/5uM/3h|JPT1_S87:A549/5uM/3h|PFKP_S386:PC3/5uM/3h|NOLC1_T610:PC3/5uM/3h|UBE2O_S515:PC3/5uM/3h:Astrocyte/5uM/3h|ANLN_S295:PC3/5uM/3h|SRRM1_S402:PC3/5uM/3h|SYNRG_S1075:PC3/5uM/3h|MAP3K7_S439:Astrocyte/5uM/3h|ULK1_S556:Astrocyte/5uM/3h|DPF2_S142:Astrocyte/5uM/3h|RPL12_S38:Astrocyte/5uM/3h|TMPO_T160:Astrocyt…	16	81.2	81.2	81.2	NGQPRRRSIQDLTVT-p;u|IKLQTPNTFPKRKKG-p;u|RGLRKQITMEELVRS-p;u|AVRLRGRSFAGNLNT-p;u|DPRVDDDSLGEFPVT-p;u|DVELNLKSPKVKGDL-p;u|GTESRSSTPLPTISS-p;d|TAKTPKDSPGIPPSA-p;d|GSHKRSLSLGDKEIS-p;d|KIGPLGLSPKKVGDD-p;d|SGLQRRNSSEASSGD-p;d|PRRRHRPSPPATPPP-p;d|KNEEPVRSPERRDRK-p;d	IKLQTPNTFPKRKKG-p;u|RGLRKQITMEELVRS-p;u|AVRLRGRSFAGNLNT-p;u|DPRVDDDSLGEFPVT-p;u|NGQPRRRSIQDLTVT-p;u|DVELNLKSPKVKGDL-p;u|GTESRSSTPLPTISS-p;d|TAKTPKDSPGIPPSA-p;d|GSHKRSLSLGDKEIS-p;d|KIGPLGLSPKKVGDD-p;d|SGLQRRNSSEASSGD-p;d|KNEEPVRSPERRDRK-p;d|PRRRHRPSPPATPPP-p;d	0.190669	0.8742	0.492807	0.94752	1.6402	-0.2025
PERT-P100-DIA_CALYCULIN_A	n=7|NCBP3_S500:HUVEC/0.1uM/3h|SRRM1_S402:HUVEC/0.1uM/3h|KIF4A_S801:HUVEC/0.1uM/3h|NUP214_S1023:HUVEC/0.1uM/3h|TMPO_T160:HUVEC/0.1uM/3h|MARK2_T596:HUVEC/0.1uM/3h|DPF2_S142:HUVEC/0.1uM/3h	7	71.4	71.4	71.4	RLGKRPHSPEKAFSS-p;u|PRRRHRPSPPATPPP-p;u|GTESRSSTPLPTISS-p;d|DPRVDDDSLGEFPVT-p;d|APVVRTPSIQPSLLP-p;d	RLGKRPHSPEKAFSS-p;u|PRRRHRPSPPATPPP-p;u|GTESRSSTPLPTISS-p;d|APVVRTPSIQPSLLP-p;d|DPRVDDDSLGEFPVT-p;d	0.0489796	0.984526	0.218774	1	-2.3888	0.0219
PERT-P100-DIA_C646_(CHEMBL1797936)	n=12|MARK2_T596:PC3/25uM/3h|OCIAD1_S108:PC3/25uM/3h|DCAF1_S1000:PC3/25uM/3h|NUP214_S1023:PC3/25uM/3h|TMSB4X_S2:PC3/25uM/3h|KIF4A_S801:HUVEC/25uM/3h|PLEC_T4030:HUVEC/25uM/3h|SRRM1_S402:HUVEC/25uM/3h|TMPO_T160:HUVEC/25uM/3h|DPF2_S142:HUVEC/25uM/3h|SMARCC1_S310:HUVEC/25uM/3h|SH3KBP1_S230:HUVEC/25uM/3h	12	66.7	66.7	66.7	RGLRKQITMEELVRS-p;u|KFKKLENSPLGEALR-p;u|PRRRHRPSPPATPPP-p;u|GTESRSSTPLPTISS-p;d|DPRVDDDSLGEFPVT-p;d|APVVRTPSIQPSLLP-p;d|PIKLRPRSIEVENDF-p;d|KNEEPVRSPERRDRK-p;d	KFKKLENSPLGEALR-p;u|RGLRKQITMEELVRS-p;u|PRRRHRPSPPATPPP-p;u|GTESRSSTPLPTISS-p;d|APVVRTPSIQPSLLP-p;d|KNEEPVRSPERRDRK-p;d|DPRVDDDSLGEFPVT-p;d|PIKLRPRSIEVENDF-p;d	0.797131	0.246548	0.977504	0.530214	0.3565	1.4634
PERT-P100-DIA_BMS-345541	n=8|PLEC_T4030:A549/1uM/3h|EIF4A3_S12:A549/1uM/3h:Astrocyte/1uM/3h|TMPO_S306:A549/1uM/3h:Astrocyte/1uM/3h|FAM76B_S193:A549/1uM/3h:Astrocyte/1uM/3h|RBBP6_S1179:A549/1uM/3h|THRAP3_S253:A549/1uM/3h|KIF4A_S801:Astrocyte/1uM/3h|JUND_S100:Astrocyte/1uM/3h	8	75	75	75	RGLRKQITMEELVRS-p;u|LGLLKLASPELERLI-p;u|TGNFKHASPILPITE-p;d|ERSPALKSPLQSVVV-p;d|HHKISNLSPEEEQGL-p;d|VTEIVKPSPKRKMEP-p;d	RGLRKQITMEELVRS-p;u|LGLLKLASPELERLI-p;u|TGNFKHASPILPITE-p;d|ERSPALKSPLQSVVV-p;d|HHKISNLSPEEEQGL-p;d|VTEIVKPSPKRKMEP-p;d	0.205534	0.801205	0.49514	0.897349	1.5439	-0.339
PERT-P100-DIA_BIX-01338	n=16|RPS6_S235:MCF7/10uM/3h|NOLC1_T610:MCF7/10uM/3h:PC3/10uM/3h|DPF2_S142:MCF7/10uM/3h:YAPC/10uM/3h|SLC38A1_S52:MCF7/10uM/3h|DCAF1_S1000:MCF7/10uM/3h|PLEC_T4030:MCF7/10uM/3h:NPC/10uM/3h|CCNYL1_S344:MCF7/10uM/3h|HAT1_S361:NPC/10uM/3h|CLTA_S105:NPC/10uM/3h:PC3/10uM/3h|DDX54_S75:NPC/10uM/3h|WAC_S64:NPC/10uM/3h|ANLN_S295:PC3/10uM/3h|PRRC2C_T2673:PC3/10uM/3h|TMSB4X_S2:YAPC/10uM/3h|RPS6KA1_S221:YAPC/10…	16	43.8	43.8	43.8	IKLQTPNTFPKRKKG-p;u|DPRVDDDSLGEFPVT-p;u|SQVDRLQSEPESIRK-p;u|AAMRRSFSADNFIGI-p;d|RGLRKQITMEELVRS-p;d|DHEKKAYSFCGTVEY-p;d|GIDIKPGTPPIAGRS-p;d	IKLQTPNTFPKRKKG-p;u|DPRVDDDSLGEFPVT-p;u|SQVDRLQSEPESIRK-p;u|GIDIKPGTPPIAGRS-p;d|RGLRKQITMEELVRS-p;d|AAMRRSFSADNFIGI-p;d|DHEKKAYSFCGTVEY-p;d	0.412668	0.241584	0.720548	0.530214	1.0698	1.5034
PERT-P100-DIA_BELINOSTAT	n=15|RPS6_S235:MCF7/10uM/3h|NOLC1_T610:MCF7/10uM/3h|DCAF1_S1000:MCF7/10uM/3h:A549/10uM/3h|DHX16_S103:MCF7/10uM/3h|PLEC_T4030:MCF7/10uM/3h:NPC/10uM/3h:A549/10uM/3h:YAPC/10uM/3h|HAT1_S361:NPC/10uM/3h|CLTA_S105:NPC/10uM/3h:A549/10uM/3h|IQGAP3_S1424:NPC/10uM/3h|WAC_S64:NPC/10uM/3h|SLC38A1_S52:A549/10uM/3h|MAP3K2_S163:A549/10uM/3h|AHNAK_S3426:YAPC/10uM/3h|NUP214_S1023:YAPC/10uM/3h|TMSB4X_S2:YAPC/10uM/…	15	46.7	46.7	46.7	IKLQTPNTFPKRKKG-p;u|SQVDRLQSEPESIRK-p;u|DVELNLKSPKVKGDL-p;u|RGLRKQITMEELVRS-p;d|APVVRTPSIQPSLLP-p;d|SYRLLEDSEESSEET-p;d|DHEKKAYSFCGTVEY-p;d	IKLQTPNTFPKRKKG-p;u|SQVDRLQSEPESIRK-p;u|DVELNLKSPKVKGDL-p;u|RGLRKQITMEELVRS-p;d|APVVRTPSIQPSLLP-p;d|SYRLLEDSEESSEET-p;d|DHEKKAYSFCGTVEY-p;d	0.97451	0.162	1	0.422742	-0.0292	1.727
PATH-WP_PI3K-Akt_Signaling_Pathway	n=65|GYS1_S641:https://www.wikipathways.org/index.php/Pathway:WP4172|GYS1_S11:https://www.wikipathways.org/index.php/Pathway:WP4172|GYS1_S8:https://www.wikipathways.org/index.php/Pathway:WP4172|GYS1_S645:https://www.wikipathways.org/index.php/Pathway:WP4172|TSC2_S939:https://www.wikipathways.org/index.php/Pathway:WP4172|TSC2_T1462:https://www.wikipathways.org/index.php/Pathway:WP4172|TSC1_S511:ht…	64	10.9	10.9	10.9	GSPRTPVSPVKFSPG-p;u|SSPRAPVSPLKFSPF-p;u|SSRRRAISETEENSD-p;u|RNSPVTKTPPRDLPT-p;u|FLMECRNSPVTKTPP-p;u|EIRSRHSSYPAGTED-p;d|APRRRAVSMDNSNKY-p;d	RNSPVTKTPPRDLPT-p;u|SSRRRAISETEENSD-p;u|SSPRAPVSPLKFSPF-p;u|FLMECRNSPVTKTPP-p;u|GSPRTPVSPVKFSPG-p;u|APRRRAVSMDNSNKY-p;d|EIRSRHSSYPAGTED-p;d	0.37911	0.7751	0.69821	0.897349	1.0707	0.4191
PATH-WP_Non-small_cell_lung_cancer	n=20|RB1_S249:https://www.wikipathways.org/index.php/Pathway:WP4255|AKT1_T308:https://www.wikipathways.org/index.php/Pathway:WP4255|RB1_T252:https://www.wikipathways.org/index.php/Pathway:WP4255|BAD_S75:https://www.wikipathways.org/index.php/Pathway:WP4255|MAP2K1_S222:https://www.wikipathways.org/index.php/Pathway:WP4255|MAP2K1_S218:https://www.wikipathways.org/index.php/Pathway:WP4255|MAP2K2_S22…	16	37.5	37.5	37.5	AVIPINGSPRTPRRG-p;u|HDHTGFLTEYVATRW-p;u|HTGFLTEYVATRWYR-p;u|VSGQLIDSMANSFVG-p;u|EIRSRHSSYPAGTED-p;d|APRRRAVSMDNSNKY-p;d	AVIPINGSPRTPRRG-p;u|VSGQLIDSMANSFVG-p;u|HTGFLTEYVATRWYR-p;u|HDHTGFLTEYVATRW-p;u|APRRRAVSMDNSNKY-p;d|EIRSRHSSYPAGTED-p;d	0.246	0.408644	0.558486	0.635669	1.4829	-1.0596
PATH-WP_Endometrial_cancer	n=25|MAP2K1_S218:https://www.wikipathways.org/index.php/Pathway:WP4155|MAP2K1_S222:https://www.wikipathways.org/index.php/Pathway:WP4155|MAP2K2_S226:https://www.wikipathways.org/index.php/Pathway:WP4155|MAP2K2_S222:https://www.wikipathways.org/index.php/Pathway:WP4155|MAPK1_Y187:https://www.wikipathways.org/index.php/Pathway:WP4155|MAPK1_T185:https://www.wikipathways.org/index.php/Pathway:WP4155|…	21	23.8	23.8	23.8	HDHTGFLTEYVATRW-p;u|HTGFLTEYVATRWYR-p;u|VSGQLIDSMANSFVG-p;u|EIRSRHSSYPAGTED-p;d|APRRRAVSMDNSNKY-p;d	VSGQLIDSMANSFVG-p;u|HTGFLTEYVATRWYR-p;u|HDHTGFLTEYVATRW-p;u|APRRRAVSMDNSNKY-p;d|EIRSRHSSYPAGTED-p;d	0.440882	0.191579	0.733348	0.466397	1.0027	-1.555
PATH-NP_TWEAK_PATHWAY	n=20|MAP3K7_S439:Kumar M,2009|MAP3K7_T184:Kumar M,2009|MAP3K7_T187:Kumar M,2009|NFKBIA_S32:Haile WB,2010;Kumar M,2009;Brown SA,2003;Saitoh T,2003;Jin L,2004;Tran NL,2005;Vince JE,2008;Dogra C,2006;Sanz AB,2008;Donohue PJ,2003;Campbell S,2006;Xu H,2004;Dogra C,2007;Li H,2009;Chen T,2011|NFKBIA_S36:Haile WB,2010;Kumar M,2009;Brown SA,2003;Saitoh T,2003;Jin L,2004;Tran NL,2005;Vince JE,2008;Dogra C,…	18	33.3	33.3	33.3	TDDEMTGYVATRWYR-p;u|RHTDDEMTGYVATRW-p;u|NGQPRRRSIQDLTVT-p;u|HDHTGFLTEYVATRW-p;u|HTGFLTEYVATRWYR-p;u|KGLPRPKSAGTATQM-p;u	TDDEMTGYVATRWYR-p;u|RHTDDEMTGYVATRW-p;u|NGQPRRRSIQDLTVT-p;u|HTGFLTEYVATRWYR-p;u|HDHTGFLTEYVATRW-p;u|KGLPRPKSAGTATQM-p;u	0.0078125	0.259406	0.0820312	0.530214	3.0658	-1.4009
PATH-NP_TSLP_PATHWAY	n=184|INPPL1_Y986:Zhong J,2012|WIPF1_S350:Zhong J,2012|FOXO3_T32:Reardon C,2011|PPP1R12B_T646:Zhong J,2012|PPP1R12B_T650:Zhong J,2012|JAK2_Y1007:Arima K,2010;Wohlmann A,2010;Rochman Y,2010;Zhong J,2012|JAK2_Y1008:Arima K,2010;Wohlmann A,2010;Rochman Y,2010;Zhong J,2012|JAK2_Y570:Arima K,2010;Wohlmann A,2010;Rochman Y,2010;Zhong J,2012|CTNND1_S268:Zhong J,2012|CTNND1_Y96:Zhong J,2012|BRD4_S1117:Zh…	175	28	28	28	SGAQASSTPLSPTRI-p;u|QASSTPLSPTRITRL-p;u|TDDEMTGYVATRWYR-p;u|RHTDDEMTGYVATRW-p;u|FEAVKRFSLDERSLA-p;u|RVIEDNEYTAREGAK-p;u|TTKRRRPTLGVQLDD-p;u|RLIEDNEYTARQGAK-p;u|AAAMNLASPRTAVAP-p;u|KELEKRASGQAFELI-p;u|PPRIHRASDPGLPAE-p;u|HDHTGFLTEYVATRW-p;u|HTGFLTEYVATRWYR-p;u|GCFQDGRSPGPPPPV-p;u|NTIDLPMSPRTLDSL-p;u|QAFELILSPRSKESV-p;u|IIADQTPTPTRFLKN-p;u|SKRKGHEYTNIKYSL-p;u|GFGRKVFSPVIRSSF-p;u|PQVRVGGSSVDLHRF-p;u…	SGAQASSTPLSPTRI-p;u|QASSTPLSPTRITRL-p;u|AGRALIRSPSLAKQS-p;u|RNSPVTKTPPRDLPT-p;u|PQVRVGGSSVDLHRF-p;u|SVIVADQTPTPTRFL-p;u|PPRIHRASDPGLPAE-p;u|TDDEMTGYVATRWYR-p;u|KELEKRASGQAFELI-p;u|RHTDDEMTGYVATRW-p;u|GCFQDGRSPGPPPPV-p;u|PPYNRAVSLDSPVSV-p;u|AAAMNLASPRTAVAP-p;u|QAFELILSPRSKESV-p;u|HVAAGLVSPSLKSDT-p;u|VSGQLIDSMANSFVG-p;u|IVADQTPTPTRFLKN-p;u|VKEEKIHSPIIRSEP-p;u|HTGFLTEYVATRWYR-p;u|SVIIADQTPTPTRFL-p;u…	0.387226	0.637624	0.698899	0.794271	1.065	-0.5687
PATH-NP_TIE2_PATHWAY	n=83|IKBKB_S177:Yang J,2001;Schmidt C,2003|IKBKB_S181:Yang J,2001;Schmidt C,2003;Chao CY,2011;Wang TM,2011;Tseng WP,2010;Ahmad R,2007|IKBKB_Y188:Huang WC,2003|IKBKB_Y199:Huang WC,2003|PPP1R12A_T696:Xing J,2010;Mong PY,2008;Yamaguchi S,2009|CHUK_S176:Ling L,1998|CHUK_T23:Ozes ON,1999;Essers MA,2004;Ogawa H,2005;Yuan ZQ,2002|MAP3K7_T187:Singhirunnusorn P,2005;Choo MK,2006;Broglie P,2010;Taniguchi F…	83	16.9	16.9	16.9	TDDEMTGYVATRWYR-p;u|RYMEDSTYYKASKGK-p;u|RHTDDEMTGYVATRW-p;u|QARPGPQSPGSPLEE-p;u|FGESRASTFCGTPDY-p;u|VIEPLPVTPTRDVAT-p;u|EFRPRSKSQSSSNCS-p;u|KKRPQRATSNVFAMF-p;u|KRPQRATSNVFAMFD-p;u|IVADQTPTPTRFLKN-p;u|KNSDLLTSPDVGLLK-p;u|TSRIRTQSFSLQERQ-p;u|FLMECRNSPVTKTPP-p;u|APRRRAVSMDNSNKY-p;u	APRRRAVSMDNSNKY-p;u|VIEPLPVTPTRDVAT-p;u|KNSDLLTSPDVGLLK-p;u|TDDEMTGYVATRWYR-p;u|QARPGPQSPGSPLEE-p;u|RHTDDEMTGYVATRW-p;u|TSRIRTQSFSLQERQ-p;u|KKRPQRATSNVFAMF-p;u|KRPQRATSNVFAMFD-p;u|FLMECRNSPVTKTPP-p;u|IVADQTPTPTRFLKN-p;u|FGESRASTFCGTPDY-p;u|RYMEDSTYYKASKGK-p;u|EFRPRSKSQSSSNCS-p;u	0.450704	0.436	0.742336	0.659892	0.9128	0.9876
PATH-NP_T_CELL_RECEPTOR_PATHWAY	n=44|CHUK_S180:Gingery A,2008|MAP3K7_T184:Gingery A,2008|MAP3K7_T187:Gingery A,2008|RPS6KA5_S360:Abecassis L,2004|RPS6KA5_T581:Abecassis L,2004|JUN_S73:Hocevar BA,1999|CDK1_T14:Liu JH,1999|CDK1_T161:Liu JH,1999|CDK1_Y15:Hu X,2007|ATF2_S90:Sano Y,1999|ATF2_T69:Sano Y,1999|ATF2_T71:Sano Y,1999|RPS6KB1_T390:Lamouille S,2007|NFKBIA_S32:Gingery A,2008|MAPK3_T202:Lee MK,2007;Dockrell ME,2009;Galliher A…	42	28.6	28.6	28.6	TDDEMTGYVATRWYR-p;u|RHTDDEMTGYVATRW-p;u|IEKIGEGTYGVVYKG-p;u|HDHTGFLTEYVATRW-p;u|HTGFLTEYVATRWYR-p;u|GIPIRVYTHEVVTLW-p;u|IVADQTPTPTRFLKN-p;u|SVIVADQTPTPTRFL-p;u|FLMECRNSPVTKTPP-p;u|VSGQLIDSMANSFVG-p;u|EKIGEGTYGVVYKGR-p;d|SGLYRSPSMPENLNR-p;d	SVIVADQTPTPTRFL-p;u|TDDEMTGYVATRWYR-p;u|GIPIRVYTHEVVTLW-p;u|RHTDDEMTGYVATRW-p;u|IEKIGEGTYGVVYKG-p;u|FLMECRNSPVTKTPP-p;u|VSGQLIDSMANSFVG-p;u|IVADQTPTPTRFLKN-p;u|HTGFLTEYVATRWYR-p;u|HDHTGFLTEYVATRW-p;u|SGLYRSPSMPENLNR-p;d|EKIGEGTYGVVYKGR-p;d	0.506356	0.167939	0.798609	0.427481	-1.0076	-1.7318
PATH-NP_PROLACTIN_PATHWAY	n=167|SDCBP_Y56:Nguyen V,2009|DDX3X_Y283:Nguyen V,2009|PIK3C2B_Y228:Nguyen V,2009|HGS_Y216:Nguyen V,2009|DOK2_Y299:Nguyen V,2009|DIAPH1_Y424:Nguyen V,2009|WDR1_Y238:Nguyen V,2009|RPS6KA5_T581:Kaiser M,2007|STAM2_Y371:Nguyen V,2009|MPZL1_Y263:Nguyen V,2009|ADA_Y348:Nguyen V,2009|TFRC_Y20:Nguyen V,2009|RAF1_S259:Chan SM,2004|RAF1_Y340:Li M,2008|RAF1_Y341:Li M,2008|CD3D_Y149:Nguyen V,2009|CD3D_Y160:…	167	10.8	10.8	10.8	PKIKPSSSANAIYSL-p;u|TDDEMTGYVATRWYR-p;u|RHTDDEMTGYVATRW-p;u|RLIEDNEYTARQGAK-p;u|FGESRASTFCGTPDY-p;u|EKIGEGTYGVVYKGR-p;u|IEKIGEGTYGVVYKG-p;u|LGQRIYQYIQSRFYR-p;u|ADNDITPYLVSRFYR-p;u|NKSESVVYADIRKN_-p;u|SSEPVGIYQGFEKKT-p;u|TDNLLPMSPEEFDEV-p;u|IVADQTPTPTRFLKN-p;u|KIQNTGDYYDLYGGE-p;u|RGEPNVSYICSRYYR-p;u|ELFDDPSYVNVQNLD-p;u|HDHTGFLTEYVATRW-p;d|HTGFLTEYVATRWYR-p;d	PKIKPSSSANAIYSL-p;u|SSEPVGIYQGFEKKT-p;u|EKIGEGTYGVVYKGR-p;u|TDDEMTGYVATRWYR-p;u|RHTDDEMTGYVATRW-p;u|IEKIGEGTYGVVYKG-p;u|IVADQTPTPTRFLKN-p;u|KIQNTGDYYDLYGGE-p;u|FGESRASTFCGTPDY-p;u|RGEPNVSYICSRYYR-p;u|ELFDDPSYVNVQNLD-p;u|RLIEDNEYTARQGAK-p;u|LGQRIYQYIQSRFYR-p;u|TDNLLPMSPEEFDEV-p;u|ADNDITPYLVSRFYR-p;u|NKSESVVYADIRKN_-p;u|HTGFLTEYVATRWYR-p;d|HDHTGFLTEYVATRW-p;d	0.962227	0.559395	1	0.74586	0.0653	0.8322
PATH-NP_OXYTOCIN_PATHWAY	n=29|JAK2_Y1008:D'Isanto M,2004|ESR1_S118:Arendt LM,2008;Chen Y,2010;Rasmussen LM,2010|ESR1_S167:Arendt LM,2008;Chen Y,2010;Rasmussen LM,2010|RB1_S780:Schroeder MD,2002|PRLR_S349:Daniel N,1996;Li Y,2006;Olayioye MA,2003;Lebrun JJ,1995;Waters MJ,1995;Coss D,1999;Bignon C,1999;Edwards GM,1998;Han Y,1997;Perrot-Applanat M,1997;Goupille O,1997;Jabbour HN,1996;Fresno Vara JA,2001;Berlanga JJ,1997;Chen…	25	24	24	24	TDDEMTGYVATRWYR-p;u|RHTDDEMTGYVATRW-p;u|HDHTGFLTEYVATRW-p;u|HTGFLTEYVATRWYR-p;u|TDNLLPMSPEEFDEV-p;u|VSGQLIDSMANSFVG-p;u	TDDEMTGYVATRWYR-p;u|RHTDDEMTGYVATRW-p;u|VSGQLIDSMANSFVG-p;u|HTGFLTEYVATRWYR-p;u|HDHTGFLTEYVATRW-p;u|TDNLLPMSPEEFDEV-p;u	0.391051	0.19186	0.698899	0.466397	1.1381	-1.6772
PATH-NP_NOTCH_PATHWAY	n=34|JAK2_Y1007:Li WQ,2001|JAK2_Y1008:Li WQ,2001|SRC_Y419:Fossey SL,2011|MAPK3_T202:Li WQ,2001|MAPK3_Y204:Li WQ,2001|MAPK1_T185:Li WQ,2001|MAPK1_Y187:Li WQ,2001|TYK2_Y1054:Auguste P,1997|TYK2_Y1055:Auguste P,1997|AKT1_S473:Mahboubi K,2003|MAP2K2_S222:Lin SK,2004|MAP2K2_S226:Lin SK,2004|IL6ST_S782:Mosley B,1996|IL6ST_Y759:Mosley B,1996|STAT3_S727:Blanchard F,2001|STAT3_Y705:Blanchard F,2001|STAT1_…	30	26.7	26.7	26.7	TDDEMTGYVATRWYR-p;u|RHTDDEMTGYVATRW-p;u|RLIEDNEYTARQGAK-p;u|HDHTGFLTEYVATRW-p;u|HTGFLTEYVATRWYR-p;u|NTIDLPMSPRTLDSL-p;u|SKRKGHEYTNIKYSL-p;u|VSGQLIDSMANSFVG-p;u	TDDEMTGYVATRWYR-p;u|RHTDDEMTGYVATRW-p;u|VSGQLIDSMANSFVG-p;u|HTGFLTEYVATRWYR-p;u|NTIDLPMSPRTLDSL-p;u|SKRKGHEYTNIKYSL-p;u|RLIEDNEYTARQGAK-p;u|HDHTGFLTEYVATRW-p;u	0.202454	0.130064	0.49514	0.369407	1.6375	-1.8505
PATH-NP_LEPTIN_PATHWAY	n=44|FOXO3_S253:Lue H,2007|FOXO3_T32:Lue H,2007|RPS6KA5_S212:Gesser B,2011|RPS6KA5_S376:Gesser B,2011|RPS6KA5_T581:Gesser B,2011|JUN_S243:21340650|JUN_S63:Lue H,2011|PRKCB_T641:Watanabe H,2004|SRC_Y419:Shi X,2006|CREB1_S133:21340650|PRKCA_T638:Watanabe H,2004|ELK1_S383:Amin MA,2003|MYL9_S20:Swant JD,2005|MYL9_T19:Swant JD,2005|MAPK3_T202:Santos LL,2004|MAPK3_Y204:Santos LL,2004|MAPK1_T185:Santos …	41	43.9	43.9	43.9	SKLPLTRSHNNFVAI-p;u|TDDEMTGYVATRWYR-p;u|RHTDDEMTGYVATRW-p;u|RLIEDNEYTARQGAK-p;u|FGESRASTFCGTPDY-p;u|TRHPPVLTPPDQEVI-p;u|SGRARTSSFAEPGGG-p;u|HDHTGFLTEYVATRW-p;u|HTGFLTEYVATRWYR-p;u|NTIDLPMSPRTLDSL-p;u|KKRPQRATSNVFAMF-p;u|KRPQRATSNVFAMFD-p;u|PFRGRSRSAPPNLWA-p;u|KNSDLLTSPDVGLLK-p;u|PGETPPLSPIDMESQ-p;u|DHEKKAYSFCGTVEY-p;u|VSGQLIDSMANSFVG-p;u|APRRRAVSMDNSNKY-p;u	APRRRAVSMDNSNKY-p;u|SGRARTSSFAEPGGG-p;u|KNSDLLTSPDVGLLK-p;u|TDDEMTGYVATRWYR-p;u|SKLPLTRSHNNFVAI-p;u|RHTDDEMTGYVATRW-p;u|KKRPQRATSNVFAMF-p;u|KRPQRATSNVFAMFD-p;u|PFRGRSRSAPPNLWA-p;u|VSGQLIDSMANSFVG-p;u|FGESRASTFCGTPDY-p;u|HTGFLTEYVATRWYR-p;u|NTIDLPMSPRTLDSL-p;u|RLIEDNEYTARQGAK-p;u|HDHTGFLTEYVATRW-p;u|TRHPPVLTPPDQEVI-p;u|DHEKKAYSFCGTVEY-p;u|PGETPPLSPIDMESQ-p;u	0.207101	0.404564	0.49514	0.635669	1.5461	-1.0329
PATH-NP_KIT_RECEPTOR_PATHWAY	n=50|ACACB_S222:Roman EA,2010;Steinberg GR,2006|IKBKB_S181:Yang SN,2009;Tang CH,2007|CHUK_S180:Yang SN,2009;Tang CH,2007;Lam QL,2007|JAK2_Y221:Heida NM,2010;Bjorbaek C,1997;Ghilardi N,1997;Mauvoisin D,2010;Knobelspies H,2010|JAK2_Y813:Sanchez-Margalet V,2001;Jiang L,2008;Li Z,2007|EGFR_Y1172:Saxena NK,2008;Chao HH,2007;Beales IL,2007;Shida D,2005|FYN_Y417:Girasol A,2009|FYN_Y528:Girasol A,2009|EI…	46	21.7	21.7	21.7	RLIEDNEYTARQGAK-p;u|SGRARTSSFAEPGGG-p;u|HDHTGFLTEYVATRW-p;u|HTGFLTEYVATRWYR-p;u|NTIDLPMSPRTLDSL-p;u|PFRGRSRSAPPNLWA-p;u|TDNLLPMSPEEFDEV-p;u|RGEPNVSYICSRYYR-p;u|TSRIRTQSFSLQERQ-p;u|GAEIVYKSPVVSGDT-p;u	SGRARTSSFAEPGGG-p;u|GAEIVYKSPVVSGDT-p;u|TSRIRTQSFSLQERQ-p;u|PFRGRSRSAPPNLWA-p;u|HTGFLTEYVATRWYR-p;u|RGEPNVSYICSRYYR-p;u|NTIDLPMSPRTLDSL-p;u|RLIEDNEYTARQGAK-p;u|HDHTGFLTEYVATRW-p;u|TDNLLPMSPEEFDEV-p;u	0.80404	0.146694	0.978832	0.397494	-0.3498	-1.8313
PATH-NP_IL6_PATHWAY	n=13|SGK1_S78:Meng F,2005|SGK1_T256:Meng F,2005|JUN_S63:Solis-Herruzo JA,1999|EIF4E_S209:Yamagiwa Y,2004|RPS6KB1_T390:Shi Y,2002;Kim JH,2008|AKT1_S473:Hideshima T,2001;Kim JH,2008|STAT3_S727:Jain N,1999|GSK3B_S9:Hideshima T,2001;G-Amlak M,2002|NCOA1_S1185:Ueda T,2002|NCOA1_T1179:Ueda T,2002|MAPK14_T180:Meng F,2005;Kang KW,2007|MAPK14_Y182:Meng F,2005;Kang KW,2007|BAD_S99:Hideshima T,2001	13	38.5	38.5	38.5	TDDEMTGYVATRWYR-p;u|RHTDDEMTGYVATRW-p;u|NTIDLPMSPRTLDSL-p;u|PFRGRSRSAPPNLWA-p;u|KNSDLLTSPDVGLLK-p;u	KNSDLLTSPDVGLLK-p;u|TDDEMTGYVATRWYR-p;u|RHTDDEMTGYVATRW-p;u|PFRGRSRSAPPNLWA-p;u|NTIDLPMSPRTLDSL-p;u	0.0494845	0.476695	0.218774	0.682203	2.3954	0.9034
PATH-NP_IL33_PATHWAY	n=52|FOXO3_S253:Moller C,2005;Liu H,2009|FOXO3_T32:Moller C,2005;Liu H,2009|MITF_S409:Wu M,2000;Sonnenblick A,2004|MITF_S73:Hemesath TJ,1998|JUN_S73:Radinger M,2010;Iwaki S,2005|KIT_S741:Blume-Jensen P,1995|KIT_S746:Blume-Jensen P,1995|KIT_S821:Blume-Jensen P,1995|KIT_S959:Blume-Jensen P,1995|KIT_Y568:Thommes K,1999;Lennartsson J,2004;Catalano A,2004;Zeng S,2005;Samayawardhena LA,2008;Shivakrupa …	49	20.4	20.4	20.4	TDDEMTGYVATRWYR-p;u|RHTDDEMTGYVATRW-p;u|SPRRRAASMDNNSKF-p;u|HDHTGFLTEYVATRW-p;u|HTGFLTEYVATRWYR-p;u|SKRKGHEYTNIKYSL-p;u|IVADQTPTPTRFLKN-p;u|RGEPNVSYICSRYYR-p;u|VSGQLIDSMANSFVG-p;u|APRRRAVSMDNSNKY-p;u	APRRRAVSMDNSNKY-p;u|SPRRRAASMDNNSKF-p;u|TDDEMTGYVATRWYR-p;u|RHTDDEMTGYVATRW-p;u|VSGQLIDSMANSFVG-p;u|IVADQTPTPTRFLKN-p;u|HTGFLTEYVATRWYR-p;u|RGEPNVSYICSRYYR-p;u|SKRKGHEYTNIKYSL-p;u|HDHTGFLTEYVATRW-p;u	0.912351	0.616327	1	0.788942	0.1116	0.6154
PATH-NP_GLP1_PATHWAY	n=35|MAP2K7_S271:Natalicchio A,2010|MAP2K7_T275:Natalicchio A,2010|RAF1_S259:Kimura R,2009|RB1_S780:MacDonald PE,2003|RB1_S807:MacDonald PE,2003|RB1_S811:MacDonald PE,2003|CDK1_Y15:MacDonald PE,2003|SRC_Y419:MacDonald PE,2003|SRC_Y530:MacDonald PE,2003|PRKCA_S657:MacDonald PE,2003|PRKCA_T638:MacDonald PE,2003|EIF2AK2_T451:MacDonald PE,2003|PLN_S16:Younce CW,2013|PLN_T17:Younce CW,2013|CTNNB1_S675…	34	29.4	29.4	29.4	RSAIRRASTIEMPQQ-p;u|RLIEDNEYTARQGAK-p;u|EKIGEGTYGVVYKGR-p;u|PGGNIYISPLKSPYK-p;u|SGRARTSSFAEPGGG-p;u|QEEFKGFSYFGEDLM-p;u|NTIDLPMSPRTLDSL-p;u|GRELRRMSDEFVDSF-p;u|RGEPNVSYICSRYYR-p;u|RLSSLRASTSKSESS-p;u	SGRARTSSFAEPGGG-p;u|EKIGEGTYGVVYKGR-p;u|RSAIRRASTIEMPQQ-p;u|PGGNIYISPLKSPYK-p;u|RGEPNVSYICSRYYR-p;u|NTIDLPMSPRTLDSL-p;u|RLIEDNEYTARQGAK-p;u|QEEFKGFSYFGEDLM-p;u|GRELRRMSDEFVDSF-p;u|RLSSLRASTSKSESS-p;u	0.0724638	0.0201207	0.27668	0.140845	2.1762	-2.7949
PATH-NP_FSH_PATHWAY	n=19|FOXO3_S253:Chen YJ,2007|RARA_S219:Santos NC,2010|RARA_S369:Santos NC,2010|CREB1_S133:Chen YJ,2007|GJA1_S365:Yogo K,2006|GJA1_S368:Yogo K,2006|GJA1_S369:Yogo K,2006|GJA1_S373:Yogo K,2006|RPS6KB1_S447:Lecureuil C,2005|RPS6KB1_T444:Lecureuil C,2005|AKT1_S473:Alam,2009|MTOR_S2481:Chen YJ,2007|PRKAA2_T172:Kayampilly PP,2009|MDM2_S166:Alam,2009|FOXO1_S256:Nechamen CA,2004|FOXO1_T24:Nechamen CA,200…	19	26.3	26.3	26.3	TDDEMTGYVATRWYR-p;u|RHTDDEMTGYVATRW-p;u|SPRRRAASMDNNSKF-p;u|SSRRRAISETEENSD-p;u|APRRRAVSMDNSNKY-p;u	APRRRAVSMDNSNKY-p;u|SPRRRAASMDNNSKF-p;u|TDDEMTGYVATRWYR-p;u|RHTDDEMTGYVATRW-p;u|SSRRRAISETEENSD-p;u	0.431373	0.0226804	0.732026	0.152412	0.9538	2.72
PATH-NP_EGFR1_PATHWAY	n=495|ARHGAP32_Y1557:Heibeck TH,2009|PDLIM1_Y321:Heibeck TH,2009|WASL_Y256:Boersema PJ,2009|PIK3R2_Y464:Heibeck TH,2009|SCAMP3_Y83:Heibeck TH,2009|KLF11_S111:Ellenrieder V,2002|KLF11_S124:Ellenrieder V,2002|KLF11_S166:Ellenrieder V,2002|KLF11_T73:Ellenrieder V,2002|PLD2_S134:Lee HY,2008|MYL12B_S20:Schneider IC,2009|HGS_Y286:Urbe S,2003;Row PE,2005;Steen H,2002;Blagoev B,2004|HGS_Y289:Urbe S,2003;…	487	7.2	7.2	7.2	GGRLRKLSLGQYDND-p;u|RELVEPLTPSGEAPN-p;u|TDDEMTGYVATRWYR-p;u|RYMEDSTYYKASKGK-p;u|RVIEDNEYTAREGAK-p;u|RLIEDNEYTARQGAK-p;u|EKIGEGTYGVVYKGR-p;u|SPRRRAASMDNNSKF-p;u|IEKIGEGTYGVVYKG-p;u|SGRARTSSFAEPGGG-p;u|LGQRIYQYIQSRFYR-p;u|HDHTGFLTEYVATRW-p;u|HTGFLTEYVATRWYR-p;u|NTIDLPMSPRTLDSL-p;u|ADNDITPYLVSRFYR-p;u|ASSPGGVYATRSSAV-p;u|NKSESVVYADIRKN_-p;u|SSEPVGIYQGFEKKT-p;u|VDPGERLYDLNMPAY-p;u|KRPQRATSNVFAMFD-p;u…	RNSPVTKTPPRDLPT-p;u|SPRRRAASMDNNSKF-p;u|SGRARTSSFAEPGGG-p;u|KNSDLLTSPDVGLLK-p;u|SSEPVGIYQGFEKKT-p;u|EKIGEGTYGVVYKGR-p;u|TDDEMTGYVATRWYR-p;u|RLSSFTSYENPT___-p;u|VDPGERLYDLNMPAY-p;u|KRPQRATSNVFAMFD-p;u|IEKIGEGTYGVVYKG-p;u|IPEPAHAYAQPQTTT-p;u|NEVDGQDYHFVVSRE-p;u|FLMECRNSPVTKTPP-p;u|LRQEEAEYVRALFDF-p;u|LGLLKLASPELERLI-p;u|VSGQLIDSMANSFVG-p;u|KIQNTGDYYDLYGGE-p;u|GGRLRKLSLGQYDND-p;u|HTGFLTEYVATRWYR-p;u…	0.997947	0.03	1	0.162581	-0.004	-2.8657
PATH-NP_CRH_PATHWAY	n=18|CREB1_S133:Hanstein R,2009;Van Kolen K,2010;Kageyama K,2007;Bayatti N,2003;Bayatti N,2005;Stern CM,2011;Huising MO,2010;McEvoy AN,2004|MAPK3_T202:Hanstein R,2009;Chandras C,2009;Maira M,2003;Van Kolen K,2010;Kovalovsky D,2002;Tsukamoto N,2010;Kageyama K,2007;Yang Y,2007;Cibelli G,2001;Dermitzaki E,2002;Facci L,2003;Wang W,2003;Elliott-Hunt CR,2002;Bayatti N,2003;Brar BK,2004;Gourcerol G,2011…	16	31.2	31.2	31.2	TDDEMTGYVATRWYR-p;u|RHTDDEMTGYVATRW-p;u|HDHTGFLTEYVATRW-p;u|HTGFLTEYVATRWYR-p;u|PSLEPQKSLGDEGLN-p;u	TDDEMTGYVATRWYR-p;u|RHTDDEMTGYVATRW-p;u|PSLEPQKSLGDEGLN-p;u|HTGFLTEYVATRWYR-p;u|HDHTGFLTEYVATRW-p;u	0.108987	0.667396	0.343519	0.816543	2.0151	-0.5748
PATH-NP_CCR7_PATHWAY	n=31|FOXO3_S253:Escribano C,2009|JAK2_Y1007:Liu FY,2014|JAK2_Y1008:Liu FY,2014|ITGB1_S186:Li P,2010|LCK_Y505:Schaeuble K,2011|SP1_S59:Huang X,2013|MYL2_S19:Cuesta-Mateos C,2010|ATF2_T69:Halvorsen B,2014|ATF2_T71:Halvorsen B,2014|PRKCA_S657:Zhen-jin Z,2011|JAK1_Y1034:Huang X,2013|JAK1_Y1035:Huang X,2013|PIK3R1_Y467:Huang X,2013|MAP2K2_S216:Lopez-Cotarelo P,2015|MAP2K2_S222:Lopez-Cotarelo P,2015|MT…	30	23.3	23.3	23.3	SPRRRAASMDNNSKF-p;u|IVADQTPTPTRFLKN-p;u|SVIVADQTPTPTRFL-p;u|GGQESQPSPLALLAA-p;u|RLSSLRASTSKSESS-p;u|VSGQLIDSMANSFVG-p;u|APRRRAVSMDNSNKY-p;u	APRRRAVSMDNSNKY-p;u|SPRRRAASMDNNSKF-p;u|SVIVADQTPTPTRFL-p;u|VSGQLIDSMANSFVG-p;u|IVADQTPTPTRFLKN-p;u|GGQESQPSPLALLAA-p;u|RLSSLRASTSKSESS-p;u	0.0568627	0.978346	0.230453	1	-2.4462	0.0301
PATH-NP_B_CELL_RECEPTOR_PATHWAY	n=42|FOXO3_T32:Carsetti L,2009|RB1_S807:Cheng S,2003|RB1_S811:Cheng S,2003|RB1_T821:Cheng S,2003|LYN_Y397:Gross AJ,2009;Combaluzier B,2009;and Zhu JW,2008|CD79A_Y188:Gold MR,1994|CD79A_Y210:Gold MR,1994|ATF2_T69:Robson JD,2004|ATF2_T71:Robson JD,2004|CREB1_S133:Blois JT,2004;Swart JM,2000|PLCG2_Y1217:Kim YJ,2004|PLCG2_Y753:Kim YJ,2004;Humphries LA,2004;Humphries LA,2004|PLCG2_Y759:Carsetti L,2009…	42	19	19	19	KGLVSPQSPQKSDCQ-p;u|KSDCQPNSPTESCSS-p;u|RVIEDNEYTAREGAK-p;u|PGGNIYISPLKSPYK-p;u|IVADQTPTPTRFLKN-p;u|SVIVADQTPTPTRFL-p;u|FLMECRNSPVTKTPP-p;u|ELFDDPSYVNVQNLD-p;u	SVIVADQTPTPTRFL-p;u|FLMECRNSPVTKTPP-p;u|IVADQTPTPTRFLKN-p;u|PGGNIYISPLKSPYK-p;u|ELFDDPSYVNVQNLD-p;u|KGLVSPQSPQKSDCQ-p;u|RVIEDNEYTAREGAK-p;u|KSDCQPNSPTESCSS-p;u	0.567404	0.0318725	0.828402	0.167331	0.7168	-2.5542
PATH-NP_AGE_RAGE_PATHWAY	n=30|IKBKB_S177:Sakaguchi M,2011;Liu FC,2010;Yoshida T,2008|IKBKB_S181:Sakaguchi M,2011;Liu FC,2010;Yoshida T,2008|CHUK_S176:Sakaguchi M,2011;Liu FC,2010;Yoshida T,2008|CHUK_S180:Sakaguchi M,2011;Liu FC,2010;Yoshida T,2008|FOXO3_T32:Cai W,2008|SRC_Y419:Cassese A,2008|CYBA_T147:Sheikpranbabu S,2010|PRKCA_S657:Cassese A,2008|NFKBIA_S32:Franke S,2009;Yoshida T,2008;Liu Y,2010|MSN_T558:Wang J,2012;Li…	27	25.9	25.9	25.9	TDDEMTGYVATRWYR-p;u|RHTDDEMTGYVATRW-p;u|RLIEDNEYTARQGAK-p;u|ERPQIGGTIKQPPSN-p;u|HDHTGFLTEYVATRW-p;u|HTGFLTEYVATRWYR-p;u|SSEPVGIYQGFEKKT-p;u	SSEPVGIYQGFEKKT-p;u|TDDEMTGYVATRWYR-p;u|RHTDDEMTGYVATRW-p;u|ERPQIGGTIKQPPSN-p;u|HTGFLTEYVATRWYR-p;u|RLIEDNEYTARQGAK-p;u|HDHTGFLTEYVATRW-p;u	0.00379507	0.770624	0.0490439	0.897349	3.3376	-0.3846
KINASE-PSP_Src/SRC	n=423|CASP8_Y397|PTEN_Y155|GJA1_Y265|SPTAN1_Y1073|PTEN_Y377|GAPDH_Y42|FLT4_Y830|HRAS_Y96|THRAP3_Y344|GSN_Y465|CDCP1_Y734|HNF4A_Y288|GRK2_Y13|SHC1_Y194|GRIN2A_Y1325|STAT3_Y68|CDCP1_Y743|KIF11_Y211|ATG9A_Y8|GTF2I_Y248|TRPV1_Y200|PLCG2_Y753|BDKRB2_Y347|CDH2_Y884|WNK4_Y1164|CAV1_Y14|CHKA_Y197|MUC1_Y1229|SHC1_Y427|GAB1_Y242|AKAP8_Y53|CHN2_Y21|CCR7_Y155|KHSRP_Y583|HNRNPK_Y234|ITGB7_Y758|SFPQ_Y691|HNRNP…	417	1.4	1.4	1.4	RYMEDSTYYKASKGK-p;u|RLIEDNEYTARQGAK-p;u|EKIGEGTYGVVYKGR-p;u|NKSESVVYADIRKN_-p;u|SSEPVGIYQGFEKKT-p;u|ELFDDPSYVNVQNLD-p;u	SSEPVGIYQGFEKKT-p;u|EKIGEGTYGVVYKGR-p;u|ELFDDPSYVNVQNLD-p;u|RLIEDNEYTARQGAK-p;u|RYMEDSTYYKASKGK-p;u|NKSESVVYADIRKN_-p;u	0.515686	0.260081	0.798609	0.530214	0.8361	-1.3964
KINASE-PSP_SGK1	n=34|APBB1_S610|NDRG1_T346|NEDD4L_S342|NDRG1_T356|NDRG2_T348|NDRG2_T330|CREB1_S133|NEDD4L_T367|NDRG2_S332|MAPT_S214|NCSTN_S437|NDRG2_S346|CDKN1B_T157|CDKN1B_T198|CARHSP1_S52|WNK1_T60|MKNK1_S353|SLC2A4_S274|NDRG1_S330|FOXO3_S315|NEDD4L_S448|MAPK1_S29|WNK4_S1201|PIKFYVE_S318|RICTOR_T1135|MAP2K4_S80|WNK4_S1190|IKBKB_S181|NDRG1_T366|NDRG1_T328|HTT_S419|FBXW7_S227|NFKBIA_S32|WNK4_S1217	33	18.2	18.2	18.2	GGRSRSGSIVELIAG-p;u|LSRSRTASLTSAASV-p;u|TRLSRSRTASLTSAA-p;u|TRRTRTFSATVRASQ-p;u|TRLMRSRTASGSSVT-p;u|LMRSRTASGSSVTSL-p;u	TRLSRSRTASLTSAA-p;u|TRLMRSRTASGSSVT-p;u|LSRSRTASLTSAASV-p;u|LMRSRTASGSSVTSL-p;u|GGRSRSGSIVELIAG-p;u|TRRTRTFSATVRASQ-p;u	0.859922	0.0280561	1	0.162532	-0.2322	2.6341
KINASE-PSP_RSK2/RPS6KA3	n=49|NFATC4_S285|NFATC4_S289|MAP3K5_S83|BAD_S75|WWC1_S947|CASP8_T263|CREB1_S133|GSK3B_S9|RANBP3_S126|NFATC4_S281|TH_S44|EIF2AK2_T451|ESR1_S167|RPS6_S236|YBX1_S102|TINF2_S295|HIST1H3A_S10|RRN3_S649|TINF2_S330|TH_S67|MAP3K5_T1326|LCP1_S5|TBX21_S503|TBX21_S507|MAP3K5_T1109|DAPK1_S289|TH_S71|PPP1R3A_S46|ATF4_S245|FOXN2_S369|FOXN2_S365|STAT3_S727|HIST1H2BB_S32|FGFR1_S789|STMN1_S16|EPHA2_S897|RPS6_S235…	46	15.2	15.2	15.2	PALSRRGSLGEEGSE-p;u|SGRARTSSFAEPGGG-p;u|KELEKRASGQAFELI-p;u|NTIDLPMSPRTLDSL-p;u|VKRERTSSLTQFPPS-p;u|PFRGRSRSAPPNLWA-p;u|EIRSRHSSYPAGTED-p;u	SGRARTSSFAEPGGG-p;u|KELEKRASGQAFELI-p;u|PFRGRSRSAPPNLWA-p;u|VKRERTSSLTQFPPS-p;u|NTIDLPMSPRTLDSL-p;u|EIRSRHSSYPAGTED-p;u|PALSRRGSLGEEGSE-p;u	0.267516	0.265107	0.583671	0.530214	1.4128	-1.3872
KINASE-PSP_ROCK1	n=61|SCRIB_S1508|MARCKS_S159|RDX_T564|RND3_S240|SLC9A1_T653|ARHGAP35_T1173|FHOD1_S1137|ARHGAP24_S391|FHOD1_T1141|EZR_T567|GFAP_S38|PTEN_S229|ARHGAP35_S1236|GFAP_T7|DES_T17|ARHGAP35_S1150|ARHGAP24_S415|ARHGAP19_S422|MYL12B_S20|FHOD1_S1131|DPYSL2_T555|PRMT5_T80|RND3_S11|MYL9_T19|DES_S60|ARHGAP24_T452|PFN1_S138|ARHGAP35_T1226|ADD1_T445|RND3_S218|HIST1H3A_S10|MYL9_S20|DES_T77|ARHGAP24_S437|RND3_S7|AD…	59	11.9	11.9	11.9	QKRARSRSFSGLIKR-p;u|HKLDVSRSPPLMVKK-p;u|EGPPKRVSLVGADDL-p;u|SSAVRLRSSVPGVRL-p;u|LERGRKVSIVSKPVL-p;u|KKRPQRATSNVFAMF-p;u|KRPQRATSNVFAMFD-p;u	QKRARSRSFSGLIKR-p;u|KKRPQRATSNVFAMF-p;u|KRPQRATSNVFAMFD-p;u|EGPPKRVSLVGADDL-p;u|LERGRKVSIVSKPVL-p;u|SSAVRLRSSVPGVRL-p;u|HKLDVSRSPPLMVKK-p;u	0.056962	0.194332	0.230453	0.466397	2.339	-1.694
KINASE-PSP_RAF1	n=12|RAF1_S621|KLF10_T93|BAD_S75|BAD_S118|MAP2K1_S222|EEF1A2_S21|MAP2K1_S218|RAF1_S259|MYC_T8|RAF1_S338|BAD_S99|PPP1R12A_T696	12	41.7	41.7	41.7	PKINRSASEPSLHRA-p;u|GRELRRMSDEFVDSF-p;u|PFRGRSRSAPPNLWA-p;u|EIRSRHSSYPAGTED-p;u|VSGQLIDSMANSFVG-p;u	PFRGRSRSAPPNLWA-p;u|VSGQLIDSMANSFVG-p;u|PKINRSASEPSLHRA-p;u|EIRSRHSSYPAGTED-p;u|GRELRRMSDEFVDSF-p;u	0.333333	0.0257426	0.666667	0.162532	-1.268	-2.5489
KINASE-PSP_PRKD1	n=60|HDAC7_S486|TCAP_S157|COL4A3BP_S132|HDAC7_S155|CTNNB1_T120|SSH1_S978|BAD_S75|HDAC5_S498|DLC1_S1244|CREB1_S98|DNM1L_S637|CTNNB1_T112|CREB1_S133|TLR5_S805|MARK2_S400|RABEP1_S407|REM1_S18|SPHK2_S421|MAP3K5_T838|BAD_S118|SPHK2_S419|PAK4_S99|AKT1_S473|PPP1R14A_T38|MYBPC3_S304|HDAC7_S358|CACNA1C_S1981|CTTN_S348|JUN_S63|PI4KB_S294|PIP4K2A_T376|PTRH2_S5|RTKN_S435|CTTN_S298|ARFIP1_S132|PTRH2_S87|TFAP2…	59	27.1	27.1	27.1	TALQRSLSELESLKL-p;u|PSWLRRASAPLPGLS-p;u|WPLSRTRSEPLPPSA-p;u|HKVQRSVSANPKQRR-p;u|TTLPRMKSSSSVTTS-p;u|GRELRRMSDEFVDSF-p;u|FPLRKTVSEPNLKLR-p;u|RALSRQLSSGVSEIR-p;u|LELVRKWSLNTYKCT-p;u|PFRGRSRSAPPNLWA-p;u|KNSDLLTSPDVGLLK-p;u|GEKSFRRSVVGTPAY-p;u|TPLHRRASTPLPLSP-p;u|EKLAKHESQQDYSKG-p;u|EIRSRHSSYPAGTED-p;u|RPLLRSMSAAFCSLL-p;u	EKLAKHESQQDYSKG-p;u|TTLPRMKSSSSVTTS-p;u|KNSDLLTSPDVGLLK-p;u|TALQRSLSELESLKL-p;u|TPLHRRASTPLPLSP-p;u|HKVQRSVSANPKQRR-p;u|PFRGRSRSAPPNLWA-p;u|LELVRKWSLNTYKCT-p;u|WPLSRTRSEPLPPSA-p;u|RALSRQLSSGVSEIR-p;u|PSWLRRASAPLPGLS-p;u|EIRSRHSSYPAGTED-p;u|GRELRRMSDEFVDSF-p;u|RPLLRSMSAAFCSLL-p;u|FPLRKTVSEPNLKLR-p;u|GEKSFRRSVVGTPAY-p;u	0.973251	0.0578512	1	0.23622	-0.0453	-2.2926
KINASE-PSP_PLK1	n=218|DCTN1_S179|CCNT1_S564|NINL_S88|PTEN_S380|CDC25B_T127|PINX1_S226|CDC25B_T265|ANAPC1_T520|IRS1_S24|MAP9_S289|PCNT_T1221|CDC25C_S75|PRC1_T616|CENPQ_S255|PCNT_S1241|KIF2C_S715|KMT2E_S861|MAD1L1_T680|SUZ12_S541|RIOK2_S335|KIF2A_T554|MRE11_S688|CDC27_T209|BORA_S497|OPTN_S177|ANAPC1_S373|CLSPN_S30|PIN1_S65|ESPL1_S1399|FBXO5_S149|ANAPC7_S51|RAP1GAP_S525|CENPQ_T123|PCNT_T1209|PPP6R2_T10|ANAPC1_S547|…	216	6.9	6.9	6.9	AMEPGNGSLDLGGDS-p;u|TKEGSEFSFSDGEVA-p;u|QNRSGAMSPMSWNSD-p;u|DDLNNYDSDDQEKQS-p;u|QPGVDSLSPVASLPK-p;u|PEQIKEDSLSEESAD-p;u|FDFEGSLSPVIAPKK-p;u|LTKTASESISNLSEA-p;u|ASLKRSPSASSLSSM-p;u|VQNKRRRSVTPPEEQ-p;u|SMSEFLESEDGEVEQ-p;u|ENVGKVGSPLDYSLV-p;u|VSGQLIDSMANSFVG-p;u|RRVESEESGDEEGKK-p;u|EVDRRVESEESGDEE-p;u	AMEPGNGSLDLGGDS-p;u|LTKTASESISNLSEA-p;u|QNRSGAMSPMSWNSD-p;u|VQNKRRRSVTPPEEQ-p;u|RRVESEESGDEEGKK-p;u|QPGVDSLSPVASLPK-p;u|DDLNNYDSDDQEKQS-p;u|ENVGKVGSPLDYSLV-p;u|VSGQLIDSMANSFVG-p;u|EVDRRVESEESGDEE-p;u|SMSEFLESEDGEVEQ-p;u|FDFEGSLSPVIAPKK-p;u|TKEGSEFSFSDGEVA-p;u|PEQIKEDSLSEESAD-p;u|ASLKRSPSASSLSSM-p;u	0.312102	0.301887	0.639428	0.551272	-1.2439	-1.3036
KINASE-PSP_PKCT/PRKCQ	n=30|RDX_T564|BAD_S75|EZR_T567|PRKCQ_T219|IRS1_S1101|PTPN7_S246|CCDC88A_S1690|RASGRP1_T184|CARD11_S559|NR2F6_S83|HIST1H3A_S10|KRAS_S181|FOSL1_S265|MSN_T558|WIPF1_S488|RAPGEF2_S960|CBLB_S282|HABP4_T375|STK39_S323|PTPN7_S44|ICAM3_S518|FOSL1_T230|FOSL1_T223|HABP4_T354|BAD_S99|PPP1R12A_T853|ARHGEF6_S225|ARHGEF6_S488|STK39_S309|RASGRP3_T133	30	16.7	16.7	16.7	KSSERPLSPKAVKGF-p;u|RLQERRGSNVALMLD-p;u|LSASPRMSGFIYQGK-p;u|PFRGRSRSAPPNLWA-p;u|EIRSRHSSYPAGTED-p;u	PFRGRSRSAPPNLWA-p;u|RLQERRGSNVALMLD-p;u|EIRSRHSSYPAGTED-p;u|LSASPRMSGFIYQGK-p;u|KSSERPLSPKAVKGF-p;u	0.101923	0.00403226	0.335747	0.0483871	1.9685	-3.0351
KINASE-PSP_PKCI/PRKCI	n=29|MARK2_T596|AMOT_T536|GLI1_T304|AMOT_T750|MAPT_S352|BAD_S75|MAPT_S258|EZR_T567|EZH2_T487|SP1_S59|EZH2_S690|CTTN_S261|RPS6KB2_S473|SMARCD3_S247|MARK3_T564|BAD_S118|CDK7_T170|GLI1_S243|MAPT_S324|FBXW7_S10|FBXW7_S18|AMOT_S538|PARD3_S827|MAPT_S293|BAD_S99|EZH2_T345|ELF3_S68|PARD6A_S345|ECT2_T359	29	27.6	27.6	27.6	YLYEKANTPELKKSV-p;u|GRELRRMSDEFVDSF-p;u|GSPNRAYTHQVVTRW-p;u|PFRGRSRSAPPNLWA-p;u|REGFGRQSMSEKRTK-p;u|GGQESQPSPLALLAA-p;u|EIRSRHSSYPAGTED-p;u|EKLQLHESQKDYKTG-p;u	YLYEKANTPELKKSV-p;u|EKLQLHESQKDYKTG-p;u|GSPNRAYTHQVVTRW-p;u|PFRGRSRSAPPNLWA-p;u|REGFGRQSMSEKRTK-p;u|EIRSRHSSYPAGTED-p;u|GGQESQPSPLALLAA-p;u|GRELRRMSDEFVDSF-p;u	0.880165	0.0394477	1	0.179114	-0.1966	-2.5274
KINASE-PSP_PKCE/PRKCE	n=62|OCLN_T404|KCNK3_T383|FGFR1_S779|UGT1A7_S432|MAPT_S352|ADAP1_T276|TICAM2_S16|NANOG_T78|KEAP1_S602|BAD_S75|ADAM17_T735|MAPT_S258|GNAI2_S144|CREB1_S133|NANOG_T200|KIR3DL1_S415|NANOG_S135|RPS6KB2_S473|KRT18_S53|GNAI2_S44|PRKCE_S316|PRKCE_S729|NANOG_S79|GNAI2_S302|BAD_S118|PPP1R14A_T38|GLS_S314|IQGAP1_S1443|ALDH2_T202|PRKD1_S738|SLC6A2_S259|MIIP_S303|KEAP1_S599|RAB11A_S177|RAB5A_T7|NANOG_T280|ITG…	60	16.7	16.7	16.7	KPFPAPQTPGRLQPA-p;u|QEEFKGFSYFGEDLM-p;u|NTIDLPMSPRTLDSL-p;u|GRELRRMSDEFVDSF-p;u|DKMKKSKSVKEDSNL-p;u|PQVRVGGSSVDLHRF-p;u|YHIHRRKSFDASDTL-p;u|PFRGRSRSAPPNLWA-p;u|GEKSFRRSVVGTPAY-p;u|EIRSRHSSYPAGTED-p;u	KPFPAPQTPGRLQPA-p;u|PQVRVGGSSVDLHRF-p;u|PFRGRSRSAPPNLWA-p;u|YHIHRRKSFDASDTL-p;u|DKMKKSKSVKEDSNL-p;u|NTIDLPMSPRTLDSL-p;u|EIRSRHSSYPAGTED-p;u|QEEFKGFSYFGEDLM-p;u|GRELRRMSDEFVDSF-p;u|GEKSFRRSVVGTPAY-p;u	0.402863	0.0547667	0.712431	0.23002	1.0367	-2.4636
KINASE-PSP_PKCD/PRKCD	n=113|HDAC5_S259|PTPRA_S204|HNRNPK_S302|SHOC2_T71|BLVRA_S237|MUC1_T1224|ADD1_S726|NCF1_S370|ENOX2_S504|TNNI3_T143|FOSL1_T217|BEST1_S358|RPS6KB2_S473|NCF1_S303|CARD9_T231|ITGB2_T758|PRKCD_T218|LCP1_S5|TRPV4_S162|SQSTM1_S349|KRT8_S74|GAPDH_T246|NRG1_S286|NCF1_S328|DAP3_S31|STAT1_S727|PRKCD_S503|RPS6_S235|ITGB2_S745|PRKCD_S299|SLC29A1_S281|DAP3_S280|CTTN_S405|DAB2_S24|PTPN22_S35|PRKD1_S742|PRKCD_S30…	113	12.4	12.4	12.4	KPFPAPQTPGRLQPA-p;u|ERPQIGGTIKQPPSN-p;u|QRSRKRLSQDAYRRN-p;u|QAGSHSNSFRLSNGR-p;u|SGRARTSSFAEPGGG-p;u|TAANSRDTIFQKERF-p;u|NTIDLPMSPRTLDSL-p;u|TQRASRRSDSASSEP-p;u|PIPIMPASPQKGHAV-p;u|TDNLLPMSPEEFDEV-p;u|GEKSFRRSVVGTPAY-p;u|DGVYTGLSTRNQETY-p;u|KTQTPPVSPAPQPTE-p;u|EEWTRHGSFVNKPTR-p;u	EEWTRHGSFVNKPTR-p;u|KPFPAPQTPGRLQPA-p;u|SGRARTSSFAEPGGG-p;u|DGVYTGLSTRNQETY-p;u|PIPIMPASPQKGHAV-p;u|KTQTPPVSPAPQPTE-p;u|ERPQIGGTIKQPPSN-p;u|NTIDLPMSPRTLDSL-p;u|QRSRKRLSQDAYRRN-p;u|QAGSHSNSFRLSNGR-p;u|TQRASRRSDSASSEP-p;u|TAANSRDTIFQKERF-p;u|TDNLLPMSPEEFDEV-p;u|GEKSFRRSVVGTPAY-p;u	0.606362	0.13852	0.842575	0.381497	0.6582	-1.878
KINASE-PSP_PKCB/PRKCB	n=54|NOX5_S498|ANXA1_S28|MAPT_S352|ITGB2_S745|GRN_S81|PRKCB_S660|SHC1_S213|MAPT_S258|KCNC4_S8|ATF2_S121|PTPN11_S595|GSK3B_S9|ANXA2_S26|ORAI1_S27|KCNC4_S9|OCLN_S490|RPS6KB2_S473|ITGB2_T758|ORAI1_S30|MSX2_T141|CFLAR_S193|PIK3CG_S582|C5AR1_S334|AKT1_S473|IBTK_S1200|KCNC4_S15|IRS1_S323|KCNC4_S21|PRKAA1_S496|PTPN11_S580|SHC1_S139|NOX5_T494|EPB41_S312|CFLAR_S193|STMN1_S25|TYR_S527|MAPT_S324|CHAT_S476|C…	53	11.3	11.3	11.3	ATPQRSGSVSNYRSC-p;u|SGRARTSSFAEPGGG-p;u|QAFELILSPRSKESV-p;u|SVPEFPLSPPKKKDL-p;u|DGVYTGLSTRNQETY-p;u|EEWTRHGSFVNKPTR-p;u	EEWTRHGSFVNKPTR-p;u|SGRARTSSFAEPGGG-p;u|SVPEFPLSPPKKKDL-p;u|DGVYTGLSTRNQETY-p;u|ATPQRSGSVSNYRSC-p;u|QAFELILSPRSKESV-p;u	0.470588	0.0378486	0.767561	0.178046	-0.9552	2.446
KINASE-PSP_PKCA/PRKCA	n=388|HRH1_T478|NOS3_T495|TACSTD2_S303|JPH2_S165|MARCKS_S159|TOP1_S21|NOX5_S498|TAGLN2_S185|BEST1_S358|HEXIM1_S158|NCF4_S315|ANXA1_S28|ITGB4_S1360|TRPV1_S801|CYP3A4_T92|PTPN1_S378|MYL9_T10|PLCG1_S1248|MAPT_S352|ADAP1_T276|SLC6A4_T603|ITGB2_S745|GNAZ_S16|DTNB_T179|APPL1_S430|ERBB2_T686|CLDN4_S194|MMP2_T378|C5AR1_S314|LRP1_S4520|ARHGDIA_S34|BLVRA_S230|TNNI3_S199|ABCB1_S661|SLC9A3R1_S340|NR1H4_S135|…	383	6.8	6.8	6.8	RNVLTEESVVRESKS-p;u|HEILCKLSLEGDHST-p;u|KKLERNLSFEIKKVP-p;u|KPFPAPQTPGRLQPA-p;u|DMKVRKSSTPEEVKK-p;u|GSRHSLASTDEKREL-p;u|RSFHRSLSSSLQAPV-p;u|ERPQIGGTIKQPPSN-p;u|QRSRKRLSQDAYRRN-p;u|ATPQRSGSVSNYRSC-p;u|SGRARTSSFAEPGGG-p;u|GGHGSRHSLASTDEK-p;u|VIGLQMGSNRGASQA-p;u|LIDRNQKSDKKPDRE-p;u|RSRVVGGSLRGAQAA-p;u|LDRKRHNSISEAKMR-p;u|DKMKKSKSVKEDSNL-p;u|MGTNRGASQAGMTGY-p;u|KVIYSQPSARSEGEF-p;u|LKSTLAMSPRQRKKM-p;u…	FKKSFKLSGFSFKKN-p;u|MGTNRGASQAGMTGY-p;u|KVIYSQPSARSEGEF-p;u|KPFPAPQTPGRLQPA-p;u|SGRARTSSFAEPGGG-p;u|NPLMRRNSVTPLASP-p;u|VIGLQMGSNRGASQA-p;u|GGHGSRHSLASTDEK-p;u|LKSTLAMSPRQRKKM-p;u|ERPQIGGTIKQPPSN-p;u|ATPQRSGSVSNYRSC-p;u|HEILCKLSLEGDHST-p;u|KKLERNLSFEIKKVP-p;u|SFKLSGFSFKKNKKE-p;u|DMKVRKSSTPEEVKK-p;u|GSRHSLASTDEKREL-p;u|DKMKKSKSVKEDSNL-p;u|LIDRNQKSDKKPDRE-p;u|RSFHRSLSSSLQAPV-p;u|QRSRKRLSQDAYRRN-p;u…	0.001	0.346979	0.0186667	0.600953	4.313	-1.2071
KINASE-PSP_PKACA/PRKACA	n=480|GLI1_T374|CUX1_S1270|HIF1A_T700|VASP_S239|RAP1B_S179|CDK16_S119|NOS3_T495|MAP2_S1679|RAF1_S621|PPP2R5D_S573|NOS3_S615|SEC14L2_S289|CIITA_S1050|FAM160B2_S325|HSPA1B_S418|MAPKAPK5_S115|LRRK2_S910|NEDD4L_S342|NCOA3_S857|PPP2R5D_S75|RB1_S780|CUL5_S730|LRP6_T1548|UBE3A_T485|GLI3_S980|PTPN11_S189|CACNA1C_S1535|_S455|PLCG1_S1248|ASIC1_S525|GLI3_S1006|RELA_S45|CASP9_S99|KDELR1_S209|NOXA1_S461|MYBPC…	466	12.7	12.7	12.7	GAAKRKASGPPVSEL-p;u|AAEERRKSHEAEVLK-p;u|RREERSMSAPGNLLV-p;u|KKLERNLSFEIKKVP-p;u|TRRRRAPSVANVGSH-p;u|RARRGSSSDEEGGPK-p;u|KENPRNFSDNQLQEG-p;u|AVEDRKPSGLNGEAS-p;u|GSESSRASGLVGRKA-p;u|GSSTRKDSIPQVLLP-p;u|SAVRLRSSVPGVRLL-p;u|RVKGRTWTLCGTPEY-p;u|TTSTRTYSLGSALRP-p;u|RAGSRRGSFDATGSG-p;u|LSPFRRHSWGPGKNA-p;u|RSAIRRASTIEMPQQ-p;u|QDTQRRTSMGGTQQQ-p;u|DWALPRLSSAWPGTL-p;u|KKRARRGSSSDEEGG-p;u|PSWLRRASAPLPGLS-p;u…	LMRSRTASGSSVTSL-p;u|KENPRNFSDNQLQEG-p;u|EDINKRLSLPADIRL-p;u|NMLNRRDSSASTISS-p;u|SGRARTSSFAEPGGG-p;u|DWALPRLSSAWPGTL-p;u|GSESSRASGLVGRKA-p;u|PPRIHRASDPGLPAE-p;u|GAAKRKASGPPVSEL-p;u|NPLMRRNSVTPLASP-p;u|GGHGSRHSLASTDEK-p;u|DASQRRRSLEPAENV-p;u|LKSTLAMSPRQRKKM-p;u|KELEKRASGQAFELI-p;u|PVRMRRNSFTPLSSS-p;u|LTEERDGSLNQSSGY-p;u|DGVYTGLSTRNQETY-p;u|AAEERRKSHEAEVLK-p;u|KVLLRRKSELPQDVY-p;u|TSRIRTQSFSLQERQ-p;u…	0.001	0.001	0.0186667	0.021	7.4848	-4.5891
KINASE-PSP_PAK1	n=66|PGM1_T467|FXR1_S420|PAK1_S199|ARPC1B_T21|GNAZ_S16|RAF1_S339|ILK_S246|BAD_S75|ARHGEF2_S886|MAP3K1_S67|TBCB_S128|KIF2C_S192|PGAM1_S23|ELF3_S207|CRK_S41|CTNNB1_S675|MORC2_S739|BAD_S118|PXN_S258|GIT1_S508|TBCB_S65|PXN_S272|PLK1_S49|HIST1H3A_S10|ITGB3BP_S28|BAD_S74|MYL9_S20|FLNA_S2152|SNAI2_S251|SNAI1_S246|FLNA_S2292|ARHGDIA_S174|FLNA_S2370|PCBP1_T60|CTTN_S405|BRAF_S446|DYNLL1_S88|PGAM1_S118|SPEN…	66	19.7	19.7	19.7	TRRRRAPSVANVGSH-p;u|KELEKRASGQAFELI-p;u|GRELRRMSDEFVDSF-p;u|TQQQTRISASSATRE-p;u|KGLPRPKSAGTATQM-p;u|SVPEFPLSPPKKKDL-p;u|QVKIWRRSYDVPPPP-p;u|KRPQRATSNVFAMFD-p;u|PFRGRSRSAPPNLWA-p;u|PVDPRRRSLPAGDAL-p;u|KTQTPPVSPAPQPTE-p;u|EIRSRHSSYPAGTED-p;u|SNSQKYMSFTDKSAE-p;u	PVDPRRRSLPAGDAL-p;u|SVPEFPLSPPKKKDL-p;u|KELEKRASGQAFELI-p;u|KRPQRATSNVFAMFD-p;u|TQQQTRISASSATRE-p;u|KTQTPPVSPAPQPTE-p;u|PFRGRSRSAPPNLWA-p;u|TRRRRAPSVANVGSH-p;u|SNSQKYMSFTDKSAE-p;u|EIRSRHSSYPAGTED-p;u|KGLPRPKSAGTATQM-p;u|QVKIWRRSYDVPPPP-p;u|GRELRRMSDEFVDSF-p;u	0.997988	0.0991736	1	0.332016	-0.0056	-2.0802
KINASE-PSP_p90RSK/RPS6KA1	n=59|UBR5_S2483|MAPK7_S496|BAD_S75|SLC9A1_S703|WWC1_S947|NDRG2_S350|RPTOR_S719|VASP_T278|CREB1_S133|ARHGAP31_S1106|GSK3B_S9|NDRG2_S332|RANBP3_S126|CDC25B_T355|CDC25C_S247|DEPTOR_S287|UBR5_T637|TSC2_S1798|RPTOR_S721|EEF2K_S366|ESR1_S167|CARHSP1_S52|SLC9A3R1_T156|MXD1_S145|RPS6_S236|YBX1_S102|CHEK1_S280|MITF_S409|DEPTOR_S286|FLNA_S2152|CCT2_S260|PDCD4_S457|SOS1_S1134|LCP1_S5|APAF1_S357|SOS1_S1161|U…	59	20.3	20.3	20.3	TRRRRAPSVANVGSH-p;u|MSRARIGSDPLAYEP-p;u|LSRSRTASLTSAASV-p;u|TRRTRTFSATVRASQ-p;u|VKRERTSSLTQFPPS-p;u|VQNKRRRSVTPPEEQ-p;u|RGRKRFVSEGDGGRL-p;u|YYRQRAHSNPMADHT-p;u|TDAVRTLSNAEDYLD-p;u|RDSGRGDSVSDSGSD-p;u|EIRSRHSSYPAGTED-p;u|RERSRTGSESSQTGT-p;u	LSRSRTASLTSAASV-p;u|YYRQRAHSNPMADHT-p;u|RERSRTGSESSQTGT-p;u|VQNKRRRSVTPPEEQ-p;u|MSRARIGSDPLAYEP-p;u|RDSGRGDSVSDSGSD-p;u|TDAVRTLSNAEDYLD-p;u|VKRERTSSLTQFPPS-p;u|TRRRRAPSVANVGSH-p;u|EIRSRHSSYPAGTED-p;u|TRRTRTFSATVRASQ-p;u|RGRKRFVSEGDGGRL-p;u	0.758551	0.798095	0.950582	0.897349	-0.4114	0.3205
KINASE-PSP_p70S6K/RPS6KB1	n=46|BACH2_S521|IRS1_S636|TARBP2_S283|MTOR_T2446|FMR1_S500|NDRG2_S350|IRS1_S1101|RPS6_S244|GSK3B_S9|PDCD4_S67|NDRG2_S332|TP63_S560|MTOR_S2448|MAPT_S214|TRIB2_S83|DEPTOR_S287|RPS6_S240|RPS6KB1_T412|EEF2K_S366|ESR1_S167|LTC4S_S36|MXD1_S145|RPS6_S236|IRS1_S307|URI1_S372|MRE11_T597|MAPT_S262|CAD_S1859|NCBP1_S22|DEPTOR_S286|CCT2_S260|IRS1_S527|NCBP1_S7|IRS1_S270|MAPT_T212|PIP5K1C_S555|GLI1_S84|RICTOR_…	46	13	13	13	PPRIHRASDPGLPAE-p;u|LSRSRTASLTSAASV-p;u|EFRPRSKSQSSSNCS-p;u|TPGSRSRTPSLPTPP-p;u|RLSSLRASTSKSESS-p;u|RERSRTGSESSQTGT-p;u	LSRSRTASLTSAASV-p;u|RERSRTGSESSQTGT-p;u|PPRIHRASDPGLPAE-p;u|TPGSRSRTPSLPTPP-p;u|EFRPRSKSQSSSNCS-p;u|RLSSLRASTSKSESS-p;u	0.200772	0.955466	0.49514	1	-1.5668	0.0945
KINASE-PSP_P38D/MAPK13	n=14|EEF2K_S396|EEF2K_S359|MAPT_T217|HSF1_S307|MAPT_S396|MAPT_S404|HSF1_S303|STMN1_S25|MAPT_T212|HSF1_S326|STMN1_S38|SQSTM1_T269|SQSTM1_S272|CCND3_T283	14	64.3	64.3	64.3	QAFELILSPRSKESV-p;u|TPGSRSRTPSLPTPP-p;u|SVPEFPLSPPKKKDL-p;u|PVVSGDTSPRHLSNV-p;u|RSRLTPVSPESSSTE-p;u|GGKRSRLTPVSPESS-p;u|EPPSPPQSPRVEEAS-p;u|RVKEEPPSPPQSPRV-p;u|GAEIVYKSPVVSGDT-p;u	GGKRSRLTPVSPESS-p;u|RSRLTPVSPESSSTE-p;u|SVPEFPLSPPKKKDL-p;u|GAEIVYKSPVVSGDT-p;u|TPGSRSRTPSLPTPP-p;u|PVVSGDTSPRHLSNV-p;u|QAFELILSPRSKESV-p;u|EPPSPPQSPRVEEAS-p;u|RVKEEPPSPPQSPRV-p;u	0.0402414	0.124464	0.19884	0.369407	-2.3788	1.971
KINASE-PSP_P38B/MAPK11	n=26|SOD2_T79|MAPK11_T241|EEF2K_S396|HSF1_S307|RPTOR_S771|E2F1_T433|EGFR_S1039|RPTOR_S863|MAPKAPK5_T182|MAPK11_S261|CDC25B_S249|HSF1_S303|HNF4A_S167|SOD2_S106|EGFR_T1041|ATF7_T51|GYS1_S727|HSF1_S326|GYS1_T721|PRKCE_S350|GYS1_S653|GYS1_S645|E2F1_S403|EWSR1_T79|CCND3_T283|NR3C1_S226	26	19.2	19.2	19.2	LTQSAPASPTNKGVH-p;u|SVIIADQTPTPTRFL-p;u|EPPSPPQSPRVEEAS-p;u|RVKEEPPSPPQSPRV-p;u|STPSEPLSPTSSLGE-p;u	STPSEPLSPTSSLGE-p;u|EPPSPPQSPRVEEAS-p;u|SVIIADQTPTPTRFL-p;u|LTQSAPASPTNKGVH-p;u|RVKEEPPSPPQSPRV-p;u	0.0859539	0.131931	0.294699	0.369407	-2.0793	-1.9556
KINASE-PSP_P38A/MAPK14	n=175|PXN_S85|AIMP2_S156|MEF2A_S192|NR3C1_S203|SLC9A1_S726|MEF2A_S98|ATF2_T69|DROSHA_S255|STAT1_S727|FOXC2_S367|DDIT3_S79|SREBF1_S39|NCF1_S348|CDKN1A_S130|ATF2_T71|TAB1_S423|KARS_T52|JDP2_T148|PIP4K2B_S326|ADAM17_T735|SLC9A1_S723|HSPB1_S176|ESR1_S118|SHC1_S54|NOXA1_S239|ETV6_S257|FPR1_S342|MKL1_S333|PPARGC1A_T263|NCF1_S345|GSK3B_T390|_S436|MKNK1_T255|SHC1_T386|ESR1_S294|SLC9A1_S729|DROSHA_S221|NC…	170	11.2	11.2	11.2	RELVEPLTPSGEAPN-p;u|KPFPAPQTPGRLQPA-p;u|KPGLGEGTP______-p;u|GGGDEPGSPAQGKRG-p;u|RSINKLDSPDPFKLN-p;u|PGPQSPGSPLEEERQ-p;u|QARPGPQSPGSPLEE-p;u|AVIPINGSPRTPRRG-p;u|CGLARQNSTSLTGKP-p;u|RIQAAASTPTNATAA-p;u|NTIDLPMSPRTLDSL-p;u|SIKSEPISPPRDRMT-p;u|PGAGSLGSPASQRKD-p;u|TDNLLPMSPEEFDEV-p;u|IVADQTPTPTRFLKN-p;u|SVIVADQTPTPTRFL-p;u|KEHRGCDSPDPDTSY-p;u|EPPSPPQSPRVEEAS-p;u|RVKEEPPSPPQSPRV-p;u	KPFPAPQTPGRLQPA-p;u|PGAGSLGSPASQRKD-p;u|SVIVADQTPTPTRFL-p;u|AVIPINGSPRTPRRG-p;u|KPGLGEGTP______-p;u|QARPGPQSPGSPLEE-p;u|PGPQSPGSPLEEERQ-p;u|CGLARQNSTSLTGKP-p;u|EPPSPPQSPRVEEAS-p;u|IVADQTPTPTRFLKN-p;u|GGGDEPGSPAQGKRG-p;u|RIQAAASTPTNATAA-p;u|RSINKLDSPDPFKLN-p;u|NTIDLPMSPRTLDSL-p;u|SIKSEPISPPRDRMT-p;u|RVKEEPPSPPQSPRV-p;u|RELVEPLTPSGEAPN-p;u|TDNLLPMSPEEFDEV-p;u|KEHRGCDSPDPDTSY-p;u	0.00192308	0.297297	0.0286299	0.551272	3.3791	-1.2953
KINASE-PSP_mTOR/MTOR	n=82|RPTOR_S859|EIF4EBP1_S65|SOD1_T40|ANKRD17_S2047|EEF2K_S72|SRRM2_S1329|MTOR_S2454|MTOR_S2481|ELL_S309|EEF2K_S74|ULK1_S758|BRD9_S588|DEPTOR_T295|RPS6KB1_S394|ESR1_S106|FAM21A_S700|ESR1_S104|TFEB_S122|DEPTOR_S293|SRRM1_T574|DAP_S51|BAG3_T285|RPRD1B_S166|EIF4EBP1_T70|SRRM2_S1326|PATL1_S179|RPS6KB1_T412|GRB10_S428|UVRAG_S571|SGK1_S422|APBA3_S7|AKT1_S473|SRRM1_T572|ZNRF2_S145|TFEB_S211|MTOR_S2478|R…	81	24.7	24.7	24.7	DTSSLTQSAPASPTN-p;u|EDGGWEWSDDEFDEE-p;u|LTQSAPASPTNKGVH-p;u|PHVLEALSPPQTSGL-p;u|STSFMSVSPSKEIKI-p;u|LRENSFGSPLEFRNS-p;u|ERYSSSGSPANSFHF-p;u|DGSGSPHSPHQLSSK-p;u|SPGYEPRSPGYESES-p;u|GSPARSSTPLHSPSP-p;u|EPSTIARSLPTTVPE-p;u|DNIPEMPSPKKMHQG-p;u|RSSTPLHSPSPIRVH-p;u|SPSRLSKSQGGEEEG-p;u|LPTTVPESPNYRNTR-p;u|RNSPVTKTPPRDLPT-p;u|FLMECRNSPVTKTPP-p;u|PPPRRRRTPTPPPRR-p;u|PRRRRTPTPPPRRRT-p;u|PTQQYAKSLPVSVPV-p;u	RNSPVTKTPPRDLPT-p;u|EPSTIARSLPTTVPE-p;u|ERYSSSGSPANSFHF-p;u|DNIPEMPSPKKMHQG-p;u|RSSTPLHSPSPIRVH-p;u|LRENSFGSPLEFRNS-p;u|DTSSLTQSAPASPTN-p;u|GSPARSSTPLHSPSP-p;u|SPSRLSKSQGGEEEG-p;u|DGSGSPHSPHQLSSK-p;u|STSFMSVSPSKEIKI-p;u|PPPRRRRTPTPPPRR-p;u|PRRRRTPTPPPRRRT-p;u|PHVLEALSPPQTSGL-p;u|PTQQYAKSLPVSVPV-p;u|FLMECRNSPVTKTPP-p;u|SPGYEPRSPGYESES-p;u|LPTTVPESPNYRNTR-p;u|LTQSAPASPTNKGVH-p;u|EDGGWEWSDDEFDEE-p;u	0.001	0.0135135	0.0186667	0.10065	-4.596	2.9313
KINASE-PSP_MARK2	n=24|HDAC7_S155|HDAC4_S246|PARD3_S873|MARK2_S400|ARHGEF2_S959|MAPT_S356|KIF13B_S1410|ARHGEF2_S186|RAB11FIP2_S227|FEZ1_S58|MAPT_S262|RNF41_S254|MAPT_S324|DLG4_S561|BAIAP2_S366|ARHGEF2_S885|PINK1_T313|UTRN_S1258|ARHGEF2_S172|HDAC5_S259|ARHGEF2_S143|PARD3_S144|_S234|KIF13B_S1381	24	29.2	29.2	29.2	SNKGRWESQQDVSQT-p;u|KLSRRSISSPNVNRL-p;u|HKVQRSVSANPKQRR-p;u|FPLRKTASEPNLKLR-p;u|FPLRKTVSEPNLKLR-p;u|PVDPRRRSLPAGDAL-p;u|QKTPLSQSMSVLPTS-p;u	QKTPLSQSMSVLPTS-p;u|PVDPRRRSLPAGDAL-p;u|KLSRRSISSPNVNRL-p;u|SNKGRWESQQDVSQT-p;u|HKVQRSVSANPKQRR-p;u|FPLRKTASEPNLKLR-p;u|FPLRKTVSEPNLKLR-p;u	0.272917	0.277567	0.587821	0.541769	1.3434	1.4286
KINASE-PSP_MAPKAPK2	n=65|CDC25B_S169|HNRNPA0_S84|HSPB1_S78|LIMK1_S323|WNK4_S575|CREB1_S133|RCSD1_S179|MKL1_S333|YWHAZ_S58|AGO2_S387|BAG2_S20|MDM2_S157|MDM2_S166|EEF2K_S377|TH_S44|KRT18_S53|NELFE_S51|MAPKAPK2_T338|ZFP36L1_S92|RTN4_S107|PLK1_S326|CEP131_S47|RCSD1_S244|AKT1_S473|ARPC5_S77|TP53_S20|TRIM29_S550|CDC25B_S323|ZFP36L1_S203|TH_S19|PLK1_S383|PARN_S557|DDX5_S198|TH_S19|TH_S67|CEP131_S78|DAZL_S65|RIPK1_S320|ZFP3…	59	37.3	37.3	37.3	TALYKSLSVPAASTA-p;u|NHYYRNNSFTAPSTV-p;u|RSFHRSLSSSLQAPV-p;u|AVVKRMQSLQLDCVA-p;u|VAPERQPSWDPSPVS-p;u|AVKDRAGSIVLKVLI-p;u|RRFRRSQSDCGELGD-p;u|GGVKRSLSEQPVMDT-p;u|CGLARQNSTSLTGKP-p;u|QPFQRSISADDDLQE-p;u|SGVKRSRSGEGEVSG-p;u|RALSRQLSSGVSEIR-p;u|PKLARQASIELPSMA-p;u|KPIVRSVSVVTGSEQ-p;u|SGLYRSPSMPENLNR-p;u|VQNKRRRSVTPPEEQ-p;u|FSLLRGPSWDPFRDW-p;u|SSRRRAISETEENSD-p;u|RFRDRSFSEGGERLL-p;u|GPFRRSDSFPERRAP-p;u…	KPIVRSVSVVTGSEQ-p;u|SGLYRSPSMPENLNR-p;u|NHYYRNNSFTAPSTV-p;u|GPFRRSDSFPERRAP-p;u|AVVKRMQSLQLDCVA-p;u|NPLMRRNSVTPLASP-p;u|TALYKSLSVPAASTA-p;u|QPFQRSISADDDLQE-p;u|VQNKRRRSVTPPEEQ-p;u|VAPERQPSWDPSPVS-p;u|CGLARQNSTSLTGKP-p;u|GGFPRRHSVTLPSSK-p;u|SSRRRAISETEENSD-p;u|RFRDRSFSEGGERLL-p;u|AVKDRAGSIVLKVLI-p;u|FSLLRGPSWDPFRDW-p;u|SGVKRSRSGEGEVSG-p;u|RALSRQLSSGVSEIR-p;u|RSFHRSLSSSLQAPV-p;u|GGVKRSLSEQPVMDT-p;u…	0.0242424	0.320939	0.160203	0.573594	2.7271	1.2696
KINASE-PSP_JNK2/MAPK9	n=49|DCX_T331|MAPT_T231|MAPT_S202|ATF2_T69|MYC_S71|APP_T668|PSEN1_T320|CDKN1A_S130|ATF2_T71|RXRA_S260|JDP2_T148|TOB1_S154|BCL2L1_T47|NFATC4_S217|TOB1_S152|MAPT_T217|NFATC4_S213|PDX1_S66|NFATC3_S165|BCL2L1_T115|JUN_S73|ATF2_S90|BAZ1B_S158|CDC25C_S168|SLC6A4_T616|TP53_S20|MAPT_T181|BID_T59|MAPKAPK5_T182|MARCKS_S46|JUN_S63|MYC_S62|CDK4_T172|PDX1_S61|MAPT_T212|PSEN1_S319|DCX_T321|NFATC3_S163|MAPK8IP1…	49	16.3	16.3	16.3	VKVNGDASPAAAESG-p;u|TPGSRSRTPSLPTPP-p;u|IVADQTPTPTRFLKN-p;u|SVIVADQTPTPTRFL-p;u|KNSDLLTSPDVGLLK-p;u|KKVAVVRTPPKSPSS-p;u|KTPPAPKTPPSSGEP-p;u|SGYSSPGSPGTPGSR-p;u	VKVNGDASPAAAESG-p;u|KNSDLLTSPDVGLLK-p;u|SVIVADQTPTPTRFL-p;u|KKVAVVRTPPKSPSS-p;u|KTPPAPKTPPSSGEP-p;u|TPGSRSRTPSLPTPP-p;u|IVADQTPTPTRFLKN-p;u|SGYSSPGSPGTPGSR-p;u	0.563147	0.0590551	0.828402	0.23622	-0.7544	2.3208
KINASE-PSP_JNK1/MAPK8	n=123|SIRT1_S47|SREBF1_T81|MAPT_T231|JUNB_T102|EIF4ENIF1_S513|EEF1A2_S358|CDT1_T29|MAPT_S202|ATF2_T69|MYC_S71|APP_T668|FOXO3_S574|RARA_S461|BCL2L11_T56|CDKN1A_S130|ATF2_T71|ATN1_S739|NR4A1_S95|RXRA_S260|SP1_T278|EEF1A2_S205|PXN_S178|SFN_S186|MAPK8IP1_T205|BCL2L1_T47|EIF4ENIF1_S301|LAT_T155|STAT6_S707|CTBP1_S422|RUNX2_S118|NFATC4_S217|JUND_S100|ARHGAP8_S455|BCL2_S70|NCOA3_S867|TWIST1_S68|NFATC4_S2…	121	11.6	11.6	11.6	GGGDEPGSPAQGKRG-p;u|VKVNGDASPAAAESG-p;u|LTQSAPASPTNKGVH-p;u|NTIDLPMSPRTLDSL-p;u|IVADQTPTPTRFLKN-p;u|SVIVADQTPTPTRFL-p;u|KNSDLLTSPDVGLLK-p;u|KKVAVVRTPPKSPSS-p;u|LGLLKLASPELERLI-p;u|KTPPAPKTPPSSGEP-p;u|DGPGLERSPGEPGGA-p;u|SGYSSPGSPGTPGSR-p;u|GAEIVYKSPVVSGDT-p;u|YLRPRIPSPIGFTPG-p;u	VKVNGDASPAAAESG-p;u|KNSDLLTSPDVGLLK-p;u|SVIVADQTPTPTRFL-p;u|DGPGLERSPGEPGGA-p;u|GAEIVYKSPVVSGDT-p;u|KKVAVVRTPPKSPSS-p;u|KTPPAPKTPPSSGEP-p;u|LGLLKLASPELERLI-p;u|YLRPRIPSPIGFTPG-p;u|IVADQTPTPTRFLKN-p;u|GGGDEPGSPAQGKRG-p;u|SGYSSPGSPGTPGSR-p;u|LTQSAPASPTNKGVH-p;u|NTIDLPMSPRTLDSL-p;u	0.241597	0.210421	0.556003	0.497653	-1.4549	1.5765
KINASE-PSP_HIPK2	n=42|ZBTB4_T797|RUNX1_S249|KLF3_S78|HMGA1_T78|KLF3_S250|NOTCH1_T2511|CTBP1_S422|CTBP2_S428|HMGA1_T67|PML_S36|MECP2_S216|MECP2_S80|TP53_S46|PPM1D_S85|SIRT1_S682|RUNX1_T273|RUNX1_S276|PML_S8|KLF3_S224|KLF3_S111|HMGA1_T53|KLF3_S71|HIPK2_T880|CDKN1B_S10|HIPK2_S882|CBX4_T497|HIPK2_Y361|ZBTB4_T795|KLF3_S108|CREB1_S271|KLF3_S101|KLF3_S92|ZBTB4_T983|PML_S38|HMGA1_T42|HMGA1_S36|SIRT1_S27|SIAH2_S28|HIPK2_S…	40	20	20	20	KEPSEVPTPKRPRGR-p;u|EGRQPSPSPSPTERA-p;u|PSEGRQPSPSPSPTE-p;u|NVRVSNGSPSLERMD-p;u|PSSHRRASPGLSMPS-p;u|LTVNKRSSPPSAGNS-p;u|PRKQPPVSPGTALVG-p;u|KRPLPVESPDTQRKR-p;u	KEPSEVPTPKRPRGR-p;u|PRKQPPVSPGTALVG-p;u|EGRQPSPSPSPTERA-p;u|PSEGRQPSPSPSPTE-p;u|LTVNKRSSPPSAGNS-p;u|KRPLPVESPDTQRKR-p;u|NVRVSNGSPSLERMD-p;u|PSSHRRASPGLSMPS-p;u	0.606855	0.538614	0.842575	0.729735	-0.6603	0.8246
KINASE-PSP_GSK3B	n=230|PRKAA1_T490|TOP2A_S1361|SREBF1_S434|MAPT_T231|RPTOR_S859|EIF4EBP1_S65|STK38_S6|BCAM_S596|NFKB2_S711|FOXL2_S33|OGT_S3|PSEN1_S353|MAPT_S202|CLASP2_S507|BORA_S278|SNAI1_S104|RXRA_S49|MAPT_S199|JUN_S243|SUFU_S342|APBB1_T579|ESR1_S102|TNKS_T982|RASSF1_S179|PIAS1_S17|MUC1_S1227|SREBF1_S430|NEFH_S503|DNM1L_S40|STK38_T7|ESR1_S118|MAPT_S400|GATA6_S37|TNKS_S978|JUNB_T255|CDC25A_S76|DROSHA_S302|DSP_S2…	230	13	13	13	KGGTPAGSARGSPTR-p;u|TTTPKGGTPAGSARG-p;u|SVTPKTVTPASSAKT-p;u|GRKSSTGSPTSPLNA-p;u|DTSSLTQSAPASPTN-p;u|LPGSRPGSPEREVPA-p;u|EPRSGTNSPPPPFSD-p;u|LSDSRTLSSSSMDLS-p;u|LTQSAPASPTNKGVH-p;u|QPIHDSKSPGASNLK-p;u|TPGSRSRTPSLPTPP-p;u|AFGGGLLSPGPEAT_-p;u|PVVSGDTSPRHLSNV-p;u|EARSRDATPPVSPIN-p;u|QTVPEARSRDATPPV-p;u|DEGHSNSSPRHSEAA-p;u|PGETPPLSPIDMESQ-p;u|KKVAVVRTPPKSPSS-p;u|RGEPNVSYICSRYYR-p;u|VYKSPVVSGDTSPRH-p;u…	TTTPKGGTPAGSARG-p;u|KGGTPAGSARGSPTR-p;u|RNSPVTKTPPRDLPT-p;u|PRGMGPGTPAGYGRG-p;u|DTSSLTQSAPASPTN-p;u|SVTPKTVTPASSAKT-p;u|VVRTPPKSPSSAKSR-p;u|AFGGGLLSPGPEAT_-p;u|GAEIVYKSPVVSGDT-p;u|KKVAVVRTPPKSPSS-p;u|VYKSPVVSGDTSPRH-p;u|EARSRDATPPVSPIN-p;u|KTPPAPKTPPSSGEP-p;u|LPGSRPGSPEREVPA-p;u|TPGSRSRTPSLPTPP-p;u|QPIHDSKSPGASNLK-p;u|FLMECRNSPVTKTPP-p;u|EPRSGTNSPPPPFSD-p;u|PVVSGDTSPRHLSNV-p;u|GDRSGYSSPGSPGTP-p;u…	0.833333	0.451098	0.994111	0.663514	0.2686	0.9531
KINASE-PSP_GSK3A	n=35|MAPT_T231|LRP6_S1544|BCL3_S402|GSK3A_Y279|USF1_S186|IL17RA_T780|CTNNB1_S37|NDRG1_S342|MAPT_S396|BCL3_S406|NDRG1_S362|MAPT_S404|MAP3K11_S789|MITF_S298|MAPT_S262|CCNE1_T395|RICTOR_T1695|CTNNB1_S33|MYC_T58|CTPS1_S571|USF1_T153|NIFK_S230|CTNNB1_T41|NDRG1_S352|PKD2_S76|BCL2L1_S62|ANKRD28_S1007|NIFK_T234|UNG_S64|STMN3_S60|UNG_T60|MAPT_S235|AKT1_T312|MAP3K11_S793|DPYSL2_S518	34	14.7	14.7	14.7	PVVSGDTSPRHLSNV-p;u|KKVAVVRTPPKSPSS-p;u|RGEPNVSYICSRYYR-p;u|VVRTPPKSPSSAKSR-p;u|GAEIVYKSPVVSGDT-p;u	VVRTPPKSPSSAKSR-p;u|GAEIVYKSPVVSGDT-p;u|KKVAVVRTPPKSPSS-p;u|PVVSGDTSPRHLSNV-p;u|RGEPNVSYICSRYYR-p;u	0.0816733	0.626243	0.294699	0.791043	-2.1011	0.6158
KINASE-PSP_ERK2/MAPK1	n=367|SLC9A1_T779|TOP2A_S1361|PITPNM1_T794|BRAF_T401|SREBF1_T81|ERBB2_T701|MAPT_T231|EIF4EBP1_S65|SLC9A1_S726|CEBPA_S21|NOX5_S498|ERF_T526|NUP153_S516|NUP153_T388|MAPT_S202|DUSP5_S376|SNAI1_S104|IRS1_S636|APBB1_T709|PXN_S83|NUP153_S257|PKM_S37|RPS6KA1_T573|PXN_S130|EP300_S2315|MAPT_S199|CDKN1A_S130|TH_S58|SPHK1_S225|ATF2_T71|RPS6KB1_S447|BAD_S75|NDEL1_T245|PDE4B_S659|GORASP2_T222|RXRA_S260|NUP153…	362	18.2	18.2	18.2	KNENTEGSPQEDGVE-p;u|KGLVSPQSPQKSDCQ-p;u|RELVEPLTPSGEAPN-p;u|KSDCQPNSPTESCSS-p;u|KPFPAPQTPGRLQPA-p;u|GGGDEPGSPAQGKRG-p;u|DSLDSRLSPPAGLFT-p;u|SSTGSPTSPLNAEKL-p;u|VKVNGDASPAAAESG-p;u|RIPSIVSSPLNSPLD-p;u|QARPGPQSPGSPLEE-p;u|GSPRTPVSPVKFSPG-p;u|QEQECPPSPEPTRKE-p;u|PHLDGPPSPRSPVIG-p;u|PGTDDVFTPAPSDSP-p;u|KVAAETQSPSLFGST-p;u|RQPSPSPSPTERAPA-p;u|LVEKLPDSPALAKKA-p;u|SSSGVPYSPAIPNKR-p;u|LTQSAPASPTNKGVH-p;u…	VKVNGDASPAAAESG-p;u|QMAGTPITPLKDGFT-p;u|LVEKLPDSPALAKKA-p;u|ARLGSQHSPGRTASL-p;u|RNSPVTKTPPRDLPT-p;u|RQPSPSPSPTERAPA-p;u|DSLDSRLSPPAGLFT-p;u|KPFPAPQTPGRLQPA-p;u|EGRQPSPSPSPTERA-p;u|KNENTEGSPQEDGVE-p;u|YFAKALESPERPFLA-p;u|PTQALPASPALKNKR-p;u|DDRQIVDTPPHVAAG-p;u|KVAAETQSPSLFGST-p;u|YLKRPPESPPIVEEW-p;u|EEEDGTGSPQLNNR_-p;u|LPGQMAGTPITPLKD-p;u|VVRTPPKSPSSAKSR-p;u|SSSGVPYSPAIPNKR-p;u|ANRTPPKSPGDPSKD-p;u…	0.422846	0.77336	0.724878	0.897349	-1.0218	0.3764
KINASE-PSP_ERK1/MAPK3	n=284|WASF2_S351|TOP2A_S1361|MCL1_T92|BRAF_T401|ERBB2_T701|MAPT_T231|EIF4EBP1_S65|CEBPA_S21|DUSP6_S174|RRN3_S633|TH_S35|NUP153_S516|NUP153_T388|MAPT_S202|RAF1_S289|DUSP5_S376|RAF1_S301|ATF2_T69|PXN_S83|NUP153_S257|STAT1_S727|PXN_S130|MAZ_T72|MKNK1_T385|MAPT_S199|HSPB8_S24|CALD1_S759|NCF1_S348|BLVRA_S230|CDKN1A_S130|TH_S58|SPHK1_S225|ATF2_T71|BAD_S75|GORASP2_T222|RXRA_S260|NUP153_S338|ADAM17_T735|…	281	23.8	23.8	23.8	KNENTEGSPQEDGVE-p;u|KGLVSPQSPQKSDCQ-p;u|RELVEPLTPSGEAPN-p;u|KSDCQPNSPTESCSS-p;u|KPFPAPQTPGRLQPA-p;u|GGGDEPGSPAQGKRG-p;u|DSLDSRLSPPAGLFT-p;u|KTPDGNKSPAPKPSD-p;u|PSTSRRFSPPSSSLQ-p;u|SSTGSPTSPLNAEKL-p;u|VKVNGDASPAAAESG-p;u|RIPSIVSSPLNSPLD-p;u|PGPQSPGSPLEEERQ-p;u|QARPGPQSPGSPLEE-p;u|VGEDAMKTPSPAAED-p;u|QEQECPPSPEPTRKE-p;u|PHLDGPPSPRSPVIG-p;u|KVAAETQSPSLFGST-p;u|RQPSPSPSPTERAPA-p;u|DNMIRRLSPAERAQG-p;u…	VKVNGDASPAAAESG-p;u|QMAGTPITPLKDGFT-p;u|ARLGSQHSPGRTASL-p;u|RQPSPSPSPTERAPA-p;u|DSLDSRLSPPAGLFT-p;u|KTPDGNKSPAPKPSD-p;u|KPFPAPQTPGRLQPA-p;u|EGRQPSPSPSPTERA-p;u|KNENTEGSPQEDGVE-p;u|RSSTPLHSPSPIRVH-p;u|MSSILPFTPPVVKRL-p;u|SVIVADQTPTPTRFL-p;u|KVAAETQSPSLFGST-p;u|EEEDGTGSPQLNNR_-p;u|LPGQMAGTPITPLKD-p;u|GSPARSSTPLHSPSP-p;u|VVRTPPKSPSSAKSR-p;u|SSSGVPYSPAIPNKR-p;u|SVPEFPLSPPKKKDL-p;u|QARPGPQSPGSPLEE-p;u…	0.711462	0.812245	0.925714	0.90369	-0.4371	-0.2858
KINASE-PSP_EEF2K	n=9|EEF2_T57|EEF2K_S396|EEF2K_S441|EEF2K_S500|EEF2K_T348|EEF2K_S366|EEF2K_T353|EEF2K_S445|EEF2K_S474	9	55.6	55.6	55.6	KYESDEDSLGSSGRV-p;u|RAGETRFTDTRKDEQ-p;u|RLHLPRASAVALEVQ-p;u|AKTILRGTEEKCGSP-p;u|SGDSGYPSEKRGELD-p;u	RAGETRFTDTRKDEQ-p;u|RLHLPRASAVALEVQ-p;u|AKTILRGTEEKCGSP-p;u|SGDSGYPSEKRGELD-p;u|KYESDEDSLGSSGRV-p;u	0.374	0.001	0.69821	0.021	1.1214	3.5151
KINASE-PSP_DYRK2	n=22|EIF4EBP1_S65|SIAH2_S68|H3F3A_T45|CARHSP1_S41|DCX_S306|SIAH2_T26|SIAH2_T119|KATNA1_S42|CARHSP1_S30|CARHSP1_S32|TP53_S46|KATNA1_S109|KATNA1_T133|DPYSL3_S522|DPYSL2_S522|MAPT_T212|SIAH2_S16|EIF4EBP1_S101|PSMC4_T25|TBK1_S527|CRMP1_S522|SIAH2_S28	22	27.3	27.3	27.3	PAGSARGSPTRPNPP-p;u|LRGNVVPSPLPTRRT-p;u|RSRERSPSPLRGNVV-p;u|TPRSRERSPSPLRGN-p;u|TPGSRSRTPSLPTPP-p;u|FLMECRNSPVTKTPP-p;u	PAGSARGSPTRPNPP-p;u|TPGSRSRTPSLPTPP-p;u|FLMECRNSPVTKTPP-p;u|LRGNVVPSPLPTRRT-p;u|RSRERSPSPLRGNVV-p;u|TPRSRERSPSPLRGN-p;u	0.576923	0.0280561	0.828402	0.162532	0.6581	-2.7022
KINASE-PSP_DYRK1A	n=35|MAPT_S202|MAPT_S199|AMPH_T310|MAPT_T217|RCAN1_T247|POLR2A_S1616|GLI1_S408|DYRK1A_S529|MAPT_S396|MAPT_S404|NFATC1_S261|AMPH_S293|SF3B1_T273|NFATC1_S409|MAPT_T212|CCNL2_S338|LIN52_S28|POLR2A_S1619|SPRY2_T75|CCNL2_S369|NFATC1_S403|TP53_S15|CCND1_T286|AMPH_S295|FOXO1_S329|MAPT_T205|SF3B1_T434|CDKL5_S308|MAPT_S422|CCNL2_S330|SNCA_S87|DNM1_S857|RCAN1_S167|NFATC1_S278|AMPH_T312	35	20	20	20	FLISPPASPPVGWKQ-p;u|TPGSRSRTPSLPTPP-p;u|PVVSGDTSPRHLSNV-p;u|GDRSGYSSPGSPGTP-p;u|ARSSRPASPCNKRKY-p;u|SGYSSPGSPGTPGSR-p;u|GAEIVYKSPVVSGDT-p;u	FLISPPASPPVGWKQ-p;u|GAEIVYKSPVVSGDT-p;u|TPGSRSRTPSLPTPP-p;u|PVVSGDTSPRHLSNV-p;u|GDRSGYSSPGSPGTP-p;u|SGYSSPGSPGTPGSR-p;u|ARSSRPASPCNKRKY-p;u	0.0473485	0.589958	0.218774	0.775631	-2.4045	-0.6655
KINASE-PSP_CK2A1/CSNK2A1	n=477|DDX58_S854|PAK1_S223|DDIT3_S31|MME_S6|PTEN_S380|RPS6KA5_S760|PPP1R2_S87|CAV2_S36|SPTBN1_S2110|FAF1_S291|MYH10_S1956|CDC27_S154|OCLN_T404|TARDBP_S379|L1CAM_S1181|XRCC1_T488|CBX1_T51|MAPRE2_S236|ESR1_S282|ECE1_S20|XRCC1_S421|VTN_T76|RNPS1_S53|CTNNA1_S641|NCOR2_S2511|YY1_S118|WAS_S483|NOL3_T149|DNAJB2_S247|STAT1_S727|CERS5_S356|ECE1_S18|EIF5_T207|SLITRK1_S695|HMGN1_S99|PACS1_S278|PLD1_S611|MRE…	477	13.8	13.8	13.8	VIKDEALSDGDDLRD-p;u|KSSSRQLSESFKSKE-p;u|NETQPPQSE______-p;u|QLHLEGASLELSDDD-p;u|EGASLELSDDDTESK-p;u|RKGAGDGSDEEVDGK-p;u|KPQKSVVSDLEADDV-p;u|DDSYSHHSGLEYADP-p;u|SPLKAALSEEELEKK-p;u|TPEELDDSDFETEDF-p;u|PGPQSPGSPLEEERQ-p;u|KDSSHYDSDGDKSDD-p;u|EDAVHEDSGDEDGED-p;u|SPVLAEDSEGEG___-p;u|KAGEQQLSEPEDMEM-p;u|VISSSEDSDAENSSS-p;u|RSRAIHSSDEGEDQA-p;u|YHLPDAESDEDEDFK-p;u|TKAQRENSPAAFPDR-p;u|SGSPSDNSGAEEMEV-p;u…	AALIQDQSEEEEEEE-p;u|VTEPQEESEEEVEEP-p;u|KDSSHYDSDGDKSDD-p;u|DKERFARSDDEQSSA-p;u|TKAQRENSPAAFPDR-p;u|ESQAGSDTDVEEGKA-p;u|WKDWEDDSDEDMSNF-p;u|SPLKAALSEEELEKK-p;u|KAARVLGSEGEEEDE-p;u|LKKLQEESDLELAKE-p;u|GGAGGEGSDDDTSLT-p;u|LQESQAGSDTDVEEG-p;u|ADFDDRVSDEEKVRI-p;u|LSPRHRMSPGVAGSP-p;u|PGPQSPGSPLEEERQ-p;u|GDVEGSQSQDEGEGS-p;u|KPQKSVVSDLEADDV-p;u|RRGLLYDSDEEDEER-p;u|GKKTKFASDDEHDEH-p;u|GEKRKRETDDEGEDD-p;u…	0.356855	0.00201207	0.689099	0.0309792	1.1418	-3.6355
KINASE-PSP_CK1D/CSNK1D	n=73|ZNF322_S396|PER2_S662|DCK_T72|MAPT_S202|EPAS1_T528|TARDBP_S393|DVL2_S143|TARDBP_S410|MDM2_T351|PPP5C_T362|MDM2_S220|MDM2_S386|BACE1_S498|MDM2_S262|CDH1_S844|DCK_S15|TARDBP_S333|TARDBP_S395|MDM2_S342|APC_S1507|MDM2_S260|MDM2_S166|MDM2_S350|DVL2_T224|TP53_S9|TARDBP_S403|MDM2_T419|PER2_S668|DCK_S74|TP53_T18|TARDBP_S404|MAPT_S396|PSEN2_S330|MAPT_S404|TP53_S20|MDM2_S373|EPAS1_S383|CTNNB1_S45|MDM2…	73	9.6	9.6	9.6	PPKRSCPSFSASSEG-p;u|EFEELTMSQKNGGNV-p;u|PVVSGDTSPRHLSNV-p;u|SSRRRAISETEENSD-p;u|NQGGFGNSRGGGAGL-p;u|SGYSSPGSPGTPGSR-p;u|GAEIVYKSPVVSGDT-p;u	EFEELTMSQKNGGNV-p;u|GAEIVYKSPVVSGDT-p;u|SSRRRAISETEENSD-p;u|PVVSGDTSPRHLSNV-p;u|SGYSSPGSPGTPGSR-p;u|PPKRSCPSFSASSEG-p;u|NQGGFGNSRGGGAGL-p;u	0.828921	0.724138	0.994111	0.857807	0.344	-0.468
KINASE-PSP_CK1A/CSNK1A1	n=108|SLC4A1_S303|FOXG1_S19|YWHAQ_S232|TARDBP_S379|FOXO4_S268|MDM4_S289|KCNIP3_S63|TARDBP_S393|CARD11_S615|ATF1_S47|TARDBP_S410|RAPGEF2_S1248|LGALS3_S6|TARDBP_S387|NFATC3_S211|TARDBP_S347|JADE1_S18|BACE1_S498|CTPS2_S568|CDH1_S844|LGALS3_S12|CREB1_S111|TARDBP_T116|TARDBP_S395|TARDBP_S273|ERG_S45|APC_S1507|PRKN_S378|CREB1_S156|LRP6_T1493|FOXO1_S325|VHL_S72|RAPGEF2_S1244|TARDBP_S403|FADD_S194|SQSTM1…	108	6.5	6.5	6.5	QNRSGAMSPMSWNSD-p;u|NQGGFGNSRGGGAGL-p;u|EKNEGSESAPEGQAQ-p;u|EGEDDRDSANGEDDS-p;u|SEGGADDSAEEGDLL-p;u|ETNVKMESEGGADDS-p;u|LSSSDRYSDASDDSF-p;u	QNRSGAMSPMSWNSD-p;u|LSSSDRYSDASDDSF-p;u|ETNVKMESEGGADDS-p;u|EKNEGSESAPEGQAQ-p;u|SEGGADDSAEEGDLL-p;u|EGEDDRDSANGEDDS-p;u|NQGGFGNSRGGGAGL-p;u	0.001	0.101961	0.0186667	0.332016	-4.1767	-2.0583
KINASE-PSP_Chk2/CHEK2	n=65|TP53_S366|E2F3_S124|SIAH2_S68|TP53_S37|CHEK2_S33|CHEK2_S435|CHEK2_S260|TTK_T288|AATF_S510|SIAH2_T26|FOXM1_S361|SIAH2_T119|XRCC1_S184|CDC25A_S124|CHEK2_S140|BAIAP2L1_S331|CHEK2_S516|LATS2_S446|PSME3_S247|TP53_T18|ELAVL1_T118|CDC25A_S178|PML_S117|TP53_S20|LATS2_S408|CDK11B_S752|LATS2_S172|AATF_S143|CHEK2_S35|E2F1_S364|MAPT_S262|BLM_T182|HIST1H1C_T92|HIST1H1C_S36|BRCA1_S988|VHL_S111|HIST1H1C_S5…	65	7.7	7.7	7.7	KRKFAIGSAREADPA-p;u|SGVKRSRSGEGEVSG-p;u|SGLYRSPSMPENLNR-p;u|QRVKRGTSPRPPEGG-p;u|PSLQRSVSVATGLNM-p;u	PSLQRSVSVATGLNM-p;u|SGLYRSPSMPENLNR-p;u|KRKFAIGSAREADPA-p;u|SGVKRSRSGEGEVSG-p;u|QRVKRGTSPRPPEGG-p;u	0.130178	0.0271399	0.390533	0.162532	-1.8433	2.6174
KINASE-PSP_Chk1/CHEK1	n=184|CTR9_S1081|LAMC1_T258|DDX19A_S92|HNRNPA2B1_T159|RPL19_T56|YBX1_T80|TICRR_T1898|BAZ1A_S1320|BLM_S539|E2F3_S124|CHEK1_S296|TRIP12_S1078|TLK1_S743|CLK3_S157|EPRS_S910|SETMAR_S508|PRR5_S240|E2F6_S52|TP53_S37|TP73_S47|GTF3C1_S667|RBM26_T839|YBX3_T112|INF2_S574|TICRR_S1045|SRC_Y530|CDC25A_S76|MKI67_T1764|TFDP1_S23|ERRFI1_S302|FANCD2_S331|RALY_T160|TP53BP1_S1678|ZNF638_S375|SCAF11_S1127|SRRM2_S228…	178	14.6	14.6	14.6	KRKAQAVSEEEEEEE-p;u|HGMDRVGSEIERMGL-p;u|TVFQRSYSVVASEYD-p;u|RVIEDNEYTAREGAK-p;u|KLSRKAISSANLLVR-p;u|RGITRSISNEGLTLN-p;u|RLIEDNEYTARQGAK-p;u|HHCKRYRSPEPDPYL-p;u|KLQLRVPSVESLFRS-p;u|RSRSRHSSISPSTLT-p;u|RMRGRLGSVDSFERS-p;u|SGVKRSRSGEGEVSG-p;u|RMKGISRSLESVLSL-p;u|ITSEEERSPAKRGRK-p;u|RLLRRSRSGDVLAKN-p;u|EEEDEALSPAKGQKP-p;u|SGLYRSPSMPENLNR-p;u|RRLRRSHSGPAGSFN-p;u|VFIDQNLSPGKGVVS-p;u|GIMRRGESLDNLDSP-p;u…	EKLAKHESQQDYSKG-p;u|KLQLRVPSVESLFRS-p;u|SGLYRSPSMPENLNR-p;u|SSSSRSRSFTLDDES-p;u|HGMDRVGSEIERMGL-p;u|GIMRRGESLDNLDSP-p;u|EEEDEALSPAKGQKP-p;u|VFIDQNLSPGKGVVS-p;u|RMKGISRSLESVLSL-p;u|RSRSRHSSISPSTLT-p;u|HHCKRYRSPEPDPYL-p;u|QPVSAPPSPRDISME-p;u|RLLRRSRSGDVLAKN-p;u|EKLDQPVSAPPSPRD-p;u|RMRGRLGSVDSFERS-p;u|SGVKRSRSGEGEVSG-p;u|ITSEEERSPAKRGRK-p;u|RGITRSISNEGLTLN-p;u|KRKAQAVSEEEEEEE-p;u|TVFQRSYSVVASEYD-p;u…	0.604888	0.0714286	0.842575	0.26197	0.6435	2.0867
KINASE-PSP_CDK9	n=41|SUPT5H_T814|SMAD1_S195|SMAD1_S187|CDK9_T186|RCHY1_T217|SMAD3_S208|RCHY1_S211|SUPT5H_T784|HIST1H1A_S183|SUPT5H_T806|POLR2A_S1616|BORA_S325|XRN2_T439|CDK9_T362|SUPT5H_T775|PPARG_S112|SUPT5H_T799|CDK9_S353|SUPT5H_T768|POLR2A_S1621|SUPT5H_T791|SMAD1_S206|POLR2A_T1618|NCOA2_S493|RB1_S795|TP53_S392|TP53_S33|POLR2A_S1619|SUPT5H_S666|CDK9_T363|RB1_S807|CDK9_S347|NCOA2_S499|NCOA2_S487|SMAD1_S214|SMAD…	41	12.2	12.2	12.2	PGGNIYISPLKSPYK-p;u|NSQPNRYTNRVVTLW-p;u|APPRRKGSQITQQST-p;u|LSPRHRMSPGVAGSP-p;u|VGGFAPMSPRISSPM-p;u	LSPRHRMSPGVAGSP-p;u|PGGNIYISPLKSPYK-p;u|APPRRKGSQITQQST-p;u|NSQPNRYTNRVVTLW-p;u|VGGFAPMSPRISSPM-p;u	0.492424	0.120623	0.795455	0.369407	-0.884	-2.0467
KINASE-PSP_CDK5	n=117|MCL1_T92|PXN_S85|MAPT_T231|HTT_S1199|NR3C1_S203|MAPT_S202|PIK3C3_T668|BACE1_T252|MAPT_S199|EPRS_S886|AMPH_S285|CDK5R1_S8|CCDC88A_S1675|DRD2_S321|PPFIA1_T701|LMTK2_S1450|XDH_T222|FOXO1_S249|PPP1CA_T320|STMN3_S68|STMN3_S73|PMAIP1_S13|DBN1_S142|_S446|MAPT_T217|FZR1_S40|SRC_S75|MAPT_S214|HTT_S432|RPA2_S29|PLD2_S134|DPYSL2_S27|PTK2_S910|AR_S310|TPPP_S160|PPARG_S273|CDK5R1_T138|TRPC6_S14|NDE1_T19…	116	19	19	19	TMLEDSVSPKKSTVL-p;u|PAGSARGSPTRPNPP-p;u|LLSQLYHSPARRFGG-p;u|PGGNIYISPLKSPYK-p;u|FKNLGSGSPKPRQKF-p;u|NTIDLPMSPRTLDSL-p;u|NPGGRPITPPRNSAK-p;u|AKPEPSPSPRITRKS-p;u|TPGSRSRTPSLPTPP-p;u|PAKAANRTPPKSPGD-p;u|SIKSEPISPPRDRMT-p;u|PVVSGDTSPRHLSNV-p;u|PIPIMPASPQKGHAV-p;u|ANRTPPKSPGDPSKD-p;u|KKVAVVRTPPKSPSS-p;u|KTPPAPKTPPSSGEP-p;u|VVRTPPKSPSSAKSR-p;u|SRHAIMRSPQMVSAI-p;u|GDRSGYSSPGSPGTP-p;u|KLQPQEISPPPTANL-p;u…	LLSQLYHSPARRFGG-p;u|AKPEPSPSPRITRKS-p;u|PAGSARGSPTRPNPP-p;u|VVRTPPKSPSSAKSR-p;u|PAKAANRTPPKSPGD-p;u|ANRTPPKSPGDPSKD-p;u|GAEIVYKSPVVSGDT-p;u|KKVAVVRTPPKSPSS-p;u|TMLEDSVSPKKSTVL-p;u|FKNLGSGSPKPRQKF-p;u|PIPIMPASPQKGHAV-p;u|KTPPAPKTPPSSGEP-p;u|KLQPQEISPPPTANL-p;u|NPGGRPITPPRNSAK-p;u|TPGSRSRTPSLPTPP-p;u|PVVSGDTSPRHLSNV-p;u|GDRSGYSSPGSPGTP-p;u|PGGNIYISPLKSPYK-p;u|SGYSSPGSPGTPGSR-p;u|NTIDLPMSPRTLDSL-p;u…	0.976331	0.150198	1	0.400527	0.0325	1.8172
KINASE-PSP_CDK4	n=56|PELP1_S477|RB1_S780|RBL2_T401|FOXM1_T510|FOXO1_S249|FOXM1_S489|SMAD3_S208|DNMT1_S127|MEF2D_S98|FOXM1_T611|BRCA1_S632|FOXM1_S508|EGLN2_S130|TCF3_S245|WDR77_S264|SMAD3_S204|FOXM1_S4|DNMT1_S954|RB1_T356|FOXM1_S522|RB1_T826|RB1_T373|TCF3_S139|SOD2_S106|MDM4_S314|RBL2_S672|RB1_S795|RUNX3_S356|CELF1_S302|FOXM1_T600|TP53_R249|RBL1_S964|RB1_T252|RBL1_S975|RBL1_T369|RB1_S608|GATA4_S105|RB1_S807|RB1_S…	56	10.7	10.7	10.7	ADALKLRSPRGSPDG-p;u|DSFETQRTPRKSNLD-p;u|PGGNIYISPLKSPYK-p;u|MSSILPFTPPIVKRL-p;u|VGMADANSPPKPLSK-p;u|KGFNGCDSPEPDGED-p;u	DSFETQRTPRKSNLD-p;u|VGMADANSPPKPLSK-p;u|PGGNIYISPLKSPYK-p;u|ADALKLRSPRGSPDG-p;u|MSSILPFTPPIVKRL-p;u|KGFNGCDSPEPDGED-p;u	0.0568421	0.223092	0.230453	0.506479	2.2898	-1.4825
KINASE-PSP_CDK2	n=345|NR1I2_S114|SNAPIN_S133|RAD9A_S328|PELP1_S477|MCL1_T92|RBL2_S639|BARD1_S251|MED1_S1207|BTG1_S159|NCL_T121|EEF2_T435|RRN3_S44|CDT1_T29|MCM3_T722|ANKRD17_S2401|CHEK1_S286|MKL1_T573|AARS2_T673|RBL2_T1097|ZMYM3_T826|RALY_S135|ATF2_T116|RNF4_T26|ITGB3BP_S46|CDKN1A_S130|ING5_T152|ELF4_T643|DNM2_S764|PTPN12_S19|GATA3_T156|POLL_S177|TERF2_S365|RECQL4_S251|DIAPH3_T19|ELK4_S387|ESR1_S118|FOXO1_S249|IM…	340	24.7	24.7	24.7	APAPAEKTPVKKKAR-p;u|DVIAPLITPQKKEWN-p;u|GGPATPLSPTRLSRL-p;u|PGKALVATPGKKGAA-p;u|TKKVAVATPAKKAAV-p;u|SSPTAAGTPNKETAG-p;u|VKKSIRDTPAKNAQK-p;u|EVYELLDSPGKVLLQ-p;u|HKNETMLSPREKIFY-p;u|DPQQLQLSPLKGLSL-p;u|ADALKLRSPRGSPDG-p;u|KMKNKPRSPVVELSK-p;u|AGSLGPGSPVRAGAS-p;u|DSFETQRTPRKSNLD-p;u|RIDFIPVSPAPSPTR-p;u|DSREDEISPPPPNPV-p;u|LLSQLYHSPARRFGG-p;u|EEWDPEYTPKSKKYY-p;u|EEMPQVHTPKTADSQ-p;u|DSRSHQNSPTELNKD-p;u…	LLSQLYHSPARRFGG-p;u|EEWDPEYTPKSKKYF-p;u|TKKVAVATPAKKAAV-p;u|GGPATPLSPTRLSRL-p;u|EEWDPEYTPKSKKYY-p;u|PGKALVATPGKKGAA-p;u|VKKSIRDTPAKNAQK-p;u|APAPAEKTPVKKKAR-p;u|AKPEPSPSPRITRKS-p;u|SSPTAAGTPNKETAG-p;u|QMAGTPITPLKDGFT-p;u|AGSLGPGSPVRAGAS-p;u|QYSQQQNSPQKHKNK-p;u|LLQFALESPAKSPAS-p;u|KTSDIFGSPVTATSR-p;u|PRSGVRGTPVRQRPD-p;u|PRKQPPVSPGTALVG-p;u|EVYELLDSPGKVLLQ-p;u|HGSGWAETPRTDRGG-p;u|WLDDLLASPPPSGGG-p;u…	0.0181087	0.001	0.128571	0.021	3.0102	7.9582
KINASE-PSP_CDK1	n=494|MDM4_S96|TOP2A_S1361|RAD9A_S328|RANBP2_T2153|WEE1_S123|MCL1_T92|NUMA1_T2055|CDCA5_S33|MAPT_T231|BARD1_S251|FLNA_S1533|NCL_T121|VGLL4_S58|SIRT3_S159|PRDX1_T90|RAD9A_S277|NCKAP5L_S447|PTPN1_S386|SPAG5_S135|PDS5B_T1370|ARHGAP19_T404|MAPT_S202|ECT2_T373|CHEK1_S286|CLASP2_S507|NOLC1_T607|STIM1_S668|UHRF1_S639|EPB41_T60|ITPR1_T800|EPN1_S382|ZMYM3_T826|RANGAP1_T409|VGLL4_T159|SRRM2_T1413|CDC27_T20…	486	20.8	20.8	20.8	APAPAEKTPVKKKAR-p;u|LQGGSAGSPARFTID-p;u|DVIAPLITPQKKEWN-p;u|SGAQASSTPLSPTRI-p;u|QASSTPLSPTRITRL-p;u|TSRSLYASSPGGVYA-p;u|QPLTVPVSPKFSTRF-p;u|PGKALVATPGKKGAA-p;u|RRGLAPNTPGKARKL-p;u|KNENTEGSPQEDGVE-p;u|VKKSIRDTPAKNAQK-p;u|EVYELLDSPGKVLLQ-p;u|GGPTTPLSPTRLSRL-p;u|KVSNLQVSPKSEDIS-p;u|GGDEIPFSPYRVRAV-p;u|KCSGPGLSPGMVRAN-p;u|DPQQLQLSPLKGLSL-p;u|DKDEYTFSPGKSKAT-p;u|QRVSDQNSPVLPKKS-p;u|LPGSRPGSPEREVPA-p;u…	SGAQASSTPLSPTRI-p;u|RRGLAPNTPGKARKL-p;u|LLSQLYHSPARRFGG-p;u|QASSTPLSPTRITRL-p;u|QPLTVPVSPKFSTRF-p;u|PGKALVATPGKKGAA-p;u|VKKSIRDTPAKNAQK-p;u|QGIGEPQSPSRRVFN-p;u|APAPAEKTPVKKKAR-p;u|LQGGSAGSPARFTID-p;u|KEPSEVPTPKRPRGR-p;u|GPSSAPATPTKAPYS-p;u|AKPEPSPSPRITRKS-p;u|PAPDTGLSPSKRTHQ-p;u|LFQLGPPSPVKMPSP-p;u|AKKIKLQTPNTFPKR-p;u|IKLQTPNTFPKRKKG-p;u|SAKPSSTTPRLSRLA-p;u|GGKRSRLTPVSPESS-p;u|RSRLTPVSPESSSTE-p;u…	0.00592885	0.001	0.0695652	0.021	3.5982	9.406
KINASE-PSP_CDC7	n=39|NCL_T121|MFAP1_S116|MCM2_S5|CDC7_S318|CLSPN_S1129|TOP2A_S1525|DBF4_S312|CDC7_S216|MCM2_S41|CLSPN_S67|CLSPN_S260|CDC7_S239|NCL_T76|DBF4_T281|CLSPN_S110|CLSPN_S1147|CDC7_S285|CDC7_S277|CDC7_S297|MCM2_S4|CDC7_S296|CLSPN_S704|MCM2_S108|NPM1_S137|PSIP1_S206|MCM2_S40|DBF4_T273|RAD18_S434|MCM2_S53|MCM2_S139|CLSPN_S265|MCM2_S27|NPM1_T199|MCM2_S220|CLSPN_S721|TOP2A_S1213|CLSPN_S744|MCM2_S31|MCM2_S7	39	17.9	17.9	17.9	PGKALVATPGKKGAA-p;u|TKKVAVATPAKKAAV-p;u|VKKSIRDTPAKNAQK-p;u|RRGLLYDSDEEDEER-p;u|EPEVVGESDSEVEGD-p;u|MVKQPCPSESDIITE-p;u|EEDVKLLSISGKRSA-p;u	TKKVAVATPAKKAAV-p;u|PGKALVATPGKKGAA-p;u|VKKSIRDTPAKNAQK-p;u|EEDVKLLSISGKRSA-p;u|RRGLLYDSDEEDEER-p;u|EPEVVGESDSEVEGD-p;u|MVKQPCPSESDIITE-p;u	0.001	0.0298211	0.0186667	0.162581	3.3311	2.6054
KINASE-PSP_CAMK2A	n=83|HDAC5_S259|AKAP5_S92|HRH1_T142|SMAD2_S240|ETS2_S310|ITPKA_T311|NCOR2_S2426|KCNJ11_T180|CAMK2A_T306|FBXO43_T234|RRAD_S273|ITGB1_T788|TH_S35|TH_S44|RCHY1_T154|ETS2_S313|TCAP_S157|STMN1_S16|SLN_T5|CAMK2A_T286|CHAT_T456|CAMK2A_T305|ETS1_S285|TH_S19|SPR_S213|SLC1A3_T26|NCOR2_S2453|OPRM1_S268|KIF3A_S687|SMAD2_S260|TH_S19|CDKN1B_S10|SRF_S103|DAGLA_S782|CARD11_S116|AKAP5_T87|RYR2_S2814|HDAC5_S498|SL…	80	7.5	7.5	7.5	QDTQRRTSMGGTQQQ-p;u|LNGEASKSQEMVHLV-p;u|KELEKRASGQAFELI-p;u|NVRVSNGSPSLERMD-p;u|PSLEPQKSLGDEGLN-p;u|KTGRRKRSAKPETVI-p;u	KELEKRASGQAFELI-p;u|LNGEASKSQEMVHLV-p;u|PSLEPQKSLGDEGLN-p;u|KTGRRKRSAKPETVI-p;u|NVRVSNGSPSLERMD-p;u|QDTQRRTSMGGTQQQ-p;u	1	0.102767	1	0.332016	0.0002	-1.987
KINASE-PSP_BRAF	n=16|SLC9A1_T653|BAD_S75|EEF1A1_T88|EEF1A1_S21|BRAF_S614|BAD_S118|MAP2K1_S222|EEF1A2_S21|MAP2K1_S218|TTK_S281|BRAF_T373|MAP2K2_S226|TTK_S436|BAD_S99|MAP2K2_S222|BAD_S134	13	38.5	38.5	38.5	GRELRRMSDEFVDSF-p;u|KGLPRPKSAGTATQM-p;u|PFRGRSRSAPPNLWA-p;u|EIRSRHSSYPAGTED-p;u|VSGQLIDSMANSFVG-p;u	PFRGRSRSAPPNLWA-p;u|VSGQLIDSMANSFVG-p;u|EIRSRHSSYPAGTED-p;u|KGLPRPKSAGTATQM-p;u|GRELRRMSDEFVDSF-p;u	0.106719	0.0137795	0.343519	0.10065	-1.8833	-2.7907
KINASE-PSP_AurB/AURKB	n=180|RBMX_S326|INCENP_T494|NUMA1_T2055|CDCA5_S33|RACGAP1_S387|NDC80_T49|RBM3_S147|SHCBP1_S634|INCENP_S894|RB1_S780|PRKDC_S511|TP53BP1_S1342|HIST1H2BM_Y84|RUNX3_T14|HIST1H2BH_Y84|CDCA8_T278|DDX3X_S594|INCENP_S899|HIST1H2BD_Y84|KIF2C_S192|INCENP_S72|GFAP_S38|HIST1H2BO_Y84|GFAP_T7|AURKB_S7|HIST2H2BC_S79|DIAPH2_T66|DES_T17|DEK_T67|KRT8_T6|CDCA5_S126|TP53_T284|DIAPH2_S820|MYBBP1A_S1303|CDCA5_T111|ATX…	154	11	11	11	SESNKRKSNFSNSAD-p;u|YTTGRRESVNLGKSE-p;u|SAVRLRSSVPGVRLL-p;u|YNISGNGSPLADSKE-p;u|RSLGLSLSGGDQEDA-p;u|RSKSSRFSGGFGARD-p;u|KQADRRQSMAFSILN-p;u|QGGYDRYSGGNYRDN-p;u|KRPQRATSNVFAMFD-p;u|PKIEDVGSDEEDDSG-p;u|RDGFRRKSFYSSHYA-p;u|RRKKRRISYVQDENR-p;u|QETLRRASMQPIQIA-p;u|DMSYRRISAVEPKTA-p;u|KWKDRRKSYTSDLQK-p;u|SRRPQRKSLYESFVS-p;u|GYGGSRDSYSSSRSD-p;u	RSKSSRFSGGFGARD-p;u|SESNKRKSNFSNSAD-p;u|DMSYRRISAVEPKTA-p;u|QGGYDRYSGGNYRDN-p;u|RRKKRRISYVQDENR-p;u|YNISGNGSPLADSKE-p;u|KWKDRRKSYTSDLQK-p;u|YTTGRRESVNLGKSE-p;u|SRRPQRKSLYESFVS-p;u|GYGGSRDSYSSSRSD-p;u|KRPQRATSNVFAMFD-p;u|SAVRLRSSVPGVRLL-p;u|PKIEDVGSDEEDDSG-p;u|RDGFRRKSFYSSHYA-p;u|KQADRRQSMAFSILN-p;u|RSLGLSLSGGDQEDA-p;u|QETLRRASMQPIQIA-p;u	0.379377	0.00392927	0.69821	0.0483871	1.0888	4.0068
KINASE-PSP_ATR	n=88|MCM3_S535|NBN_S343|PRKDC_T2609|RBBP8_T859|ATRIP_S68|CDKN2A_S140|CHEK1_S296|UIMC1_S205|CUX1_S1357|TP53_S37|E2F1_S31|MDM2_S407|DCLRE1C_S516|CHTF18_S74|XPA_S196|SP1_S101|BRCA1_S1280|GINS2_S182|BRCA1_S1457|XPA_S173|PRKDC_T2647|CHEK1_S317|DBF4_S502|PRKDC_S2612|CDKN2A_S8|FARSA_S301|CGGBP1_S164|DCK_S74|FANCD2_S717|NPM1_S125|RPA2_S33|DBF4_T449|FANCD2_T691|CDKN2A_S7|CDKN2A_S152|SMARCAL1_S652|SMC1A_S9…	88	5.7	5.7	5.7	KSPPREGSQGELTPA-p;u|EFEELTMSQKNGGNV-p;u|EFRPRSKSQSSSNCS-p;u|AIEPAPPSQGAEAKG-p;u|AVEEDAESEDEEEED-p;u	EFEELTMSQKNGGNV-p;u|KSPPREGSQGELTPA-p;u|AIEPAPPSQGAEAKG-p;u|AVEEDAESEDEEEED-p;u|EFRPRSKSQSSSNCS-p;u	0.355731	0.611691	0.689099	0.788942	1.1534	0.6531
KINASE-PSP_ATM	n=230|MCM3_S535|FANCI_S972|NBN_S343|PRKDC_T2609|NKX3-1_T166|TP53BP1_S29|SP1_S56|UBR5_S191|KHSRP_S670|RANBP9_S603|TOPBP1_T1062|NFAT5_S1197|XRCC6_S27|DCLRE1C_S503|RRM2B_S72|TAOK3_S359|USP28_S495|CROCC_S922|_S161|FANCD2_S222|FBXW7_S26|RFWD3_S63|ZNF148_S202|UIMC1_S205|PNKP_S126|RASSF1_S135|E2F1_S31|NKX3-1_T134|CHEK2_S33|SLX4_S1631|FAM175A_S406|NFAT5_S1247|DCLRE1C_S516|POLL_T204|PTEN_T398|XPA_S196|CRE…	229	3.9	3.9	3.9	MILIQDGSQNTNVDK-p;u|TSSSKIMSQSQVSKG-p;u|KSPPREGSQGELTPA-p;u|EFEELTMSQKNGGNV-p;u|SGLHRTYSQDCSFKN-p;u|GTGEEPGSQGLNGEA-p;u|EQKFRMLSQDAPTVK-p;u|TGGGGQESQPSPLAL-p;u|DEPPMEASQSHLRNS-p;u	TSSSKIMSQSQVSKG-p;u|GTGEEPGSQGLNGEA-p;u|EFEELTMSQKNGGNV-p;u|EQKFRMLSQDAPTVK-p;u|MILIQDGSQNTNVDK-p;u|DEPPMEASQSHLRNS-p;u|KSPPREGSQGELTPA-p;u|TGGGGQESQPSPLAL-p;u|SGLHRTYSQDCSFKN-p;u	0.0105485	0.00194175	0.104244	0.0309792	3.3181	4.2192
KINASE-PSP_AMPKA1/PRKAA1	n=107|PRKAB1_S108|MAPT_T231|ATG9A_S761|NET1_S100|FH_S75|PRKAA1_S494|SNX17_S437|HDAC5_S498|GAPDH_S122|GFPT1_S243|NOS3_S1177|VASP_T278|ACACA_S80|PRKAA1_T388|PPP1R3C_S293|JAK1_S518|YAP1_S61|RACK1_T50|PRKAB1_S174|EPM2A_S25|PRKAB1_T158|RRN3_S635|KLC2_S545|YAP1_S94|KPNA2_S105|MAPT_S214|EEF2K_S398|PFKFB2_S466|CFTR_S737|MAPT_S356|NOS3_S633|FOXO3_S626|CDKN1B_T198|GLI1_S408|DDIT3_S30|PRPS2_S180|PPP1R12C_S4…	105	15.2	15.2	15.2	SKLPLTRSHNNFVAI-p;u|QSIPRSASYPCAAPR-p;u|RGAPANVSSSDLTGR-p;u|ATPQRSGSVSNYRSC-p;u|EPMRRSVSEAALAQP-p;u|SPVSRTPSLPAVDTS-p;u|GLMQRSSSFPYTTKG-p;u|ENMEKRRSRESLNVD-p;u|PRMKRASSLNFLNKS-p;u|KKVAVVRTPPKSPSS-p;u|GKLLRSHSQASLAGP-p;u|NPLMRRNSVTPLASP-p;u|QARAKTQTPPVSPAP-p;u|TSRIRTQSFSLQERQ-p;u|GAEIVYKSPVVSGDT-p;u|PVRMRRNSFTPLSSS-p;u	RGAPANVSSSDLTGR-p;u|QSIPRSASYPCAAPR-p;u|GLMQRSSSFPYTTKG-p;u|ENMEKRRSRESLNVD-p;u|GKLLRSHSQASLAGP-p;u|NPLMRRNSVTPLASP-p;u|SKLPLTRSHNNFVAI-p;u|PRMKRASSLNFLNKS-p;u|PVRMRRNSFTPLSSS-p;u|GAEIVYKSPVVSGDT-p;u|KKVAVVRTPPKSPSS-p;u|TSRIRTQSFSLQERQ-p;u|SPVSRTPSLPAVDTS-p;u|ATPQRSGSVSNYRSC-p;u|QARAKTQTPPVSPAP-p;u|EPMRRSVSEAALAQP-p;u	0.992079	0.00996016	1	0.0838323	-0.0176	2.9914
KINASE-PSP_Akt1/AKT1	n=249|SLC9A1_S648|BTK_T495|DIABLO_S67|BCL2L11_S87|NOS3_S615|ALYREF_S34|TFEB_S467|AKT1_T72|PLCG1_S1248|KDM5A_S287|TSC2_T1462|TARBP2_S283|PKM_S37|LMNA_S404|BRCA1_T509|MAP3K11_S674|CASP9_S196|TBC1D4_S318|CCDC88A_S1417|MTOR_T2446|PHB_T258|SLC9A1_S796|ZRANB1_S78|MAP3K5_S83|HTRA2_S212|NDRG2_T348|BCL10_S218|NF2_S315|TOPBP1_S1159|TWIST1_T121|SLC9A1_S703|EGFR_S229|CDKN1A_S146|BTK_S51|MITF_S516|IRAK1_T100|…	249	19.7	19.7	19.7	INRERQKSLTLTPTR-p;u|TRRRRAPSVANVGSH-p;u|PARNRSASITNLSLD-p;u|VRRPRSRSRDSGDEN-p;u|PSTSRRFSPPSSSLQ-p;u|TTSTRTYSLGSALRP-p;u|QKRARSRSFSGLIKR-p;u|QDTQRRTSMGGTQQQ-p;u|LGRERLGSFGSITRQ-p;u|SPRRRAASMDNNSKF-p;u|ANLNRSTSVPENPKS-p;u|ATPQRSGSVSNYRSC-p;u|STCQRANSLGDLYAQ-p;u|MSRARIGSDPLAYEP-p;u|SGRARTSSFAEPGGG-p;u|GGRSRSGSIVELIAG-p;u|LSRSRTASLTSAASV-p;u|RTPRRSKSDGEAKPE-p;u|QRIQRCLSDPGPHPE-p;u|APRRRAASMDSSSKL-p;u…	LSRSRTASLTSAASV-p;u|APRRRAVSMDNSNKY-p;u|YYRQRAHSNPMADHT-p;u|LPRPRLNTSDFQKLK-p;u|SFRRRHNSWSSSSRH-p;u|EPRPRTRSNPEGAED-p;u|SPRRRAASMDNNSKF-p;u|SGRARTSSFAEPGGG-p;u|NPLMRRNSVTPLASP-p;u|QKRARSRSFSGLIKR-p;u|KRPLRAPSPEPAAPR-p;u|PARNRSASITNLSLD-p;u|QRIQRCLSDPGPHPE-p;u|PVRMRRNSFTPLSSS-p;u|TSRIRTQSFSLQERQ-p;u|MSRARIGSDPLAYEP-p;u|STCQRANSLGDLYAQ-p;u|NPGGRPITPPRNSAK-p;u|TTSTRTYSLGSALRP-p;u|SSRRRAISETEENSD-p;u…	0.918972	0.264766	1	0.530214	0.1368	-1.3697
DISEASE-PSP_type_2_diabetes	n=23|ATP5B_Y361:20012595|ATP5B_T213:20012595|IRS1_S636:12765939|MAPK3_T202:12765939|MAPK3_Y204:12765939|MAPK1_T185:12765939|MAPK1_Y187:12765939|AKT1_T308:20938636;15919790|MAPT_S199:19659459|MAPT_S202:19659459|MAPT_S262:19659459|MAPT_T181:19659459|RPS6KB1_T412:17709744|PRKAA1_T183:20938636|MAPT_T217:19659459|MAPT_S396:19659459|MAPT_S404:19659459|MAPT_S422:19659459|GSK3B_S9:15033922|IRS1_S1101:177…	21	33.3	33.3	33.3	HDHTGFLTEYVATRW-p;u|HTGFLTEYVATRWYR-p;u|PVVSGDTSPRHLSNV-p;u|KTPPAPKTPPSSGEP-p;u|GDRSGYSSPGSPGTP-p;u|SGYSSPGSPGTPGSR-p;u|GAEIVYKSPVVSGDT-p;u	GAEIVYKSPVVSGDT-p;u|KTPPAPKTPPSSGEP-p;u|PVVSGDTSPRHLSNV-p;u|GDRSGYSSPGSPGTP-p;u|HTGFLTEYVATRWYR-p;u|SGYSSPGSPGTPGSR-p;u|HDHTGFLTEYVATRW-p;u	0.100402	0.221328	0.335747	0.506479	-2.0664	-1.4875
DISEASE-PSP_PSP	n=12|MAPT_S46:18315566|MAPT_S202:18315566|MAPT_T181:18315566|TH_S31:9920892|TH_S40:9920892|MAPT_T217:18315566|MAPT_T231:18315566|MAPT_S235:18315566|MAPT_S396:18315566|MAPT_S404:18315566|MAPT_S400:18315566|MAPT_T403:18315566	12	66.7	66.7	66.7	PVVSGDTSPRHLSNV-p;u|SPVVSGDTSPRHLSN-p;u|KKVAVVRTPPKSPSS-p;u|VYKSPVVSGDTSPRH-p;u|KTPPAPKTPPSSGEP-p;u|VVRTPPKSPSSAKSR-p;u|SGYSSPGSPGTPGSR-p;u|GAEIVYKSPVVSGDT-p;u	VVRTPPKSPSSAKSR-p;u|GAEIVYKSPVVSGDT-p;u|KKVAVVRTPPKSPSS-p;u|VYKSPVVSGDTSPRH-p;u|KTPPAPKTPPSSGEP-p;u|PVVSGDTSPRHLSNV-p;u|SPVVSGDTSPRHLSN-p;u|SGYSSPGSPGTPGSR-p;u	0.0316206	0.55511	0.188789	0.74586	-2.8259	0.7598
DISEASE-PSP_prostate_cancer	n=29|RUNX2_S312:25867060|TLN1_S425:24793790|PIK3R1_K513:28676490|PIK3R1_K519:28676490|EIF4E_S209:20679199|PTK2_Y861:25868388|STAT3_S727:18829527|STAT3_Y705:19147545|CREB1_S133:12900420|SRC_Y419:17045208|AR_S310:12015328;23945560|AR_S651:12015328|AR_S792:23945560|AR_S96:12015328|CALD1_S789:22197205|AR_S83:12015328;21799006|WWOX_Y33:15580310|AR_S16:12015328|AR_S258:12015328|AR_S426:12015328|CREB1_S…	29	20.7	20.7	20.7	TMLEDSVSPKKSTVL-p;u|RLIEDNEYTARQGAK-p;u|NTIDLPMSPRTLDSL-p;u|PVDPRRRSLPAGDAL-p;u|RSRLTPVSPESSSTE-p;u|GGKRSRLTPVSPESS-p;u	GGKRSRLTPVSPESS-p;u|RSRLTPVSPESSSTE-p;u|PVDPRRRSLPAGDAL-p;u|TMLEDSVSPKKSTVL-p;u|NTIDLPMSPRTLDSL-p;u|RLIEDNEYTARQGAK-p;u	0.140127	0.0821643	0.405886	0.293694	1.9229	2.1336
DISEASE-PSP_ovarian_cancer	n=32|RIPOR1_S453:17001009|PLEKHA6_S455:17001009|STK4_T120:19940129|MYC_Y74:23318434|TOP1_S506:26248194|SYNM_S429:17001009|EZH2_T311:29351847|HSPA1A_K561:26448330|CTNNB1_S33:17001009|TP53_S20:20009884|TP53_S392:20009884|MTOR_S2448:15208673|AKT1_S473:15208673|AKT1_T308:20153512|BAD_S75:21849418|BAD_S99:21849418|BAD_S118:21849418|STK4_T183:19940129|JUN_S73:17001009|RB1_S807:28319064|RB1_T356:2831906…	32	28.1	28.1	28.1	DSFETQRTPRKSNLD-p;u|APPVRMSSTIFSTGG-p;u|PGGNIYISPLKSPYK-p;u|VIEPLPVTPTRDVAT-p;u|GRELRRMSDEFVDSF-p;u|PFRGRSRSAPPNLWA-p;u|LGLLKLASPELERLI-p;u|EIRSRHSSYPAGTED-p;u|SLQPRSHSVPRSPSQ-p;u	APPVRMSSTIFSTGG-p;u|SLQPRSHSVPRSPSQ-p;u|VIEPLPVTPTRDVAT-p;u|DSFETQRTPRKSNLD-p;u|LGLLKLASPELERLI-p;u|PFRGRSRSAPPNLWA-p;u|PGGNIYISPLKSPYK-p;u|EIRSRHSSYPAGTED-p;u|GRELRRMSDEFVDSF-p;u	0.928016	0.326214	1	0.576883	0.0872	1.276
DISEASE-PSP_neuroblastoma	n=55|HIST1H2BJ_Y43:24349301|PCDH1_Y897:24349301|TMIGD2_Y188:24349301|PLD3_Y7:24349301|UNK_Y232:24349301|PRKCD_Y313:24349301|CDK1_T14:24349301|CDK1_Y15:24349301|INSR_Y1185:24349301|INSR_Y1189:24349301|CDK2_Y15:24349301|AKT1_S473:17234785|AKT1_T308:17234785|CDK5_Y15:24349301|MAPK12_Y185:24349301|APP_Y757:24349301|SDC2_Y191:24349301|IGF1R_Y1161:24349301|IGF1R_Y1165:24349301|GSK3B_Y216:24349301|LYN_Y…	53	13.2	13.2	13.2	RVIEDNEYTAREGAK-p;u|EKIGEGTYGVVYKGR-p;u|IEKIGEGTYGVVYKG-p;u|ASSPGGVYATRSSAV-p;u|NKSESVVYADIRKN_-p;u|SSEPVGIYQGFEKKT-p;u|RGEPNVSYICSRYYR-p;u	SSEPVGIYQGFEKKT-p;u|EKIGEGTYGVVYKGR-p;u|IEKIGEGTYGVVYKG-p;u|RGEPNVSYICSRYYR-p;u|RVIEDNEYTAREGAK-p;u|NKSESVVYADIRKN_-p;u|ASSPGGVYATRSSAV-p;u	0.12685	0.07173	0.387469	0.26197	1.8963	-2.1379
DISEASE-PSP_breast_cancer	n=63|STK3_T117:20231902|ESR1_Y219:20101225|ESR1_Y52:20101225|FOSL1_T217:27816489|HIST1H3A_K27:27494834|AKT1_Y176:20333297|HSPA1A_K561:26448330|AGO2_Y393:23636329|TWIST1_S68:21502402|PIN1_S138:22566623|ESR2_Y36:24960160|EZH2_T311:29351847|MTOR_S2481:19956839|MKNK1_T250:17130135|MKNK1_T255:17130135|PLCG1_Y783:22847294|CAMK2A_T286:27605043|CHEK1_S280:17418864|AKT1_S473:12244301;17545609|FYN_Y420:208…	62	8.1	8.1	8.1	INRERQKSLTLTPTR-p;u|GGGDEPGSPAQGKRG-p;u|RLIEDNEYTARQGAK-p;u|AVIPINGSPRTPRRG-p;u|SVPEFPLSPPKKKDL-p;u	AVIPINGSPRTPRRG-p;u|SVPEFPLSPPKKKDL-p;u|GGGDEPGSPAQGKRG-p;u|INRERQKSLTLTPTR-p;u|RLIEDNEYTARQGAK-p;u	0.001	0.85947	0.0186667	0.937604	3.3461	-0.215
DISEASE-PSP_Alzheimer's_disease	n=104|NEFM_S33:21828286|MAP2_S1702:21828286|SQSTM1_S349:24886973|LGMN_S226:28826672|MLKL_S358:28758999|TRAPPC6A_S35:25650666|NEFH_S948:21828286|DNM1L_S44:25192600|DNM1L_S40:25192600|JUN_S63:28814543|RAF1_S259:17064357|RAF1_S338:17064357|RAF1_Y340:17064357|RAF1_Y341:17064357|MAPT_S199:12766916;19451179;19659459;9832145;18725412;15126504|MAPT_S202:8506352;19451179;19659459;9832145;18725412;28814543…	99	21.2	21.2	21.2	SLEGEKLSPKSDISP-p;u|VKVNGDASPAAAESG-p;u|GSPRTPVSPVKFSPG-p;u|KVLSPLRSPPLIGSE-p;u|QAFELILSPRSKESV-p;u|TPGSRSRTPSLPTPP-p;u|SVPEFPLSPPKKKDL-p;u|PVVSGDTSPRHLSNV-p;u|SPVVSGDTSPRHLSN-p;u|KNSDLLTSPDVGLLK-p;u|KKVAVVRTPPKSPSS-p;u|VYKSPVVSGDTSPRH-p;u|KTPPAPKTPPSSGEP-p;u|TPSPSNETPKKKKKR-p;u|VVRTPPKSPSSAKSR-p;u|SGDRSGYSSPGSPGT-p;u|GDRSGYSSPGSPGTP-p;u|SGYSSPGSPGTPGSR-p;u|GAEIVYKSPVVSGDT-p;u|DGATPSPSNETPKKK-p;u…	VKVNGDASPAAAESG-p;u|KNSDLLTSPDVGLLK-p;u|VVRTPPKSPSSAKSR-p;u|DGATPSPSNETPKKK-p;u|SVPEFPLSPPKKKDL-p;u|GAEIVYKSPVVSGDT-p;u|KKVAVVRTPPKSPSS-p;u|VYKSPVVSGDTSPRH-p;u|TPSPSNETPKKKKKR-p;u|KTPPAPKTPPSSGEP-p;u|SGDRSGYSSPGSPGT-p;u|TPGSRSRTPSLPTPP-p;u|PVVSGDTSPRHLSNV-p;u|SPVVSGDTSPRHLSN-p;u|GDRSGYSSPGSPGTP-p;u|QAFELILSPRSKESV-p;u|VSGQLIDSMANSFVG-p;u|GSPRTPVSPVKFSPG-p;u|SGYSSPGSPGTPGSR-p;u|KVLSPLRSPPLIGSE-p;u…	0.160853	0.513742	0.443004	0.713347	-1.7365	0.8709

## Sheet: Header description
List of kinase signatures from PTM-SEA analysis performed on signed log p-values from for phosphosite level data from limma analysis of differential expression for response to treatment
Supplemental Table 6
id	Signature identifier; concatenation of Source-Category_Name
Signature_set_description	Signature description, parsed from GMT file
Signature_set_size	Total number of sites in signature
Signature_set_overlap_percent	Percent overlap between signature and data in respective sample
Signature_set_overlap	Number of site that overlap between the input dataset and the PTM-SEA database.
pvalue	Signature P-value in respective sample
fdr_pvalue	FDR-corected signature P-value in respective sample
