# Supplementary material for: Microscaled proteogenomic methods for precision oncology
Source: Nat Commun. 2020 Jan 27;11:532. doi: 10.1038/s41467-020-14381-2 (PMC6985126; doi:10.1038/s41467-020-14381-2)
Supplement: Supplementary file 10 — Supplementary Data 7 [file 41467_2020_14381_MOESM10_ESM.xlsx]

## Sheet: Supplementary Table 7A
Patient ID	BCN 1326			BCN 1331	BCN 1371	BCN 1369		BCN 1326			BCN 1331	BCN 1335	BCN 1371	BCN 1369		BCN 1326			BCN 1331	BCN 1335	BCN 1371	BCN 1369
GeneSymbol/Core ID	X1407999P	X1408000P	X1408001P	X1413835P	X1525224	X1539756	X1539757	X1407999P	X1408000P	X1408001P	X1413835P	X1420025P	X1525224	X1539756	X1539757	X1407999P	X1408001P	X1408000P	X1413835P	X1420025P	X1525224	X1539756	X1539757
Omics	RNA	RNA	RNA	RNA	RNA	RNA	RNA	Proteome	Proteome	Proteome	Proteome	Proteome	Proteome	Proteome	Proteome	Phosphoproteome	Phosphoproteome	Phosphoproteome	Phosphoproteome	Phosphoproteome	Phosphoproteome	Phosphoproteome	Phosphoproteome
A1BG	0.458166	0.489259	0.736196	0.861384	0.0557163	1.75093	1.50649	-0.39281	-0.824348	-0.299864	1.55243	-1.40195	0.337485	1.71177	0.589769	NA	NA	NA	NA	NA	NA	NA	NA
A1BG-AS1	1.7098	0.924589	1.67586	1.56384	-1.03211	1.93499	2.16732	NA	NA	NA	NA	NA	NA	NA	NA	NA	NA	NA	NA	NA	NA	NA	NA
A1CF	0.625352	-1.08274	0.0304201	-0.00454757	1.82024	NA	-0.911336	NA	NA	NA	NA	NA	NA	NA	NA	NA	NA	NA	NA	NA	NA	NA	NA
A2M	1.11234	0.491822	1.04068	2.41211	1.07894	-0.91244	-1.02794	-0.517957	-0.330286	-0.549235	1.16661	-0.433058	-0.759248	1.51961	0.791271	NA	NA	NA	NA	NA	NA	NA	NA
A2M-AS1	2.0076	2.72223	0.475553	1.13134	1.97956	0.104846	-1.85353	NA	NA	NA	NA	NA	NA	NA	NA	NA	NA	NA	NA	NA	NA	NA	NA
A2ML1	1.76292	2.2761	1.97863	NA	0.610783	-0.936086	-0.999986	2.56746	5.92735	3.49121	-2.14182	6.81487	1.24524	-0.738089	-0.701864	NA	NA	NA	NA	NA	NA	NA	NA
A2MP1	1.59244	1.20684	0.0834386	0.026879	2.0665	-1.8943	-1.43984	NA	NA	NA	NA	NA	NA	NA	NA	NA	NA	NA	NA	NA	NA	NA	NA
A4GALT	2.15648	1.99434	2.31197	1.77098	0.130836	-0.501209	-0.0420718	NA	NA	NA	NA	NA	NA	NA	NA	NA	NA	NA	NA	NA	NA	NA	NA
AAAS	-0.41448	-0.32261	-0.267678	2.17758	-0.147187	0.724298	0.286939	NA	NA	NA	NA	NA	NA	NA	NA	-0.0205907	1.72356	1.16398	0.255567	1.25845	-0.551103	0.175626	1.01137
AACS	-3.46319	-3.92243	-3.66378	-1.10266	0.93458	-0.901096	-0.908277	-2.59332	-1.72907	-2.30299	-1.12139	-0.378674	-0.473201	-0.696017	-0.587985	NA	NA	NA	NA	NA	NA	NA	NA
AADAC	-0.493107	-0.648171	-1.54198	-0.985144	0.837923	-2.11882	-1.9194	NA	NA	NA	NA	NA	NA	NA	NA	NA	NA	NA	NA	NA	NA	NA	NA
AADAT	NA	NA	NA	NA	NA	NA	NA	NA	-0.919465	NA	-0.935467	-0.995475	0.37672	NA	-0.88746	NA	NA	NA	NA	NA	NA	NA	NA
AAED1	-0.968687	0.527632	-1.85909	-3.21033	0.113269	-2.57345	-2.49486	NA	NA	NA	NA	NA	NA	NA	NA	NA	NA	NA	NA	NA	NA	NA	NA
AAGAB	-2.50903	-0.102325	-2.37203	1.04109	0.699325	5.10665	4.93125	NA	NA	NA	NA	NA	NA	NA	NA	NA	NA	NA	NA	NA	NA	NA	NA
AAK1	0.819631	-0.48693	0.421877	0.218263	0.0561886	-1.80845	-1.18051	NA	NA	NA	NA	NA	NA	NA	NA	NA	NA	NA	NA	NA	NA	NA	NA
AAMDC	-1.99942	-1.89299	-2.41048	1.4173	3.32449	4.74186	4.67304	-1.1035	-2.87141	-3.62908	-3.23876	1.11785	0.807897	1.03749	1.00879	NA	NA	NA	NA	NA	NA	NA	NA
AAMP	-0.49058	0.350789	0.17478	-0.136584	-1.18655	-0.222178	-0.585982	NA	NA	NA	NA	NA	NA	NA	NA	NA	NA	NA	NA	NA	NA	NA	NA
AANAT	0.611778	-0.976137	NA	NA	NA	NA	NA	NA	NA	NA	NA	NA	NA	NA	NA	NA	NA	NA	NA	NA	NA	NA	NA
AAR2	-1.51583	-0.328961	-1.24141	1.275	-0.285395	2.23452	1.25976	NA	NA	NA	NA	NA	NA	NA	NA	NA	NA	NA	NA	NA	NA	NA	NA
AARD	0.973966	1.01874	1.18774	-0.697279	-0.586473	1.07925	0.957801	NA	NA	NA	NA	NA	NA	NA	NA	NA	NA	NA	NA	NA	NA	NA	NA
AARS	-0.175963	1.12967	0.320805	0.758189	-0.985783	1.38905	0.932541	NA	NA	NA	NA	NA	NA	NA	NA	NA	0.485708	NA	NA	2.33703	NA	NA	NA
AARS2	-0.195252	-0.126564	-0.394039	1.2713	-1.41405	-0.00772512	-0.130641	NA	NA	NA	NA	NA	NA	NA	NA	NA	NA	NA	NA	NA	NA	NA	NA
AARSD1	-0.552881	0.5334	-0.45453	0.708154	-0.722618	0.0329095	-0.309256	NA	NA	NA	NA	NA	NA	NA	NA	NA	NA	NA	NA	NA	NA	NA	NA
AASDH	1.1244	0.683738	1.05637	-0.640976	1.50033	-0.0879016	0.229632	NA	NA	NA	NA	NA	NA	NA	NA	NA	NA	NA	NA	NA	NA	NA	NA
AASDHPPT	-1.58831	-1.23391	-1.7721	-2.92858	0.423925	-0.283903	-0.169534	NA	NA	NA	NA	NA	NA	NA	NA	NA	NA	NA	NA	NA	NA	NA	NA
AASS	1.26294	-0.606656	1.0397	-0.1408	-0.225054	-2.0665	-1.58135	1.01033	1.02066	1.44443	2.45734	0.782938	-0.0852705	-2.20411	-0.312658	NA	NA	NA	NA	NA	NA	NA	NA
AATBC	-1.66526	-0.871911	-1.35314	-1.24824	-0.251155	-0.705038	-0.912053	NA	NA	NA	NA	NA	NA	NA	NA	NA	NA	NA	NA	NA	NA	NA	NA
AATK	-0.700519	-1.033	-0.968221	0.41599	-0.54313	1.092	1.17356	NA	NA	NA	NA	NA	NA	NA	NA	NA	NA	NA	NA	NA	NA	NA	NA
ABALON	-0.191326	0.260525	-0.795526	0.607083	-0.924979	0.864147	1.34844	NA	NA	NA	NA	NA	NA	NA	NA	NA	NA	NA	NA	NA	NA	NA	NA
ABAT	-0.503927	-1.22111	-0.628429	0.327968	-0.141218	1.17825	1.2315	-1.27199	-0.918013	-1.19154	1.40428	-1.08427	-0.478225	0.589066	1.45792	NA	NA	NA	NA	NA	NA	NA	NA
ABCA1	1.47413	-0.27123	0.862371	-1.63311	1.34656	-0.631134	-0.0850711	NA	NA	NA	NA	NA	NA	NA	NA	0.647695	0.471622	1.85379	-0.857724	NA	-0.558401	1.30797	0.0930668
ABCA10	1.4838	-0.901031	1.57942	0.386624	1.30804	-2.60894	-2.75819	NA	NA	NA	NA	NA	NA	NA	NA	NA	NA	NA	NA	NA	NA	NA	NA
ABCA11P	-0.102323	-1.41822	0.285716	-1.26791	-1.3194	-0.282685	0.0767344	NA	NA	NA	NA	NA	NA	NA	NA	NA	NA	NA	NA	NA	NA	NA	NA
ABCA12	-2.88159	-2.80563	-3.11377	-1.58042	0.547096	0.629715	0.505979	NA	NA	-2.69593	NA	-0.925677	NA	NA	NA	NA	NA	NA	NA	NA	NA	NA	NA
ABCA13	10.4014	10.4844	10.6463	NA	-1.77636	-1.20503	1.98126	NA	NA	NA	NA	NA	NA	NA	NA	NA	NA	NA	NA	NA	NA	NA	NA
ABCA17P	1.59142	2.01137	2.92269	-0.093161	0.364508	1.2002	1.21137	NA	NA	NA	NA	NA	NA	NA	NA	NA	NA	NA	NA	NA	NA	NA	NA
ABCA2	-2.80248	-3.30058	-3.38509	2.58264	-5.64951	1.18114	2.15471	NA	NA	NA	NA	NA	NA	NA	NA	0.323543	0.674675	0.674675	-0.0978154	NA	-0.624513	3.67685	4.08066
ABCA3	1.39447	1.83739	1.8592	1.89031	0.147778	1.96089	2.06715	NA	NA	NA	NA	NA	NA	NA	NA	NA	NA	NA	NA	NA	NA	NA	NA
ABCA4	-1.03878	-1.26669	-0.886996	-0.39765	-0.0107877	-1.16288	-1.33874	NA	NA	NA	NA	NA	NA	NA	NA	NA	NA	NA	NA	NA	NA	NA	NA
ABCA6	1.48442	-0.132156	1.26017	0.131221	0.953645	-1.93735	-1.3532	-0.46731	-2.76409	1.13348	-0.556795	-0.457367	1.74993	2.69449	-0.437482	NA	NA	NA	NA	NA	NA	NA	NA
ABCA7	1.87519	1.25543	1.82874	4.12943	-1.9707	-2.68079	-2.59847	NA	NA	NA	NA	NA	NA	NA	NA	NA	NA	NA	NA	NA	NA	NA	NA
ABCA8	0.843885	-0.184501	1.02334	-0.102974	0.699975	-1.21767	-1.43597	-0.593998	-0.573301	0.378751	-1.50466	0.225595	-0.697482	-0.643671	-1.47154	NA	NA	NA	NA	NA	NA	NA	NA
ABCA9	1.99702	-0.526022	1.76045	1.29794	0.911837	-2.44683	-2.52416	NA	-1.59259	1.01093	-2.13235	NA	-1.46559	NA	-0.963937	NA	NA	NA	NA	NA	NA	NA	NA
ABCB1	0.591624	-0.565962	0.673977	0.314727	-0.104013	-2.51968	-2.14407	NA	NA	NA	NA	NA	NA	NA	NA	NA	NA	NA	NA	NA	NA	NA	NA
ABCB10	0.356892	0.786309	-0.0215698	-2.40708	2.0036	0.579115	1.41988	NA	NA	NA	NA	NA	NA	NA	NA	NA	NA	NA	NA	NA	NA	NA	NA
ABCB11	-0.315563	-1.05975	-0.00117069	-0.694799	NA	-1.16394	-0.896751	NA	NA	NA	NA	NA	NA	NA	NA	NA	NA	NA	NA	NA	NA	NA	NA
ABCB4	0.795675	-1.4056	1.15988	1.41334	-0.396048	0.253695	0.0939222	NA	NA	NA	NA	NA	NA	NA	NA	NA	NA	NA	NA	NA	NA	NA	NA
ABCB5	1.65639	-0.271562	1.55102	2.20778	0.591273	-1.10287	-0.973775	NA	-1.3989	NA	7.16238	1.92116	0.82069	NA	1.38025	NA	NA	NA	NA	NA	NA	NA	NA
ABCB6	-0.358797	0.13259	-0.237962	1.11757	-0.202376	-1.16487	-1.36013	NA	NA	NA	NA	NA	NA	NA	NA	NA	NA	NA	NA	NA	NA	NA	NA
ABCB7	-1.85125	-0.194309	-2.43533	-2.50158	2.56477	-1.48101	-2.32589	NA	NA	NA	NA	NA	NA	NA	NA	NA	NA	NA	NA	NA	NA	NA	NA
ABCB8	-0.881762	-1.17053	-0.899577	1.57494	-0.0817169	-0.0959557	-0.419864	NA	NA	NA	NA	NA	NA	NA	NA	NA	NA	NA	NA	NA	NA	NA	NA
ABCB9	-1.77779	-0.274303	-0.951863	2.69165	3.04316	4.86375	4.31582	NA	NA	NA	NA	NA	NA	NA	NA	NA	NA	NA	NA	NA	NA	NA	NA
ABCC1	1.7046	3.13315	2.8685	-1.10398	0.0131927	-2.11035	-1.35141	NA	NA	NA	NA	NA	NA	NA	NA	NA	NA	NA	NA	NA	NA	NA	NA
ABCC10	1.54744	0.993694	1.6165	2.0985	-0.166728	1.11966	1.03057	NA	NA	NA	NA	NA	NA	NA	NA	NA	NA	NA	NA	NA	NA	NA	NA
ABCC11	-3.21779	-3.33423	-3.33155	0.806286	0.642434	-0.155963	-0.203716	NA	NA	NA	NA	NA	NA	NA	NA	NA	NA	NA	NA	NA	NA	NA	NA
ABCC12	NA	NA	NA	0.2603	1.46989	-2.42812	-2.06556	NA	NA	NA	NA	NA	NA	NA	NA	NA	NA	NA	NA	NA	NA	NA	NA
ABCC2	-0.0117383	-1.97464	-0.354363	-0.0616039	1.70128	-1.42773	-0.935819	-2.74859	-2.795	-1.91307	0.845464	-0.692949	0.195617	-1.7274	-0.414443	NA	NA	NA	NA	NA	NA	NA	NA
ABCC3	NA	NA	NA	NA	NA	NA	NA	NA	NA	NA	NA	NA	NA	NA	NA	-0.523971	-1.25265	-0.283583	-1.01226	0.11456	-1.04982	-0.516459	-1.26767
ABCC4	-0.173292	-0.0279343	-0.123509	-0.936332	0.781176	-0.264999	-0.333587	NA	NA	NA	NA	NA	NA	NA	NA	NA	NA	NA	NA	NA	NA	NA	NA
ABCC5	0.344179	-0.820381	0.13129	0.0826269	-0.884238	-0.969405	-0.69604	NA	NA	NA	NA	NA	NA	NA	NA	-0.598207	0.0038594	-0.297174	-1.22922	-0.887661	-0.818192	-0.146657	-0.0482425
ABCC6	-0.923504	-0.863767	-1.00948	1.03338	0.137507	0.739725	0.606232	NA	NA	NA	NA	NA	NA	NA	NA	NA	NA	NA	NA	NA	NA	NA	NA
ABCC6P1	-1.96486	-1.62323	NA	NA	-0.190401	0.470177	0.0400185	NA	NA	NA	NA	NA	NA	NA	NA	NA	NA	NA	NA	NA	NA	NA	NA
ABCC6P2	-0.711744	-1.71466	NA	0.465948	1.76767	2.46022	2.33776	NA	NA	NA	NA	NA	NA	NA	NA	NA	NA	NA	NA	NA	NA	NA	NA
ABCC8	NA	-3.29332	-3.28425	-0.508231	-0.197949	-0.510574	-0.539595	NA	NA	NA	NA	NA	NA	NA	NA	NA	NA	NA	NA	NA	NA	NA	NA
ABCC9	1.92622	-0.145578	0.826814	-1.16589	2.1554	-0.47391	0.313518	NA	NA	NA	NA	NA	NA	NA	NA	NA	NA	NA	NA	NA	NA	NA	NA
ABCD1	0.547107	0.702472	0.708532	0.545374	0.249002	-0.897102	-1.01025	NA	NA	NA	NA	NA	NA	NA	NA	NA	NA	NA	NA	NA	NA	NA	NA
ABCD2	0.529703	0.549912	0.291513	0.260302	-0.435301	-1.39012	-1.5629	-0.86689	-0.581885	NA	-2.79067	-0.740221	-1.56357	0.455216	-2.10191	NA	NA	NA	NA	NA	NA	NA	NA
ABCD3	-0.367114	-0.447231	-0.236402	-0.886724	-0.0949802	-0.998038	-0.981252	-0.815519	0.98977	0.48325	-1.50387	-0.250554	-0.263542	-0.66616	-1.05579	NA	NA	NA	NA	NA	NA	NA	NA
ABCD4	1.27364	0.456006	0.628981	2.49537	0.17208	-0.0536583	-0.32684	NA	NA	NA	NA	NA	NA	NA	NA	NA	NA	NA	NA	NA	NA	NA	NA
ABCE1	0.296138	0.408624	0.0684018	-4.29107	1.0235	-0.364361	-0.16947	NA	NA	NA	NA	NA	NA	NA	NA	NA	NA	NA	NA	NA	NA	NA	NA
ABCF1	1.14127	3.15741	1.66129	4.00925	-0.714673	1.87585	1.25527	NA	NA	NA	NA	NA	NA	NA	NA	NA	NA	NA	NA	NA	NA	NA	NA
ABCF2	-0.747465	0.480118	0.219073	0.88545	-1.80626	0.600656	-0.164665	NA	NA	NA	NA	NA	NA	NA	NA	NA	NA	NA	NA	NA	NA	NA	NA
ABCF3	-0.444364	-0.447637	-0.474886	2.42988	-1.18301	0.676982	0.361132	NA	NA	NA	NA	NA	NA	NA	NA	NA	NA	NA	NA	NA	NA	NA	NA
ABCG1	-0.497953	-0.743302	-0.982602	0.00701912	-0.969502	0.317264	0.166865	-0.688461	0.329139	0.225654	0.553356	-0.0589288	-0.274522	2.06251	0.527485	NA	NA	NA	NA	NA	NA	NA	NA
ABCG2	0.140102	0.129661	-0.127477	-0.276052	0.485934	-1.41582	-0.866462	NA	NA	NA	NA	NA	NA	NA	NA	NA	NA	NA	NA	NA	NA	NA	NA
ABCG4	0.789474	-1.63534	0.454057	1.69187	-1.31815	-0.356877	-1.41547	NA	NA	NA	NA	NA	NA	NA	NA	NA	NA	NA	NA	NA	NA	NA	NA
ABHD1	-0.416001	-2.06494	0.187575	-0.00774978	0.770088	1.88273	1.37955	NA	NA	NA	NA	NA	NA	NA	NA	NA	NA	NA	NA	NA	NA	NA	NA
ABHD10	-0.535773	-0.794915	-1.00182	-0.680843	1.01707	1.0133	1.37919	NA	NA	NA	NA	NA	NA	NA	NA	NA	NA	NA	NA	NA	NA	NA	NA
ABHD11	-0.43535	-0.937667	0.0904881	0.499305	0.176618	0.787253	0.413491	-1.66715	-1.73347	-2.38928	-1.65242	-0.886078	1.29504	-0.731337	-1.07766	NA	NA	NA	NA	NA	NA	NA	NA
ABHD11-AS1	0.598327	0.92258	2.01035	0.729609	0.88742	1.79829	1.49973	NA	NA	NA	NA	NA	NA	NA	NA	NA	NA	NA	NA	NA	NA	NA	NA
ABHD12	-0.929036	-0.673961	-1.33916	0.545926	-0.296143	2.23108	1.74475	NA	NA	NA	NA	NA	NA	NA	NA	NA	NA	NA	NA	NA	NA	NA	NA
ABHD12B	-0.121525	-1.50883	-1.49681	NA	NA	1.92979	1.69626	NA	NA	NA	NA	NA	NA	NA	NA	NA	NA	NA	NA	NA	NA	NA	NA
ABHD13	0.329408	0.0466397	-0.142299	-2.63705	0.504603	-0.270952	0.115866	NA	NA	NA	NA	NA	NA	NA	NA	NA	NA	NA	NA	NA	NA	NA	NA
ABHD14A	-1.10066	-0.700291	-1.6832	1.20901	-0.2	0.768695	0.3007	NA	NA	NA	NA	NA	NA	NA	NA	NA	NA	NA	NA	NA	NA	NA	NA
ABHD14B	-1.38651	-0.813114	-1.36857	0.996025	0.235268	-0.822215	-1.50058	NA	NA	NA	NA	NA	NA	NA	NA	NA	NA	NA	NA	NA	NA	NA	NA
ABHD15	-0.0474108	0.576136	-0.414839	0.608425	-0.0803868	-0.392678	-0.373868	NA	NA	NA	NA	NA	NA	NA	NA	NA	NA	NA	NA	NA	NA	NA	NA
ABHD16A	-0.445185	0.648497	-0.316364	1.32714	-1.00649	1.31889	0.392153	NA	NA	NA	NA	NA	NA	NA	NA	NA	NA	NA	NA	NA	NA	NA	NA
ABHD16B	0.00830731	-0.0787075	0.451587	1.26196	0.0174989	1.72432	1.48422	NA	NA	NA	NA	NA	NA	NA	NA	NA	NA	NA	NA	NA	NA	NA	NA
ABHD17A	-1.06654	-0.592141	-0.849531	2.17917	0.728948	1.03916	0.627722	NA	NA	NA	NA	NA	NA	NA	NA	NA	NA	NA	NA	NA	NA	NA	NA
ABHD17B	-0.121067	0.327381	-0.258819	-1.07861	0.695855	0.897536	1.0176	NA	NA	NA	NA	NA	NA	NA	NA	NA	NA	NA	NA	NA	NA	NA	NA
ABHD17C	1.25975	2.63561	2.1448	-0.972314	1.21292	1.6386	2.39715	NA	NA	NA	NA	NA	NA	NA	NA	NA	NA	NA	NA	NA	NA	NA	NA
ABHD18	2.08072	1.16234	2.2181	-1.14817	1.36378	0.410262	1.0196	NA	NA	NA	NA	NA	NA	NA	NA	NA	NA	NA	NA	NA	NA	NA	NA
ABHD2	-0.305113	-0.716984	-0.823519	0.442156	-0.763428	0.206647	0.572153	NA	NA	NA	NA	NA	NA	NA	NA	NA	NA	NA	NA	NA	NA	NA	NA
ABHD3	1.88099	1.631	1.78799	0.825925	3.76915	4.14675	4.98302	NA	NA	NA	NA	NA	NA	NA	NA	NA	NA	NA	NA	NA	NA	NA	NA
ABHD5	-3.37595	-2.95109	-4.20701	-3.42835	1.64615	1.95208	1.46042	-1.89041	-0.893273	-2.82524	-3.90028	2.31628	2.69021	-1.67229	-3.44845	NA	NA	NA	NA	NA	NA	NA	NA
ABHD8	-0.402316	0.472315	0.0615419	2.29003	-0.361676	1.11394	0.462373	NA	NA	NA	NA	NA	NA	NA	NA	NA	NA	NA	NA	NA	NA	NA	NA
ABI1	-0.258717	0.121947	-0.710239	-2.47465	1.04998	-0.549613	-0.386998	NA	NA	NA	NA	NA	NA	NA	NA	NA	NA	NA	NA	NA	NA	NA	NA
ABI2	0.9857	-0.32188	0.793725	-1.49854	-0.661207	-0.424312	0.220128	NA	NA	NA	NA	NA	NA	NA	NA	NA	NA	NA	NA	NA	NA	NA	NA
ABI3	1.49383	1.63384	0.600516	2.80728	0.836356	-0.996003	-0.88621	NA	NA	NA	NA	NA	NA	NA	NA	NA	NA	NA	NA	NA	NA	NA	NA
ABI3BP	1.31408	0.0925058	0.983394	1.37197	1.16793	-1.60404	-1.98863	-0.452287	-0.824698	0.660878	1.00276	-1.03227	0.583546	-0.812488	-1.74046	NA	NA	NA	NA	NA	NA	NA	NA
ABL1	-0.509209	0.524409	-0.8426	1.68744	-0.785587	0.572893	0.676082	NA	NA	NA	NA	NA	NA	NA	NA	NA	NA	NA	NA	NA	NA	NA	NA
ABL2	0.872047	-0.312001	0.809848	-1.02597	-0.721752	0.0209788	0.492977	NA	NA	NA	NA	NA	NA	NA	NA	NA	NA	NA	NA	NA	NA	NA	NA
ABLIM1	-1.0329	-1.4974	-1.05539	-0.238503	-0.255111	-0.783179	-0.77688	-1.28607	-1.575	-1.32835	-0.553187	-0.701174	0.729362	-1.1099	-1.53976	NA	NA	NA	NA	NA	NA	NA	NA
ABLIM2	3.92092	3.97573	4.02961	1.43707	-0.500584	-1.38364	-1.95874	NA	NA	NA	NA	NA	NA	NA	NA	NA	NA	NA	NA	NA	NA	NA	NA
ABLIM3	-0.181133	-0.876842	-0.891477	0.63616	0.217683	-0.534683	-0.390122	NA	NA	NA	NA	NA	NA	NA	NA	NA	NA	NA	NA	NA	NA	NA	NA
ABO	3.53104	1.85318	3.61108	-1.39022	-0.744307	-1.95774	-0.361907	NA	NA	NA	NA	NA	NA	NA	NA	NA	NA	NA	NA	NA	NA	NA	NA
ABR	-0.120707	-0.615802	-0.918167	1.08814	-0.231576	0.214559	0.248668	NA	NA	NA	NA	NA	NA	NA	NA	NA	NA	NA	NA	NA	NA	NA	NA
ABRA	NA	NA	0.906398	NA	-0.416089	NA	NA	NA	NA	NA	NA	NA	NA	NA	NA	NA	NA	NA	NA	NA	NA	NA	NA
ABRACL	0.284751	0.871704	0.445691	-2.10044	4.72514	-0.478001	-0.271866	0.474561	-0.13802	-4.87985	-3.71141	-0.795978	5.08027	0.599347	-1.65813	NA	NA	NA	NA	NA	NA	NA	NA
ABT1	-2.14172	0.141584	-2.17147	-0.47054	1.47042	3.39493	2.4796	NA	NA	NA	NA	NA	NA	NA	NA	NA	NA	NA	NA	NA	NA	NA	NA
ABTB1	0.115084	-2.21111	-0.869018	3.88515	-1.01153	-0.00845048	-0.492439	NA	NA	NA	NA	NA	NA	NA	NA	NA	NA	NA	NA	NA	NA	NA	NA
ABTB2	3.93984	5.68715	4.71687	-1.11769	0.779493	-3.14955	-3.58387	NA	0.282623	NA	-0.437266	0.0959853	0.061324	NA	-0.0346614	NA	NA	NA	NA	NA	NA	NA	NA
ACAA1	-2.64337	-2.6237	-2.89095	1.58974	0.129702	-0.107641	-0.462572	-3.08317	-2.91418	-4.36751	-0.311697	-2.29454	0.330474	-1.46084	-1.35945	NA	NA	NA	NA	NA	NA	NA	NA
ACAA2	-0.000936003	0.229213	-0.670974	0.131667	3.17238	0.137032	-0.129482	NA	NA	NA	NA	NA	NA	NA	NA	NA	NA	NA	NA	NA	NA	NA	NA
ACACA	-1.07436	-0.834871	-0.98753	-0.438317	3.64023	-0.369438	-0.327948	-1.87615	-0.778939	-1.55788	-1.516	-0.276398	4.07058	-0.0167514	-0.100508	-1.85446	-1.17446	-0.471143	-1.15114	-0.774229	3.55446	0.616858	-0.0748001
ACACB	1.40496	-0.315875	0.70129	4.57476	0.504532	1.42125	1.83283	NA	NA	NA	NA	NA	NA	NA	NA	NA	NA	NA	NA	NA	NA	NA	NA
ACAD10	0.0699566	-0.0984969	0.248788	1.43997	-0.212948	0.181208	-0.0450876	NA	NA	NA	NA	NA	NA	NA	NA	NA	NA	NA	NA	NA	NA	NA	NA
ACAD11	0.804011	-0.814821	0.610986	-0.32851	0.182705	-0.589753	-0.766538	NA	NA	NA	NA	NA	NA	NA	NA	NA	NA	NA	NA	NA	NA	NA	NA
ACAD9	NA	NA	NA	NA	NA	NA	NA	0.577821	1.61898	1.54668	0.281379	1.04056	-0.709171	-0.846547	-0.391038	NA	NA	NA	NA	NA	NA	NA	NA
ACADL	-0.265233	-0.574428	-0.169625	-0.636105	1.8299	-0.62541	-1.23722	NA	0.296549	NA	0.182002	0.903648	2.83567	NA	0.525643	NA	NA	NA	NA	NA	NA	NA	NA
ACADM	0.116463	0.541494	-0.0860144	-1.38137	1.59918	-0.784145	-0.47198	NA	NA	NA	NA	NA	NA	NA	NA	NA	NA	NA	NA	NA	NA	NA	NA
ACADS	-0.198997	-0.174415	-0.790012	1.91031	0.975252	-0.124504	-0.529927	NA	NA	NA	NA	NA	NA	NA	NA	NA	NA	NA	NA	NA	NA	NA	NA
ACADSB	-1.77498	-2.13519	-1.50801	-0.882186	0.653072	-0.522609	-0.164006	NA	NA	NA	NA	NA	NA	NA	NA	NA	NA	NA	NA	NA	NA	NA	NA
ACADVL	-0.197566	-0.0932582	-0.276425	2.04555	0.560376	-1.16069	-1.3255	NA	NA	NA	NA	NA	NA	NA	NA	NA	NA	NA	NA	NA	NA	NA	NA
ACAN	1.88659	2.96596	2.07557	1.30101	0.152593	1.43801	2.02716	1.15666	1.47346	2.40407	-0.506554	3.36438	2.15657	3.37428	0.711156	NA	NA	NA	NA	NA	NA	NA	NA
ACAP1	0.362796	0.243508	0.137312	2.42734	-0.0293158	-0.732068	-0.684226	NA	NA	NA	NA	NA	NA	NA	NA	NA	NA	NA	NA	NA	NA	NA	NA
ACAP2	0.70485	-0.120786	0.331506	-2.03147	0.554886	-0.151668	0.315943	NA	NA	NA	NA	NA	NA	NA	NA	NA	NA	NA	NA	NA	NA	NA	NA
ACAP3	0.69919	-0.154079	0.828312	2.39983	-0.106875	0.217363	0.407488	NA	NA	NA	NA	NA	NA	NA	NA	NA	NA	NA	NA	NA	NA	NA	NA
ACAT1	-1.35946	-1.39186	-1.58273	-1.15505	1.89176	-0.890952	-1.10424	NA	NA	NA	NA	NA	NA	NA	NA	NA	NA	NA	NA	NA	NA	NA	NA
ACBD3	0.303552	1.17783	0.679271	-2.29679	0.215334	0.457652	0.587236	NA	NA	NA	NA	NA	NA	NA	NA	NA	NA	NA	NA	NA	NA	NA	NA
ACBD4	0.0299862	-1.29241	-0.52561	4.22288	-1.08305	-1.50194	-1.39956	NA	NA	NA	NA	NA	NA	NA	NA	NA	NA	NA	NA	NA	NA	NA	NA
ACBD5	-0.176196	0.135117	-0.434028	-2.73957	1.30605	0.505598	0.608435	NA	NA	NA	NA	NA	NA	NA	NA	NA	NA	NA	NA	NA	NA	NA	NA
ACBD6	-1.96068	-1.79677	-2.44578	-0.0906473	-0.148757	2.34856	1.84314	NA	NA	NA	NA	NA	NA	NA	NA	NA	NA	NA	NA	NA	NA	NA	NA
ACBD7	3.66986	4.0901	3.99486	0.55003	2.63506	0.981274	1.50631	NA	1.06811	0.355478	-0.591904	NA	3.09701	NA	-0.566752	NA	NA	NA	NA	NA	NA	NA	NA
ACCS	2.42303	1.74855	2.4191	2.20299	0.467348	-0.161607	-0.0925263	NA	NA	NA	NA	NA	NA	NA	NA	NA	NA	NA	NA	NA	NA	NA	NA
ACD	1.27847	1.16289	1.52858	2.85605	-1.16082	2.17553	1.3176	NA	NA	NA	NA	NA	NA	NA	NA	NA	NA	NA	NA	NA	NA	NA	NA
ACE	0.0860554	1.22012	0.20914	1.93713	-0.422461	0.10239	0.262926	NA	NA	NA	NA	NA	NA	NA	NA	NA	NA	NA	NA	NA	NA	NA	NA
ACE2	-0.858715	-0.633431	-0.631743	-1.33318	-0.314429	-1.12097	-1.43554	NA	NA	NA	NA	NA	NA	NA	NA	NA	NA	NA	NA	NA	NA	NA	NA
ACER1	NA	NA	NA	-0.187135	0.0666984	NA	NA	NA	NA	NA	NA	NA	NA	NA	NA	NA	NA	NA	NA	NA	NA	NA	NA
ACER2	0.418586	-0.383013	0.324578	-3.0958	0.630508	2.45529	3.19481	NA	NA	NA	NA	NA	NA	NA	NA	NA	NA	NA	NA	NA	NA	NA	NA
ACER3	-1.10385	-1.41104	-1.42727	-1.38318	0.127269	0.637779	0.818121	NA	NA	NA	NA	NA	NA	NA	NA	NA	NA	NA	NA	NA	NA	NA	NA
ACHE	0.152186	0.274397	0.526379	1.36326	-0.251057	-0.333138	-0.44381	NA	NA	NA	NA	NA	NA	NA	NA	NA	NA	NA	NA	NA	NA	NA	NA
ACKR1	-0.0225563	0.244111	0.612387	2.31343	0.700617	-1.15616	-1.63026	NA	NA	NA	NA	NA	NA	NA	NA	NA	NA	NA	NA	NA	NA	NA	NA
ACKR2	-0.949839	-1.69181	-1.48854	-0.739948	-1.43933	-0.567667	-0.797206	NA	NA	NA	NA	NA	NA	NA	NA	NA	NA	NA	NA	NA	NA	NA	NA
ACKR3	0.30158	-0.137596	0.00273563	-1.62349	0.938771	0.733787	-0.224779	NA	NA	NA	NA	NA	NA	NA	NA	NA	NA	NA	NA	NA	NA	NA	NA
ACKR4	1.49423	0.171625	0.218024	-0.318667	0.0228395	-1.28747	-1.46718	NA	NA	NA	NA	NA	NA	NA	NA	NA	NA	NA	NA	NA	NA	NA	NA
ACLY	NA	NA	NA	NA	NA	NA	NA	NA	NA	NA	NA	NA	NA	NA	NA	NA	NA	NA	NA	NA	NA	NA	NA
ACO1	-0.203297	2.69177	-0.0671365	1.51459	0.77818	0.820589	0.0579267	NA	NA	NA	NA	NA	NA	NA	NA	NA	NA	NA	NA	NA	NA	NA	NA
ACO2	0.932559	2.45937	1.47056	2.83865	-0.10801	-0.644768	-1.2147	NA	NA	NA	NA	NA	NA	NA	NA	NA	NA	NA	NA	NA	NA	NA	NA
ACOT1	-1.25391	-1.2332	-1.63488	-0.51852	0.136825	0.311879	0.144782	NA	NA	NA	NA	NA	NA	NA	NA	NA	NA	NA	NA	NA	NA	NA	NA
ACOT13	-0.120355	-0.205712	-0.691565	-0.863451	2.47806	1.71274	1.32162	NA	NA	NA	NA	NA	NA	NA	NA	NA	NA	NA	NA	NA	NA	NA	NA
ACOT2	-1.01831	-1.0361	-1.29801	-0.572525	-0.448818	0.14157	-0.0929251	NA	NA	NA	NA	NA	NA	NA	NA	NA	NA	NA	NA	NA	NA	NA	NA
ACOT4	-2.39174	-1.8412	-2.54174	-1.41158	-0.29937	0.739241	0.350899	NA	NA	NA	NA	NA	NA	NA	NA	NA	NA	NA	NA	NA	NA	NA	NA
ACOT7	-1.2859	-0.251953	-1.25715	1.04186	-1.23574	1.33744	0.860663	NA	NA	NA	NA	NA	NA	NA	NA	NA	NA	NA	NA	NA	NA	NA	NA
ACOT8	-0.991505	-0.168106	-0.93582	1.00145	-0.817246	2.04627	1.39069	NA	NA	NA	NA	NA	NA	NA	NA	NA	NA	NA	NA	NA	NA	NA	NA
ACOT9	NA	NA	NA	NA	NA	NA	NA	0.134009	0.316059	0.156765	0.270546	0.042984	-0.821752	-1.03414	-0.0783825	NA	NA	NA	NA	NA	NA	NA	NA
ACOX1	-0.355354	-0.119256	-0.281511	1.40515	1.2915	0.43806	1.042	NA	NA	NA	NA	NA	NA	NA	NA	NA	NA	NA	NA	NA	NA	NA	NA
ACOX2	-0.929508	-1.532	-1.21723	-0.305929	0.522058	2.00489	1.8058	NA	NA	NA	NA	NA	NA	NA	NA	NA	NA	NA	NA	NA	NA	NA	NA
ACOX3	-0.888281	-1.67571	-0.813885	2.13089	-1.42514	-0.668075	-1.02014	-1.61911	-0.197641	-0.305797	-0.336699	1.43242	-0.45258	-0.900653	-0.576186	NA	NA	NA	NA	NA	NA	NA	NA
ACOXL-AS1	NA	-1.1555	0.718489	NA	0.435822	-1.33995	-0.866943	NA	NA	NA	NA	NA	NA	NA	NA	NA	NA	NA	NA	NA	NA	NA	NA
ACP1	-2.25744	-1.94196	-2.40726	-2.47529	-0.648091	1.81908	1.48755	NA	NA	NA	NA	NA	NA	NA	NA	NA	NA	NA	NA	NA	NA	NA	NA
ACP2	0.312375	0.480306	-0.601077	1.84146	-0.844638	0.688222	0.299468	NA	NA	NA	NA	NA	NA	NA	NA	NA	NA	NA	NA	NA	NA	NA	NA
ACP5	0.418707	0.422575	-0.863508	1.36915	0.312888	-0.366486	-0.929743	1.21336	0.214479	-1.60829	-0.361516	-0.405263	-0.485465	-0.31777	-1.84161	NA	NA	NA	NA	NA	NA	NA	NA
ACP6	-1.13893	-1.34617	-1.33906	0.191648	-0.824359	1.19514	1.23193	NA	NA	NA	NA	NA	NA	NA	NA	NA	NA	NA	NA	NA	NA	NA	NA
ACPP	-3.01631	-3.55253	-3.66911	-2.5556	-0.0108814	1.86338	1.48874	2.75779	-1.26703	NA	-0.926537	1.36089	1.14262	1.82361	1.98076	NA	NA	NA	NA	NA	NA	NA	NA
ACR	-0.931837	0.243175	1.58425	0.961119	NA	-1.31261	NA	NA	NA	NA	NA	NA	NA	NA	NA	NA	NA	NA	NA	NA	NA	NA	NA
ACRBP	1.10063	0.971195	0.573563	0.946329	0.504139	-0.983485	-1.60715	NA	NA	NA	NA	NA	NA	NA	NA	NA	NA	NA	NA	NA	NA	NA	NA
ACRV1	2.30435	3.24741	4.32999	3.47993	-0.408111	-1.0707	NA	NA	NA	NA	NA	NA	NA	NA	NA	NA	NA	NA	NA	NA	NA	NA	NA
ACSBG1	-0.0223736	-1.88113	-1.43351	-1.51236	0.355757	-2.68017	-0.670937	NA	NA	NA	NA	NA	NA	NA	NA	NA	NA	NA	NA	NA	NA	NA	NA
ACSF2	-2.12334	-2.10403	-2.29183	1.1455	-0.684092	-1.18306	-1.47963	-1.05469	-0.957334	-1.3775	0.359534	-1.16229	-0.434686	-2.21271	-1.95139	NA	NA	NA	NA	NA	NA	NA	NA
ACSF3	-0.724258	-0.533966	-0.51373	2.27742	-0.593212	1.50616	0.994925	NA	NA	NA	NA	NA	NA	NA	NA	NA	NA	NA	NA	NA	NA	NA	NA
ACSL1	-0.547908	-0.829411	-0.689886	-1.47074	0.832738	-0.344735	-0.225244	0.185355	0.726619	0.176897	-0.759038	0.633589	-0.0458101	-0.609627	-0.251603	NA	NA	NA	NA	NA	NA	NA	NA
ACSL3	-0.9867	-0.361762	-0.683388	-1.99584	0.673486	-0.120338	-0.0860136	NA	NA	NA	NA	NA	NA	NA	NA	NA	NA	NA	NA	NA	NA	NA	NA
ACSL4	1.35578	0.862722	0.829212	-1.16009	0.730138	-1.84393	-0.86724	NA	NA	NA	NA	NA	NA	NA	NA	NA	NA	NA	NA	NA	NA	NA	NA
ACSL5	1.39167	1.50609	1.44057	1.14941	-0.461899	-2.45497	-2.56059	NA	NA	NA	NA	NA	NA	NA	NA	2.85324	2.85324	0.0634053	1.06521	-0.811588	2.54889	0.152173	-0.59601
ACSL6	6.40448	5.62017	6.8166	0.952276	-0.0283114	-3.72737	-2.56876	NA	0.234829	2.55695	-0.890257	0.352571	-0.353879	NA	-0.805222	NA	NA	NA	NA	NA	NA	NA	NA
ACSM1	-1.04344	-0.419375	-0.6666	0.0676758	1.61682	1.43807	1.23084	NA	NA	NA	NA	NA	NA	NA	NA	NA	NA	NA	NA	NA	NA	NA	NA
ACSM3	1.23368	1.2654	1.51053	0.149602	1.04179	-1.1832	-1.62627	NA	NA	NA	NA	NA	NA	NA	NA	NA	NA	NA	NA	NA	NA	NA	NA
ACSM5	0.306338	-1.5108	-1.79078	-3.02262	1.88088	-0.0401023	-0.00475683	NA	NA	NA	NA	NA	NA	NA	NA	NA	NA	NA	NA	NA	NA	NA	NA
ACSS1	-0.461416	0.387569	-0.0610641	0.549536	-1.12431	1.65668	1.75671	-0.481367	0.840287	0.428242	0.583731	1.19014	-0.932285	0.918032	3.18039	NA	NA	NA	NA	NA	NA	NA	NA
ACSS2	-3.01814	-2.60875	-3.90399	0.585504	-1.16678	0.414813	-0.14691	NA	NA	NA	NA	NA	NA	NA	NA	NA	NA	NA	NA	NA	NA	NA	NA
ACTA1	-1.56714	-0.150013	0.000990206	0.152634	-0.172106	-0.642525	-0.611571	NA	NA	NA	NA	NA	NA	NA	NA	NA	NA	NA	NA	NA	NA	NA	NA
ACTA2	-0.195268	-0.484399	0.451231	0.588111	0.334995	0.34781	0.201902	NA	NA	NA	NA	NA	NA	NA	NA	NA	NA	NA	NA	NA	NA	NA	NA
ACTA2-AS1	0.150458	-0.77703	0.579224	1.62808	-0.147551	0.841273	0.627187	NA	NA	NA	NA	NA	NA	NA	NA	NA	NA	NA	NA	NA	NA	NA	NA
ACTB	-1.30723	0.706508	-1.12012	2.46366	-0.945566	-0.655872	-1.10078	NA	NA	NA	NA	NA	NA	NA	NA	NA	NA	NA	NA	NA	NA	NA	NA
ACTBL2	-0.247841	-0.761754	1.04373	NA	-0.507465	NA	-1.32026	NA	NA	NA	NA	NA	NA	NA	NA	NA	NA	NA	NA	NA	NA	NA	NA
ACTC1	2.11113	1.0218	1.59629	0.575747	2.33152	-0.106215	1.25685	NA	NA	NA	NA	NA	NA	NA	NA	NA	NA	NA	NA	NA	NA	NA	NA
ACTG1	-1.23266	-0.519741	-1.21887	0.950199	0.334405	1.40463	1.09975	NA	NA	NA	NA	NA	NA	NA	NA	NA	NA	NA	NA	NA	NA	NA	NA
ACTG1P17	0.462756	-0.788059	1.10993	1.55725	0.749562	-0.0663903	1.17963	NA	NA	NA	NA	NA	NA	NA	NA	NA	NA	NA	NA	NA	NA	NA	NA
ACTG1P4	0.84099	-2.33048	0.682631	-0.977137	1.85932	0.643265	0.618831	NA	NA	NA	NA	NA	NA	NA	NA	NA	NA	NA	NA	NA	NA	NA	NA
ACTG2	-0.52669	-0.698091	0.168002	0.169625	0.116012	-0.438326	-0.513737	NA	NA	NA	NA	NA	NA	NA	NA	NA	NA	NA	NA	NA	NA	NA	NA
ACTL10	-2.01632	0.195076	-0.224093	1.35973	-3.95664	3.13416	2.92033	NA	NA	NA	NA	NA	NA	NA	NA	NA	NA	NA	NA	NA	NA	NA	NA
ACTL6A	0.148606	0.331877	0.280563	-1.52523	0.294343	0.742399	0.543755	NA	NA	NA	NA	NA	NA	NA	NA	NA	NA	NA	NA	NA	NA	NA	NA
ACTL8	-0.648748	0.596966	-0.420109	-1.41851	0.533404	NA	NA	-0.987556	1.87565	-0.791893	-0.739716	0.642971	0.303822	0.57775	-1.02017	NA	NA	NA	NA	NA	NA	NA	NA
ACTN1	0.571151	1.01589	0.561591	0.721055	-0.406435	-0.237204	-0.122951	NA	NA	NA	NA	NA	NA	NA	NA	NA	NA	NA	NA	NA	NA	NA	NA
ACTN2	0.489366	0.426277	0.394996	-0.356843	NA	-0.167925	-0.97418	NA	NA	NA	NA	NA	NA	NA	NA	NA	NA	NA	NA	NA	NA	NA	NA
ACTN3	-1.036	-1.1521	NA	-0.653423	NA	NA	NA	NA	NA	NA	NA	NA	NA	NA	NA	NA	NA	NA	NA	NA	NA	NA	NA
ACTN4	0.105862	1.26955	0.65478	0.920149	-1.23654	-0.246007	-0.659923	NA	NA	NA	NA	NA	NA	NA	NA	NA	NA	NA	NA	NA	NA	NA	NA
ACTR10	-1.16551	-1.01446	-1.857	-1.14269	0.518226	1.03125	1.28017	NA	NA	NA	NA	NA	NA	NA	NA	NA	NA	NA	NA	NA	NA	NA	NA
ACTR1A	-1.4907	-1.69574	-1.7806	2.2411	-0.267599	-0.0787752	-0.624958	NA	NA	NA	NA	NA	NA	NA	NA	NA	NA	NA	NA	NA	NA	NA	NA
ACTR1B	-0.244299	0.611269	-0.0356699	0.923054	-2.89108	-0.0396594	-0.77183	NA	NA	NA	NA	NA	NA	NA	NA	NA	NA	NA	NA	NA	NA	NA	NA
ACTR2	-0.0327801	0.831599	-0.22578	-3.4468	0.157558	-1.06045	-0.41437	NA	NA	NA	NA	NA	NA	NA	NA	NA	NA	NA	NA	NA	NA	NA	NA
ACTR3	0.606808	1.22972	0.459991	-1.76617	1.54079	0.453521	0.914815	NA	NA	NA	NA	NA	NA	NA	NA	NA	NA	NA	NA	NA	NA	NA	NA
ACTR3C	0.952558	1.17099	1.25337	-1.51948	-0.0490219	0.562351	0.729716	NA	NA	NA	NA	NA	NA	NA	NA	NA	NA	NA	NA	NA	NA	NA	NA
ACTR5	-1.07835	-0.248076	-0.453936	0.972287	-0.0218361	1.56946	1.59809	NA	NA	NA	NA	NA	NA	NA	NA	NA	NA	NA	NA	NA	NA	NA	NA
ACTR6	-0.856224	-0.241727	-0.868229	-2.04363	1.66379	0.388987	0.652299	NA	NA	NA	NA	NA	NA	NA	NA	NA	NA	NA	NA	NA	NA	NA	NA
ACTR8	2.0817	2.20227	2.35185	0.888168	-0.768831	1.30061	1.92679	NA	NA	NA	NA	NA	NA	NA	NA	NA	NA	NA	NA	NA	NA	NA	NA
ACTRT3	1.2931	3.26362	2.78664	-0.710035	-0.351972	-1.94736	-2.13919	NA	NA	NA	NA	NA	NA	NA	NA	NA	NA	NA	NA	NA	NA	NA	NA
ACVR1	-3.73739	-4.58688	-4.8209	-3.93574	-0.172536	0.625808	0.92644	NA	NA	NA	NA	NA	NA	NA	NA	NA	NA	NA	NA	NA	NA	NA	NA
ACVR1B	-2.18571	-1.21957	-1.07822	0.126503	-0.886811	2.97991	3.67095	NA	NA	NA	NA	NA	NA	NA	NA	NA	NA	NA	NA	NA	NA	NA	NA
ACVR1C	0.342601	0.230907	0.130174	-1.06751	1.74546	-0.563267	-0.767768	NA	NA	NA	NA	NA	NA	NA	NA	NA	NA	NA	NA	NA	NA	NA	NA
ACVR2A	0.0890241	-0.788185	-0.404093	-1.02684	2.23173	-1.96933	-1.61691	NA	NA	NA	NA	NA	NA	NA	NA	NA	NA	NA	NA	NA	NA	NA	NA
ACVR2B	-0.624657	-1.90415	-0.372641	-3.4322	0.633436	1.06064	1.69162	NA	NA	NA	NA	NA	NA	NA	NA	NA	NA	NA	NA	NA	NA	NA	NA
ACVR2B-AS1	-0.11022	-0.332723	-0.000415705	-0.131307	0.22812	0.85679	0.471107	NA	NA	NA	NA	NA	NA	NA	NA	NA	NA	NA	NA	NA	NA	NA	NA
ACVRL1	1.69085	2.19704	1.11203	4.45445	1.01341	-2.0523	-1.86638	NA	NA	NA	NA	NA	NA	NA	NA	NA	NA	NA	NA	NA	NA	NA	NA
ACY1	-1.88879	-1.55655	-1.79991	0.226826	-0.303293	1.34808	0.937341	NA	NA	NA	NA	NA	NA	NA	NA	NA	NA	NA	NA	NA	NA	NA	NA
ACY3	-0.375128	-0.454513	-1.50958	2.66479	3.03199	-1.62463	-1.35499	NA	NA	NA	NA	NA	NA	NA	NA	NA	NA	NA	NA	NA	NA	NA	NA
ACYP1	1.05085	1.37227	1.61593	-0.29644	0.523203	-2.95533	-1.57502	NA	NA	NA	NA	NA	NA	NA	NA	NA	NA	NA	NA	NA	NA	NA	NA
ACYP2	0.132334	1.43078	0.143258	-0.53109	1.77966	0.810718	0.0668761	NA	NA	NA	NA	NA	NA	NA	NA	NA	NA	NA	NA	NA	NA	NA	NA
ADA	-0.124544	-0.0902882	-0.389266	0.893329	-0.293649	-1.26403	-1.63623	0.446872	-0.50516	-0.310867	2.35094	-1.8652	0.301153	-1.82635	-2.00121	NA	NA	NA	NA	NA	NA	NA	NA
ADA2	1.06258	1.18107	0.367737	2.10945	-0.236439	-0.71175	-0.884744	NA	NA	NA	NA	NA	NA	NA	NA	NA	NA	NA	NA	NA	NA	NA	NA
ADAL	0.14083	0.0556586	-0.0375416	-0.0160124	2.22164	2.2492	1.46386	NA	NA	NA	NA	NA	NA	NA	NA	NA	NA	NA	NA	NA	NA	NA	NA
ADAM10	-0.790681	-1.60372	-1.366	-3.59931	0.624365	-0.865543	-0.126113	NA	NA	NA	NA	NA	NA	NA	NA	NA	NA	NA	NA	NA	NA	NA	NA
ADAM11	1.27711	0.0532709	1.1252	1.77278	0.975321	-0.510427	-0.519854	NA	NA	NA	NA	NA	NA	NA	NA	NA	NA	NA	NA	NA	NA	NA	NA
ADAM12	0.934036	0.149535	0.0639595	0.950618	1.32071	-1.18333	-0.736186	NA	NA	NA	NA	NA	NA	NA	NA	NA	NA	NA	NA	NA	NA	NA	NA
ADAM15	-1.81515	-1.15957	-1.58179	-0.445733	-2.04425	1.16872	0.259828	NA	NA	NA	NA	NA	NA	NA	NA	NA	NA	NA	NA	NA	NA	NA	NA
ADAM17	0.395397	-0.481647	-0.0795212	-6.8355	-1.9183	-3.30042	-2.86088	NA	NA	NA	NA	NA	NA	NA	NA	NA	NA	NA	NA	NA	NA	NA	NA
ADAM19	0.502629	0.208536	0.350901	1.0665	-0.374609	-1.78301	-1.09422	NA	NA	NA	NA	NA	NA	NA	NA	NA	NA	NA	NA	NA	NA	NA	NA
ADAM1A	0.4295	-1.0308	0.383427	-0.769451	0.664126	0.402499	0.743324	NA	NA	NA	NA	NA	NA	NA	NA	NA	NA	NA	NA	NA	NA	NA	NA
ADAM20	-1.36036	-2.63301	-1.4895	NA	NA	-2.81119	0.579921	NA	NA	NA	NA	NA	NA	NA	NA	NA	NA	NA	NA	NA	NA	NA	NA
ADAM20P1	-0.42852	-3.60334	-0.551681	-1.1323	0.323738	-2.24615	-1.8055	NA	NA	NA	NA	NA	NA	NA	NA	NA	NA	NA	NA	NA	NA	NA	NA
ADAM21	-0.611926	-0.729829	-0.367662	NA	1.23735	-0.248503	-0.969917	NA	NA	NA	NA	NA	NA	NA	NA	NA	NA	NA	NA	NA	NA	NA	NA
ADAM22	1.52055	1.02914	1.83997	-0.467674	0.77489	-1.40972	-1.35555	NA	NA	NA	NA	NA	NA	NA	NA	NA	NA	NA	NA	NA	NA	NA	NA
ADAM23	2.91464	3.9011	3.14099	1.79577	0.631484	-2.84215	-1.88332	NA	NA	NA	NA	NA	NA	NA	NA	NA	NA	NA	NA	NA	NA	NA	NA
ADAM28	1.07581	0.432296	0.942701	0.427691	0.624656	-0.184287	-0.0999264	NA	NA	NA	NA	NA	NA	NA	NA	NA	NA	NA	NA	NA	NA	NA	NA
ADAM32	3.30695	2.92752	3.84754	0.540849	1.20997	0.430794	0.190859	NA	NA	NA	NA	NA	NA	NA	NA	NA	NA	NA	NA	NA	NA	NA	NA
ADAM33	1.75309	-0.347454	0.949434	3.60883	-0.692636	-1.71004	-2.00205	NA	NA	NA	NA	NA	NA	NA	NA	NA	NA	NA	NA	NA	NA	NA	NA
ADAM8	0.963457	1.33596	1.12348	1.27455	-0.674217	0.951214	0.786619	NA	NA	NA	NA	NA	NA	NA	NA	NA	NA	NA	NA	NA	NA	NA	NA
ADAM9	0.904053	0.865964	0.606385	-2.10958	0.888237	-0.27681	-0.0469725	NA	NA	NA	NA	NA	NA	NA	NA	NA	NA	NA	NA	NA	NA	NA	NA
ADAMDEC1	1.09008	1.05641	0.664415	0.539771	0.566656	-0.2887	-0.516052	-1.91837	-0.803988	NA	0.601098	1.94562	1.72759	8.644	8.51076	NA	NA	NA	NA	NA	NA	NA	NA
ADAMTS1	0.703275	1.14898	0.968064	-0.412595	0.603104	-1.59907	-1.15099	-1.13557	1.5115	1.26943	-0.909128	NA	0.902435	-1.55723	-0.167324	NA	NA	NA	NA	NA	NA	NA	NA
ADAMTS10	2.95934	2.74256	3.42416	1.91721	0.434462	-1.10984	-0.960965	NA	NA	NA	NA	NA	NA	NA	NA	NA	NA	NA	NA	NA	NA	NA	NA
ADAMTS13	1.19027	0.0449882	0.664034	3.99004	1.51806	-0.474804	-0.155981	NA	NA	NA	NA	NA	NA	NA	NA	NA	NA	NA	NA	NA	NA	NA	NA
ADAMTS14	0.87732	0.00740066	0.235409	1.49039	0.10143	-0.725048	-0.702014	NA	NA	NA	NA	NA	NA	NA	NA	NA	NA	NA	NA	NA	NA	NA	NA
ADAMTS15	-0.409213	-0.86102	-1.19235	0.947537	0.33139	-0.180308	-0.248462	NA	NA	NA	NA	NA	NA	NA	NA	NA	NA	NA	NA	NA	NA	NA	NA
ADAMTS16	2.89887	1.44994	2.07514	1.07524	1.68215	0.992461	1.4574	NA	NA	NA	NA	NA	NA	NA	NA	NA	NA	NA	NA	NA	NA	NA	NA
ADAMTS17	0.105155	0.133054	0.291129	0.717887	0.218408	-0.77157	-0.311136	NA	NA	NA	NA	NA	NA	NA	NA	NA	NA	NA	NA	NA	NA	NA	NA
ADAMTS18	0.698288	0.854266	0.906892	-0.104629	1.63573	-0.80727	-1.27502	NA	NA	NA	NA	NA	NA	NA	NA	NA	NA	NA	NA	NA	NA	NA	NA
ADAMTS2	0.333966	0.179993	-0.435308	0.778534	0.664416	-0.379823	-0.0676518	NA	NA	NA	NA	NA	NA	NA	NA	NA	NA	NA	NA	NA	NA	NA	NA
ADAMTS4	2.13956	3.05222	2.26998	0.464692	0.0291006	-1.38434	-1.20651	1.57739	1.16259	1.80596	-0.801395	0.383767	1.03561	1.45041	-0.344261	NA	NA	NA	NA	NA	NA	NA	NA
ADAMTS5	2.1068	1.11862	0.869697	-0.505437	1.53149	-1.48748	-0.755233	NA	NA	NA	NA	NA	NA	NA	NA	NA	NA	NA	NA	NA	NA	NA	NA
ADAMTS6	1.97941	0.109445	1.04631	-1.45105	1.16003	-0.395016	-0.0166228	NA	NA	NA	NA	NA	NA	NA	NA	NA	NA	NA	NA	NA	NA	NA	NA
ADAMTS7	2.21229	1.72016	2.11516	1.86692	0.372282	-0.472721	-0.0605212	NA	NA	NA	NA	NA	NA	NA	NA	NA	NA	NA	NA	NA	NA	NA	NA
ADAMTS7P1	0.620269	0.921023	0.928558	0.453558	NA	NA	NA	NA	NA	NA	NA	NA	NA	NA	NA	NA	NA	NA	NA	NA	NA	NA	NA
ADAMTS8	-0.325223	-0.385106	-0.0922838	1.16423	1.48471	NA	NA	NA	NA	NA	NA	NA	NA	NA	NA	NA	NA	NA	NA	NA	NA	NA	NA
ADAMTS9	2.30354	4.07996	2.90169	1.55121	1.33505	-3.14743	-2.52103	NA	NA	0.416611	NA	0.518615	NA	NA	NA	NA	NA	NA	NA	NA	NA	NA	NA
ADAMTS9-AS1	2.10363	-0.514083	2.44311	1.77004	-0.592072	-1.83843	-2.52013	NA	NA	NA	NA	NA	NA	NA	NA	NA	NA	NA	NA	NA	NA	NA	NA
ADAMTS9-AS2	0.344707	-0.677783	1.1416	-3.38223	0.0608184	-1.31229	NA	NA	NA	NA	NA	NA	NA	NA	NA	NA	NA	NA	NA	NA	NA	NA	NA
ADAMTSL1	0.798592	0.318675	-0.0120399	1.20167	0.668038	0.461505	0.918485	-0.232526	-0.842653	-0.0779606	1.07721	-1.0623	0.890107	1.9802	1.87444	NA	NA	NA	NA	NA	NA	NA	NA
ADAMTSL2	1.00253	0.994537	0.896402	1.57282	0.427556	-0.446852	-0.149579	-0.0692278	-1.47249	-0.215167	-3.20132	-0.316203	1.81676	2.27703	1.16565	NA	NA	NA	NA	NA	NA	NA	NA
ADAMTSL3	0.555322	0.834362	0.07163	-2.05511	-0.314186	-0.748893	-0.332777	NA	NA	NA	NA	NA	NA	NA	NA	NA	NA	NA	NA	NA	NA	NA	NA
ADAMTSL4	0.996042	0.397723	0.0892025	2.21705	0.193948	-0.348257	0.0097631	-1.15393	-1.26452	-1.81746	0.0546356	-1.24872	0.252114	0.275811	-0.0164565	NA	NA	NA	NA	NA	NA	NA	NA
ADAMTSL4-AS1	-0.0412703	-2.02371	0.785922	-1.51067	-0.760044	-2.17018	-1.79456	NA	NA	NA	NA	NA	NA	NA	NA	NA	NA	NA	NA	NA	NA	NA	NA
ADAP1	0.126318	0.579435	0.269584	0.758855	-0.882748	0.857904	0.595268	NA	NA	NA	NA	NA	NA	NA	NA	NA	NA	NA	NA	NA	NA	NA	NA
ADAP2	1.39379	1.17961	0.208399	0.981054	0.165608	0.290567	0.396026	NA	NA	NA	NA	NA	NA	NA	NA	0.783701	-0.474414	0.997581	1.15484	-0.00262107	-0.0592363	0.733376	-0.858139
ADAR	1.67565	2.65119	1.84937	0.380426	-1.88802	0.344567	0.266659	NA	NA	NA	NA	NA	NA	NA	NA	NA	NA	NA	NA	NA	NA	NA	NA
ADARB1	2.48093	1.40888	2.4314	2.00258	-0.615568	-0.665894	-0.171257	NA	NA	NA	NA	NA	NA	NA	NA	NA	NA	NA	NA	NA	NA	NA	NA
ADARB2	0.210567	-0.102078	-0.0991939	-1.29496	NA	NA	NA	NA	NA	NA	NA	NA	NA	NA	NA	NA	NA	NA	NA	NA	NA	NA	NA
ADAT1	0.0416506	0.20149	0.0349956	-0.429954	-0.316306	2.1699	2.32903	NA	NA	NA	NA	NA	NA	NA	NA	NA	NA	NA	NA	NA	NA	NA	NA
ADAT2	2.50561	0.947146	2.93474	0.330688	3.97047	-2.03348	-1.40817	NA	NA	NA	NA	NA	NA	NA	NA	NA	NA	NA	NA	NA	NA	NA	NA
ADAT3	-0.337457	0.560994	0.663127	2.07679	0.584257	0.0986756	0.538145	NA	NA	NA	NA	NA	NA	NA	NA	NA	NA	NA	NA	NA	NA	NA	NA
ADCK1	NA	NA	NA	NA	NA	NA	NA	NA	NA	NA	NA	NA	NA	NA	NA	NA	NA	NA	NA	NA	NA	NA	NA
ADCK2	-2.16144	-1.49126	-2.79576	0.406956	-0.121508	1.8666	1.1712	NA	NA	NA	NA	NA	NA	NA	NA	NA	NA	NA	NA	NA	NA	NA	NA
ADCK5	-0.358541	-0.858053	-0.298032	1.31749	-0.399551	-0.154701	-0.434763	NA	NA	NA	NA	NA	NA	NA	NA	NA	NA	NA	NA	NA	NA	NA	NA
ADCY1	0.127828	0.0582937	0.11543	-0.448366	-0.995822	-0.860794	-0.39681	NA	NA	NA	NA	NA	NA	NA	NA	NA	NA	NA	NA	NA	NA	NA	NA
ADCY10	2.83992	2.83967	2.9526	-0.343691	1.46783	-0.515399	-0.928296	NA	NA	NA	NA	NA	NA	NA	NA	NA	NA	NA	NA	NA	NA	NA	NA
ADCY10P1	2.78007	1.39677	3.21367	-0.961726	0.883988	-2.0274	-1.79118	NA	NA	NA	NA	NA	NA	NA	NA	NA	NA	NA	NA	NA	NA	NA	NA
ADCY2	-1.35747	-1.28915	-0.816069	2.25994	1.37194	-1.74897	-1.61099	NA	NA	NA	NA	NA	NA	NA	NA	NA	NA	NA	NA	NA	NA	NA	NA
ADCY3	1.64662	2.1409	1.74429	0.336847	-0.732199	-1.83203	-1.45495	NA	NA	NA	NA	NA	NA	NA	NA	NA	NA	NA	NA	NA	NA	NA	NA
ADCY4	2.18099	-0.269862	1.63875	4.16947	1.22159	-1.36927	-1.61747	NA	NA	NA	NA	NA	NA	NA	NA	NA	NA	NA	NA	NA	NA	NA	NA
ADCY5	-0.538632	-0.773208	-0.262847	0.577334	-0.59056	-0.934529	-1.00957	NA	NA	NA	NA	NA	NA	NA	NA	NA	NA	NA	NA	NA	NA	NA	NA
ADCY6	-0.60658	-1.17738	-0.811939	0.496406	0.00393507	-0.126174	0.436575	NA	NA	NA	NA	NA	NA	NA	NA	NA	NA	NA	NA	NA	NA	NA	NA
ADCY7	1.33669	0.732331	0.522686	0.408278	-0.101575	-0.837932	-0.626636	-0.962273	-0.855409	-0.790103	0.474457	-1.38973	0.0351267	1.07408	2.94421	NA	NA	NA	NA	NA	NA	NA	NA
ADCY9	0.569381	0.600067	0.662281	0.739181	-1.28023	-0.991549	-1.02119	NA	NA	NA	NA	NA	NA	NA	NA	NA	NA	NA	NA	NA	NA	NA	NA
ADCYAP1	1.6504	0.813574	1.74454	0.962568	2.23466	-1.18515	-1.61997	NA	NA	NA	NA	NA	NA	NA	NA	NA	NA	NA	NA	NA	NA	NA	NA
ADCYAP1R1	1.84426	0.206583	1.45258	1.23188	1.45109	-1.20671	-0.655881	NA	NA	NA	NA	NA	NA	NA	NA	NA	NA	NA	NA	NA	NA	NA	NA
ADD2	3.68585	2.28485	3.38284	2.50912	-1.6558	-2.81466	-3.20415	NA	NA	NA	NA	NA	NA	NA	NA	NA	NA	NA	NA	NA	NA	NA	NA
ADD3	1.492	0.249182	1.11584	-1.10011	0.162969	-2.18327	-1.59031	NA	NA	NA	NA	NA	NA	NA	NA	NA	NA	NA	NA	NA	NA	NA	NA
ADD3-AS1	0.952157	NA	1.39562	2.94349	0.771063	-0.255772	0.122638	NA	NA	NA	NA	NA	NA	NA	NA	NA	NA	NA	NA	NA	NA	NA	NA
ADGB	1.54045	0.909817	1.78716	NA	-0.547524	-1.15051	-0.675736	NA	NA	NA	NA	NA	NA	NA	NA	NA	NA	NA	NA	NA	NA	NA	NA
ADGRA2	1.31101	0.886798	0.906421	2.0152	0.415236	-0.609065	-0.515308	NA	NA	NA	NA	NA	NA	NA	NA	NA	NA	NA	NA	NA	NA	NA	NA
ADGRA3	1.04153	0.712686	1.05742	-0.870141	0.396533	0.306382	0.380309	NA	NA	NA	NA	NA	NA	NA	NA	NA	NA	NA	NA	NA	NA	NA	NA
ADGRB1	-1.53493	-1.12319	-1.79087	1.24021	-0.824042	-1.23995	-1.05236	NA	NA	NA	NA	NA	NA	NA	NA	NA	NA	NA	NA	NA	NA	NA	NA
ADGRB2	-0.748786	-0.492534	-0.829668	1.50214	-1.48231	0.0229611	0.187883	NA	NA	NA	NA	NA	NA	NA	NA	NA	NA	NA	NA	NA	NA	NA	NA
ADGRB3	-0.0435066	0.10299	1.39977	-0.0385293	0.978262	-0.980837	0.0449744	NA	NA	NA	NA	NA	NA	NA	NA	NA	NA	NA	NA	NA	NA	NA	NA
ADGRD1	0.695699	-0.172036	0.264681	1.24498	-0.01666	-1.91896	-1.08017	NA	NA	NA	NA	NA	NA	NA	NA	NA	NA	NA	NA	NA	NA	NA	NA
ADGRE1	-0.278138	-0.310241	-0.238143	0.867366	0.490368	-0.318755	-0.248189	NA	NA	NA	NA	NA	NA	NA	NA	NA	NA	NA	NA	NA	NA	NA	NA
ADGRE2	1.85244	1.04048	1.02625	0.837359	0.15215	-0.46726	-0.391969	NA	NA	NA	NA	NA	NA	NA	NA	NA	NA	NA	NA	NA	NA	NA	NA
ADGRE4P	0.280908	-0.642809	-0.63984	-0.142822	0.301865	0.694405	0.775891	NA	NA	NA	NA	NA	NA	NA	NA	NA	NA	NA	NA	NA	NA	NA	NA
ADGRE5	0.633458	0.654816	-0.110686	2.71695	-1.016	-0.697244	-1.19691	NA	NA	NA	NA	NA	NA	NA	NA	0.0279153	0.39816	1.00348	-0.107253	-0.11313	-1.8762	0.73902	-0.830112
ADGRF1	-1.00247	-1.7276	-0.910216	-0.958341	-1.78868	-1.2706	-2.16273	NA	NA	NA	NA	NA	NA	NA	NA	NA	NA	NA	NA	NA	NA	NA	NA
ADGRF2	NA	NA	NA	NA	NA	NA	-1.39455	NA	NA	NA	NA	NA	NA	NA	NA	NA	NA	NA	NA	NA	NA	NA	NA
ADGRF3	3.59849	2.88659	2.69296	2.92244	1.42311	NA	-1.98643	NA	NA	NA	NA	NA	NA	NA	NA	NA	NA	NA	NA	NA	NA	NA	NA
ADGRF4	-0.509622	-0.982452	-0.549635	NA	0.726784	-0.0751732	-0.0153809	NA	NA	NA	NA	NA	NA	NA	NA	NA	NA	NA	NA	NA	NA	NA	NA
ADGRF5	1.61343	0.31193	1.15693	-1.83773	1.43727	-1.99975	-0.934388	NA	NA	NA	NA	NA	NA	NA	NA	NA	NA	NA	NA	NA	NA	NA	NA
ADGRG1	-0.575372	1.94009	-0.400167	2.90722	-0.531565	1.41011	1.55021	NA	NA	NA	NA	NA	NA	NA	NA	-0.166562	-1.28668	-2.41708	-0.42347	1.27726	-0.413194	-0.911596	-2.30918
ADGRG2	3.38675	1.84031	3.34401	-3.07718	-0.169041	-1.02046	-0.373851	NA	NA	NA	NA	NA	NA	NA	NA	NA	NA	NA	NA	NA	NA	NA	NA
ADGRG3	2.52965	-1.20053	0.704455	3.42896	0.77023	-1.37237	-0.939864	NA	NA	NA	NA	NA	NA	NA	NA	NA	NA	NA	NA	NA	NA	NA	NA
ADGRG5	0.552155	0.500495	0.697222	2.6873	-0.11839	-0.940256	-0.913528	NA	NA	NA	NA	NA	NA	NA	NA	NA	NA	NA	NA	NA	NA	NA	NA
ADGRG6	0.990705	1.00474	1.22107	-1.81653	0.857736	-2.14169	-1.88339	NA	-0.425051	-0.119923	-0.247651	-1.34044	0.795463	NA	-1.36882	NA	NA	NA	NA	NA	NA	NA	NA
ADGRG7	NA	-1.01832	NA	NA	-0.50279	NA	-0.924836	NA	NA	NA	NA	NA	NA	NA	NA	NA	NA	NA	NA	NA	NA	NA	NA
ADGRL1	-1.67311	-2.20129	-1.84229	1.10834	-2.08914	-0.0883444	0.0971744	NA	NA	NA	NA	NA	NA	NA	NA	NA	NA	NA	NA	NA	NA	NA	NA
ADGRL2	0.609943	0.712912	0.348469	0.921717	0.344594	-2.68832	-2.05893	NA	NA	NA	NA	NA	NA	NA	NA	NA	NA	NA	NA	NA	NA	NA	NA
ADGRL3	1.00208	0.504268	0.801799	0.690718	1.67048	2.75041	3.40962	NA	NA	NA	NA	NA	NA	NA	NA	NA	NA	NA	NA	NA	NA	NA	NA
ADGRV1	-2.34156	-2.51219	-1.70872	-0.0130375	-0.724579	1.17759	1.22443	NA	-1.3957	0.0887172	-0.786858	0.285867	-0.775261	NA	-2.70037	NA	NA	NA	NA	NA	NA	NA	NA
ADH1A	NA	-1.12582	NA	NA	-0.687059	NA	NA	NA	NA	NA	NA	NA	NA	NA	NA	NA	NA	NA	NA	NA	NA	NA	NA
ADH1B	0.528359	0.559623	0.47268	0.00853453	1.5868	0.528222	-0.0185	-0.695711	-0.313607	0.503918	-1.13113	2.31669	1.09929	-0.0248072	-1.10003	NA	NA	NA	NA	NA	NA	NA	NA
ADH1C	-0.00393653	-0.50978	-0.00489507	0.732328	1.70683	-0.74697	NA	-1.09977	-0.318948	0.5386	-1.20358	2.39813	1.18402	-0.567185	-1.06817	NA	NA	NA	NA	NA	NA	NA	NA
ADH4	-1.97814	NA	NA	NA	1.08353	NA	NA	-0.816099	-0.969118	0.539208	-1.06384	NA	0.510062	0.204025	-0.7068	NA	NA	NA	NA	NA	NA	NA	NA
ADH5	1.6955	1.82614	1.83394	-0.367191	0.806193	0.345551	0.174051	NA	NA	NA	NA	NA	NA	NA	NA	NA	NA	NA	NA	NA	NA	NA	NA
ADHFE1	0.633302	-0.0377053	0.753456	1.92475	0.485067	-1.21292	-1.30047	NA	NA	NA	NA	NA	NA	NA	NA	NA	NA	NA	NA	NA	NA	NA	NA
ADI1	-0.450381	-0.628556	-0.63309	-0.0723806	0.703264	1.05987	0.663777	NA	NA	NA	NA	NA	NA	NA	NA	NA	NA	NA	NA	NA	NA	NA	NA
ADIPOQ	1.17666	0.999394	0.461836	0.130463	1.42652	0.925665	0.419701	NA	NA	NA	NA	NA	NA	NA	NA	NA	NA	NA	NA	NA	NA	NA	NA
ADIPOR1	-3.8982	-2.21829	-3.47798	-2.39779	0.685595	2.17664	1.66461	NA	NA	NA	NA	NA	NA	NA	NA	NA	NA	NA	NA	NA	NA	NA	NA
ADIPOR2	-1.39998	-0.770207	-1.2817	-1.11874	-0.0406696	-1.19693	-1.21336	NA	NA	NA	NA	NA	NA	NA	NA	NA	NA	NA	NA	NA	NA	NA	NA
ADIRF	-1.02067	-1.57091	-1.16046	1.38102	0.625271	1.14753	0.710785	-0.402161	-2.05445	-0.975787	1.59929	0.27746	0.994492	3.03336	-0.988257	NA	NA	NA	NA	NA	NA	NA	NA
ADK	-1.71331	-1.88426	-1.67063	-1.38952	0.344989	1.96123	1.54176	NA	NA	NA	NA	NA	NA	NA	NA	NA	NA	NA	NA	NA	NA	NA	NA
ADM	-0.884253	-0.466775	-0.596461	-1.10303	0.131547	-0.731324	-0.507195	NA	NA	NA	NA	NA	NA	NA	NA	NA	NA	NA	NA	NA	NA	NA	NA
ADM2	2.02187	2.91257	2.81588	1.18638	-1.12718	0.324295	0.345878	NA	NA	NA	NA	NA	NA	NA	NA	NA	NA	NA	NA	NA	NA	NA	NA
ADM5	1.63828	0.889382	1.99641	2.23224	0.395906	-1.73602	-3.55702	NA	NA	NA	NA	NA	NA	NA	NA	NA	NA	NA	NA	NA	NA	NA	NA
ADNP	-0.716543	-0.792155	-0.246842	-2.46537	-0.797374	0.2367	1.05772	NA	NA	NA	NA	NA	NA	NA	NA	NA	NA	NA	NA	NA	NA	NA	NA
ADNP-AS1	0.931631	-0.121015	0.995415	-2.63218	-3.05245	-0.856164	0.281466	NA	NA	NA	NA	NA	NA	NA	NA	NA	NA	NA	NA	NA	NA	NA	NA
ADNP2	-1.22251	0.185103	-0.642943	-2.30748	-1.09154	2.09305	2.73136	NA	NA	NA	NA	NA	NA	NA	NA	NA	NA	NA	NA	NA	NA	NA	NA
ADO	-1.20291	-1.21809	-1.58882	-1.06943	0.978005	1.68738	1.87984	NA	NA	NA	NA	NA	NA	NA	NA	NA	NA	NA	NA	NA	NA	NA	NA
ADORA1	-0.25853	-0.115872	-0.993371	0.316475	1.03961	-0.720201	-1.1112	NA	NA	NA	NA	NA	NA	NA	NA	NA	NA	NA	NA	NA	NA	NA	NA
ADORA2A	-0.193052	-0.0687235	-0.141923	1.35674	-0.302952	-0.918986	-0.983438	NA	NA	NA	NA	NA	NA	NA	NA	NA	NA	NA	NA	NA	NA	NA	NA
ADORA2A-AS1	0.122863	-0.34688	0.494535	0.435193	-0.446958	-1.49932	-0.910888	NA	NA	NA	NA	NA	NA	NA	NA	NA	NA	NA	NA	NA	NA	NA	NA
ADORA2B	-1.05808	-1.00392	-1.86856	-1.88012	0.918509	-2.57559	-3.05704	NA	NA	NA	NA	NA	NA	NA	NA	NA	NA	NA	NA	NA	NA	NA	NA
ADORA3	0.373388	-1.40289	-1.88378	-1.48828	1.49831	0.595558	0.880914	NA	NA	NA	NA	NA	NA	NA	NA	NA	NA	NA	NA	NA	NA	NA	NA
ADPGK	-0.521767	-0.801464	-0.958121	0.198511	-0.313323	0.0866451	-0.0737934	NA	NA	NA	NA	NA	NA	NA	NA	NA	NA	NA	NA	NA	NA	NA	NA
ADPGK-AS1	0.859678	-0.337537	1.76531	1.69022	-1.0283	-0.952166	-1.11455	NA	NA	NA	NA	NA	NA	NA	NA	NA	NA	NA	NA	NA	NA	NA	NA
ADPRH	1.36405	1.5191	0.664267	1.58298	0.863783	-0.472826	-0.0495993	NA	NA	NA	NA	NA	NA	NA	NA	NA	NA	NA	NA	NA	NA	NA	NA
ADPRHL1	-0.294151	1.70895	0.189459	-0.725209	-0.0493578	0.0680149	-0.661976	NA	NA	NA	NA	NA	NA	NA	NA	NA	NA	NA	NA	NA	NA	NA	NA
ADPRHL2	-0.445383	1.12041	-0.0501847	2.4965	-2.22122	-0.536083	-1.11012	NA	NA	NA	NA	NA	NA	NA	NA	NA	NA	NA	NA	NA	NA	NA	NA
ADPRM	1.13887	0.100143	0.00519104	1.46195	1.62884	0.0930491	-0.674764	NA	NA	NA	NA	NA	NA	NA	NA	NA	NA	NA	NA	NA	NA	NA	NA
ADRA1A	0.573498	-0.387743	0.828567	NA	0.249923	-1.5193	0.316486	NA	NA	NA	NA	NA	NA	NA	NA	NA	NA	NA	NA	NA	NA	NA	NA
ADRA1B	0.904312	1.4632	1.60482	0.280226	0.136553	0.119135	-0.180953	NA	NA	NA	NA	NA	NA	NA	NA	NA	NA	NA	NA	NA	NA	NA	NA
ADRA2A	-0.25409	-0.202639	-0.44409	1.07681	0.406477	-1.2904	-1.10253	0.393374	NA	1.60292	NA	-0.219918	NA	-0.730994	NA	-0.330282	0.673544	0.165862	0.315859	-0.139901	-1.00527	0.327397	-0.970653
ADRA2B	2.47454	3.23045	3.04904	1.14334	-0.692039	0.483864	-0.335382	NA	NA	NA	NA	NA	NA	NA	NA	NA	NA	NA	NA	NA	NA	NA	NA
ADRA2C	-1.9705	-1.28858	-1.14005	0.17063	-0.940733	-0.613301	-0.67453	NA	NA	NA	NA	NA	NA	NA	NA	NA	NA	NA	NA	NA	NA	NA	NA
ADRB1	0.335407	0.239602	-0.792363	1.55604	0.260338	0.320354	1.41977	NA	NA	NA	NA	NA	NA	NA	NA	NA	NA	NA	NA	NA	NA	NA	NA
ADRB2	-0.464154	-1.66356	-1.09022	1.59694	1.75267	-1.62964	-1.28008	NA	NA	NA	NA	NA	NA	NA	NA	NA	NA	NA	NA	NA	NA	NA	NA
ADRB3	NA	-1.07227	-1.04191	0.0559547	4.95491	3.90983	NA	NA	NA	NA	NA	NA	NA	NA	NA	NA	NA	NA	NA	NA	NA	NA	NA
ADRM1	-0.851107	0.423191	-0.423173	0.309256	-1.01338	0.534296	0.132244	NA	NA	NA	NA	NA	NA	NA	NA	NA	NA	NA	NA	NA	NA	NA	NA
ADSL	0.456632	1.65611	0.499087	0.572885	-0.308526	-0.245087	-0.859237	NA	NA	NA	NA	NA	NA	NA	NA	NA	NA	NA	NA	NA	NA	NA	NA
ADSS	-0.867777	0.0241977	-0.744618	-3.14627	1.03585	-0.613035	-0.106556	NA	NA	NA	NA	NA	NA	NA	NA	NA	NA	NA	NA	NA	NA	NA	NA
ADSSL1	NA	NA	NA	NA	NA	NA	NA	-3.02927	-0.801159	-1.2963	-0.273013	-1.38707	-0.173986	1.50948	2.65655	NA	NA	NA	NA	NA	NA	NA	NA
ADTRP	-0.434232	-0.426133	-0.697061	-0.424338	-1.28878	-1.57899	-1.61667	NA	NA	NA	NA	NA	NA	NA	NA	NA	NA	NA	NA	NA	NA	NA	NA
AEBP1	0.163182	-0.0828446	-0.198195	1.24918	-0.110458	0.632494	0.333349	-0.247878	-1.32584	-1.81214	-0.150618	-1.0908	0.262737	2.09446	1.34881	-0.208293	-1.29912	-1.57364	-0.0710364	-1.17631	-0.974041	0.174581	-0.0638123
AEBP2	0.579486	0.683844	0.434961	-2.10827	0.85416	-1.7825	-0.610417	NA	NA	NA	NA	NA	NA	NA	NA	NA	NA	NA	NA	NA	NA	NA	NA
AES	-1.92728	-2.04998	-2.27935	1.77188	-0.439666	1.25773	0.80605	NA	NA	NA	NA	NA	NA	NA	NA	NA	NA	NA	NA	NA	NA	NA	NA
AFAP1L1	2.46382	0.746013	1.41851	-0.235474	0.940267	-1.27362	-0.094767	NA	NA	NA	NA	NA	NA	NA	NA	NA	NA	NA	NA	NA	NA	NA	NA
AFAP1L2	0.547623	1.24992	0.358571	-0.0512018	-1.11865	-1.7025	-1.18224	NA	NA	NA	NA	NA	NA	NA	NA	NA	NA	NA	NA	NA	NA	NA	NA
AFDN	1.37283	0.825301	1.89926	-1.95546	-1.63397	-1.58124	-0.966305	NA	NA	NA	NA	NA	NA	NA	NA	NA	NA	NA	NA	NA	NA	NA	NA
AFDN-AS1	3.69508	3.15062	3.99681	-0.16376	-0.250817	-0.155511	-0.238476	NA	NA	NA	NA	NA	NA	NA	NA	NA	NA	NA	NA	NA	NA	NA	NA
AFF1	0.475478	-0.249598	0.662274	-1.27253	0.0307256	-1.37457	-0.627896	-0.729049	0.669404	-1.38423	-0.872198	-0.167466	-0.591406	-0.651969	-0.128926	NA	NA	NA	NA	NA	NA	NA	NA
AFF2	0.477912	0.700918	0.192852	0.131394	1.18868	-1.41631	-0.912626	NA	-0.270566	NA	-0.476964	-0.941359	-0.647639	NA	-0.476964	NA	NA	NA	NA	NA	NA	NA	NA
AFF3	-1.5722	-0.896528	-1.02411	0.0374003	-0.161357	-2.54028	-2.65953	NA	NA	NA	NA	NA	NA	NA	NA	NA	NA	NA	NA	NA	NA	NA	NA
AFF4	-0.591717	-1.6761	-0.773571	-2.84652	-0.121152	-1.17289	-0.341412	NA	NA	NA	NA	NA	NA	NA	NA	NA	NA	NA	NA	NA	NA	NA	NA
AFG1L	1.38584	0.740527	0.440761	-0.940395	1.5297	0.163762	0.830245	NA	NA	NA	NA	NA	NA	NA	NA	NA	NA	NA	NA	NA	NA	NA	NA
AFG3L1P	2.538	1.53307	2.70433	0.709906	-0.0675968	0.618605	0.851199	NA	NA	NA	NA	NA	NA	NA	NA	NA	NA	NA	NA	NA	NA	NA	NA
AFG3L2	-0.258472	1.21665	0.261515	-0.346355	-0.725602	2.0125	1.5468	NA	NA	NA	NA	NA	NA	NA	NA	NA	NA	NA	NA	NA	NA	NA	NA
AFMID	-0.753971	-0.839834	-0.651871	0.479125	2.18496	2.97677	2.83426	NA	NA	-2.93312	NA	-1.81811	NA	NA	NA	NA	NA	NA	NA	NA	NA	NA	NA
AFP	-1.17566	NA	-1.76924	1.17379	-0.342641	0.331005	-0.0350872	NA	NA	NA	NA	NA	NA	NA	NA	NA	NA	NA	NA	NA	NA	NA	NA
AFTPH	-0.723572	0.312615	-0.556708	-4.73768	0.43167	-0.684896	-0.191407	NA	NA	NA	NA	NA	NA	NA	NA	NA	NA	NA	NA	NA	NA	NA	NA
AGA	-1.76818	-0.85556	-1.96056	-1.9649	1.66726	0.834942	0.710498	-0.444078	-0.852649	-1.15032	-0.712568	-0.33318	2.07155	-0.00632313	-0.33318	NA	NA	NA	NA	NA	NA	NA	NA
AGAP1	1.25056	1.65359	1.84773	-1.47542	-0.703677	0.0612363	-0.0221611	NA	NA	NA	NA	NA	NA	NA	NA	NA	NA	NA	NA	NA	NA	NA	NA
AGAP1-IT1	-1.50238	0.0983605	-1.61007	NA	0.428135	1.86625	1.65873	NA	NA	NA	NA	NA	NA	NA	NA	NA	NA	NA	NA	NA	NA	NA	NA
AGAP11	0.139312	-1.61734	-0.131246	1.2955	0.178186	0.353399	0.288495	NA	NA	NA	NA	NA	NA	NA	NA	NA	NA	NA	NA	NA	NA	NA	NA
AGAP12P	1.17825	0.649274	1.22814	-0.00539685	0.440718	0.514359	0.691948	NA	NA	NA	NA	NA	NA	NA	NA	NA	NA	NA	NA	NA	NA	NA	NA
AGAP2	0.337105	0.459983	-0.0855577	1.85958	0.131679	-0.481163	-0.712409	NA	NA	NA	NA	NA	NA	NA	NA	NA	NA	NA	NA	NA	NA	NA	NA
AGAP2-AS1	-0.797029	-0.393728	-1.46529	1.29817	0.412572	1.0734	0.722341	NA	NA	NA	NA	NA	NA	NA	NA	NA	NA	NA	NA	NA	NA	NA	NA
AGAP3	-0.151488	-0.872645	0.0503984	1.843	-0.719195	0.349832	0.431407	NA	NA	NA	NA	NA	NA	NA	NA	NA	NA	NA	NA	NA	NA	NA	NA
AGAP4	0.465761	-1.15678	0.672602	1.27975	-0.370061	-0.315692	-0.619899	NA	NA	NA	NA	NA	NA	NA	NA	NA	NA	NA	NA	NA	NA	NA	NA
AGAP6	0.353763	-0.99332	0.560053	0.869788	0.11843	-0.847424	-0.847002	NA	NA	NA	NA	NA	NA	NA	NA	NA	NA	NA	NA	NA	NA	NA	NA
AGAP7P	0.115814	-0.577026	0.0636749	0.584378	0.9491	-0.5787	-0.528035	NA	NA	NA	NA	NA	NA	NA	NA	NA	NA	NA	NA	NA	NA	NA	NA
AGAP9	-2.26	-3.6206	-2.34469	0.898461	0.144385	-0.664354	-0.774998	NA	NA	NA	NA	NA	NA	NA	NA	NA	NA	NA	NA	NA	NA	NA	NA
AGBL2	-0.813183	-0.693682	0.367072	1.13483	-3.37761	-0.484582	-1.54176	NA	NA	NA	NA	NA	NA	NA	NA	NA	NA	NA	NA	NA	NA	NA	NA
AGBL3	0.187491	-0.55838	-0.00120425	-0.15198	1.28982	0.311396	0.460123	NA	NA	NA	NA	NA	NA	NA	NA	NA	NA	NA	NA	NA	NA	NA	NA
AGBL4	0.00191173	0.0117128	-0.239697	-0.728604	-1.1605	-0.709957	-0.665152	0.983608	0.297291	-0.0356749	1.58159	-0.844306	0.501147	0.446786	0.467171	NA	NA	NA	NA	NA	NA	NA	NA
AGBL5	0.619385	1.60783	0.93457	-0.524718	-0.558558	0.0474355	-0.367198	NA	NA	NA	NA	NA	NA	NA	NA	NA	NA	NA	NA	NA	NA	NA	NA
AGER	0.922363	-0.383018	0.578598	3.05348	-0.260908	-1.0626	-0.772895	NA	NA	NA	NA	NA	NA	NA	NA	NA	NA	NA	NA	NA	NA	NA	NA
AGFG1	1.0691	0.775627	1.23199	-1.91832	0.903778	-0.582764	-0.82502	NA	NA	NA	NA	NA	NA	NA	NA	NA	NA	NA	NA	NA	NA	NA	NA
AGFG2	-0.219501	-0.5922	-0.270681	3.06826	-1.39775	-0.203865	-0.0397842	NA	NA	NA	NA	NA	NA	NA	NA	NA	NA	NA	NA	NA	NA	NA	NA
AGGF1	-0.659752	-0.449213	-0.647978	-2.23222	0.858251	-0.267049	-0.281546	NA	NA	NA	NA	NA	NA	NA	NA	NA	NA	NA	NA	NA	NA	NA	NA
AGK	-1.09799	-2.39354	-0.58024	-0.733412	0.124165	0.327546	0.171803	NA	NA	NA	NA	NA	NA	NA	NA	NA	NA	NA	NA	NA	NA	NA	NA
AGL	-0.336125	-1.22044	-0.416245	-2.24717	1.09725	-1.10987	-0.688764	NA	NA	NA	NA	NA	NA	NA	NA	NA	NA	NA	NA	NA	NA	NA	NA
AGMAT	0.265573	1.15129	-0.34426	0.100769	-1.15497	0.960378	0.643223	NA	NA	NA	NA	NA	NA	NA	NA	NA	NA	NA	NA	NA	NA	NA	NA
AGMO	0.0806635	-0.720061	-0.715954	-0.0939254	1.37577	0.134159	-0.0296633	NA	NA	NA	NA	NA	NA	NA	NA	NA	NA	NA	NA	NA	NA	NA	NA
AGO1	2.15754	2.25409	2.09801	2.10946	-2.34935	-2.54395	-1.33038	NA	NA	NA	NA	NA	NA	NA	NA	NA	NA	NA	NA	NA	NA	NA	NA
AGO3	2.9689	3.21058	3.32054	-0.721206	-1.04318	-0.439199	-0.476995	NA	NA	NA	NA	NA	NA	NA	NA	NA	NA	NA	NA	NA	NA	NA	NA
AGO4	1.08986	-0.301197	0.785339	-0.874988	-0.270778	-0.720887	-0.344792	NA	NA	NA	NA	NA	NA	NA	NA	NA	NA	NA	NA	NA	NA	NA	NA
AGPAT1	-0.924638	-0.188909	-1.06115	2.23381	0.446298	0.156533	0.0111461	NA	NA	NA	NA	NA	NA	NA	NA	NA	NA	NA	NA	NA	NA	NA	NA
AGPAT2	-2.416	-1.53479	-2.39233	0.218797	0.0700649	1.16849	0.55722	-0.706422	1.60551	-0.027212	-3.99798	1.97123	-0.0794589	-0.197015	-1.464	NA	NA	NA	NA	NA	NA	NA	NA
AGPAT3	-8.32584	-3.62989	-8.49881	-0.232882	-3.76233	-2.46394	-4.24596	-1.90208	0.411406	-0.763353	-2.01018	-0.17237	-0.619211	-0.22282	-0.907495	NA	NA	NA	NA	NA	NA	NA	NA
AGPAT4	2.05657	1.55682	2.2954	1.07698	-0.0792395	-1.15152	-1.14202	NA	NA	NA	NA	NA	NA	NA	NA	NA	NA	NA	NA	NA	NA	NA	NA
AGPAT4-IT1	3.46082	2.14802	3.55581	1.25569	0.485174	-1.58013	-1.59324	NA	NA	NA	NA	NA	NA	NA	NA	NA	NA	NA	NA	NA	NA	NA	NA
AGPAT5	0.452303	0.742977	0.679156	-1.60114	0.098701	0.774751	0.979854	NA	NA	NA	NA	NA	NA	NA	NA	NA	NA	NA	NA	NA	NA	NA	NA
AGPS	0.897618	0.68963	-0.0523085	-1.91651	-0.383621	0.860824	1.4042	NA	NA	NA	NA	NA	NA	NA	NA	NA	NA	NA	NA	NA	NA	NA	NA
AGR2	-7.51867	-3.87498	-4.00586	0.398119	-0.291986	2.89377	2.64966	-1.33336	-1.27648	-2.38558	0.234322	-1.27648	0.141897	2.01173	2.04728	NA	NA	NA	NA	NA	NA	NA	NA
AGR3	-2.26101	-0.910837	-1.02971	0.421129	-1.79159	1.40825	1.39107	NA	NA	NA	NA	NA	NA	NA	NA	NA	NA	NA	NA	NA	NA	NA	NA
AGRN	-1.21215	-0.821298	-1.05289	1.45315	-3.51548	-2.74134	-2.68649	NA	NA	NA	NA	NA	NA	NA	NA	NA	NA	NA	NA	NA	NA	NA	NA
AGRP	NA	-0.829272	NA	NA	2.43211	NA	0.689979	NA	NA	NA	NA	NA	NA	NA	NA	NA	NA	NA	NA	NA	NA	NA	NA
AGT	0.102198	0.325514	0.026313	-0.876006	0.45736	-1.22385	-1.26481	-1.05245	-1.33843	-1.13226	1.51467	-1.76406	-0.453901	2.39254	1.93365	NA	NA	NA	NA	NA	NA	NA	NA
AGTPBP1	1.48581	1.39102	1.60606	-1.55175	0.529587	-0.467639	-0.0805882	NA	NA	NA	NA	NA	NA	NA	NA	NA	NA	NA	NA	NA	NA	NA	NA
AGTR1	-0.151405	-0.547585	-0.755105	-0.201586	-0.445558	-0.754422	-0.708784	NA	NA	NA	NA	NA	NA	NA	NA	NA	NA	NA	NA	NA	NA	NA	NA
AGTRAP	-1.34302	-0.410119	-1.23644	0.958949	0.72383	-0.247994	-0.824698	NA	NA	NA	NA	NA	NA	NA	NA	NA	NA	NA	NA	NA	NA	NA	NA
AHCTF1	0.788184	1.14803	1.266	-2.9503	0.654925	-0.222789	0.126114	NA	NA	NA	NA	NA	NA	NA	NA	NA	NA	NA	NA	NA	NA	NA	NA
AHCTF1P1	0.355608	0.441452	0.747313	-0.888578	-0.21154	-0.902687	-1.56491	NA	NA	NA	NA	NA	NA	NA	NA	NA	NA	NA	NA	NA	NA	NA	NA
AHCY	-1.81141	-0.82865	-1.67653	-0.166435	0.0300615	0.544059	0.533099	NA	NA	NA	NA	NA	NA	NA	NA	NA	NA	NA	NA	NA	NA	NA	NA
AHCYL1	-0.532238	-0.14124	-0.268071	0.216683	-1.12153	-2.3689	-2.27369	NA	NA	NA	NA	NA	NA	NA	NA	NA	NA	NA	NA	NA	NA	NA	NA
AHCYL2	0.918098	-0.117258	1.34358	0.204963	0.589501	0.94542	0.891173	NA	NA	NA	NA	NA	NA	NA	NA	NA	NA	NA	NA	NA	NA	NA	NA
AHDC1	0.690051	0.595512	0.874999	0.866925	-0.938725	-1.7074	-1.27583	NA	NA	NA	NA	NA	NA	NA	NA	NA	NA	NA	NA	NA	NA	NA	NA
AHI1	0.592709	-0.0115291	0.788155	-0.360374	1.76637	-0.0950661	0.142019	NA	NA	NA	NA	NA	NA	NA	NA	NA	NA	NA	NA	NA	NA	NA	NA
AHNAK	-0.603995	-2.56394	-0.830727	-0.333997	-0.555327	-1.58497	-0.275024	NA	NA	NA	NA	NA	NA	NA	NA	NA	NA	NA	NA	NA	NA	NA	NA
AHNAK2	-0.623226	-1.13513	-0.510556	0.254532	-1.87311	-0.96495	-0.94312	NA	NA	NA	NA	NA	NA	NA	NA	NA	NA	NA	NA	NA	NA	NA	NA
AHRR	-0.907547	-0.657093	-0.267806	1.66953	1.07838	1.01515	1.22731	NA	NA	NA	NA	NA	NA	NA	NA	NA	NA	NA	NA	NA	NA	NA	NA
AHSA1	-0.912712	0.233306	-0.88853	1.54273	0.354038	3.42275	2.62016	NA	NA	NA	NA	NA	NA	NA	NA	NA	NA	NA	NA	NA	NA	NA	NA
AHSA2	0.408998	-1.60265	0.196803	-0.658573	0.811599	-0.484602	-0.0775999	NA	NA	NA	NA	NA	NA	NA	NA	NA	NA	NA	NA	NA	NA	NA	NA
AIDA	0.0991776	0.567155	-0.196679	-1.26131	1.14742	1.21674	1.26005	NA	NA	NA	NA	NA	NA	NA	NA	NA	NA	NA	NA	NA	NA	NA	NA
AIF1	0.270496	0.149758	-0.417578	1.19776	0.689535	-0.568952	-0.376361	NA	NA	NA	NA	NA	NA	NA	NA	-1.7551	-0.627881	-4.16379	1.17567	-1.55339	0.973957	-3.03657	0.689186
AIF1L	-0.193867	0.776593	-0.0213663	-0.455069	0.72573	-1.41504	-1.59765	0.573632	0.747329	0.258402	-2.09617	2.26558	2.13048	-1.65227	-1.06685	0.984982	0.830606	1.87096	-1.61926	3.36102	2.0589	-1.17627	-1.59241
AIFM1	-1.3243	-0.170422	-1.08331	-0.153665	1.34106	-0.213916	-0.845504	NA	NA	NA	NA	NA	NA	NA	NA	NA	NA	NA	NA	NA	NA	NA	NA
AIFM2	-0.607151	-0.789494	-0.540338	0.0269386	0.524473	0.415267	-0.11617	NA	NA	NA	NA	NA	NA	NA	NA	NA	NA	NA	NA	NA	NA	NA	NA
AIFM3	-0.318957	-1.59388	-1.25164	-0.300366	-0.159195	-1.64249	-3.22662	NA	NA	NA	NA	NA	NA	NA	NA	NA	NA	NA	NA	NA	NA	NA	NA
AIG1	-1.77249	-1.44976	-2.038	-0.604224	2.25458	-0.200662	-0.319031	NA	NA	0.639756	NA	-0.337054	NA	NA	NA	NA	NA	NA	NA	NA	NA	NA	NA
AIM1	-0.62265	0.256779	-0.520904	-0.710139	0.407329	-2.90476	-2.76552	NA	NA	NA	NA	NA	NA	NA	NA	NA	NA	NA	NA	NA	NA	NA	NA
AIM2	1.18632	1.13955	0.577302	1.01188	-0.158938	-0.256764	-0.376082	NA	NA	NA	NA	NA	NA	NA	NA	NA	NA	NA	NA	NA	NA	NA	NA
AIMP1	0.360153	-0.0994568	0.336699	-2.36252	2.26683	0.815192	0.405022	NA	NA	NA	NA	NA	NA	NA	NA	NA	NA	NA	NA	NA	NA	NA	NA
AIMP2	-1.78406	0.667283	-0.959371	-0.145693	-0.65468	1.00271	-0.108314	NA	NA	NA	NA	NA	NA	NA	NA	NA	NA	NA	NA	NA	NA	NA	NA
AIP	-0.174634	-0.291308	-0.258746	3.34463	-0.427958	1.86972	0.383325	NA	NA	NA	NA	NA	NA	NA	NA	NA	NA	NA	NA	NA	NA	NA	NA
AJAP1	0.490626	0.868496	1.03973	-0.220236	-0.11024	-0.990717	-0.64288	NA	NA	NA	NA	NA	NA	NA	NA	NA	NA	NA	NA	NA	NA	NA	NA
AK1	-0.134266	0.210445	-0.28654	1.38874	-0.680679	-0.0404897	-0.465007	NA	NA	NA	NA	NA	NA	NA	NA	NA	NA	NA	NA	NA	NA	NA	NA
AK3	0.287391	0.251333	0.306331	-0.562818	2.04219	0.747711	1.22112	NA	NA	NA	NA	NA	NA	NA	NA	NA	NA	NA	NA	NA	NA	NA	NA
AK4	-0.621537	-0.352434	-0.344868	-1.82313	0.844555	-1.08623	-1.30571	-0.927485	-0.816001	-1.22478	-2.21574	-1.18142	1.68619	-1.38581	-1.98039	NA	NA	NA	NA	NA	NA	NA	NA
AK5	-0.179623	-0.266546	-0.223395	0.435572	0.0753664	-0.619332	-0.131634	NA	NA	NA	NA	NA	NA	NA	NA	NA	NA	NA	NA	NA	NA	NA	NA
AK6	-0.310405	0.329695	-0.476125	-0.868547	2.81601	-0.27567	0.108983	NA	NA	NA	NA	NA	NA	NA	NA	NA	NA	NA	NA	NA	NA	NA	NA
AK7	-0.050088	-1.03143	-0.762101	-0.0457365	0.389207	-0.495529	-0.238123	NA	NA	NA	NA	NA	NA	NA	NA	NA	NA	NA	NA	NA	NA	NA	NA
AK8	-0.540755	-0.32217	-0.625414	1.08723	-0.0310451	-1.00037	-1.38716	NA	NA	NA	NA	NA	NA	NA	NA	NA	NA	NA	NA	NA	NA	NA	NA
AK9	-0.0173265	-0.680402	-0.0966943	-0.0280541	3.53961	0.379477	0.343955	NA	NA	NA	NA	NA	NA	NA	NA	NA	NA	NA	NA	NA	NA	NA	NA
AKAP1	-0.452419	0.0119449	-0.170691	-0.172694	0.42495	0.598437	0.643423	-1.26055	-0.132058	-0.504221	-1.17652	1.04446	-0.216095	-0.588258	0.522229	NA	NA	NA	NA	NA	NA	NA	NA
AKAP10	0.975392	0.213776	0.376182	-1.25012	0.175919	-1.00395	-0.657568	NA	NA	NA	NA	NA	NA	NA	NA	NA	NA	NA	NA	NA	NA	NA	NA
AKAP11	0.996505	0.371674	0.987056	-2.75557	0.534168	-1.74983	-0.966156	NA	NA	NA	NA	NA	NA	NA	NA	NA	NA	NA	NA	NA	NA	NA	NA
AKAP12	1.21701	-0.235368	0.68805	0.410012	1.17931	-1.33456	-0.97007	NA	NA	NA	NA	NA	NA	NA	NA	NA	NA	NA	NA	NA	NA	NA	NA
AKAP13	1.30395	0.338392	0.931828	0.615935	0.0863053	-1.1548	-0.498821	NA	NA	NA	NA	NA	NA	NA	NA	NA	NA	NA	NA	NA	NA	NA	NA
AKAP17A	0.327803	0.356932	0.750384	0.822098	0.0309334	0.338113	0.0589902	NA	NA	NA	NA	NA	NA	NA	NA	1.21804	1.07397	2.08475	0.972308	0.891589	-0.850251	-0.0877646	1.28548
AKAP2	1.08343	1.02598	0.708372	-0.0691323	0.280101	-0.91384	-0.105113	NA	NA	NA	NA	NA	NA	NA	NA	NA	NA	NA	NA	NA	NA	NA	NA
AKAP3	0.789528	0.00270591	0.963151	2.22973	1.57063	-1.45277	-2.14553	NA	NA	NA	NA	NA	NA	NA	NA	NA	NA	NA	NA	NA	NA	NA	NA
AKAP5	0.38607	0.347786	-0.0909096	0.324095	-0.0690157	0.66636	1.08214	NA	NA	NA	NA	NA	NA	NA	NA	-0.248353	-0.241701	0.337051	1.52782	-1.58547	-0.0155221	1.62095	0.90915
AKAP6	0.452242	0.242867	0.368379	-1.2446	0.367955	-0.544268	-0.567408	NA	NA	NA	NA	NA	NA	NA	NA	NA	NA	NA	NA	NA	NA	NA	NA
AKAP7	-0.171814	-0.458143	-1.10671	-1.02546	0.991562	-0.297659	-0.289379	NA	NA	NA	NA	NA	NA	NA	NA	NA	NA	NA	NA	NA	NA	NA	NA
AKAP8	-0.083074	-0.139083	-0.00367976	0.999176	0.259006	-0.103709	-0.229188	NA	NA	NA	NA	NA	NA	NA	NA	NA	NA	NA	NA	NA	NA	NA	NA
AKAP8L	-0.281112	0.0322134	-0.109386	1.94272	0.0580065	-0.305241	-0.508469	NA	NA	NA	NA	NA	NA	NA	NA	NA	NA	NA	NA	NA	NA	NA	NA
AKAP9	-0.0373464	-1.27405	-0.12649	-2.09458	-0.556781	1.37029	1.70035	NA	NA	NA	NA	NA	NA	NA	NA	NA	NA	NA	NA	NA	NA	NA	NA
AKIP1	-0.600688	0.0980804	-1.6155	0.652941	-0.202024	0.443578	-0.390249	NA	NA	NA	NA	NA	NA	NA	NA	NA	NA	NA	NA	NA	NA	NA	NA
AKIRIN1	0.192388	0.7771	0.379706	-1.2375	-0.842482	-0.497454	0.00282193	-2.52017	-2.38799	-2.7713	0.288586	-1.61476	0.447198	0.533113	0.163018	NA	NA	NA	NA	NA	NA	NA	NA
AKIRIN2	-0.491911	2.9378	-0.221576	1.33926	0.89479	0.544582	1.34923	NA	NA	NA	NA	NA	NA	NA	NA	NA	NA	NA	NA	NA	NA	NA	NA
AKNA	1.03726	1.41601	1.07157	2.37481	0.12824	-0.356263	-0.228569	1.15655	0.273422	3.62195	1.32827	0.365414	0.629126	-0.211072	0.488071	NA	NA	NA	NA	NA	NA	NA	NA
AKNAD1	0.517362	-1.24231	NA	1.16959	1.3994	0.503544	0.0739445	NA	NA	NA	NA	NA	NA	NA	NA	NA	NA	NA	NA	NA	NA	NA	NA
AKR1A1	-1.32796	-0.783996	-1.61202	0.609712	-0.711541	-0.900527	-1.38991	NA	NA	NA	NA	NA	NA	NA	NA	NA	NA	NA	NA	NA	NA	NA	NA
AKR1B1	0.468773	-0.0393295	-1.06965	3.07821	-0.0673904	-0.355103	-1.17331	NA	NA	NA	NA	NA	NA	NA	NA	NA	NA	NA	NA	NA	NA	NA	NA
AKR1B10	-1.77133	-2.26249	-2.51827	-0.79196	1.26722	-2.00998	-1.97458	-1.75717	-1.86654	-1.47201	-1.35482	-1.63607	1.3405	-0.503257	-1.06576	NA	NA	NA	NA	NA	NA	NA	NA
AKR1B15	-0.229749	-0.511094	-0.557688	NA	1.1987	-1.11455	-0.986588	-1.15288	-1.38843	-1.02202	-1.27851	-1.74437	1.56379	-0.21592	-0.503814	NA	NA	NA	NA	NA	NA	NA	NA
AKR1C1	0.445672	0.126078	-0.0986702	1.18159	1.524	-0.474723	-1.11566	-0.129027	-0.136348	-0.586569	-0.0155564	0.145498	1.69016	-0.798868	-0.81351	NA	NA	NA	NA	NA	NA	NA	NA
AKR1C2	-0.394003	-0.48687	-0.953253	-0.0965549	2.32839	-0.597497	-0.910219	-0.0625272	-0.120492	-0.825735	-0.136594	0.201536	1.74083	-0.857938	-0.580993	NA	NA	NA	NA	NA	NA	NA	NA
AKR1C3	-0.311861	-0.410981	-0.626676	0.35314	1.55848	-1.09658	-1.5337	-0.210261	-0.19992	-0.541164	-0.0241283	-0.132706	1.68726	-1.11507	-1.34257	NA	NA	NA	NA	NA	NA	NA	NA
AKR1E2	-0.163862	0.297476	0.151032	0.361875	0.0558874	-0.207697	-0.213502	NA	-0.26915	0.512254	1.3689	0.20548	0.0202586	NA	0.031835	NA	NA	NA	NA	NA	NA	NA	NA
AKR7A2	-0.524221	0.365764	-0.325694	1.63082	-0.964578	0.694021	-0.0723754	NA	NA	NA	NA	NA	NA	NA	NA	NA	NA	NA	NA	NA	NA	NA	NA
AKR7A3	-1.39603	-0.622448	-1.11693	1.10712	0.348123	1.09244	0.781346	NA	NA	NA	NA	NA	NA	NA	NA	NA	NA	NA	NA	NA	NA	NA	NA
AKR7L	-0.374043	-0.79385	-0.47362	0.590282	-0.144046	0.482477	0.406502	NA	NA	NA	NA	NA	NA	NA	NA	NA	NA	NA	NA	NA	NA	NA	NA
AKT1	-3.2304	-3.14257	-3.66142	0.0467456	-0.46931	3.45272	3.31483	NA	NA	NA	NA	NA	NA	NA	NA	NA	NA	NA	NA	NA	NA	NA	NA
AKT2	-1.47507	-1.6206	-1.72918	1.21474	-0.759946	0.164226	0.214152	NA	NA	NA	NA	NA	NA	NA	NA	NA	NA	NA	NA	NA	NA	NA	NA
AKT3	4.13283	2.87859	4.43267	-0.918216	0.506621	-1.08789	-0.595167	NA	NA	NA	NA	NA	NA	NA	NA	NA	NA	NA	NA	NA	NA	NA	NA
AKTIP	-3.47866	-3.78396	-3.52892	-0.944952	1.69412	1.71385	1.31071	NA	NA	NA	NA	NA	NA	NA	NA	NA	-1.01232	1.12829	-0.291556	NA	-0.280718	NA	-0.752194
ALAD	3.07883	2.01079	3.34547	1.98244	-0.903388	-0.992082	-0.691964	NA	NA	NA	NA	NA	NA	NA	NA	NA	NA	NA	NA	NA	NA	NA	NA
ALAS1	-0.838757	0.846254	-1.11484	1.57711	-0.79476	-0.0908355	-0.345635	NA	NA	NA	NA	NA	NA	NA	NA	NA	NA	NA	NA	NA	NA	NA	NA
ALB	-0.740291	-1.01109	-0.442956	0.0614607	-0.356937	-0.997194	-2.00564	-0.834471	-1.25615	-1.1494	0.88429	-1.69919	-0.0231303	1.46077	1.28996	-0.646677	-0.838347	-0.848435	0.662229	-1.88244	-0.0313145	1.13888	0.866509
ALCAM	-1.97036	-2.06636	-2.47946	-0.532641	1.41085	-0.133868	-0.267666	-3.84968	-2.188	-3.8221	-1.89841	-2.20179	1.48012	-0.484945	-0.222937	NA	NA	NA	NA	NA	NA	NA	NA
ALDH16A1	0.0886556	0.0212392	0.453773	2.19601	0.753437	-1.59136	-2.089	NA	NA	NA	NA	NA	NA	NA	NA	NA	NA	NA	NA	NA	NA	NA	NA
ALDH18A1	-1.53799	-1.82903	-1.51413	-1.08363	-0.639234	1.06661	0.867326	-0.0796636	0.470993	0.655477	0.845552	0.739334	-0.230605	-0.35639	2.34099	NA	NA	NA	NA	NA	NA	NA	NA
ALDH1A1	0.228442	-0.0171999	-0.0555105	0.263499	0.350455	-1.1026	-1.024	-0.47386	-0.215391	-0.0738483	0.886179	-0.843101	0.178467	-0.0615402	-0.320009	-1.33218	-0.604002	NA	NA	0.104676	NA	0.156689	NA
ALDH1A2	0.932977	0.125198	-0.786527	1.22019	0.69411	-1.68389	-0.528771	NA	NA	NA	NA	NA	NA	NA	NA	NA	NA	NA	NA	NA	NA	NA	NA
ALDH1A3	0.273201	0.0185289	0.0361085	-1.11313	2.04732	-2.08111	-1.75626	0.926461	0.0630246	0.636548	0.289913	-0.775202	1.55671	-0.592431	-0.542011	NA	NA	NA	NA	NA	NA	NA	NA
ALDH1B1	1.1184	1.97508	1.05066	0.224869	-0.12004	1.26158	1.26786	2.34128	0.960991	1.11058	0.757007	0.0838601	-0.0113324	0.457831	0.362638	NA	NA	NA	NA	NA	NA	NA	NA
ALDH1L1	-0.169206	0.296885	-0.422703	0.874506	2.26386	0.321215	-1.00902	NA	NA	NA	NA	NA	NA	NA	NA	NA	NA	NA	NA	NA	NA	NA	NA
ALDH1L2	2.53147	0.397473	1.72839	-1.17382	-0.124543	-3.08625	-1.75026	2.71138	2.48201	2.52449	4.11309	0.40069	-0.788637	-0.304411	0.672536	NA	NA	NA	NA	NA	NA	NA	NA
ALDH2	0.530051	1.93751	0.894613	0.560065	-0.809624	-3.47985	-4.01648	NA	NA	NA	NA	NA	NA	NA	NA	NA	NA	NA	NA	NA	NA	NA	NA
ALDH3A1	-0.35141	1.08618	0.497406	0.871147	NA	-0.54612	NA	NA	NA	NA	NA	NA	NA	NA	NA	NA	NA	NA	NA	NA	NA	NA	NA
ALDH3A2	-0.120365	-0.261542	-0.252841	-0.336613	0.480834	-1.00936	-1.42785	NA	NA	NA	NA	NA	NA	NA	NA	NA	NA	NA	NA	NA	NA	NA	NA
ALDH3B1	-0.0944896	-0.258102	-0.669516	1.06228	-0.784949	2.52579	2.00124	NA	NA	NA	NA	NA	NA	NA	NA	NA	NA	NA	NA	NA	NA	NA	NA
ALDH3B2	-3.97314	-3.17605	-3.33442	1.5219	0.776585	0.18638	-0.0808995	NA	NA	NA	NA	NA	NA	NA	NA	NA	NA	NA	NA	NA	NA	NA	NA
ALDH4A1	-0.705295	-0.716795	-0.794205	1.41983	0.711362	0.152329	-0.0743884	-1.4544	-1.29622	-1.87095	0.280335	-0.478942	1.2927	-1.33313	-0.848035	NA	NA	NA	NA	NA	NA	NA	NA
ALDH5A1	0.107248	0.65237	0.497667	0.0518271	0.334092	0.552288	0.631203	NA	NA	NA	NA	NA	NA	NA	NA	NA	NA	NA	NA	NA	NA	NA	NA
ALDH6A1	-0.97615	-1.30134	-1.27865	-0.0742199	0.352812	2.77126	2.65155	NA	NA	NA	NA	NA	NA	NA	NA	NA	NA	NA	NA	NA	NA	NA	NA
ALDH7A1	-0.437194	-0.254554	-0.26812	-1.04881	0.691452	-1.70556	-1.94284	NA	NA	NA	NA	NA	NA	NA	NA	NA	NA	NA	NA	NA	NA	NA	NA
ALDH8A1	-0.0790321	-1.14326	0.168563	0.689774	3.22602	-2.0013	-0.958642	NA	NA	NA	NA	NA	NA	NA	NA	NA	NA	NA	NA	NA	NA	NA	NA
ALDH9A1	-0.457368	0.2706	-0.0725657	0.101981	-0.350405	0.620239	0.550059	NA	NA	NA	NA	NA	NA	NA	NA	NA	NA	NA	NA	NA	NA	NA	NA
ALDOA	-1.67599	-0.0598137	-0.842513	2.59018	-1.11585	0.33804	-0.862188	NA	NA	NA	NA	NA	NA	NA	NA	NA	NA	NA	NA	NA	NA	NA	NA
ALDOB	-0.469934	-1.09807	-0.322372	-3.33804	-0.244095	NA	-1.65864	NA	NA	NA	NA	NA	NA	NA	NA	NA	NA	NA	NA	NA	NA	NA	NA
ALDOC	-0.414555	0.994584	0.448411	-0.091536	-1.06629	2.39428	1.54345	NA	NA	NA	NA	NA	NA	NA	NA	NA	NA	NA	NA	NA	NA	NA	NA
ALG1	-0.777199	-0.25917	-1.03112	1.38544	-0.71199	2.11785	1.70172	NA	NA	NA	NA	NA	NA	NA	NA	NA	NA	NA	NA	NA	NA	NA	NA
ALG10B	0.417149	-0.518535	0.2306	-2.71853	1.02646	-0.771179	-0.27031	NA	NA	NA	NA	NA	NA	NA	NA	NA	NA	NA	NA	NA	NA	NA	NA
ALG11	0.819177	0.507239	0.712095	-2.06257	-0.427944	0.310254	0.11102	NA	NA	NA	NA	NA	NA	NA	NA	NA	NA	NA	NA	NA	NA	NA	NA
ALG12	0.138168	0.592854	-0.00697787	1.84676	-1.19806	0.00710443	-0.151879	NA	NA	NA	NA	NA	NA	NA	NA	NA	NA	NA	NA	NA	NA	NA	NA
ALG13	-0.184513	-1.63974	-0.490881	0.110901	2.93727	1.50273	1.32998	NA	NA	NA	NA	NA	NA	NA	NA	NA	NA	NA	NA	NA	NA	NA	NA
ALG14	-2.34009	-2.50172	-2.81505	-0.425899	1.73804	1.09391	0.722708	NA	NA	NA	NA	NA	NA	NA	NA	NA	NA	NA	NA	NA	NA	NA	NA
ALG1L	-1.52558	-1.52153	-1.55947	-0.80151	-1.09101	-0.645375	-0.567448	NA	NA	NA	NA	NA	NA	NA	NA	NA	NA	NA	NA	NA	NA	NA	NA
ALG1L9P	-2.2591	-0.155231	0.0317881	NA	0.788353	1.49658	1.36412	NA	NA	NA	NA	NA	NA	NA	NA	NA	NA	NA	NA	NA	NA	NA	NA
ALG2	-1.13866	0.10973	-0.666589	-0.231781	-0.605694	0.646911	0.559931	NA	NA	NA	NA	NA	NA	NA	NA	NA	NA	NA	NA	NA	NA	NA	NA
ALG3	-0.693811	-0.132395	-0.508793	1.63101	0.0880345	1.06481	0.408301	NA	NA	NA	NA	NA	NA	NA	NA	0.0534925	0.668349	0.887238	-0.283449	0.614242	0.156788	-0.0399657	-0.603174
ALG5	-2.42825	-1.61424	-3.01757	-1.36147	0.869616	0.236594	-0.462357	NA	NA	NA	NA	NA	NA	NA	NA	NA	NA	NA	NA	NA	NA	NA	NA
ALG6	0.0359277	0.685571	0.148092	-1.04364	0.519273	-1.58438	-1.42766	-0.605403	0.531635	1.37869	-1.75007	0.676627	-0.193322	-0.391731	0.0585053	NA	NA	NA	NA	NA	NA	NA	NA
ALG8	-1.49632	1.15092	-0.937425	0.131465	2.41518	2.1483	1.69212	NA	NA	NA	NA	NA	NA	NA	NA	NA	NA	NA	NA	NA	NA	NA	NA
ALG9	-3.39715	-4.94244	-3.75009	-1.09699	1.44037	-1.18898	-2.12959	NA	NA	NA	NA	NA	NA	NA	NA	NA	NA	NA	NA	NA	NA	NA	NA
ALK	0.368807	1.04648	-1.22329	-0.784001	-4.83059	0.634606	0.100215	NA	NA	NA	NA	NA	NA	NA	NA	NA	NA	NA	NA	NA	NA	NA	NA
ALKAL2	4.6823	5.34192	5.41025	2.94898	0.693766	NA	NA	NA	NA	NA	NA	NA	NA	NA	NA	NA	NA	NA	NA	NA	NA	NA	NA
ALKBH1	-0.846459	-0.957951	-1.71451	0.660989	-1.06419	2.60613	1.74232	NA	NA	NA	NA	NA	NA	NA	NA	NA	NA	NA	NA	NA	NA	NA	NA
ALKBH2	-1.91528	-1.29179	-0.88434	1.78087	3.02976	4.01759	2.72749	NA	NA	NA	NA	NA	NA	NA	NA	NA	NA	NA	NA	NA	NA	NA	NA
ALKBH3	-2.62758	-1.2585	-3.41599	1.90288	-0.540125	-1.90166	-2.99415	NA	NA	NA	NA	NA	NA	NA	NA	NA	NA	NA	NA	NA	NA	NA	NA
ALKBH4	-0.398093	-0.347166	-0.703834	0.623846	-0.681354	1.29608	0.746767	NA	NA	NA	NA	NA	NA	NA	NA	NA	NA	NA	NA	NA	NA	NA	NA
ALKBH5	-0.795456	0.633947	-1.00851	2.13427	-0.633866	1.29361	1.05445	NA	NA	NA	NA	NA	NA	NA	NA	NA	NA	NA	NA	NA	NA	NA	NA
ALKBH6	-1.20817	-1.0811	-2.26008	0.610578	-0.456313	0.0368633	-0.612675	NA	NA	NA	NA	NA	NA	NA	NA	NA	NA	NA	NA	NA	NA	NA	NA
ALKBH7	-1.73259	-0.613904	-1.18333	1.88911	1.04423	1.9197	0.87456	NA	NA	NA	NA	NA	NA	NA	NA	NA	NA	NA	NA	NA	NA	NA	NA
ALKBH8	0.744587	-0.473492	0.369321	-3.38767	0.215574	-1.29985	-0.444582	NA	NA	NA	NA	NA	NA	NA	NA	NA	NA	NA	NA	NA	NA	NA	NA
ALMS1	1.58742	1.12792	1.71473	-2.64729	-1.01843	-1.42094	-1.33838	NA	NA	NA	NA	NA	NA	NA	NA	NA	NA	NA	NA	NA	NA	NA	NA
ALMS1-IT1	-0.623225	-0.508876	-0.337402	-1.9068	-0.537252	-0.900806	-0.535974	NA	NA	NA	NA	NA	NA	NA	NA	NA	NA	NA	NA	NA	NA	NA	NA
ALMS1P1	-0.297489	0.527761	0.815594	-1.83823	0.436723	-1.12513	NA	NA	NA	NA	NA	NA	NA	NA	NA	NA	NA	NA	NA	NA	NA	NA	NA
ALOX12	4.692	3.9229	5.07861	0.246891	-0.0219927	-1.52018	-0.968066	NA	NA	NA	NA	NA	NA	NA	NA	NA	NA	NA	NA	NA	NA	NA	NA
ALOX12-AS1	0.0564596	-0.518661	-0.512633	0.493838	1.00672	0.00727641	0.336964	NA	NA	NA	NA	NA	NA	NA	NA	NA	NA	NA	NA	NA	NA	NA	NA
ALOX12P2	0.972475	0.993824	1.12465	0.464492	-0.913663	0.526095	0.524904	NA	NA	NA	NA	NA	NA	NA	NA	NA	NA	NA	NA	NA	NA	NA	NA
ALOX15	0.606008	1.06346	0.874996	NA	-1.20022	NA	NA	NA	NA	NA	NA	NA	NA	NA	NA	NA	NA	NA	NA	NA	NA	NA	NA
ALOX15B	-0.456139	-0.550009	-0.713508	0.663834	1.15161	-0.450581	-0.745083	NA	NA	NA	NA	NA	NA	NA	NA	NA	NA	NA	NA	NA	NA	NA	NA
ALOX5	0.523645	0.394223	0.250802	0.985018	0.469414	-0.456087	-0.497733	NA	NA	NA	NA	NA	NA	NA	NA	NA	NA	NA	NA	NA	NA	NA	NA
ALOX5AP	0.79358	2.23621	1.01784	1.70081	-0.110064	0.00718632	-0.507124	-2.19561	0.868688	0.586697	-2.76899	-1.28384	-0.41907	0.417503	-0.964252	NA	NA	NA	NA	NA	NA	NA	NA
ALOXE3	NA	NA	NA	1.55524	NA	1.89852	1.33509	NA	NA	NA	NA	NA	NA	NA	NA	NA	NA	NA	NA	NA	NA	NA	NA
ALPK1	3.28093	2.9477	3.80978	0.553984	1.15197	-0.573735	-0.650229	NA	NA	NA	NA	NA	NA	NA	NA	NA	NA	NA	NA	NA	NA	NA	NA
ALPK2	0.875147	0.358743	0.906986	0.0090545	-0.126839	0.380856	0.362044	0.0788037	NA	1.91533	NA	1.46722	NA	-1.68426	NA	NA	NA	NA	NA	NA	NA	NA	NA
ALPK3	0.799243	-0.974399	0.2253	-1.00108	1.86303	-1.53583	-0.471156	NA	NA	NA	NA	NA	NA	NA	NA	NA	NA	NA	NA	NA	NA	NA	NA
ALPL	0.494701	0.918491	0.318898	2.6269	1.12475	-2.19729	-1.69168	0.824238	0.630299	0.926911	1.29197	-0.670228	1.38324	-0.955431	-1.14937	0.837504	-0.270676	0.730507	0.944501	-1.00437	2.09854	-1.23365	-0.683378
ALS2	0.694231	-0.571873	1.01831	-1.83246	-0.733618	-0.557837	0.173407	NA	NA	NA	NA	NA	NA	NA	NA	NA	NA	NA	NA	NA	NA	NA	NA
ALS2CR12	-0.368557	-0.214601	0.234531	-0.0794618	-0.124865	-0.0447875	1.55599	NA	NA	NA	NA	NA	NA	NA	NA	NA	NA	NA	NA	NA	NA	NA	NA
ALX1	1.28561	1.82834	1.06653	NA	NA	NA	NA	NA	NA	NA	NA	NA	NA	NA	NA	NA	NA	NA	NA	NA	NA	NA	NA
ALX3	5.31414	2.23555	5.27755	4.25435	-3.50448	0.231159	-2.39894	NA	NA	NA	NA	NA	NA	NA	NA	NA	NA	NA	NA	NA	NA	NA	NA
ALX4	0.632884	1.30022	1.19667	0.350484	-1.78151	-1.36922	-2.34538	NA	NA	NA	NA	NA	NA	NA	NA	NA	NA	NA	NA	NA	NA	NA	NA
ALYREF	-0.226236	0.572664	0.185952	0.900846	0.620217	2.17228	1.7877	NA	NA	NA	NA	NA	NA	NA	NA	NA	NA	NA	NA	NA	NA	NA	NA
AMACR	-1.85455	-2.68484	-2.83821	-0.502475	0.694022	-0.571979	-0.721115	-1.62693	-0.856278	-1.76638	0.71438	-0.738845	0.0611627	0.0685022	0.303367	NA	NA	NA	NA	NA	NA	NA	NA
AMBP	-0.435325	0.675214	0.0149052	-0.348203	0.75181	1.557	1.48768	-0.497337	-1.05388	-0.449971	1.02428	-1.21374	1.64332e-17	2.38011	1.40912	NA	NA	NA	NA	NA	NA	NA	NA
AMBRA1	0.276651	0.978563	0.797676	1.49547	-1.85095	-1.02586	-0.907212	NA	NA	NA	NA	NA	NA	NA	NA	NA	NA	NA	NA	NA	NA	NA	NA
AMD1	0.783471	1.31683	1.03734	-1.95815	0.719826	-1.22922	-1.0379	NA	NA	NA	NA	NA	NA	NA	NA	NA	NA	NA	NA	NA	NA	NA	NA
AMDHD1	-0.781945	-0.458988	-1.09263	0.683701	0.375414	-0.637761	-1.04488	NA	NA	NA	NA	NA	NA	NA	NA	NA	NA	NA	NA	NA	NA	NA	NA
AMDHD2	-0.121492	-0.199251	-0.475649	2.08583	-0.373055	0.013155	-0.679868	NA	NA	NA	NA	NA	NA	NA	NA	NA	NA	NA	NA	NA	NA	NA	NA
AMER1	1.76489	2.08716	2.24058	-2.09759	-0.499707	-2.00338	-1.76629	NA	NA	NA	NA	NA	NA	NA	NA	NA	NA	NA	NA	NA	NA	NA	NA
AMFR	-3.23302	-2.00846	-3.00985	0.697912	0.591569	0.0128044	-0.135613	NA	NA	NA	NA	NA	NA	NA	NA	NA	NA	NA	NA	NA	NA	NA	NA
AMH	-0.219075	-0.135933	0.191401	0.941044	1.24412	0.785239	0.724832	NA	NA	NA	NA	NA	NA	NA	NA	NA	NA	NA	NA	NA	NA	NA	NA
AMHR2	NA	NA	-1.79287	0.593732	-1.47294	NA	NA	NA	NA	NA	NA	NA	NA	NA	NA	NA	NA	NA	NA	NA	NA	NA	NA
AMIGO1	-0.768098	-0.49807	-0.203937	0.151438	-0.880466	-0.384595	-0.238359	NA	NA	NA	NA	NA	NA	NA	NA	NA	NA	NA	NA	NA	NA	NA	NA
AMIGO3	-0.494013	-0.44291	-0.210748	2.85764	0.608504	0.107757	0.170346	NA	NA	NA	NA	NA	NA	NA	NA	NA	NA	NA	NA	NA	NA	NA	NA
AMMECR1	-0.526642	-0.297977	-0.722776	-3.05969	1.30616	-1.25725	-0.87765	NA	NA	NA	NA	NA	NA	NA	NA	NA	NA	NA	NA	NA	NA	NA	NA
AMMECR1L	1.45647	-0.872608	0.877194	-2.54982	0.487117	0.374433	0.940423	NA	NA	NA	NA	NA	NA	NA	NA	NA	NA	NA	NA	NA	NA	NA	NA
AMN1	0.180341	0.298348	0.112022	-0.114677	1.96376	1.7105	1.38908	NA	NA	NA	NA	NA	NA	NA	NA	NA	NA	NA	NA	NA	NA	NA	NA
AMOT	-0.714828	0.263528	-0.665207	-0.68757	0.430711	0.416948	0.496819	NA	NA	NA	NA	NA	NA	NA	NA	NA	NA	NA	NA	NA	NA	NA	NA
AMOTL1	1.23069	1.81957	1.05251	0.688674	0.400119	-1.62518	-0.833099	NA	NA	NA	NA	NA	NA	NA	NA	NA	NA	NA	NA	NA	NA	NA	NA
AMOTL2	0.0223026	-0.723878	-0.0209947	0.380414	-0.833543	-0.767977	-0.769453	NA	NA	NA	NA	NA	NA	NA	NA	NA	NA	NA	NA	NA	NA	NA	NA
AMPD1	-0.0730915	-1.77905	0.994111	1.75329	-0.99093	-0.125765	-0.713774	-0.163957	0.523532	NA	-1.08212	0.22954	-0.557454	-0.480564	-1.28565	NA	NA	NA	NA	NA	NA	NA	NA
AMPD2	6.25589	7.43466	7.94146	4.73493	-4.64294	-4.56958	-5.18537	NA	NA	NA	NA	NA	NA	NA	NA	NA	NA	NA	NA	NA	NA	NA	NA
AMPD3	1.42552	0.953048	1.08388	0.334084	0.0826908	-1.03975	-0.587216	NA	NA	NA	NA	NA	NA	NA	NA	NA	NA	NA	NA	NA	NA	NA	NA
AMPH	0.972676	0.176119	0.244288	1.64902	-0.947779	-1.3985	-1.24374	NA	NA	NA	NA	NA	NA	NA	NA	NA	NA	NA	NA	NA	NA	NA	NA
AMT	-0.369225	-3.21293	-0.934371	2.52569	-0.198737	-1.29014	-1.86418	NA	NA	NA	NA	NA	NA	NA	NA	NA	NA	NA	NA	NA	NA	NA	NA
AMTN	-0.470302	-0.105325	0.487201	NA	-2.99852	NA	NA	NA	NA	NA	NA	NA	NA	NA	NA	NA	NA	NA	NA	NA	NA	NA	NA
AMY1A	0.470558	1.0804	1.08316	-0.681183	-0.376656	-0.7282	-1.05619	NA	NA	NA	NA	NA	NA	NA	NA	NA	NA	NA	NA	NA	NA	NA	NA
AMY2A	-0.307456	0.244086	0.0958861	NA	1.23215	-0.465224	-0.757399	NA	NA	NA	NA	NA	NA	NA	NA	NA	NA	NA	NA	NA	NA	NA	NA
AMY2B	0.61631	-1.13224	0.716211	1.04196	1.81491	-0.0905247	0.202459	NA	NA	NA	NA	NA	NA	NA	NA	NA	NA	NA	NA	NA	NA	NA	NA
AMZ1	0.785798	0.186659	0.987792	-1.51678	-1.37636	-4.14455	-2.33056	NA	NA	NA	NA	NA	NA	NA	NA	NA	NA	NA	NA	NA	NA	NA	NA
AMZ2	-1.48503	-1.09225	-1.43515	0.379465	-0.232608	0.626255	0.360829	NA	NA	NA	NA	NA	NA	NA	NA	NA	NA	NA	NA	NA	NA	NA	NA
AMZ2P1	0.607062	-0.0723231	0.7298	1.58802	1.40214	2.12881	1.74852	NA	NA	NA	NA	NA	NA	NA	NA	NA	NA	NA	NA	NA	NA	NA	NA
ANAPC1	2.17608	2.13004	2.85803	-1.50658	-0.414662	-0.814236	-1.2514	NA	NA	NA	NA	NA	NA	NA	NA	NA	NA	NA	NA	NA	NA	NA	NA
ANAPC10	-1.00565	-0.851602	-2.20131	-3.27481	3.53587	-0.0574098	-0.688121	NA	NA	NA	NA	NA	NA	NA	NA	NA	NA	NA	NA	NA	NA	NA	NA
ANAPC11	-0.878105	-0.483557	-0.702442	0.879391	0.907287	1.73985	1.15614	0.0491148	-2.061	-0.503882	-1.07871	-0.736722	-0.0236479	1.05324	-1.12236	NA	NA	NA	NA	NA	NA	NA	NA
ANAPC13	-2.25957	-2.17485	-2.42974	-0.580815	1.1996	1.04548	0.433596	NA	NA	NA	NA	NA	NA	NA	NA	NA	NA	NA	NA	NA	NA	NA	NA
ANAPC15	-2.47462	-1.60617	-2.027	2.23196	0.226822	1.29447	0.427849	NA	NA	NA	NA	NA	NA	NA	NA	NA	NA	NA	NA	NA	NA	NA	NA
ANAPC16	-1.1035	-2.02468	-1.14993	0.199601	1.82639	0.0322988	-0.41146	NA	NA	NA	NA	NA	NA	NA	NA	NA	NA	NA	NA	NA	NA	NA	NA
ANAPC2	-0.292823	0.298972	0.836838	6.30656	-1.46812	1.01069	0.179253	NA	NA	NA	NA	NA	NA	NA	NA	NA	NA	NA	NA	NA	NA	NA	NA
ANAPC4	3.09912	0.573917	2.82273	-0.155476	3.47973	-1.25099	-1.14585	NA	NA	NA	NA	NA	NA	NA	NA	NA	NA	NA	NA	NA	NA	NA	NA
ANAPC5	-0.164129	-0.0616512	0.0532488	1.49304	0.434578	0.622145	0.126285	NA	NA	NA	NA	NA	NA	NA	NA	NA	NA	NA	NA	NA	NA	NA	NA
ANAPC7	-0.278383	0.129964	-0.120605	1.17259	0.993577	1.11507	0.593383	NA	NA	NA	NA	NA	NA	NA	NA	NA	NA	NA	NA	NA	NA	NA	NA
ANG	-0.354621	-0.228199	-0.389187	0.466183	-0.346118	1.40461	1.24929	NA	NA	NA	NA	NA	NA	NA	NA	NA	NA	NA	NA	NA	NA	NA	NA
ANGEL1	1.54509	1.3576	1.51244	0.818407	0.113557	0.679201	0.848922	NA	NA	NA	NA	NA	NA	NA	NA	NA	NA	NA	NA	NA	NA	NA	NA
ANGEL2	-1.27366	-1.99538	-1.53495	-2.39261	0.36412	0.149022	0.419126	NA	NA	NA	NA	NA	NA	NA	NA	NA	NA	NA	NA	NA	NA	NA	NA
ANGPT1	2.71572	1.58217	1.36853	-2.81213	0.418763	-0.461244	0.755314	NA	NA	NA	NA	NA	NA	NA	NA	NA	NA	NA	NA	NA	NA	NA	NA
ANGPT2	0.676911	0.592541	0.721431	-2.34153	0.658071	0.798029	0.89924	NA	NA	NA	NA	NA	NA	NA	NA	NA	NA	NA	NA	NA	NA	NA	NA
ANGPT4	1.59976	-0.238721	0.896375	0.832111	-1.52745	-3.534	-1.67178	NA	NA	NA	NA	NA	NA	NA	NA	NA	NA	NA	NA	NA	NA	NA	NA
ANGPTL1	5.2645	3.09724	4.54943	1.85557	2.3512	-1.39233	-2.18943	1.13922	-0.33836	NA	1.16344	-0.271747	-0.57453	0.00681261	-0.39286	NA	NA	NA	NA	NA	NA	NA	NA
ANGPTL2	0.435939	0.405357	-0.0672288	1.07488	0.333143	0.179884	0.0929521	0.441049	-0.404512	0.180073	1.99646	-1.27095	-0.0495854	2.47666	2.66456	NA	NA	NA	NA	NA	NA	NA	NA
ANGPTL3	-1.53027	-1.6735	0.937795	-1.05828	-1.27709	NA	-1.39872	NA	NA	NA	NA	NA	NA	NA	NA	NA	NA	NA	NA	NA	NA	NA	NA
ANGPTL4	-0.17119	0.069659	-0.743687	1.39246	2.51147	-2.05233	-2.97693	-0.361659	-0.292771	-1.28851	-1.01922	0.346002	1.27911	-1.01296	-1.00043	NA	NA	NA	NA	NA	NA	NA	NA
ANGPTL5	4.92627	1.18519	NA	NA	5.91938	-1.37569	NA	NA	NA	NA	NA	NA	NA	NA	NA	NA	NA	NA	NA	NA	NA	NA	NA
ANGPTL6	-0.243366	-1.58864	-0.982714	2.62969	0.218561	0.189953	-2.13324	NA	NA	NA	NA	NA	NA	NA	NA	NA	NA	NA	NA	NA	NA	NA	NA
ANGPTL7	0.0546699	NA	0.32234	NA	-0.242719	NA	-0.0588554	NA	NA	NA	NA	NA	NA	NA	NA	NA	NA	NA	NA	NA	NA	NA	NA
ANGPTL8	2.39207	0.161484	NA	-1.20766	-0.450095	-0.380681	NA	NA	NA	NA	NA	NA	NA	NA	NA	NA	NA	NA	NA	NA	NA	NA	NA
ANK1	-0.227121	0.103845	-0.0591383	0.377161	0.126362	-0.754243	-0.636034	NA	NA	NA	NA	NA	NA	NA	NA	NA	NA	NA	NA	NA	NA	NA	NA
ANK2	1.84907	1.25004	1.75177	2.33921	0.718917	-0.474961	-0.869985	NA	NA	NA	NA	NA	NA	NA	NA	NA	NA	NA	NA	NA	NA	NA	NA
ANK3	-0.856065	-1.26318	-0.522236	-1.42472	-0.117094	1.37441	1.76856	NA	NA	NA	NA	NA	NA	NA	NA	NA	NA	NA	NA	NA	NA	NA	NA
ANKAR	3.08271	0.881598	2.5715	-0.428802	1.69916	0.108395	0.512161	NA	NA	NA	NA	NA	NA	NA	NA	NA	NA	NA	NA	NA	NA	NA	NA
ANKDD1A	0.727681	-0.758577	0.379575	2.77419	1.1218	-2.50447	-1.2223	NA	NA	NA	NA	NA	NA	NA	NA	NA	NA	NA	NA	NA	NA	NA	NA
ANKEF1	-3.35939	-0.985016	-2.29674	-6.78458	-0.521219	0.445718	0.689193	NA	NA	NA	NA	NA	NA	NA	NA	NA	NA	NA	NA	NA	NA	NA	NA
ANKFN1	NA	NA	-1.39584	-0.118566	0.791693	0.766278	0.970258	NA	NA	NA	NA	NA	NA	NA	NA	NA	NA	NA	NA	NA	NA	NA	NA
ANKFY1	0.753821	0.340661	0.843568	-0.0352584	-0.694843	-1.27762	-0.968428	NA	NA	NA	NA	NA	NA	NA	NA	NA	NA	NA	NA	NA	NA	NA	NA
ANKH	1.23699	0.920278	1.3621	-0.274145	0.630761	-0.0991099	0.218613	NA	NA	NA	NA	NA	NA	NA	NA	NA	NA	NA	NA	NA	NA	NA	NA
ANKHD1	-0.27284	-1.32544	0.019664	-0.669094	-0.501967	-1.91659	-1.47819	NA	NA	NA	NA	NA	NA	NA	NA	NA	NA	NA	NA	NA	NA	NA	NA
ANKHD1-EIF4EBP3	-1.2999	-1.31289	-0.777613	2.00158	-1.9013	-2.19568	-2.08648	NA	NA	NA	NA	NA	NA	NA	NA	NA	NA	NA	NA	NA	NA	NA	NA
ANKIB1	0.463	-0.976868	0.32306	-3.35948	0.0308945	0.0973933	0.644531	NA	NA	NA	NA	NA	NA	NA	NA	NA	NA	NA	NA	NA	NA	NA	NA
ANKLE1	0.84934	0.633431	1.33732	1.2835	0.93438	-1.59494	-1.24674	NA	NA	NA	NA	NA	NA	NA	NA	NA	NA	NA	NA	NA	NA	NA	NA
ANKLE2	1.37453	1.12186	1.55025	0.612696	0.385445	0.947276	0.996828	NA	NA	NA	NA	NA	NA	NA	NA	NA	NA	NA	NA	NA	NA	NA	NA
ANKMY1	-0.295798	-0.738155	-0.0328967	0.0619853	-0.971905	-0.614262	-0.864884	NA	NA	NA	NA	NA	NA	NA	NA	NA	NA	NA	NA	NA	NA	NA	NA
ANKMY2	-1.42922	-2.59649	-2.45257	-0.502987	0.593435	-0.324048	-1.02994	NA	NA	NA	NA	NA	NA	NA	NA	NA	NA	NA	NA	NA	NA	NA	NA
ANKRA2	0.479839	-0.938098	0.583039	-2.88424	1.26589	0.158397	0.421898	NA	NA	NA	NA	NA	NA	NA	NA	NA	NA	NA	NA	NA	NA	NA	NA
ANKRD1	-0.405954	-0.751719	-0.451704	-1.1712	0.0273743	0.559905	0.319675	NA	NA	NA	NA	NA	NA	NA	NA	NA	NA	NA	NA	NA	NA	NA	NA
ANKRD10	3.92406	1.81831	4.44621	0.343102	1.20866	-2.18023	-1.81827	NA	NA	NA	NA	NA	NA	NA	NA	NA	NA	NA	NA	NA	NA	NA	NA
ANKRD11	0.913379	0.19388	1.07811	0.53903	-0.647307	0.0504444	0.645645	NA	NA	NA	NA	NA	NA	NA	NA	NA	NA	NA	NA	NA	NA	NA	NA
ANKRD12	0.864319	0.300292	0.926012	-1.24043	-0.0584137	-0.212233	0.419354	NA	NA	NA	NA	NA	NA	NA	NA	NA	NA	NA	NA	NA	NA	NA	NA
ANKRD13A	0.190184	-0.553358	-0.107992	1.25072	1.5353	1.11094	0.661408	NA	NA	NA	NA	NA	NA	NA	NA	NA	NA	NA	NA	NA	NA	NA	NA
ANKRD13B	1.11685	0.790753	1.30429	0.586435	-1.34336	-1.14638	-1.20141	NA	NA	NA	NA	NA	NA	NA	NA	NA	NA	NA	NA	NA	NA	NA	NA
ANKRD13C	-0.824693	-1.28098	-1.44685	-3.19152	1.28865	-1.89211	-1.25465	NA	NA	NA	NA	NA	NA	NA	NA	NA	NA	NA	NA	NA	NA	NA	NA
ANKRD13D	-2.13981	-2.39691	-2.13916	1.08844	-2.91942	0.107749	-0.345605	NA	NA	NA	NA	NA	NA	NA	NA	NA	NA	NA	NA	NA	NA	NA	NA
ANKRD16	-0.30419	0.427622	0.269577	-0.621912	0.671024	0.596914	-0.296285	NA	NA	NA	NA	NA	NA	NA	NA	NA	NA	NA	NA	NA	NA	NA	NA
ANKRD17	1.17445	0.901656	1.67051	-0.605832	0.554734	-0.477787	-0.327539	NA	NA	NA	NA	NA	NA	NA	NA	NA	NA	NA	NA	NA	NA	NA	NA
ANKRD18A	-0.0720506	0.103343	0.433284	-0.480556	0.961684	1.49995	1.55178	NA	NA	-0.13285	NA	1.16293	NA	NA	NA	NA	NA	NA	NA	NA	NA	NA	NA
ANKRD18CP	-0.258018	0.234473	0.457968	-0.376626	NA	-0.949369	NA	NA	NA	NA	NA	NA	NA	NA	NA	NA	NA	NA	NA	NA	NA	NA	NA
ANKRD2	-0.191266	0.358984	-2.6862	2.87361	-0.415048	-1.70678	-2.41329	NA	NA	NA	NA	NA	NA	NA	NA	NA	NA	NA	NA	NA	NA	NA	NA
ANKRD20A1	-0.422563	1.24365	0.534416	-0.831332	0.297042	-0.403453	0.219324	NA	NA	NA	NA	NA	NA	NA	NA	NA	NA	NA	NA	NA	NA	NA	NA
ANKRD20A12P	0.825072	0.181859	-0.22785	0.923188	2.04402	-2.62507	-2.30069	NA	NA	NA	NA	NA	NA	NA	NA	NA	NA	NA	NA	NA	NA	NA	NA
ANKRD20A3	0.111176	1.89788	1.19531	NA	NA	NA	NA	NA	NA	NA	NA	NA	NA	NA	NA	NA	NA	NA	NA	NA	NA	NA	NA
ANKRD20A4	0.823179	0.623194	0.945422	NA	NA	NA	NA	NA	NA	NA	NA	NA	NA	NA	NA	NA	NA	NA	NA	NA	NA	NA	NA
ANKRD20A5P	-1.9019	-1.38069	-1.03253	0.470851	0.281306	1.25635	1.68345	NA	NA	NA	NA	NA	NA	NA	NA	NA	NA	NA	NA	NA	NA	NA	NA
ANKRD22	0.530898	0.351858	0.453801	0.50585	-0.848967	-1.61031	-1.72806	NA	NA	NA	NA	NA	NA	NA	NA	NA	NA	NA	NA	NA	NA	NA	NA
ANKRD23	1.64722	0.260237	2.21279	0.31853	0.931863	-1.80783	-0.697601	NA	NA	NA	NA	NA	NA	NA	NA	NA	NA	NA	NA	NA	NA	NA	NA
ANKRD24	0.738799	1.76918	0.84535	2.51374	1.43788	-0.556247	1.25282	NA	NA	NA	NA	NA	NA	NA	NA	NA	NA	NA	NA	NA	NA	NA	NA
ANKRD26	0.581911	0.137536	0.500822	-2.02498	0.458713	-0.164615	0.145526	NA	NA	NA	NA	NA	NA	NA	NA	NA	NA	NA	NA	NA	NA	NA	NA
ANKRD26P1	0.0550111	0.285129	-1.22849	NA	-1.97886	-2.56623	-2.10375	NA	NA	NA	NA	NA	NA	NA	NA	NA	NA	NA	NA	NA	NA	NA	NA
ANKRD27	3.05226	3.6069	3.8213	-1.19169	-1.61982	-1.00921	-0.732	NA	NA	NA	NA	NA	NA	NA	NA	NA	NA	NA	NA	NA	NA	NA	NA
ANKRD28	-0.891777	-2.12253	-1.82381	-2.86507	0.322588	-0.92233	-0.290478	NA	NA	NA	NA	NA	NA	NA	NA	NA	NA	NA	NA	NA	NA	NA	NA
ANKRD29	0.323673	0.106973	0.319596	0.279873	0.104432	-1.19956	-1.51618	NA	NA	NA	NA	NA	NA	NA	NA	NA	NA	NA	NA	NA	NA	NA	NA
ANKRD30A	-3.68101	NA	-1.59537	-1.43582	0.413654	0.456553	0.675582	NA	NA	NA	NA	NA	NA	NA	NA	NA	NA	NA	NA	NA	NA	NA	NA
ANKRD30B	-2.77817	-2.26378	-1.83168	0.395015	0.438894	1.70784	1.85993	NA	NA	NA	NA	NA	NA	NA	NA	NA	NA	NA	NA	NA	NA	NA	NA
ANKRD31	-1.28197	-0.259593	-1.60266	-1.34272	-0.719749	-0.503308	-0.981233	NA	0.897628	0.798889	-1.43621	NA	-0.664245	NA	-0.583458	0.0690019	0.292437	NA	NA	-0.0361439	NA	-1.16646	NA
ANKRD33B	3.29822	4.56214	3.8611	0.809908	-0.14652	-1.08185	-0.0974382	NA	NA	NA	NA	NA	NA	NA	NA	NA	NA	NA	NA	NA	NA	NA	NA
ANKRD34A	0.700145	0.731956	1.00246	0.429299	1.00609	1.7041	1.56766	NA	NA	NA	NA	NA	NA	NA	NA	NA	NA	NA	NA	NA	NA	NA	NA
ANKRD34B	1.50601	0.867014	1.36364	-1.27602	0.480677	NA	NA	NA	NA	NA	NA	NA	NA	NA	NA	NA	NA	NA	NA	NA	NA	NA	NA
ANKRD35	-0.0637946	0.0626373	-0.229419	1.65452	-0.0687995	0.707467	0.48843	NA	NA	NA	NA	NA	NA	NA	NA	NA	NA	NA	NA	NA	NA	NA	NA
ANKRD36B	3.41715	1.26255	3.44283	0.39131	0.669216	0.605411	1.0061	NA	NA	NA	NA	NA	NA	NA	NA	NA	NA	NA	NA	NA	NA	NA	NA
ANKRD36BP1	1.92344	1.3811	2.03282	-2.19731	-0.253208	0.0459264	0.448635	NA	NA	NA	NA	NA	NA	NA	NA	NA	NA	NA	NA	NA	NA	NA	NA
ANKRD36BP2	1.61795	1.30991	1.98704	1.3877	-1.70804	-0.656078	-0.432974	NA	NA	NA	NA	NA	NA	NA	NA	NA	NA	NA	NA	NA	NA	NA	NA
ANKRD36C	1.31491	0.17762	1.06159	-1.94954	-0.599411	0.0906522	0.476216	NA	NA	NA	NA	NA	NA	NA	NA	NA	NA	NA	NA	NA	NA	NA	NA
ANKRD37	-1.30012	-0.780515	-0.748325	0.113221	0.140691	1.9665	1.7114	NA	NA	NA	NA	NA	NA	NA	NA	NA	NA	NA	NA	NA	NA	NA	NA
ANKRD39	-0.486565	-0.503485	-0.345782	1.09439	-1.0987	2.16205	1.57095	NA	NA	NA	NA	NA	NA	NA	NA	NA	NA	NA	NA	NA	NA	NA	NA
ANKRD40	-0.855046	-0.800642	-0.865739	-0.97203	-0.521562	-1.47294	-1.48916	-0.661934	-1.43791	-1.79768	-1.28977	-1.04287	-0.330379	-0.70426	-1.79063	NA	NA	NA	NA	NA	NA	NA	NA
ANKRD42	-1.76741	-2.20137	-1.73047	-2.02452	-1.39548	-2.87538	-3.21428	NA	NA	NA	NA	NA	NA	NA	NA	NA	NA	NA	NA	NA	NA	NA	NA
ANKRD44	0.750351	0.2062	0.439975	0.0482996	0.438391	-1.0628	-0.626381	NA	NA	NA	NA	NA	NA	NA	NA	NA	NA	NA	NA	NA	NA	NA	NA
ANKRD45	0.760996	1.8463	0.777037	0.462284	0.69703	-1.28379	-1.40736	NA	NA	NA	NA	NA	NA	NA	NA	NA	NA	NA	NA	NA	NA	NA	NA
ANKRD46	0.144883	0.542495	0.107653	-3.03034	1.3563	-0.450155	0.225642	NA	NA	NA	NA	NA	NA	NA	NA	NA	NA	NA	NA	NA	NA	NA	NA
ANKRD49	-2.05738	-1.52878	-1.75022	-3.22463	0.332602	-1.86455	-1.95195	NA	NA	NA	NA	NA	NA	NA	NA	NA	NA	NA	NA	NA	NA	NA	NA
ANKRD50	0.295793	-0.0171538	0.303278	-1.71333	0.655866	-0.468423	-0.241171	NA	NA	NA	NA	NA	NA	NA	NA	NA	NA	NA	NA	NA	NA	NA	NA
ANKRD52	0.434383	-0.188569	0.470952	1.28705	-0.929852	-0.972031	-0.0502085	NA	NA	NA	NA	NA	NA	NA	NA	NA	NA	NA	NA	NA	NA	NA	NA
ANKRD53	0.945987	0.391865	1.31216	2.04217	0.0360083	0.689208	0.319401	NA	NA	NA	NA	NA	NA	NA	NA	NA	NA	NA	NA	NA	NA	NA	NA
ANKRD54	-0.234753	0.598174	-0.165002	1.70298	-0.312434	0.0373166	0.0859317	NA	NA	NA	NA	NA	NA	NA	NA	NA	NA	NA	NA	NA	NA	NA	NA
ANKRD55	0.818245	0.0623095	-0.213436	1.21734	0.691932	NA	-0.0544804	NA	NA	NA	NA	NA	NA	NA	NA	NA	NA	NA	NA	NA	NA	NA	NA
ANKRD6	1.48468	0.661628	1.70815	-0.622623	1.04919	-2.27673	-0.912824	NA	NA	NA	NA	NA	NA	NA	NA	NA	NA	NA	NA	NA	NA	NA	NA
ANKRD61	0.995799	-0.761523	1.17804	NA	-0.734165	0.0746131	0.517741	NA	NA	NA	NA	NA	NA	NA	NA	NA	NA	NA	NA	NA	NA	NA	NA
ANKRD62P1-PARP4P3	NA	-0.103607	-1.48759	0.372181	0.848832	1.61178	0.986479	NA	NA	NA	NA	NA	NA	NA	NA	NA	NA	NA	NA	NA	NA	NA	NA
ANKRD63	NA	-0.236908	NA	-0.665032	NA	0.544909	0.533222	NA	NA	NA	NA	NA	NA	NA	NA	NA	NA	NA	NA	NA	NA	NA	NA
ANKRD65	0.583255	0.574652	0.895691	1.10989	-1.0322	-1.20297	-1.30352	NA	NA	NA	NA	NA	NA	NA	NA	NA	NA	NA	NA	NA	NA	NA	NA
ANKS1A	1.32687	1.15904	1.59064	0.187464	-0.525554	-0.447685	-0.28539	NA	NA	NA	NA	NA	NA	NA	NA	NA	NA	NA	NA	NA	NA	NA	NA
ANKS1B	-1.75507	-0.349432	-0.290772	0.541626	0.378068	-0.67579	-0.41324	NA	NA	NA	NA	NA	NA	NA	NA	NA	NA	NA	NA	NA	NA	NA	NA
ANKS3	-0.15684	-0.772731	0.331867	2.28161	-0.316976	0.803264	0.448132	NA	NA	NA	NA	NA	NA	NA	NA	NA	NA	NA	NA	NA	NA	NA	NA
ANKS6	1.28397	2.22273	1.55184	1.44765	0.577611	0.00529533	-0.197962	NA	NA	NA	NA	NA	NA	NA	NA	NA	NA	NA	NA	NA	NA	NA	NA
ANKZF1	0.831513	-1.33292	1.77449	2.75481	-1.19346	-0.850456	-1.26735	NA	NA	NA	NA	NA	NA	NA	NA	NA	NA	NA	NA	NA	NA	NA	NA
ANLN	1.18103	1.25522	1.27386	-1.46335	0.508867	0.0516575	0.0661962	3.16049	3.30285	3.08456	-1.39517	5.00173	0.673858	-0.104401	0.0474548	NA	NA	NA	NA	NA	NA	NA	NA
ANO1	-2.48831	-3.45824	-1.98802	-1.46464	0.740951	-1.31458	-0.688456	-1.99354	-0.910934	0.182187	-3.24433	-1.31034	0.697215	0.802323	0.749769	NA	NA	NA	NA	NA	NA	NA	NA
ANO10	-1.94746	-0.651607	-2.09022	0.153109	-0.00369715	0.189576	-0.233317	-0.834688	0.327913	-0.44014	-1.55013	-0.429619	-0.308624	-0.0298103	-0.419097	NA	NA	NA	NA	NA	NA	NA	NA
ANO2	1.06236	0.258694	0.82211	0.317005	0.767237	-0.962532	-0.485715	NA	NA	NA	NA	NA	NA	NA	NA	NA	NA	NA	NA	NA	NA	NA	NA
ANO4	1.06024	0.442282	1.40094	0.111258	0.270065	0.325383	-0.528278	NA	NA	NA	NA	NA	NA	NA	NA	NA	NA	NA	NA	NA	NA	NA	NA
ANO5	0.487209	0.478324	0.394854	-0.632259	0.359895	1.13361	1.3605	NA	NA	NA	NA	NA	NA	NA	NA	NA	NA	NA	NA	NA	NA	NA	NA
ANO6	0.587335	-0.060077	0.380082	-1.5895	1.04068	0.335284	0.698447	NA	NA	NA	NA	NA	NA	NA	NA	NA	NA	NA	NA	NA	NA	NA	NA
ANO7	-1.49514	-1.17394	-1.69837	-0.166956	-0.63745	-1.27206	-0.598752	NA	NA	NA	NA	NA	NA	NA	NA	NA	NA	NA	NA	NA	NA	NA	NA
ANO8	0.267053	-0.431438	0.352017	0.524283	-0.488021	-0.74523	-0.710762	NA	NA	NA	NA	NA	NA	NA	NA	NA	NA	NA	NA	NA	NA	NA	NA
ANO9	1.8899	1.49365	2.42254	0.972068	-2.05686	-0.430765	-0.448725	NA	NA	NA	NA	NA	NA	NA	NA	NA	NA	NA	NA	NA	NA	NA	NA
ANOS1	-0.296448	-1.26868	-1.25942	-2.25861	0.393625	-0.980643	-0.287449	NA	NA	NA	NA	NA	NA	NA	NA	NA	NA	NA	NA	NA	NA	NA	NA
ANP32A	-0.242476	0.742034	-0.037217	0.0289559	-0.368586	1.12821	1.10003	NA	NA	NA	NA	NA	NA	NA	NA	NA	NA	NA	NA	NA	NA	NA	NA
ANP32A-IT1	3.64566	1.77481	4.18818	0.286947	-3.45677	-1.36344	1.37598	NA	NA	NA	NA	NA	NA	NA	NA	NA	NA	NA	NA	NA	NA	NA	NA
ANP32B	0.246438	1.5395	0.634011	0.705711	-0.588621	0.121034	0.304945	NA	NA	NA	NA	NA	NA	NA	NA	NA	NA	NA	NA	NA	NA	NA	NA
ANP32E	2.46778	3.97064	2.59172	-1.21183	-1.41661	1.22282	1.97162	NA	NA	NA	NA	NA	NA	NA	NA	NA	NA	NA	NA	NA	NA	NA	NA
ANPEP	1.21935	1.23	0.569776	1.55341	-0.406412	-1.2017	-1.24555	NA	NA	NA	NA	NA	NA	NA	NA	NA	NA	NA	NA	NA	NA	NA	NA
ANTXR1	0.312319	-0.0566291	-0.0325525	-0.957469	0.307211	0.0959362	0.617291	-0.275262	0.271123	0.569151	-1.07	-0.641588	-0.28768	1.10312	0.885806	NA	NA	NA	NA	NA	NA	NA	NA
ANTXR2	1.78076	1.95587	1.708	0.365137	0.351089	-1.11159	-0.945017	NA	NA	NA	NA	NA	NA	NA	NA	NA	NA	NA	NA	NA	NA	NA	NA
ANTXRLP1	0.547673	NA	NA	1.3283	NA	-1.17673	-0.934479	NA	NA	NA	NA	NA	NA	NA	NA	NA	NA	NA	NA	NA	NA	NA	NA
ANXA1	0.319325	-0.304778	-0.565172	-0.692216	0.46208	-0.888861	-0.588038	NA	NA	NA	NA	NA	NA	NA	NA	NA	NA	NA	NA	NA	NA	NA	NA
ANXA11	-1.34921	-1.38345	-2.01046	1.91084	-0.676091	1.52155	1.02334	NA	NA	NA	NA	NA	NA	NA	NA	NA	NA	NA	NA	NA	NA	NA	NA
ANXA13	-0.53859	0.756709	0.877873	1.68549	0.307856	-0.729979	-0.453001	NA	NA	NA	NA	NA	NA	NA	NA	NA	NA	NA	NA	NA	NA	NA	NA
ANXA2	-2.17987	-2.76363	-3.1543	-0.113655	0.431184	-0.689633	-1.38763	NA	NA	NA	NA	NA	NA	NA	NA	NA	NA	NA	NA	NA	NA	NA	NA
ANXA2P2	-1.89362	-1.90036	-2.32774	-1.20548	-0.249299	-1.23268	-2.16118	NA	NA	NA	NA	NA	NA	NA	NA	NA	NA	NA	NA	NA	NA	NA	NA
ANXA2R	0.830242	0.634229	-0.0975381	2.79465	1.47471	3.73817	3.5271	NA	NA	NA	NA	NA	NA	NA	NA	NA	NA	NA	NA	NA	NA	NA	NA
ANXA3	0.49586	1.27614	0.719417	-3.1632	1.34836	-0.0171631	-0.399604	1.30463	0.810855	0.752764	-1.23976	-0.281258	0.996746	-0.19993	0.0324342	NA	NA	NA	NA	NA	NA	NA	NA
ANXA4	1.59365	2.89855	1.5435	-4.37185	2.77585	-1.83533	-2.15628	NA	NA	NA	NA	NA	NA	NA	NA	NA	NA	NA	NA	NA	NA	NA	NA
ANXA5	0.853383	0.718364	0.438722	-0.969394	1.22701	0.991067	0.687854	NA	NA	NA	NA	NA	NA	NA	NA	NA	NA	NA	NA	NA	NA	NA	NA
ANXA6	0.225151	0.56258	0.335009	3.17204	0.0381825	1.2185	0.665032	NA	NA	NA	NA	NA	NA	NA	NA	NA	NA	NA	NA	NA	NA	NA	NA
ANXA7	-2.20038	-2.59166	-2.20863	-2.1215	0.914441	5.73889	4.79053	NA	NA	NA	NA	NA	NA	NA	NA	NA	NA	NA	NA	NA	NA	NA	NA
ANXA8	-2.24947	-1.91036	-0.365755	0.233426	-0.755249	-3.02732	-3.13334	-0.822106	-0.539164	0.00157191	0.234214	2.76184	-0.143043	0.359966	0.278227	NA	NA	NA	NA	NA	NA	NA	NA
ANXA8L1	NA	NA	NA	NA	NA	NA	NA	-0.824379	-0.0903948	0.110964	0.266854	2.80657	-0.129367	0.396763	0.266854	NA	NA	NA	NA	NA	NA	NA	NA
ANXA9	-2.04847	-1.85993	-1.38505	0.399445	-2.09002	-0.347715	-0.570308	-0.513867	-1.00718	-0.784014	-0.554976	-1.48875	-1.0248	0.872105	-0.161501	NA	NA	NA	NA	NA	NA	NA	NA
AOAH	1.161	1.27168	0.745535	1.7842	0.408867	-0.408935	-0.617593	NA	NA	NA	NA	NA	NA	NA	NA	NA	NA	NA	NA	NA	NA	NA	NA
AOC1	-0.375447	-0.359271	-0.869339	1.0665	-0.0453375	-0.820925	-0.399989	NA	NA	NA	NA	NA	NA	NA	NA	NA	NA	NA	NA	NA	NA	NA	NA
AOC3	1.52168	0.830456	0.900059	1.23158	2.18374	-0.418686	-0.53795	0.501316	1.04759	0.0966663	-1.07007	1.49271	1.72875	-0.941935	-0.874493	NA	NA	NA	NA	NA	NA	NA	NA
AOC4P	0.854615	-0.0645921	1.57405	NA	1.30964	NA	NA	NA	NA	NA	NA	NA	NA	NA	NA	NA	NA	NA	NA	NA	NA	NA	NA
AOX1	0.850941	0.103834	0.947556	0.0936275	1.20349	-0.376749	-0.390926	NA	NA	NA	NA	NA	NA	NA	NA	NA	NA	NA	NA	NA	NA	NA	NA
AP1AR	2.28865	1.53474	2.3564	-4.22451	1.5192	-0.0446519	0.214693	NA	NA	NA	NA	NA	NA	NA	NA	NA	NA	NA	NA	NA	NA	NA	NA
AP1G1	-0.270542	-0.394473	0.148832	-2.76742	-0.930357	0.814978	1.43044	NA	NA	NA	NA	NA	NA	NA	NA	NA	NA	NA	NA	NA	NA	NA	NA
AP1M2	-1.54196	-0.295859	-0.847631	1.00003	0.651691	0.543212	0.194491	NA	NA	NA	NA	NA	NA	NA	NA	NA	NA	NA	NA	NA	NA	NA	NA
AP1S1	-0.782014	-1.12337	-0.650644	-0.747454	-0.333569	0.654777	0.480708	NA	NA	NA	NA	NA	NA	NA	NA	NA	NA	NA	NA	NA	NA	NA	NA
AP1S2	1.79111	2.09348	1.61918	-0.52268	1.07286	-0.768522	-0.485273	NA	NA	NA	NA	NA	NA	NA	NA	NA	NA	NA	NA	NA	NA	NA	NA
AP1S3	-1.18016	-1.06404	-1.31393	-1.38668	1.08896	-1.20462	-0.696389	NA	NA	NA	NA	NA	NA	NA	NA	NA	NA	NA	NA	NA	NA	NA	NA
AP2A1	NA	NA	NA	NA	NA	NA	NA	NA	NA	NA	NA	NA	NA	NA	NA	NA	NA	NA	NA	NA	NA	NA	NA
AP2A2	-0.284172	0.300597	-0.499981	2.67021	-1.08725	0.725496	0.297613	NA	NA	NA	NA	NA	NA	NA	NA	NA	NA	NA	NA	NA	NA	NA	NA
AP2B1	-0.837927	-0.514727	-1.02615	0.537628	-0.688788	2.25194	2.08106	NA	NA	NA	NA	NA	NA	NA	NA	NA	NA	NA	NA	NA	NA	NA	NA
AP2M1	-0.495163	-0.466745	-0.628935	4.30143	-1.57187	1.20846	0.395568	NA	NA	NA	NA	NA	NA	NA	NA	NA	NA	NA	NA	NA	NA	NA	NA
AP2S1	-3.42859	-3.0143	-4.23599	2.27964	-0.626344	0.0928376	-0.937985	NA	NA	NA	NA	NA	NA	NA	NA	NA	NA	NA	NA	NA	NA	NA	NA
AP3B1	-0.13816	-0.465006	-0.565992	-1.26611	0.0244894	-0.394514	-0.460185	NA	NA	NA	NA	NA	NA	NA	NA	0.240847	-0.788697	2.17279	1.55569	0.333878	-0.441381	0.761822	-0.165389
AP3B2	NA	NA	NA	NA	NA	NA	NA	NA	NA	NA	NA	NA	NA	NA	NA	0.678386	2.17617	1.58163	-0.442094	0.352532	-0.259159	0.546901	-1.16812
AP3D1	0.0548088	1.23164	0.549412	2.64641	-1.44646	0.00518921	-0.141009	NA	NA	NA	NA	NA	NA	NA	NA	-0.0254394	0.171951	1.48433	0.876153	-0.0230684	-0.80433	-0.395324	-0.174816
AP3M1	-2.11007	-3.5706	-2.25616	-1.16583	0.872386	5.00748	4.20373	NA	NA	NA	NA	NA	NA	NA	NA	NA	NA	NA	NA	NA	NA	NA	NA
AP3M2	1.11473	1.10507	1.78341	-0.652533	-0.460424	0.588539	0.130787	NA	NA	NA	NA	NA	NA	NA	NA	NA	NA	NA	NA	NA	NA	NA	NA
AP3S1	-0.589069	-0.939435	-1.11035	-0.76463	0.0244257	-1.00766	-0.769787	NA	NA	NA	NA	NA	NA	NA	NA	NA	NA	NA	NA	NA	NA	NA	NA
AP3S2	-1.54829	-1.51045	-2.00201	0.0463482	-0.986384	0.597758	0.140033	NA	NA	NA	NA	NA	NA	NA	NA	NA	NA	NA	NA	NA	NA	NA	NA
AP4B1	1.03905	0.627665	1.24948	2.96371	-1.36477	-1.56239	-1.45413	NA	NA	NA	NA	NA	NA	NA	NA	NA	NA	NA	NA	NA	NA	NA	NA
AP4B1-AS1	1.36669	0.358276	1.38967	-0.335379	-0.5542	-1.98718	-0.315426	NA	NA	NA	NA	NA	NA	NA	NA	NA	NA	NA	NA	NA	NA	NA	NA
AP4E1	1.50507	0.624536	1.60315	-2.26846	0.408652	0.353335	0.572693	NA	NA	NA	NA	NA	NA	NA	NA	NA	NA	NA	NA	NA	NA	NA	NA
AP4M1	-1.21736	-1.62083	-1.01856	1.47131	-1.28597	1.06761	0.506038	NA	NA	NA	NA	NA	NA	NA	NA	NA	NA	NA	NA	NA	NA	NA	NA
AP4S1	-2.54622	-2.60843	-2.27397	-0.207008	-1.52914	1.52545	1.5411	NA	NA	NA	NA	NA	NA	NA	NA	NA	NA	NA	NA	NA	NA	NA	NA
AP5B1	4.57657	5.42882	5.39212	1.11016	0.230019	-0.880968	-1.02509	NA	NA	NA	NA	NA	NA	NA	NA	NA	NA	NA	NA	NA	NA	NA	NA
AP5Z1	-0.254573	-0.54599	-0.217272	2.32628	-0.127218	0.231421	0.101152	NA	NA	NA	NA	NA	NA	NA	NA	NA	NA	NA	NA	NA	NA	NA	NA
APAF1	0.265778	-0.61683	-0.128861	-2.1158	0.704445	-1.14037	-0.051677	NA	NA	NA	NA	NA	NA	NA	NA	NA	NA	NA	NA	NA	NA	NA	NA
APBA1	-0.0904202	-0.28671	-0.517884	-0.593261	0.859099	-1.97521	-0.771994	NA	-0.422857	NA	0.00731586	4.02811	1.66655	NA	2.46545	NA	NA	NA	NA	NA	NA	NA	NA
APBA2	0.699421	0.943639	0.498906	0.390252	-3.82841	-1.0789	-0.415435	NA	NA	NA	NA	NA	NA	NA	NA	NA	NA	NA	NA	NA	NA	NA	NA
APBA3	3.4742	4.8538	4.53979	3.9324	-0.891816	1.81334	0.985434	NA	NA	NA	NA	NA	NA	NA	NA	NA	NA	NA	NA	NA	NA	NA	NA
APBB1	0.601523	-0.23022	0.413737	3.00282	-0.784858	-0.315638	-0.570219	NA	NA	NA	NA	NA	NA	NA	NA	NA	NA	NA	NA	NA	NA	NA	NA
APBB1IP	1.25334	1.32563	0.28266	2.19603	0.310151	-1.18188	-0.414766	NA	NA	NA	NA	NA	NA	NA	NA	NA	NA	NA	NA	NA	NA	NA	NA
APBB2	0.356739	-0.514977	0.0296479	-0.0830329	0.820116	-1.25241	-1.00038	NA	NA	NA	NA	NA	NA	NA	NA	NA	NA	NA	NA	NA	NA	NA	NA
APBB3	0.88447	-0.489923	0.942347	2.27235	-0.167227	-0.31428	-0.579643	NA	NA	NA	NA	NA	NA	NA	NA	NA	NA	NA	NA	NA	NA	NA	NA
APC	0.910509	-0.0704659	0.7493	-2.34242	1.44104	-1.29386	-1.03873	NA	NA	NA	NA	NA	NA	NA	NA	NA	NA	NA	NA	NA	NA	NA	NA
APC2	-0.187054	-0.495695	-0.252564	0.898705	-1.20894	-0.163758	0.349845	NA	0.542146	0.501987	1.99679	0.327965	0.729555	NA	1.68891	NA	NA	NA	NA	NA	NA	NA	NA
APCDD1	-0.689791	-0.242951	-0.605539	-0.23362	-0.494533	-0.883964	-0.835322	NA	NA	NA	NA	NA	NA	NA	NA	NA	NA	NA	NA	NA	NA	NA	NA
APCDD1L	0.507163	-0.310826	-0.365768	1.17815	0.295863	-0.671479	-0.513117	NA	NA	NA	NA	NA	NA	NA	NA	NA	NA	NA	NA	NA	NA	NA	NA
APCDD1L-AS1	0.527206	-2.27222	-1.4163	-1.80507	0.223381	-0.432823	-0.716954	NA	NA	NA	NA	NA	NA	NA	NA	NA	NA	NA	NA	NA	NA	NA	NA
APEH	-2.07717	-1.21589	-1.97981	1.68642	-0.703548	1.11256	0.195834	NA	NA	NA	NA	NA	NA	NA	NA	NA	NA	NA	NA	NA	NA	NA	NA
APELA	0.849065	-0.367635	0.358974	0.256093	-0.929253	-0.252435	0.0738114	NA	NA	NA	NA	NA	NA	NA	NA	NA	NA	NA	NA	NA	NA	NA	NA
APEX1	-1.00656	-0.637328	-0.921	0.282528	-0.156354	0.270975	0.0682402	NA	NA	NA	NA	NA	NA	NA	NA	NA	NA	NA	NA	NA	NA	NA	NA
APEX2	-0.869065	-0.288146	-0.89418	0.577871	-0.560817	-0.365051	-0.587302	NA	NA	NA	NA	NA	NA	NA	NA	NA	NA	NA	NA	NA	NA	NA	NA
APH1A	-3.86284	0.00757324	-4.05898	-2.64969	-0.871336	1.7366	1.93167	NA	NA	NA	NA	NA	NA	NA	NA	NA	NA	NA	NA	NA	NA	NA	NA
APH1B	-0.13781	-0.123417	-0.536257	-0.519487	0.713659	0.946466	0.723212	NA	NA	NA	NA	NA	NA	NA	NA	NA	NA	NA	NA	NA	NA	NA	NA
API5	0.213215	1.09291	0.500179	-2.19072	-0.621647	0.000419182	0.135268	NA	NA	NA	NA	NA	NA	NA	NA	2.57155	4.09372	4.61649	0.295978	3.77084	-1.2877	-0.349792	1.14163
APIP	1.10656	2.16392	1.3594	-1.91402	3.72291	-0.928172	-0.537546	NA	NA	NA	NA	NA	NA	NA	NA	2.85996	1.98038	2.36866	-0.555351	-0.262157	2.58261	0.966087	0.308382
APITD1-CORT	-0.43744	-0.240831	-0.704153	-0.223923	0.508645	0.36392	-0.892657	NA	NA	NA	NA	NA	NA	NA	NA	NA	NA	NA	NA	NA	NA	NA	NA
APLN	-1.47027	0.245439	-1.08286	-1.03135	-0.954869	1.60283	1.94283	NA	NA	NA	NA	NA	NA	NA	NA	NA	NA	NA	NA	NA	NA	NA	NA
APLNR	1.89992	1.3138	0.815787	2.76206	1.15655	-1.97389	-1.83585	NA	NA	NA	NA	NA	NA	NA	NA	NA	NA	NA	NA	NA	NA	NA	NA
APLP1	-0.792727	-0.16991	-0.374277	-1.34945	-0.784583	-1.15988	-2.25118	NA	NA	NA	NA	NA	NA	NA	NA	NA	NA	NA	NA	NA	NA	NA	NA
APLP2	-1.50041	-1.33955	-2.01152	0.562899	1.0945	0.469991	0.531885	NA	NA	NA	NA	NA	NA	NA	NA	-3.14261	-1.55219	NA	NA	0.168218	NA	-1.46043	NA
APMAP	-2.17072	-1.0654	-2.0463	-0.939009	1.15981	2.22703	2.42789	NA	NA	NA	NA	NA	NA	NA	NA	NA	NA	NA	NA	NA	NA	NA	NA
APOA1	-1.53816	-1.20222	-0.900337	0.6193	NA	NA	-0.732293	-0.902163	-1.29239	-1.17414	1.14359	-1.74175	-0.139439	2.51531	1.66981	NA	NA	NA	NA	NA	NA	NA	NA
APOB	-0.447811	-0.867768	-1.46242	NA	1.08008	-0.367173	NA	-1.02283	-0.363229	-0.443451	0.933698	-0.911414	-0.63955	1.53982	1.18774	-0.610682	-0.409377	0.348478	2.27864	NA	0.76293	4.11407	3.21412
APOBEC2	-1.14411	-1.25149	0.0863577	-0.790255	-0.954294	0.294551	0.284073	NA	NA	NA	NA	NA	NA	NA	NA	NA	NA	NA	NA	NA	NA	NA	NA
APOBEC3A	1.48071	1.81359	1.37747	0.324499	-0.839449	0.190591	0.154638	NA	NA	NA	NA	NA	NA	NA	NA	NA	NA	NA	NA	NA	NA	NA	NA
APOBEC3B	NA	NA	NA	NA	NA	NA	NA	11.9903	12.0542	12.9062	0.445532	6.79302	1.25494	1.42535	1.68095	NA	NA	NA	NA	NA	NA	NA	NA
APOBEC3C	1.07422	1.32056	0.678594	1.3463	-0.378539	-0.613254	-0.989	NA	NA	NA	NA	NA	NA	NA	NA	NA	NA	NA	NA	NA	NA	NA	NA
APOBEC3D	0.909176	0.873806	0.701067	1.83441	-0.417905	-0.682652	-0.858521	4.66572	3.88526	4.69131	0.942526	0.443542	0.469131	-1.5396	1.60784	NA	NA	NA	NA	NA	NA	NA	NA
APOBEC3G	0.860287	1.12682	0.475452	1.33847	-0.2764	-1.0112	-1.0177	NA	NA	NA	NA	NA	NA	NA	NA	NA	NA	NA	NA	NA	NA	NA	NA
APOBEC3H	0.414047	0.60986	0.399285	1.66915	0.208112	-0.293853	-1.58684	NA	NA	NA	NA	NA	NA	NA	NA	NA	NA	NA	NA	NA	NA	NA	NA
APOBR	0.885165	0.618066	0.238858	2.49563	-0.0904926	-1.17403	-0.576162	NA	NA	NA	NA	NA	NA	NA	NA	NA	NA	NA	NA	NA	NA	NA	NA
APOC1	0.271754	-0.249928	-2.14996	1.06937	0.538121	-0.906289	-1.70051	-0.521469	-1.18717	-1.2179	2.37691	-2.81559	-1.06428	3.88243	3.26793	NA	NA	NA	NA	NA	NA	NA	NA
APOC1P1	0.491263	-0.404775	0.400239	0.0261897	0.931815	-1.33867	NA	NA	NA	NA	NA	NA	NA	NA	NA	NA	NA	NA	NA	NA	NA	NA	NA
APOC2	0.474548	0.286031	-1.09725	0.97294	1.03881	-0.353141	-0.972237	NA	NA	NA	NA	NA	NA	NA	NA	NA	NA	NA	NA	NA	NA	NA	NA
APOC4-APOC2	1.84297	-2.11719	2.04939	-0.18114	-1.17873	0.220086	-1.86491	NA	NA	NA	NA	NA	NA	NA	NA	NA	NA	NA	NA	NA	NA	NA	NA
APOD	-1.01556	-1.21031	-0.776503	0.979408	1.18337	0.317968	0.0437149	-2.22693	-1.55973	-2.28211	0.441874	-1.51959	3.06051	0.120815	-0.561435	NA	NA	NA	NA	NA	NA	NA	NA
APOE	0.230661	0.610705	-1.25896	1.82901	0.380316	-0.862721	-1.79329	-1.13125	-0.782496	-1.55238	0.171634	-0.664052	-0.775916	1.7772	1.56664	NA	NA	NA	NA	NA	NA	NA	NA
APOF	-0.194856	-0.26269	NA	-0.858006	0.745528	2.85771	2.68419	-1.04489	-2.09151	-1.61483	2.03279	-0.381687	-1.14852	2.86179	1.80481	NA	NA	NA	NA	NA	NA	NA	NA
APOL1	0.805691	0.872955	0.51199	1.49094	-0.752805	-1.43353	-0.858313	-0.287585	-0.197679	-0.0731929	1.48979	-0.986087	-0.709453	3.30867	2.0154	-0.541204	-0.562814	-0.22427	-0.0369907	-0.850936	-0.714078	2.13473	1.3658
APOL2	0.275057	0.0530463	-0.190399	2.52846	-1.74772	-2.00475	-1.83673	NA	NA	NA	NA	NA	NA	NA	NA	NA	NA	NA	NA	NA	NA	NA	NA
APOL3	1.16734	1.01503	0.674735	2.01136	-1.17198	-1.35753	-1.55426	NA	NA	NA	NA	NA	NA	NA	NA	NA	NA	NA	NA	NA	NA	NA	NA
APOL4	1.18221	1.09885	0.723746	0.837437	-0.290738	0.378373	0.0230952	NA	NA	NA	NA	NA	NA	NA	NA	NA	NA	NA	NA	NA	NA	NA	NA
APOL6	1.88389	1.37483	1.65657	0.378724	-1.13157	-1.50106	-1.4075	NA	NA	NA	NA	NA	NA	NA	NA	NA	NA	NA	NA	NA	NA	NA	NA
APOLD1	0.732537	0.03292	0.475132	-1.3015	1.74693	-0.300535	-0.0934977	NA	NA	NA	NA	NA	NA	NA	NA	NA	NA	NA	NA	NA	NA	NA	NA
APOM	-0.23212	-0.623262	-0.122214	2.9113	0.739141	1.3758	0.666372	-2.01768	-2.3874	-1.56931	0.908548	-1.82103	-0.334314	3.5752	1.41199	NA	NA	NA	NA	NA	NA	NA	NA
APOOL	0.465214	-1.35471	0.872295	-3.17657	2.17173	-0.152723	0.345922	NA	NA	NA	NA	NA	NA	NA	NA	NA	NA	NA	NA	NA	NA	NA	NA
APOPT1	-2.18369	-1.80838	-2.70912	2.21878	0.710844	2.84113	2.43828	NA	NA	NA	NA	NA	NA	NA	NA	NA	NA	NA	NA	NA	NA	NA	NA
APP	0.422259	1.00821	0.497175	-0.512635	0.154602	0.109013	0.221028	NA	NA	NA	NA	NA	NA	NA	NA	NA	NA	NA	NA	NA	NA	NA	NA
APPBP2	-0.25927	-0.511066	-0.651987	0.535719	-0.358787	4.71315	5.06079	NA	NA	NA	NA	NA	NA	NA	NA	NA	NA	NA	NA	NA	NA	NA	NA
APPL1	1.01869	0.851904	1.03217	-1.65278	0.53531	0.00229435	0.548546	NA	NA	NA	NA	NA	NA	NA	NA	NA	NA	NA	NA	NA	NA	NA	NA
APPL2	-0.74379	-1.80467	-1.15346	-0.97846	1.46565	-0.876826	-1.3132	NA	NA	NA	NA	NA	NA	NA	NA	NA	NA	NA	NA	NA	NA	NA	NA
APRT	-1.7667	-1.21324	-1.70129	0.634849	0.0111618	1.24241	0.528226	NA	NA	NA	NA	NA	NA	NA	NA	-2.65718	-0.235325	-1.15429	-0.0438742	-2.90607	0.243303	0.300738	0.358173
APTR	-0.895358	-1.34888	-0.424331	0.273895	-1.35501	1.72548	1.97928	NA	NA	NA	NA	NA	NA	NA	NA	NA	NA	NA	NA	NA	NA	NA	NA
AQP1	0.252603	1.31925	0.272395	1.14765	0.722596	-0.422669	-0.619826	NA	1.05647	1.01557	-0.275804	1.4246	0.0455778	NA	1.10322	NA	NA	NA	NA	NA	NA	NA	NA
AQP11	-0.866595	-0.936936	-0.428523	0.833647	0.389919	0.0477593	-0.069477	NA	NA	NA	NA	NA	NA	NA	NA	NA	NA	NA	NA	NA	NA	NA	NA
AQP3	-1.70978	-1.24596	-1.83621	-0.941951	-1.42527	0.624456	0.63737	NA	NA	NA	NA	NA	NA	NA	NA	NA	NA	NA	NA	NA	NA	NA	NA
AQP4	-1.81455	-1.33626	-0.154741	-1.04402	-1.14761	NA	-1.75061	NA	NA	NA	NA	NA	NA	NA	NA	NA	NA	NA	NA	NA	NA	NA	NA
AQP5	1.7094	1.73335	1.83185	1.35931	-1.49217	3.10409	3.20069	NA	NA	NA	NA	NA	NA	NA	NA	NA	NA	NA	NA	NA	NA	NA	NA
AQP6	2.79381	0.906411	2.98879	-0.251086	0.181513	3.75684	3.69117	NA	NA	NA	NA	NA	NA	NA	NA	NA	NA	NA	NA	NA	NA	NA	NA
AQP7	1.08193	0.761118	0.28494	0.707654	1.4139	0.59267	0.040633	NA	NA	NA	NA	NA	NA	NA	NA	NA	NA	NA	NA	NA	NA	NA	NA
AQP7P3	-0.181987	-0.261319	-0.261319	1.21975	1.49185	NA	-0.792555	NA	NA	NA	NA	NA	NA	NA	NA	NA	NA	NA	NA	NA	NA	NA	NA
AQP9	1.20512	1.04273	0.241382	0.34502	1.21552	0.304944	0.0555823	NA	NA	NA	NA	NA	NA	NA	NA	NA	NA	NA	NA	NA	NA	NA	NA
AQR	-0.353469	-0.562838	-0.314873	-1.61142	-0.143596	0.907734	0.36267	NA	NA	NA	NA	NA	NA	NA	NA	NA	NA	NA	NA	NA	NA	NA	NA
AR	NA	NA	NA	NA	NA	NA	NA	-4.67942	-2.2953	NA	-0.0521159	-2.54781	0.617317	-5.27839	-2.00756	-3.72411	-3.52867	-2.99409	0.0639486	-2.73255	0.868695	-2.65782	-3.22689
ARAF	0.457679	0.837143	0.338662	3.20923	-0.328342	1.56637	0.837098	NA	NA	NA	NA	NA	NA	NA	NA	NA	NA	NA	NA	NA	NA	NA	NA
ARAP1	1.41263	1.39018	0.879381	3.86645	-1.99344	-0.786135	-0.896934	NA	NA	NA	NA	NA	NA	NA	NA	NA	NA	NA	NA	NA	NA	NA	NA
ARAP2	0.735125	0.226662	0.393484	-0.667509	0.0850972	-1.23562	-1.35679	NA	NA	NA	NA	NA	NA	NA	NA	NA	NA	NA	NA	NA	NA	NA	NA
ARAP3	1.0969	-0.40311	0.629764	1.71403	-0.150167	-1.85198	-1.44208	NA	NA	NA	NA	NA	NA	NA	NA	0.314731	-0.576235	-0.273846	0.854709	NA	-0.576235	2.69064	1.1841
ARC	-0.129816	1.72407	-0.867507	0.234094	-1.94116	3.13268	3.03554	NA	NA	NA	NA	NA	NA	NA	NA	NA	NA	NA	NA	NA	NA	NA	NA
ARCN1	-2.73738	-1.85278	-2.97286	-1.7304	-1.97536	-0.617976	-0.773479	NA	NA	NA	NA	NA	NA	NA	NA	NA	NA	NA	NA	NA	NA	NA	NA
AREG	-1.07576	-0.848827	-0.84683	-0.125214	-0.0753285	0.26125	0.166467	NA	NA	NA	NA	NA	NA	NA	NA	NA	NA	NA	NA	NA	NA	NA	NA
AREL1	0.16687	0.41146	0.198041	-0.119745	-0.485938	2.47115	2.20737	NA	NA	NA	NA	NA	NA	NA	NA	NA	NA	NA	NA	NA	NA	NA	NA
ARF1	-1.44746	0.373287	-1.01836	-0.558467	-0.561128	1.49452	1.06768	NA	NA	NA	NA	NA	NA	NA	NA	NA	NA	NA	NA	NA	NA	NA	NA
ARF3	-0.823944	0.618551	-0.347048	0.0691758	-1.54964	1.00053	0.964362	NA	NA	NA	NA	NA	NA	NA	NA	NA	NA	NA	NA	NA	NA	NA	NA
ARF4	-0.738777	-0.321346	-0.778094	-1.13727	0.0643773	0.906615	0.968711	NA	NA	NA	NA	NA	NA	NA	NA	NA	NA	NA	NA	NA	NA	NA	NA
ARF4-AS1	0.183582	-1.01699	-1.01257	0.126508	1.08371	0.825885	-0.142131	NA	NA	NA	NA	NA	NA	NA	NA	NA	NA	NA	NA	NA	NA	NA	NA
ARF5	-1.83494	-1.91644	-1.76294	0.410646	0.481328	0.419297	0.29239	NA	NA	NA	NA	NA	NA	NA	NA	NA	NA	NA	NA	NA	NA	NA	NA
ARFGAP1	-0.940706	-1.26847	-0.906876	1.36174	-1.64035	-0.0861304	-0.0417876	NA	NA	NA	NA	NA	NA	NA	NA	NA	NA	NA	NA	NA	NA	NA	NA
ARFGAP2	-0.762015	0.722366	-0.42497	2.62904	-2.4678	0.0471375	-0.344951	NA	NA	NA	NA	NA	NA	NA	NA	NA	NA	NA	NA	NA	NA	NA	NA
ARFGEF1	-0.154261	-0.507105	-0.276895	-2.35107	0.516372	-0.995354	-0.986396	NA	NA	NA	NA	NA	NA	NA	NA	NA	NA	NA	NA	NA	NA	NA	NA
ARFGEF2	0.759549	0.175324	1.30594	-3.66923	0.163072	-0.250853	0.641852	NA	NA	NA	NA	NA	NA	NA	NA	NA	NA	NA	NA	NA	NA	NA	NA
ARFGEF3	-5.40728	-6.75597	-4.19213	-4.57413	4.05616	0.0285682	1.30685	-2.87169	-2.89106	-3.50123	-2.95885	-2.14529	0.837777	0.60533	1.47701	NA	NA	NA	NA	NA	NA	NA	NA
ARFIP1	-0.702936	-2.07813	-1.02876	-1.69437	1.09667	0.920093	1.15075	NA	NA	NA	NA	NA	NA	NA	NA	NA	NA	NA	NA	NA	NA	NA	NA
ARFIP2	-3.22072	-2.21954	-2.66669	1.39959	-1.14312	1.9296	1.28047	NA	NA	NA	NA	NA	NA	NA	NA	NA	NA	NA	NA	NA	NA	NA	NA
ARFRP1	-0.490862	-0.270616	-0.422656	1.38079	-0.859189	0.845376	0.709767	NA	NA	NA	NA	NA	NA	NA	NA	NA	NA	NA	NA	NA	NA	NA	NA
ARG1	0.45518	NA	1.16433	NA	-0.161027	1.75445	1.01989	NA	NA	NA	NA	NA	NA	NA	NA	NA	NA	NA	NA	NA	NA	NA	NA
ARG2	-0.130211	-0.565274	-0.461143	0.553764	0.0291763	2.72329	2.90412	NA	NA	NA	NA	NA	NA	NA	NA	NA	NA	NA	NA	NA	NA	NA	NA
ARGFXP2	1.90282	0.534104	2.56307	0.0475776	NA	-1.75631	1.13175	NA	NA	NA	NA	NA	NA	NA	NA	NA	NA	NA	NA	NA	NA	NA	NA
ARGLU1	3.45139	1.3234	4.03663	0.161388	0.980886	-1.45792	-1.5889	NA	NA	NA	NA	NA	NA	NA	NA	NA	NA	NA	NA	NA	NA	NA	NA
ARHGAP1	-1.18627	-0.671001	-1.3205	3.7603	-1.15853	1.46454	1.05876	NA	NA	NA	NA	NA	NA	NA	NA	NA	NA	NA	NA	NA	NA	NA	NA
ARHGAP10	1.50444	1.7081	1.61023	1.38617	1.11039	-0.89244	-1.71909	NA	NA	NA	NA	NA	NA	NA	NA	NA	NA	NA	NA	NA	NA	NA	NA
ARHGAP11A	1.61711	1.65567	1.68423	-1.27473	0.127576	0.202851	0.481969	NA	NA	NA	NA	NA	NA	NA	NA	NA	3.23739	3.2675	-1.24978	NA	-0.737823	NA	0.105403
ARHGAP11B	1.70543	1.20333	1.9392	-2.78848	-1.07977	-0.115752	0.109564	NA	NA	NA	NA	NA	NA	NA	NA	NA	NA	NA	NA	NA	NA	NA	NA
ARHGAP12	-0.711913	-1.45172	-0.866703	-3.11834	1.00045	0.641857	0.957252	NA	NA	NA	NA	NA	NA	NA	NA	NA	NA	NA	NA	NA	NA	NA	NA
ARHGAP15	0.465358	0.351723	0.0198026	1.56208	-0.0650099	-1.3282	-1.28234	0.356564	0.454993	0.460783	1.254	-0.28033	-0.25138	-0.633516	-0.604566	NA	NA	NA	NA	NA	NA	NA	NA
ARHGAP17	1.22966	2.53537	1.51679	3.08547	-0.167987	0.435958	0.282988	NA	NA	NA	NA	NA	NA	NA	NA	NA	NA	NA	NA	NA	NA	NA	NA
ARHGAP18	0.602695	0.0228644	-0.30063	-2.42403	2.45517	0.976664	1.43765	NA	NA	NA	NA	NA	NA	NA	NA	NA	NA	NA	NA	NA	NA	NA	NA
ARHGAP19	0.961668	-0.0474709	1.5304	0.246432	-0.796717	-1.03355	-1.18146	NA	NA	NA	NA	NA	NA	NA	NA	NA	NA	NA	NA	NA	NA	NA	NA
ARHGAP20	0.852025	-1.29739	-0.14844	-1.46326	-0.139273	-1.41488	-0.795688	NA	NA	NA	NA	NA	NA	NA	NA	NA	NA	NA	NA	NA	NA	NA	NA
ARHGAP21	4.0765	2.5817	4.36443	-1.93404	1.41142	-4.87721	-3.78869	NA	NA	NA	NA	NA	NA	NA	NA	NA	NA	NA	NA	NA	NA	NA	NA
ARHGAP22	1.27567	1.59748	1.35405	2.9025	-0.394691	-0.666064	-0.805687	NA	NA	NA	NA	NA	NA	NA	NA	NA	NA	NA	NA	NA	NA	NA	NA
ARHGAP23	0.101389	-0.589776	-0.549991	1.09557	-0.668448	0.408235	0.884178	NA	NA	NA	NA	NA	NA	NA	NA	NA	NA	NA	NA	NA	NA	NA	NA
ARHGAP24	0.1752	-0.719553	-0.502901	-0.797297	-0.418947	-1.25656	-1.06016	NA	NA	NA	NA	NA	NA	NA	NA	NA	NA	NA	NA	NA	NA	NA	NA
ARHGAP25	0.633527	0.680883	-0.0400382	1.75703	-0.00817706	-1.228	-0.797058	NA	NA	NA	NA	NA	NA	NA	NA	NA	NA	NA	NA	NA	NA	NA	NA
ARHGAP26	2.0879	2.04385	2.50172	-0.0187056	0.812899	-2.2324	-1.92819	NA	NA	NA	NA	NA	NA	NA	NA	NA	NA	NA	NA	NA	NA	NA	NA
ARHGAP27	0.692094	0.0785469	0.456468	2.76163	-0.257522	-0.631422	-0.404683	NA	NA	NA	NA	NA	NA	NA	NA	NA	NA	NA	NA	NA	NA	NA	NA
ARHGAP27P1	-0.300484	-1.03499	-0.297801	0.709305	-0.425028	-0.572359	-0.454434	NA	NA	NA	NA	NA	NA	NA	NA	NA	NA	NA	NA	NA	NA	NA	NA
ARHGAP27P1-BPTFP1-KPNA2P3	0.119777	-0.527942	0.0621779	0.113801	-0.226851	-0.316527	-0.189792	NA	NA	NA	NA	NA	NA	NA	NA	NA	NA	NA	NA	NA	NA	NA	NA
ARHGAP28	3.53818	1.41277	1.66545	1.00669	-0.488983	-3.1335	-2.62985	NA	NA	NA	NA	NA	NA	NA	NA	3.74821	-0.817113	-0.13363	1.32096	-0.694437	-1.19391	2.87195	-0.492897
ARHGAP29	-0.160532	-0.717007	-0.0431499	-1.03765	-0.295996	-0.754503	-0.497525	-0.332939	-0.276588	0.0953266	0.36581	-0.580882	-0.789379	0.044611	-0.310398	NA	NA	NA	NA	NA	NA	NA	NA
ARHGAP30	1.12506	0.86409	0.638471	2.04494	-0.224228	-1.07566	-0.629858	NA	NA	NA	NA	NA	NA	NA	NA	NA	NA	NA	NA	NA	NA	NA	NA
ARHGAP31	2.5725	3.4404	2.99236	0.924001	0.515561	-1.65103	-1.42808	NA	NA	NA	NA	NA	NA	NA	NA	NA	NA	NA	NA	NA	NA	NA	NA
ARHGAP32	-2.00915	-2.52856	-1.83721	-0.984181	-0.616774	-1.56325	-0.995909	NA	NA	NA	NA	NA	NA	NA	NA	NA	NA	NA	NA	NA	NA	NA	NA
ARHGAP33	3.85875	2.67976	4.04389	1.92749	-0.299839	-0.711167	0.0416434	NA	NA	NA	NA	NA	NA	NA	NA	NA	NA	NA	NA	NA	NA	NA	NA
ARHGAP35	-4.89452	-4.67137	-5.79785	1.81483	-3.78448	-2.27199	-1.33244	NA	NA	NA	NA	NA	NA	NA	NA	NA	NA	NA	NA	NA	NA	NA	NA
ARHGAP36	-0.487102	0.509182	-0.297628	-0.2722	-0.748701	NA	NA	NA	NA	NA	NA	NA	NA	NA	NA	NA	NA	NA	NA	NA	NA	NA	NA
ARHGAP39	0.115435	-0.759382	0.707831	1.188	0.00618452	0.76736	1.12189	NA	NA	NA	NA	NA	NA	NA	NA	NA	NA	NA	NA	NA	NA	NA	NA
ARHGAP4	0.697798	0.518372	0.40139	3.22245	0.00919276	0.277922	-0.0848142	NA	NA	NA	NA	NA	NA	NA	NA	-0.316861	0.490807	1.10443	3.22325	-0.495178	-0.888523	1.59217	0.00830395
ARHGAP40	-0.188333	-0.156141	-0.255314	0.0955312	-1.25146	NA	-1.758	NA	NA	NA	NA	NA	NA	NA	NA	NA	NA	NA	NA	NA	NA	NA	NA
ARHGAP42	2.33943	1.52912	2.33924	-2.5946	0.972732	-0.236767	0.1897	NA	NA	NA	NA	NA	NA	NA	NA	NA	NA	NA	NA	NA	NA	NA	NA
ARHGAP45	0.370623	0.19777	-0.128645	3.20329	-0.829471	-1.05429	-1.03276	NA	NA	NA	NA	NA	NA	NA	NA	NA	NA	NA	NA	NA	NA	NA	NA
ARHGAP5	0.219436	0.0977884	0.175136	-3.27926	-0.335267	-0.583096	-0.0539834	NA	NA	NA	NA	NA	NA	NA	NA	NA	NA	NA	NA	NA	NA	NA	NA
ARHGAP5-AS1	-0.293229	-0.433532	-0.288796	-0.661962	0.202491	0.213763	0.304335	NA	NA	NA	NA	NA	NA	NA	NA	NA	NA	NA	NA	NA	NA	NA	NA
ARHGAP6	1.183	-0.135951	0.662559	0.203298	1.8429	-0.593866	-0.657477	NA	NA	NA	NA	NA	NA	NA	NA	NA	NA	NA	NA	NA	NA	NA	NA
ARHGAP8	-0.711707	-0.606897	-0.100436	1.21564	0.634054	-0.20779	-0.161827	NA	NA	NA	NA	NA	NA	NA	NA	NA	NA	NA	NA	NA	NA	NA	NA
ARHGAP9	0.719847	0.462413	0.43824	2.33864	0.044364	-0.519735	-0.426472	NA	NA	NA	NA	NA	NA	NA	NA	NA	NA	NA	NA	NA	NA	NA	NA
ARHGDIB	-0.69406	-0.333309	-0.873115	1.83009	0.290015	-1.25918	-1.61953	-0.0356578	-0.103578	-0.395632	1.54687	-0.701271	0.949178	-0.123953	-1.46197	NA	NA	NA	NA	NA	NA	NA	NA
ARHGDIG	-0.849624	NA	NA	-0.744078	-0.793007	-0.524351	-0.820207	NA	NA	NA	NA	NA	NA	NA	NA	NA	NA	NA	NA	NA	NA	NA	NA
ARHGEF1	0.114358	-0.321609	-0.0755775	2.51285	-0.647719	-0.874871	-0.675511	NA	NA	NA	NA	NA	NA	NA	NA	NA	NA	NA	NA	NA	NA	NA	NA
ARHGEF10	0.488414	0.477668	0.961138	0.219566	-0.750745	1.34008	1.80384	NA	NA	NA	NA	NA	NA	NA	NA	NA	NA	NA	NA	NA	NA	NA	NA
ARHGEF10L	5.20063	4.7921	5.87589	-0.0565432	-1.61678	-2.01905	-1.81645	NA	NA	NA	NA	NA	NA	NA	NA	NA	NA	NA	NA	NA	NA	NA	NA
ARHGEF11	0.339831	0.270037	0.0994894	0.581915	-0.945679	0.475438	1.00694	NA	NA	NA	NA	NA	NA	NA	NA	NA	NA	NA	NA	NA	NA	NA	NA
ARHGEF12	0.390559	-1.37488	0.54286	-2.59994	-0.291781	-2.66845	-1.59065	NA	NA	NA	NA	NA	NA	NA	NA	NA	NA	NA	NA	NA	NA	NA	NA
ARHGEF15	2.30768	0.890346	1.47651	4.06807	1.16229	-0.852272	-0.384861	NA	NA	NA	NA	NA	NA	NA	NA	NA	NA	NA	NA	NA	NA	NA	NA
ARHGEF16	-2.59015	-1.81064	-1.85013	0.45164	-1.38553	-0.0129511	-0.100749	NA	NA	NA	NA	NA	NA	NA	NA	NA	NA	NA	NA	NA	NA	NA	NA
ARHGEF17	0.888521	-0.487762	0.614913	1.34051	-1.01426	-1.83702	-1.27894	NA	NA	NA	NA	NA	NA	NA	NA	NA	NA	NA	NA	NA	NA	NA	NA
ARHGEF18	0.663378	1.32308	0.554956	3.36524	-1.45637	-0.824256	-0.150951	NA	NA	NA	NA	NA	NA	NA	NA	NA	NA	NA	NA	NA	NA	NA	NA
ARHGEF19	0.980829	0.921132	1.51374	1.69611	-1.44237	-0.0573099	-0.0813025	NA	NA	NA	NA	NA	NA	NA	NA	NA	NA	NA	NA	NA	NA	NA	NA
ARHGEF2	1.46141	1.89109	1.73522	1.97103	0.375705	1.62337	1.84409	NA	NA	NA	NA	NA	NA	NA	NA	NA	NA	NA	NA	NA	NA	NA	NA
ARHGEF25	0.574451	-1.04045	0.172597	1.93639	-0.580139	-0.335541	0.143586	NA	NA	NA	NA	NA	NA	NA	NA	NA	NA	NA	NA	NA	NA	NA	NA
ARHGEF26	-2.54652	-3.50468	-2.52399	-4.7285	3.03265	-2.53861	-2.62405	NA	NA	NA	NA	NA	NA	NA	NA	NA	NA	NA	NA	NA	NA	NA	NA
ARHGEF26-AS1	-0.222933	-1.20039	-0.137559	-2.38226	1.01488	-1.38041	-1.43498	NA	NA	NA	NA	NA	NA	NA	NA	NA	NA	NA	NA	NA	NA	NA	NA
ARHGEF28	2.17365	2.01793	2.7148	-0.834666	0.251457	0.470221	0.395643	NA	NA	NA	NA	NA	NA	NA	NA	NA	1.17397	0.985904	-0.731801	-2.46622	-0.510296	NA	0.655737
ARHGEF33	1.41754	1.00938	1.61665	-0.249067	1.01692	-2.23177	-1.79628	NA	NA	NA	NA	NA	NA	NA	NA	NA	NA	NA	NA	NA	NA	NA	NA
ARHGEF34P	0.674708	-0.525064	1.7187	-1.98819	-2.60549	-4.03322	-2.41754	NA	NA	NA	NA	NA	NA	NA	NA	NA	NA	NA	NA	NA	NA	NA	NA
ARHGEF35	-0.52064	0.116004	0.787034	-1.46291	0.70782	1.00593	1.65145	NA	NA	NA	NA	NA	NA	NA	NA	NA	NA	NA	NA	NA	NA	NA	NA
ARHGEF37	-0.669036	-1.29577	-0.194377	1.62271	0.141557	-1.38335	-1.21392	NA	NA	NA	NA	NA	NA	NA	NA	-1.68281	0.724443	0.232997	0.56618	0.0219809	-0.430593	-0.43337	0.424578
ARHGEF38	-3.2263	-2.72703	-1.96364	-2.13381	0.513081	0.309521	0.397237	NA	-2.31854	-1.20982	-1.96799	NA	-0.394576	NA	-0.0114134	-3.61052	-2.76339	-1.50578	0.302029	-4.90306	-0.256907	0.834765	1.7343
ARHGEF38-IT1	NA	-2.10631	NA	0.632204	-0.650363	-1.19999	NA	NA	NA	NA	NA	NA	NA	NA	NA	NA	NA	NA	NA	NA	NA	NA	NA
ARHGEF4	2.01454	1.03836	1.6698	2.07531	1.06715	-1.60646	-1.76814	NA	NA	NA	NA	NA	NA	NA	NA	NA	NA	NA	NA	NA	NA	NA	NA
ARHGEF40	1.53804	2.24678	1.59206	1.61938	0.0787475	-1.12888	-0.684823	NA	NA	NA	NA	NA	NA	NA	NA	NA	NA	NA	NA	NA	NA	NA	NA
ARHGEF5	0.653141	-1.80696	2.35261	-1.77937	-3.6975	-1.99375	-1.61143	NA	NA	NA	NA	NA	NA	NA	NA	NA	NA	NA	NA	NA	NA	NA	NA
ARHGEF6	1.11026	1.12783	1.38608	-0.0498768	-0.0674958	-2.31139	-2.18888	NA	NA	NA	NA	NA	NA	NA	NA	NA	NA	NA	NA	NA	NA	NA	NA
ARHGEF7	5.41784	3.61481	5.77717	0.777567	-0.63676	-1.68881	-0.88132	NA	NA	NA	NA	NA	NA	NA	NA	NA	NA	NA	NA	NA	NA	NA	NA
ARHGEF7-AS2	1.67537	NA	0.839302	2.76965	0.459938	-1.89562	-1.32452	NA	NA	NA	NA	NA	NA	NA	NA	NA	NA	NA	NA	NA	NA	NA	NA
ARHGEF9	1.54981	1.15601	1.65209	0.469246	1.8738	0.570076	0.80848	1.66552	-0.66504	NA	1.35506	0.398173	-0.299294	1.64426	-0.21849	NA	NA	NA	NA	NA	NA	NA	NA
ARID1A	0.333906	0.217033	0.564265	0.826106	-0.699255	-0.972639	-0.507781	NA	NA	NA	NA	NA	NA	NA	NA	NA	NA	NA	NA	NA	NA	NA	NA
ARID1B	1.39747	1.58976	1.88693	-0.156684	-0.411719	0.505339	1.15087	NA	NA	NA	NA	NA	NA	NA	NA	NA	NA	NA	NA	NA	NA	NA	NA
ARID2	0.136319	-0.618018	0.681905	-2.67276	0.689823	0.072514	0.882888	NA	NA	NA	NA	NA	NA	NA	NA	NA	NA	NA	NA	NA	NA	NA	NA
ARID3A	-0.439683	-0.351522	-0.727508	1.44718	-0.755284	0.228415	0.240051	-0.905588	-0.241118	NA	0.874596	-0.632858	-0.573353	0.0564056	0.339053	NA	NA	NA	NA	NA	NA	NA	NA
ARID3B	-0.164292	-0.703783	-0.640829	2.2901	-0.367841	1.0503	0.94758	NA	NA	NA	NA	NA	NA	NA	NA	NA	NA	NA	NA	NA	NA	NA	NA
ARID4B	0.140575	-0.307501	0.155802	-2.12908	0.0217168	0.123848	0.594436	NA	NA	NA	NA	NA	NA	NA	NA	NA	NA	NA	NA	NA	NA	NA	NA
ARID5A	-0.224743	0.230217	-0.529517	3.0546	-1.33457	0.525785	0.0851305	NA	NA	NA	NA	NA	NA	NA	NA	NA	NA	NA	NA	NA	NA	NA	NA
ARIH1	-0.513881	-0.171314	-0.363226	-1.75399	0.472969	1.05227	0.976994	NA	NA	NA	NA	NA	NA	NA	NA	NA	NA	NA	NA	NA	NA	NA	NA
ARIH2	-2.42235	-4.06126	-3.30156	2.55715	-3.30285	1.19979	1.16111	NA	NA	NA	NA	NA	NA	NA	NA	NA	NA	NA	NA	NA	NA	NA	NA
ARIH2OS	-0.967528	-1.54781	-1.77476	0.715343	-0.0705812	0.289736	0.382521	NA	NA	NA	NA	NA	NA	NA	NA	NA	NA	NA	NA	NA	NA	NA	NA
ARL1	-1.80175	-2.25373	-2.39905	-2.71617	1.85124	1.79915	1.82815	NA	NA	NA	NA	NA	NA	NA	NA	NA	NA	NA	NA	NA	NA	NA	NA
ARL10	2.41221	1.19972	2.84649	-1.71783	-1.3995	-1.89001	-0.796403	NA	NA	NA	NA	NA	NA	NA	NA	NA	NA	NA	NA	NA	NA	NA	NA
ARL11	1.38565	1.6567	1.48696	-0.0623571	0.404359	-0.045083	-0.31582	NA	NA	NA	NA	NA	NA	NA	NA	NA	NA	NA	NA	NA	NA	NA	NA
ARL14	-0.313352	-1.16349	0.334885	NA	-0.987194	0.334885	0.536809	NA	NA	NA	NA	NA	NA	NA	NA	NA	NA	NA	NA	NA	NA	NA	NA
ARL14EP	0.235584	0.37165	0.112397	-2.53921	0.774172	-0.326937	-0.181951	NA	NA	NA	NA	NA	NA	NA	NA	NA	NA	NA	NA	NA	NA	NA	NA
ARL16	-0.627583	-1.06215	-0.615942	0.80001	0.714707	1.96743	1.39672	NA	NA	NA	NA	NA	NA	NA	NA	NA	NA	NA	NA	NA	NA	NA	NA
ARL17A	0.867463	0.0404505	1.09602	-1.53142	-1.39583	-2.04062	-1.60687	NA	NA	NA	NA	NA	NA	NA	NA	NA	NA	NA	NA	NA	NA	NA	NA
ARL17B	0.359183	1.43347	0.914389	-1.15742	-1.31272	-3.72061	-3.68745	NA	NA	NA	NA	NA	NA	NA	NA	NA	NA	NA	NA	NA	NA	NA	NA
ARL2	-0.76491	-0.237132	-0.662336	1.7954	-0.853056	1.09271	0.31512	NA	NA	NA	NA	NA	NA	NA	NA	NA	NA	NA	NA	NA	NA	NA	NA
ARL2BP	-0.804071	0.390773	-0.733394	-1.44115	0.979303	2.82997	2.11658	NA	NA	NA	NA	NA	NA	NA	NA	NA	NA	NA	NA	NA	NA	NA	NA
ARL3	-0.595212	-1.28904	-0.462255	0.0424648	0.607278	-0.275032	-0.1804	0.64137	-0.620528	-0.410211	0.220737	-1.14348	0.93695	0.0274737	0.306001	NA	NA	NA	NA	NA	NA	NA	NA
ARL4A	-3.06963	-3.37867	-3.38669	-1.78361	0.839922	-1.00557	-1.01508	NA	NA	NA	NA	NA	NA	NA	NA	NA	NA	NA	NA	NA	NA	NA	NA
ARL4C	0.396352	0.308796	-0.264749	1.01231	0.220492	-1.55175	-1.38797	NA	NA	NA	NA	NA	NA	NA	NA	NA	NA	NA	NA	NA	NA	NA	NA
ARL4D	-1.20402	-0.93093	-1.36882	-0.311774	0.512358	0.0462572	0.0291833	NA	-2.10482	-2.40747	2.93712	NA	-1.79529	NA	-1.23813	NA	NA	NA	NA	NA	NA	NA	NA
ARL5A	-0.307589	-0.60376	-1.07025	-2.9571	0.70904	0.19885	0.534662	NA	NA	NA	NA	NA	NA	NA	NA	NA	NA	NA	NA	NA	NA	NA	NA
ARL5B	0.379778	0.439167	0.461245	-2.56165	0.372689	0.0595946	0.400697	NA	NA	NA	NA	NA	NA	NA	NA	NA	NA	NA	NA	NA	NA	NA	NA
ARL6	0.922629	0.331848	0.830597	-1.97126	1.06338	-0.662657	-0.226334	NA	NA	NA	NA	NA	NA	NA	NA	NA	NA	NA	NA	NA	NA	NA	NA
ARL6IP1	1.01586	2.40629	1.36102	-1.84095	1.18307	1.20007	0.746487	-0.84665	0.992926	0.311862	-1.34516	0.691011	-0.495586	-0.270904	-0.306011	NA	NA	NA	NA	NA	NA	NA	NA
ARL6IP4	-1.12789	-0.958651	-1.25018	1.50541	0.827429	0.938312	0.415732	NA	NA	NA	NA	NA	NA	NA	NA	NA	NA	NA	NA	NA	NA	NA	NA
ARL6IP5	0.0912525	0.525999	-0.0105518	-0.513609	1.27279	1.66174	1.72027	0.00762201	1.02026	0.556407	-0.724091	-0.279837	0.00108886	0.902663	0.327746	NA	NA	NA	NA	NA	NA	NA	NA
ARL6IP6	0.454507	1.08347	0.409004	-3.25024	0.680582	1.03677	1.47024	NA	NA	NA	NA	NA	NA	NA	NA	NA	0.837018	0.354123	-0.987252	0.269808	-1.20954	NA	-0.090447
ARL8A	-2.28032	-0.889665	-2.03622	0.78195	-0.0207079	2.28979	2.12548	NA	NA	NA	NA	NA	NA	NA	NA	NA	NA	NA	NA	NA	NA	NA	NA
ARL8B	-2.72976	-2.3695	-3.7193	-2.31044	0.874922	-0.384034	-0.416189	NA	NA	NA	NA	NA	NA	NA	NA	NA	NA	NA	NA	NA	NA	NA	NA
ARL9	2.62953	3.10872	2.76992	-0.354975	-0.490798	3.26757	2.97808	NA	NA	NA	NA	NA	NA	NA	NA	NA	NA	NA	NA	NA	NA	NA	NA
ARMC1	-0.0944414	0.507019	0.0857516	-2.92361	0.864182	-0.664576	-0.643197	NA	NA	NA	NA	NA	NA	NA	NA	NA	NA	NA	NA	NA	NA	NA	NA
ARMC12	1.69684	1.76059	2.20561	1.55433	1.95509	0.230898	0.586288	NA	NA	NA	NA	NA	NA	NA	NA	NA	NA	NA	NA	NA	NA	NA	NA
ARMC2	0.0621362	-0.903063	-0.528376	-1.02191	-0.0951498	-1.40786	-0.533036	NA	NA	NA	NA	NA	NA	NA	NA	NA	NA	NA	NA	NA	NA	NA	NA
ARMC3	-0.823666	0.154585	-0.411365	NA	0.781564	-0.0244845	0.163882	NA	NA	NA	NA	NA	NA	NA	NA	NA	NA	NA	NA	NA	NA	NA	NA
ARMC4	0.361369	0.924644	0.532875	0.366949	-0.27022	-0.689401	NA	NA	NA	NA	NA	NA	NA	NA	NA	NA	NA	NA	NA	NA	NA	NA	NA
ARMC4P1	0.777433	0.951865	1.69637	NA	0.974918	1.54946	1.16314	NA	NA	NA	NA	NA	NA	NA	NA	NA	NA	NA	NA	NA	NA	NA	NA
ARMC5	0.484914	0.780839	0.793185	2.47168	-0.75565	1.04726	0.582977	NA	NA	NA	NA	NA	NA	NA	NA	NA	NA	NA	NA	NA	NA	NA	NA
ARMC6	-0.101138	0.493305	-0.0369569	0.725749	-0.262799	0.147956	-0.353216	NA	NA	NA	NA	NA	NA	NA	NA	NA	NA	NA	NA	NA	NA	NA	NA
ARMC7	-0.589925	-0.439382	-0.681832	2.07004	0.295774	0.311422	0.0855943	NA	NA	NA	NA	NA	NA	NA	NA	NA	NA	NA	NA	NA	NA	NA	NA
ARMC8	-0.385803	-1.35428	-0.634638	-1.32865	0.0801394	-1.1389	-0.946039	NA	NA	NA	NA	NA	NA	NA	NA	NA	NA	NA	NA	NA	NA	NA	NA
ARMC9	-0.118917	-1.03193	-0.0740749	0.700662	-1.73697	-0.0981107	-0.0790788	NA	NA	NA	NA	NA	NA	NA	NA	NA	NA	NA	NA	NA	NA	NA	NA
ARMCX1	0.964841	0.826839	0.842026	0.0875093	1.41437	-0.526324	-0.172179	NA	NA	NA	NA	NA	NA	NA	NA	NA	NA	NA	NA	NA	NA	NA	NA
ARMCX2	0.222212	0.156565	0.0993973	-0.324298	-0.526555	-0.845439	-0.719821	NA	NA	NA	NA	NA	NA	NA	NA	NA	NA	NA	NA	NA	NA	NA	NA
ARMCX3	NA	NA	NA	NA	NA	NA	NA	0.105931	1.11076	0.523603	0.0514523	0.396485	-0.323847	-0.741519	0.148304	NA	NA	NA	NA	NA	NA	NA	NA
ARMCX4	NA	NA	NA	NA	NA	NA	NA	NA	-0.809427	-2.98845	0.472031	-0.187623	0.282786	NA	1.87244	NA	NA	NA	NA	NA	NA	NA	NA
ARMCX5	-2.689	-4.42836	-3.37829	-5.2928	1.8589	-1.3549	-0.985923	NA	NA	NA	NA	NA	NA	NA	NA	NA	NA	NA	NA	NA	NA	NA	NA
ARMCX5-GPRASP2	NA	NA	NA	NA	NA	NA	NA	NA	1.24599	NA	1.23847	0.915065	1.14822	NA	3.14883	NA	NA	NA	NA	NA	NA	NA	NA
ARMT1	-0.667593	-0.635313	-0.82775	-2.39555	2.2762	0.222189	0.326257	NA	NA	NA	NA	NA	NA	NA	NA	NA	NA	NA	NA	NA	NA	NA	NA
ARNT	-0.56492	-0.0837347	-0.897949	-1.46172	-0.874274	-0.515715	0.511589	NA	NA	NA	NA	NA	NA	NA	NA	NA	NA	NA	NA	NA	NA	NA	NA
ARNT2	1.29978	1.33081	1.52359	0.593262	-1.35803	2.07261	2.33889	NA	NA	NA	NA	NA	NA	NA	NA	NA	NA	NA	NA	NA	NA	NA	NA
ARNTL	1.12961	0.631614	1.06293	1.03825	0.309886	-0.238431	-0.540028	NA	NA	NA	NA	NA	NA	NA	NA	NA	NA	NA	NA	NA	NA	NA	NA
ARPC1A	-2.40672	-2.76481	-2.36395	-0.484764	0.120297	1.37184	0.482671	NA	NA	NA	NA	NA	NA	NA	NA	NA	NA	NA	NA	NA	NA	NA	NA
ARPC1B	-0.267941	0.0784519	-0.480695	0.538877	-0.140024	0.0392655	-0.269009	NA	NA	NA	NA	NA	NA	NA	NA	NA	NA	NA	NA	NA	NA	NA	NA
ARPC2	-0.110368	0.509625	-0.24518	0.63864	-0.205111	-0.0435964	-1.26801	NA	NA	NA	NA	NA	NA	NA	NA	NA	NA	NA	NA	NA	NA	NA	NA
ARPC3	-1.39705	-1.05307	-1.86166	-0.695147	2.81406	0.732986	1.13834	NA	NA	NA	NA	NA	NA	NA	NA	NA	NA	NA	NA	NA	NA	NA	NA
ARPC4	-0.809391	1.01403	-1.00075	1.91883	-1.13534	0.937654	0.254656	NA	NA	NA	NA	NA	NA	NA	NA	NA	NA	NA	NA	NA	NA	NA	NA
ARPC4-TTLL3	0.457525	-0.872785	0.385937	2.57324	0.47862	-0.344633	-0.699319	NA	NA	NA	NA	NA	NA	NA	NA	NA	NA	NA	NA	NA	NA	NA	NA
ARPC5	-0.296737	0.54951	-0.382491	-0.057379	2.6721	2.34926	2.17714	NA	NA	NA	NA	NA	NA	NA	NA	NA	NA	NA	NA	NA	NA	NA	NA
ARPC5L	-2.11065	1.23007	-1.04749	1.21232	1.49969	0.628093	0.472607	NA	NA	NA	NA	NA	NA	NA	NA	NA	NA	NA	NA	NA	NA	NA	NA
ARPIN	-0.328913	-0.984998	-1.058	-1.50602	-0.584132	0.238845	0.504158	NA	NA	NA	NA	NA	NA	NA	NA	NA	NA	NA	NA	NA	NA	NA	NA
ARPP19	-0.567924	-1.22159	-0.757459	-1.93964	-0.228951	1.25545	1.57219	NA	NA	NA	NA	NA	NA	NA	NA	NA	NA	NA	NA	NA	NA	NA	NA
ARRB1	0.0204802	1.10348	0.333211	1.03173	0.955894	-1.46009	-1.75517	NA	NA	NA	NA	NA	NA	NA	NA	NA	NA	NA	NA	NA	NA	NA	NA
ARRB2	1.18639	0.940789	0.910021	1.75675	0.267558	-0.0861372	-0.106402	NA	NA	NA	NA	NA	NA	NA	NA	NA	NA	NA	NA	NA	NA	NA	NA
ARRDC1	-4.38551	-4.46453	-4.64983	2.75523	0.750367	1.9174	1.2027	NA	NA	NA	NA	NA	NA	NA	NA	NA	NA	NA	NA	NA	NA	NA	NA
ARRDC1-AS1	0.249791	1.14597	0.756496	2.89702	0.909173	0.436627	-0.124546	NA	NA	NA	NA	NA	NA	NA	NA	NA	NA	NA	NA	NA	NA	NA	NA
ARRDC2	1.01855	0.988411	1.0703	1.32269	0.353664	-0.406105	-0.713966	NA	NA	NA	NA	NA	NA	NA	NA	NA	NA	NA	NA	NA	NA	NA	NA
ARRDC3-AS1	0.662746	0.0473746	0.559438	-3.17592	-0.332967	-0.0252419	0.0127914	NA	NA	NA	NA	NA	NA	NA	NA	NA	NA	NA	NA	NA	NA	NA	NA
ARRDC4	2.03624	2.16947	2.07754	-2.0875	1.93135	-0.511131	0.519496	NA	NA	NA	NA	NA	NA	NA	NA	NA	NA	NA	NA	NA	NA	NA	NA
ARRDC5	0.150505	-0.122513	-0.116193	1.16347	0.125915	-1.88926	NA	NA	NA	NA	NA	NA	NA	NA	NA	NA	NA	NA	NA	NA	NA	NA	NA
ARSA	1.18957	1.84172	1.51674	3.33614	0.321852	-0.738465	-0.582989	0.140632	0.196191	0.307308	2.13379	-0.414952	2.52965	0.0503498	-0.178829	NA	NA	NA	NA	NA	NA	NA	NA
ARSB	1.39561	2.38707	0.966968	-0.0906654	-0.180246	-0.887068	-0.0952287	NA	NA	NA	NA	NA	NA	NA	NA	NA	NA	NA	NA	NA	NA	NA	NA
ARSD	-1.42981	-0.542464	-1.01691	-2.40489	0.305641	1.36359	1.07963	NA	NA	NA	NA	NA	NA	NA	NA	NA	NA	NA	NA	NA	NA	NA	NA
ARSE	1.07045	1.57696	1.43011	1.13944	-2.26283	-0.102879	-0.397866	NA	NA	NA	NA	NA	NA	NA	NA	NA	NA	NA	NA	NA	NA	NA	NA
ARSH	-0.953863	-0.490245	-0.268715	-1.56322	-0.307533	0.935826	0.882837	NA	NA	NA	NA	NA	NA	NA	NA	NA	NA	NA	NA	NA	NA	NA	NA
ARSI	0.1283	0.0190401	-0.599659	0.990571	-0.569366	-0.877997	-0.651933	NA	NA	NA	NA	NA	NA	NA	NA	NA	NA	NA	NA	NA	NA	NA	NA
ARSJ	0.447921	-0.113064	-0.374898	-3.14996	-1.63062	-1.25708	-0.683096	NA	NA	NA	NA	NA	NA	NA	NA	NA	NA	NA	NA	NA	NA	NA	NA
ARSK	0.630474	0.618799	0.48707	-0.891375	-0.180545	-1.27889	-0.321884	NA	NA	NA	NA	NA	NA	NA	NA	NA	NA	NA	NA	NA	NA	NA	NA
ART3	6.79846	6.54593	6.78887	0.142145	-1.60946	0.242094	NA	8.57904	9.24644	8.92557	-0.918593	NA	0.737075	-0.700404	1.16062	NA	NA	NA	NA	NA	NA	NA	NA
ART4	-0.480986	0.032887	0.848402	-1.10737	1.51006	NA	NA	NA	NA	NA	NA	NA	NA	NA	NA	NA	NA	NA	NA	NA	NA	NA	NA
ART5	0.513539	-0.328102	-1.15471	0.928339	0.421198	-2.0449	-1.64928	NA	NA	NA	NA	NA	NA	NA	NA	NA	NA	NA	NA	NA	NA	NA	NA
ARTN	0.00298723	0.0604325	0.141856	-0.351937	-0.414297	-1.59222	-1.46332	NA	NA	NA	NA	NA	NA	NA	NA	NA	NA	NA	NA	NA	NA	NA	NA
ARV1	-2.93052	-1.86628	-2.71539	-1.76419	1.41475	0.665645	0.687571	NA	NA	NA	NA	NA	NA	NA	NA	NA	NA	NA	NA	NA	NA	NA	NA
ARVCF	-0.799863	-1.57128	-0.614276	1.62289	0.257796	0.419836	0.511947	NA	NA	NA	NA	NA	NA	NA	NA	NA	NA	NA	NA	NA	NA	NA	NA
ARX	-1.58928	-1.65506	NA	0.403324	1.7558	NA	-0.714379	NA	NA	NA	NA	NA	NA	NA	NA	NA	NA	NA	NA	NA	NA	NA	NA
AS-PTPRE	0.966477	0.257946	0.262022	1.53194	-0.763263	-1.1858	NA	NA	NA	NA	NA	NA	NA	NA	NA	NA	NA	NA	NA	NA	NA	NA	NA
AS3MT	-0.704502	NA	-0.472043	0.0397733	-0.246356	0.197235	0.24457	-0.987781	-1.37469	-0.862971	-0.0558673	NA	-0.858811	-0.438618	0.106386	NA	NA	NA	NA	NA	NA	NA	NA
ASAH1	-0.30541	-0.692955	-1.78991	-1.75044	0.74639	1.7695	1.67629	-3.30293	-3.89826	-5.08129	-5.08892	-0.24233	1.96344	0.0629676	0.108762	NA	NA	NA	NA	NA	NA	NA	NA
ASAH2	0.0367804	-0.293081	0.87164	-1.74685	1.01862	-2.30635	-1.92533	NA	NA	NA	NA	NA	NA	NA	NA	NA	NA	NA	NA	NA	NA	NA	NA
ASAH2B	-1.47462	-1.77798	-1.59331	-1.74567	-0.13481	0.804794	0.876326	NA	NA	NA	NA	NA	NA	NA	NA	NA	NA	NA	NA	NA	NA	NA	NA
ASAP1	1.36626	0.70671	1.50221	-1.15616	0.548848	-1.62818	-0.976919	NA	NA	NA	NA	NA	NA	NA	NA	NA	NA	NA	NA	NA	NA	NA	NA
ASAP1-IT2	0.208007	0.253301	0.363702	1.16214	-1.40775	-1.10134	-0.482218	NA	NA	NA	NA	NA	NA	NA	NA	NA	NA	NA	NA	NA	NA	NA	NA
ASAP2	-0.729547	-2.80023	-1.07219	-7.83217	0.306149	0.656981	2.58895	NA	NA	NA	NA	NA	NA	NA	NA	NA	NA	NA	NA	NA	NA	NA	NA
ASAP3	0.173483	-0.690016	-0.0230935	0.750034	-0.898372	-0.807267	-0.8434	NA	NA	NA	NA	NA	NA	NA	NA	NA	NA	NA	NA	NA	NA	NA	NA
ASB1	2.51374	1.13925	2.31762	2.01522	-2.79882	-3.78477	-2.67736	NA	NA	NA	NA	NA	NA	NA	NA	NA	NA	NA	NA	NA	NA	NA	NA
ASB16-AS1	0.239492	0.306215	0.689489	1.87718	-0.283159	0.00733259	-0.114209	NA	NA	NA	NA	NA	NA	NA	NA	NA	NA	NA	NA	NA	NA	NA	NA
ASB2	0.285011	0.0690847	-0.174307	2.21524	0.435473	-1.20281	-2.26873	NA	NA	NA	NA	NA	NA	NA	NA	NA	NA	NA	NA	NA	NA	NA	NA
ASB3	0.3674	0.657311	0.130205	-1.1223	0.0872736	-1.36022	-0.885077	NA	NA	NA	NA	NA	NA	NA	NA	NA	NA	NA	NA	NA	NA	NA	NA
ASB4	0.867224	0.934077	1.87136	NA	NA	-0.34151	-0.728646	NA	NA	NA	NA	NA	NA	NA	NA	NA	NA	NA	NA	NA	NA	NA	NA
ASB6	-0.0387759	0.769348	0.399437	1.84777	-0.715027	0.0171656	0.0770517	NA	NA	NA	NA	NA	NA	NA	NA	NA	NA	NA	NA	NA	NA	NA	NA
ASB7	-0.480322	-0.645889	-0.545482	-1.72074	0.105348	0.70655	0.723485	NA	NA	NA	NA	NA	NA	NA	NA	NA	NA	NA	NA	NA	NA	NA	NA
ASB8	-1.19512	-1.27857	-1.61121	-0.527823	-0.109201	1.33627	1.18575	NA	NA	NA	NA	NA	NA	NA	NA	NA	NA	NA	NA	NA	NA	NA	NA
ASB9	1.64635	2.78206	2.06833	0.342013	0.849906	1.36601	1.55397	NA	NA	NA	NA	NA	NA	NA	NA	NA	NA	NA	NA	NA	NA	NA	NA
ASB9P1	2.27826	1.43495	0.575547	-1.57649	-0.916245	NA	NA	NA	NA	NA	NA	NA	NA	NA	NA	NA	NA	NA	NA	NA	NA	NA	NA
ASCC1	-0.0310834	-0.0384634	0.133342	-0.131331	-0.0630346	-0.377063	-0.866003	NA	NA	NA	NA	NA	NA	NA	NA	NA	NA	NA	NA	NA	NA	NA	NA
ASCC2	-0.164885	0.537656	0.0331798	1.47641	-0.996199	-0.367113	-0.65316	NA	NA	NA	NA	NA	NA	NA	NA	NA	1.38519	3.03757	-1.05823	NA	-1.09338	NA	-1.83168
ASCC3	0.460306	0.745099	0.20663	-3.04605	0.697764	0.0560186	0.305893	NA	NA	NA	NA	NA	NA	NA	NA	NA	NA	NA	NA	NA	NA	NA	NA
ASCL1	19.9627	31.6768	26.5721	8.81211	NA	NA	0.534898	NA	NA	NA	NA	NA	NA	NA	NA	NA	NA	NA	NA	NA	NA	NA	NA
ASCL2	-0.116081	0.0397414	0.00387644	-0.0957031	0.557096	-0.216015	-0.440833	NA	NA	NA	NA	NA	NA	NA	NA	NA	NA	NA	NA	NA	NA	NA	NA
ASCL4	-1.21639	NA	NA	-0.856309	-1.02324	-1.45966	-0.262399	NA	NA	NA	NA	NA	NA	NA	NA	NA	NA	NA	NA	NA	NA	NA	NA
ASCL5	-0.0356137	2.05263	2.05824	1.61827	-0.761844	0.647948	1.97759	NA	NA	NA	NA	NA	NA	NA	NA	NA	NA	NA	NA	NA	NA	NA	NA
ASF1A	-0.759649	0.627531	-0.566646	-1.77722	3.89862	0.311841	0.459582	NA	NA	NA	NA	NA	NA	NA	NA	NA	NA	NA	NA	NA	NA	NA	NA
ASF1B	0.682222	1.41185	0.864866	1.28889	0.453001	0.867394	0.621797	NA	NA	NA	NA	NA	NA	NA	NA	NA	NA	NA	NA	NA	NA	NA	NA
ASGR1	1.15249	0.244334	-0.417405	2.66278	2.22955	-0.575	-1.04201	NA	NA	NA	NA	NA	NA	NA	NA	NA	NA	NA	NA	NA	NA	NA	NA
ASGR2	-0.150282	-0.380027	-0.5806	0.0867655	-0.280847	-0.47205	-1.46416	NA	NA	NA	NA	NA	NA	NA	NA	NA	NA	NA	NA	NA	NA	NA	NA
ASH1L-AS1	0.579011	0.859395	1.52369	-0.783773	-1.17127	3.95481	3.78894	NA	NA	NA	NA	NA	NA	NA	NA	NA	NA	NA	NA	NA	NA	NA	NA
ASH2L	1.92335	3.10631	2.32494	-0.639069	-0.726435	2.1615	1.86075	NA	NA	NA	NA	NA	NA	NA	NA	NA	NA	NA	NA	NA	NA	NA	NA
ASIC1	-0.682713	-1.52126	-0.749714	0.0231569	-1.95701	0.682289	0.59593	NA	NA	NA	NA	NA	NA	NA	NA	NA	NA	NA	NA	NA	NA	NA	NA
ASIC2	-0.0690535	-0.161796	NA	0.276227	NA	NA	0.0323484	NA	NA	NA	NA	NA	NA	NA	NA	NA	NA	NA	NA	NA	NA	NA	NA
ASIC3	0.0965454	-0.720946	0.347089	1.55419	1.86147	-0.769147	-1.47717	NA	NA	NA	NA	NA	NA	NA	NA	NA	NA	NA	NA	NA	NA	NA	NA
ASIC4	0.0601828	-0.313931	-0.0192237	1.37627	1.03766	-0.136828	NA	NA	NA	NA	NA	NA	NA	NA	NA	NA	NA	NA	NA	NA	NA	NA	NA
ASIP	-1.39248	NA	-1.56374	3.48812	1.97095	0.574095	NA	NA	NA	NA	NA	NA	NA	NA	NA	NA	NA	NA	NA	NA	NA	NA	NA
ASL	-1.25872	-1.06135	-1.13845	1.39465	-2.55419	0.443593	-0.329687	NA	NA	NA	NA	NA	NA	NA	NA	NA	NA	NA	NA	NA	NA	NA	NA
ASMT	-1.22155	1.13444	-2.40359	1.36909	-2.04089	0.960203	-0.0202718	NA	NA	NA	NA	NA	NA	NA	NA	NA	NA	NA	NA	NA	NA	NA	NA
ASMTL	-1.77754	-1.09516	-1.33705	2.02721	-1.9904	-0.929524	-1.12729	NA	NA	NA	NA	NA	NA	NA	NA	NA	NA	NA	NA	NA	NA	NA	NA
ASMTL-AS1	1.93888	0.704619	2.07897	1.85546	0.0101522	-0.76867	-0.19231	NA	NA	NA	NA	NA	NA	NA	NA	NA	NA	NA	NA	NA	NA	NA	NA
ASNA1	-0.333243	0.799214	-0.0789034	1.84794	1.21375	0.334934	-0.386917	NA	NA	NA	NA	NA	NA	NA	NA	NA	NA	NA	NA	NA	NA	NA	NA
ASNS	NA	NA	NA	NA	NA	NA	NA	-0.760107	0.241498	-0.626559	-0.165821	1.44342	-0.272659	-0.0589834	0.675527	NA	NA	NA	NA	NA	NA	NA	NA
ASNSD1	-0.962041	-1.43719	-1.21744	-2.15063	0.745524	0.0303671	0.0916139	NA	NA	NA	NA	NA	NA	NA	NA	NA	NA	NA	NA	NA	NA	NA	NA
ASPA	1.50212	0.569215	0.638523	-0.762758	2.35497	0.922065	0.64417	NA	NA	NA	NA	NA	NA	NA	NA	NA	NA	NA	NA	NA	NA	NA	NA
ASPG	NA	NA	-0.371566	0.923499	-0.0798447	NA	-0.171269	NA	NA	NA	NA	NA	NA	NA	NA	NA	NA	NA	NA	NA	NA	NA	NA
ASPH	NA	NA	NA	NA	NA	NA	NA	NA	NA	NA	NA	NA	NA	NA	NA	-0.448186	-1.09415	-0.502977	-3.16758	-0.353021	0.0593576	-0.474139	-0.958612
ASPHD1	2.8975	2.82833	2.99144	0.545819	0.700983	0.326636	0.684322	NA	NA	NA	NA	NA	NA	NA	NA	NA	NA	NA	NA	NA	NA	NA	NA
ASPHD2	-0.216622	0.645797	-0.134398	1.07209	0.0519676	0.369118	0.447629	NA	NA	NA	NA	NA	NA	NA	NA	NA	NA	NA	NA	NA	NA	NA	NA
ASPM	1.29592	1.29053	1.3743	-1.24492	0.324009	0.0736993	0.4456	-2.78872	-1.13455	1.43128	-0.00671333	NA	1.60046	1.2715	-0.194686	NA	NA	NA	NA	NA	NA	NA	NA
ASPN	1.95881	0.961643	0.589212	0.675418	0.362148	0.240088	0.935642	-1.3912	-1.58397	-1.86928	1.19199	-1.1136	-0.550695	2.88071	1.94767	NA	NA	NA	NA	NA	NA	NA	NA
ASPRV1	1.18695	1.86075	1.26816	2.12057	1.13566	0.448049	-1.21194	NA	NA	NA	NA	NA	NA	NA	NA	NA	NA	NA	NA	NA	NA	NA	NA
ASPSCR1	0.905896	1.42447	1.0712	1.78496	0.501547	1.76587	1.31341	0.641136	0.198489	0.514665	-0.398734	-0.974878	0.894077	0.261724	0.718423	NA	NA	NA	NA	NA	NA	NA	NA
ASRGL1	-0.956609	-0.605268	-0.834439	-0.0545524	-0.133997	0.836288	0.717506	-1.37018	-1.07951	-0.937996	-0.880626	-1.09098	0.404457	0.339438	0.446528	NA	NA	NA	NA	NA	NA	NA	NA
ASS1	-0.925679	0.451083	-0.561592	-1.09651	-0.304759	-0.964286	-1.4103	-0.631605	0.353102	-0.804674	-1.52082	2.63285	0.162128	-1.64018	-1.55066	NA	NA	NA	NA	NA	NA	NA	NA
ASTE1	-0.581027	-2.37485	-0.791291	-0.571132	0.311702	-2.95413	-2.8934	NA	NA	NA	NA	NA	NA	NA	NA	NA	NA	NA	NA	NA	NA	NA	NA
ASTL	-0.99519	2.10729	1.43101	3.53634	NA	NA	-0.800726	NA	NA	NA	NA	NA	NA	NA	NA	NA	NA	NA	NA	NA	NA	NA	NA
ASTN2	-0.967825	-0.334775	-0.935548	3.38558	-1.52105	-0.783829	-0.658843	NA	NA	NA	NA	NA	NA	NA	NA	NA	NA	NA	NA	NA	NA	NA	NA
ASXL1	1.76823	0.26263	1.96828	0.920545	-1.20948	0.572547	0.619965	NA	NA	NA	NA	NA	NA	NA	NA	NA	NA	NA	NA	NA	NA	NA	NA
ASXL2	0.578497	-0.535848	0.447918	-3.86601	0.461923	-1.40252	-0.355188	NA	NA	NA	NA	NA	NA	NA	NA	NA	NA	NA	NA	NA	NA	NA	NA
ASXL3	1.64256	0.917951	1.59703	-1.04589	0.519243	3.0315	2.74365	NA	-2.72287	0.407879	1.18689	-0.863528	-1.084	NA	0.518117	NA	NA	NA	NA	NA	NA	NA	NA
ATAD1	-0.517775	-2.36753	-0.607515	-2.65784	0.597666	2.02239	2.16088	NA	NA	NA	NA	NA	NA	NA	NA	NA	NA	NA	NA	NA	NA	NA	NA
ATAD2	1.31078	1.27328	1.54467	-2.09161	0.216588	-0.78872	-0.538391	3.47796	2.25542	2.49052	-0.0862044	3.62842	-0.123821	-0.744493	-0.23667	3.55405	1.65435	2.38354	0.557202	3.49057	0.00577029	-0.0362855	0.130761
ATAD2B	-0.0728309	-1.12596	-0.32734	-3.98067	1.06876	-1.17264	-0.463555	NA	NA	NA	NA	NA	NA	NA	NA	NA	NA	NA	NA	NA	NA	NA	NA
ATAD3A	0.216483	1.43929	0.651785	1.7854	-1.42009	-1.01477	-1.25789	1.99967	2.32033	2.00731	0.770475	2.98456	-0.779382	-1.84825	-0.451087	NA	NA	NA	NA	NA	NA	NA	NA
ATAD3B	0.803743	0.301316	1.24509	1.57167	-1.48274	-2.06186	-1.93581	2.01945	2.19722	2.00939	0.788494	2.71375	-0.704082	-1.60969	-0.425692	NA	NA	NA	NA	NA	NA	NA	NA
ATAD5	NA	NA	NA	NA	NA	NA	NA	NA	NA	NA	NA	NA	NA	NA	NA	NA	3.03128	0.449879	-1.13549	NA	-1.04418	NA	-1.89082
ATAT1	0.680451	-0.101883	1.01918	1.62565	-1.16146	0.363857	0.607198	NA	NA	NA	NA	NA	NA	NA	NA	NA	NA	NA	NA	NA	NA	NA	NA
ATE1-AS1	1.71466	1.99131	1.63231	0.114709	0.36592	1.04018	0.408694	NA	NA	NA	NA	NA	NA	NA	NA	NA	NA	NA	NA	NA	NA	NA	NA
ATF2	0.0871317	-0.522057	-0.373511	-3.20522	-0.142054	-0.925568	-0.159893	NA	NA	NA	NA	NA	NA	NA	NA	NA	NA	NA	NA	NA	NA	NA	NA
ATF3	0.00632565	0.440962	-0.0614128	0.639427	0.528526	-1.74199	-1.73571	NA	NA	NA	NA	NA	NA	NA	NA	0.156471	0.409353	0.415675	-1.36714	0.415675	1.53468	-1.68957	-1.2407
ATF4	-1.43677	0.306972	-0.865399	1.58551	0.509423	-0.104287	-0.477804	NA	NA	NA	NA	NA	NA	NA	NA	NA	NA	NA	NA	NA	NA	NA	NA
ATF5	0.364721	2.94744	0.695502	2.21742	-0.176464	0.782262	0.624092	NA	NA	NA	NA	NA	NA	NA	NA	NA	NA	NA	NA	NA	NA	NA	NA
ATF6	-0.734053	-0.686162	-0.499755	-1.52334	-0.145811	2.09814	1.72514	NA	NA	NA	NA	NA	NA	NA	NA	NA	NA	NA	NA	NA	NA	NA	NA
ATF6B	-0.0959488	1.72543	0.616353	2.06313	-1.29241	-1.68631	-1.31934	NA	NA	NA	NA	NA	NA	NA	NA	NA	NA	NA	NA	NA	NA	NA	NA
ATF7	0.40905	-0.381355	0.27677	0.136404	0.760846	1.56345	1.58785	NA	NA	NA	NA	NA	NA	NA	NA	NA	NA	NA	NA	NA	NA	NA	NA
ATF7IP	0.544547	-0.215049	0.500302	-1.91601	0.804626	-1.77826	-1.1857	NA	NA	NA	NA	NA	NA	NA	NA	NA	NA	NA	NA	NA	NA	NA	NA
ATF7IP2	2.02895	0.987744	2.89485	0.214565	0.384543	-5.7351	-7.29801	NA	-0.327588	NA	0.0403876	-0.713514	0.152575	NA	0.542989	NA	NA	NA	NA	NA	NA	NA	NA
ATG10	-0.612394	-0.794303	-0.816486	-0.503789	0.61875	0.349672	0.261295	NA	NA	NA	NA	NA	NA	NA	NA	NA	NA	NA	NA	NA	NA	NA	NA
ATG101	-1.45742	-0.258243	-1.02422	1.52281	-0.259145	2.09938	1.43645	NA	NA	NA	NA	NA	NA	NA	NA	NA	NA	NA	NA	NA	NA	NA	NA
ATG12	-0.528978	-1.29082	-0.944563	-1.06896	-0.229028	-0.439558	-0.503938	NA	NA	NA	NA	NA	NA	NA	NA	NA	NA	NA	NA	NA	NA	NA	NA
ATG13	-0.768031	-0.00829043	-0.541439	4.15958	-3.74892	1.58616	0.0270685	NA	NA	NA	NA	NA	NA	NA	NA	NA	NA	NA	NA	NA	NA	NA	NA
ATG14	-0.337069	-1.17507	-0.472482	-1.16781	-0.456106	-0.85788	-0.194542	NA	NA	NA	NA	NA	NA	NA	NA	NA	NA	NA	NA	NA	NA	NA	NA
ATG16L1	-1.56382	-1.75925	-1.28976	-1.19308	-0.703646	-0.221061	-0.114758	NA	NA	NA	NA	NA	NA	NA	NA	0.339575	0.0541081	0.613847	0.876924	-0.0130606	-0.611981	0.944093	1.07843
ATG16L2	0.78214	0.215401	0.870912	2.2351	-0.14023	-0.21954	-0.172435	NA	0.521452	NA	0.304472	0.087492	-1.23539	NA	-1.0744	NA	NA	NA	NA	NA	NA	NA	NA
ATG2A	0.323921	0.0844736	0.926278	2.95441	-1.68233	-0.507035	-0.126304	NA	NA	NA	NA	NA	NA	NA	NA	NA	NA	NA	NA	NA	NA	NA	NA
ATG2B	0.665276	-0.435075	0.739111	-0.520513	0.455663	0.0687006	0.354123	NA	NA	NA	NA	NA	NA	NA	NA	NA	NA	NA	NA	NA	NA	NA	NA
ATG3	-0.46728	-0.281525	-0.581162	-1.13644	1.90947	0.799824	0.692176	NA	NA	NA	NA	NA	NA	NA	NA	NA	NA	NA	NA	NA	NA	NA	NA
ATG4A	-1.15946	-1.37281	-1.50321	0.366464	3.69836	-0.0371642	-0.453861	NA	NA	NA	NA	NA	NA	NA	NA	NA	NA	NA	NA	NA	NA	NA	NA
ATG4B	1.41481	1.33123	1.78051	3.44613	-1.45115	0.973769	-0.048476	NA	NA	NA	NA	NA	NA	NA	NA	NA	NA	NA	NA	NA	NA	NA	NA
ATG4C	0.635613	0.346776	0.335189	-0.778155	1.13655	-1.26564	-1.38945	NA	NA	NA	NA	NA	NA	NA	NA	NA	NA	NA	NA	NA	NA	NA	NA
ATG4D	-2.53718	-2.41195	-2.2621	2.38692	-0.079067	1.65553	1.12237	NA	NA	NA	NA	NA	NA	NA	NA	NA	NA	NA	NA	NA	NA	NA	NA
ATG5	-0.521871	-0.431714	-0.51573	-1.88057	1.73185	0.829553	0.326479	NA	NA	NA	NA	NA	NA	NA	NA	NA	NA	NA	NA	NA	NA	NA	NA
ATG9A	0.266796	0.282762	0.483513	2.67997	-2.17933	-0.0786468	-0.606704	NA	NA	NA	NA	NA	NA	NA	NA	NA	NA	NA	NA	NA	NA	NA	NA
ATG9B	0.101088	-1.15251	0.310608	0.0215618	1.43507	-0.0132023	-0.185498	NA	NA	NA	NA	NA	NA	NA	NA	NA	NA	NA	NA	NA	NA	NA	NA
ATIC	-0.794416	-0.292695	-0.306826	0.164623	-0.00590219	-0.130757	-0.618745	NA	NA	NA	NA	NA	NA	NA	NA	NA	NA	NA	NA	NA	NA	NA	NA
ATL1	0.222023	-1.48373	-0.409533	-1.25249	0.518795	-0.752758	-0.370329	NA	NA	NA	NA	NA	NA	NA	NA	NA	NA	NA	NA	NA	NA	NA	NA
ATL2	4.97929	4.18123	5.25584	-5.65806	-0.87128	-1.81407	-2.01894	2.92282	5.88613	5.2708	-2.93902	1.01206	-0.931093	0.80155	-1.6112	NA	NA	NA	NA	NA	NA	NA	NA
ATL3	-0.867842	-1.33191	-1.26801	-1.36063	0.938993	-0.170026	0.323746	-0.834435	0.584732	0.23841	-1.15817	0.17818	-0.183199	0.580967	-0.29613	NA	NA	NA	NA	NA	NA	NA	NA
ATM	1.12855	-0.0249455	0.783634	-1.23657	0.583194	-1.01506	-0.625807	NA	NA	NA	NA	NA	NA	NA	NA	NA	NA	NA	NA	NA	NA	NA	NA
ATMIN	-0.169452	-0.193304	-0.220027	-1.90967	0.277698	2.22064	1.70382	NA	NA	NA	NA	NA	NA	NA	NA	NA	NA	NA	NA	NA	NA	NA	NA
ATN1	0.714283	0.151083	0.878722	1.81623	0.0949664	-1.41973	-1.15632	NA	NA	NA	NA	NA	NA	NA	NA	NA	NA	NA	NA	NA	NA	NA	NA
ATOH8	0.664421	1.1127	1.25724	3.1139	1.03271	-0.341235	-0.97496	NA	NA	NA	NA	NA	NA	NA	NA	NA	NA	NA	NA	NA	NA	NA	NA
ATOX1	-1.12635	-1.30185	-1.5562	1.82569	-0.443179	-0.193081	-1.45795	NA	NA	NA	NA	NA	NA	NA	NA	NA	NA	NA	NA	NA	NA	NA	NA
ATP10A	0.358053	-0.125645	-0.283274	-0.144282	-1.3304	-1.63146	-1.38649	-0.941762	-0.0846098	-1.37034	2.03786	0.374579	0.410294	2.27766	1.3899	NA	NA	NA	NA	NA	NA	NA	NA
ATP10B	-0.159867	1.59839	1.74774	-0.290538	3.96521	-1.64906	0.268956	NA	NA	NA	NA	NA	NA	NA	NA	NA	NA	NA	NA	NA	NA	NA	NA
ATP10D	1.44323	0.974402	1.15235	-0.264029	0.215235	-1.33232	-0.842489	NA	NA	NA	NA	NA	NA	NA	NA	NA	NA	NA	NA	NA	NA	NA	NA
ATP11A	2.80673	1.86591	2.91776	-1.49432	-0.774647	-0.536067	0.185985	NA	NA	NA	NA	NA	NA	NA	NA	-0.283548	3.26608	1.25189	0.260181	-0.26987	-0.512667	0.468781	-0.102305
ATP11B	0.213541	-0.441604	0.0146537	-2.28323	0.559639	-0.810036	-0.458462	NA	NA	NA	NA	NA	NA	NA	NA	NA	NA	NA	NA	NA	NA	NA	NA
ATP11C	1.77359	2.1872	2.18148	-2.14829	1.12134	-1.34556	-0.923895	NA	NA	NA	NA	NA	NA	NA	NA	1.10028	5.16979	4.39357	0.376807	NA	0.851584	-0.557675	0.497385
ATP12A	NA	NA	NA	NA	NA	NA	NA	-0.544696	0.938503	0.649568	-0.974888	0.74588	-0.352072	0.617464	0.25148	NA	NA	NA	NA	NA	NA	NA	NA
ATP13A1	0.343681	0.539489	0.37531	2.63989	0.0533241	-0.386376	-0.621964	-0.592294	0.936138	0.703414	-1.08919	0.206517	-0.00104831	0.351183	-0.409888	NA	NA	NA	NA	NA	NA	NA	NA
ATP13A2	0.25745	1.55034	0.287267	4.25717	-2.54093	-0.395132	-0.597391	NA	NA	NA	NA	NA	NA	NA	NA	NA	NA	NA	NA	NA	NA	NA	NA
ATP13A3	0.534866	-0.0759028	0.468642	-2.62997	0.365724	0.514057	0.990393	NA	NA	NA	NA	NA	NA	NA	NA	NA	NA	NA	NA	NA	NA	NA	NA
ATP13A4	-3.97767	-4.56028	-3.77612	-0.375304	1.60223	0.831724	0.817873	NA	NA	NA	NA	NA	NA	NA	NA	NA	NA	NA	NA	NA	NA	NA	NA
ATP13A5	-2.47994	-4.64713	-2.60164	-1.61507	0.341055	-0.698139	-1.19145	NA	NA	NA	NA	NA	NA	NA	NA	NA	NA	NA	NA	NA	NA	NA	NA
ATP1A1	NA	NA	NA	NA	NA	NA	NA	NA	NA	NA	NA	NA	NA	NA	NA	NA	1.30076	0.417357	0.0486916	NA	-0.306062	NA	0.201722
ATP1A1-AS1	-1.1767	-1.88919	-0.475073	0.792111	-2.26216	0.354791	-0.43633	NA	NA	NA	NA	NA	NA	NA	NA	NA	NA	NA	NA	NA	NA	NA	NA
ATP1A2	0.396326	-0.0331385	0.0213694	-0.26795	1.22342	-0.629372	-1.35068	NA	NA	NA	NA	NA	NA	NA	NA	NA	NA	NA	NA	NA	NA	NA	NA
ATP1A3	-0.494758	-0.461204	-1.02257	1.47097	-1.67631	NA	NA	NA	NA	NA	NA	NA	NA	NA	NA	NA	NA	NA	NA	NA	NA	NA	NA
ATP1B1	-1.48895	-1.13256	-1.55487	-0.306665	-0.00169584	-0.080515	0.0765032	-1.24205	-0.309742	-1.37171	-0.791334	0.641093	0.190373	1.12886	0.437343	NA	NA	NA	NA	NA	NA	NA	NA
ATP1B2	0.937654	-0.265785	0.396025	1.7472	0.131531	-0.244175	-0.987923	NA	NA	NA	NA	NA	NA	NA	NA	NA	NA	NA	NA	NA	NA	NA	NA
ATP1B3	-0.613367	0.0349794	-0.541545	-0.808529	1.85224	-1.50385	-1.43516	NA	NA	NA	NA	NA	NA	NA	NA	NA	NA	NA	NA	NA	NA	NA	NA
ATP23	-1.64711	-0.685162	-1.54215	-0.776897	0.538826	0.681664	0.643076	NA	NA	NA	NA	NA	NA	NA	NA	NA	NA	NA	NA	NA	NA	NA	NA
ATP2A1	1.5171	1.09338	1.71406	0.681943	0.34129	-0.430984	-0.145538	NA	NA	NA	NA	NA	NA	NA	NA	NA	NA	NA	NA	NA	NA	NA	NA
ATP2A1-AS1	0.669868	0.545311	0.861306	0.71376	1.88185	1.35352	1.36312	NA	NA	NA	NA	NA	NA	NA	NA	NA	NA	NA	NA	NA	NA	NA	NA
ATP2A2	0.207787	0.672017	0.346589	-2.14572	-0.487105	1.56282	2.22211	-0.865611	0.696038	0.569844	-2.07234	-0.684207	-0.3214	0.924764	0.538295	NA	NA	NA	NA	NA	NA	NA	NA
ATP2A3	-1.9669	-2.0976	-2.02537	1.70746	-0.240132	0.857429	1.05775	-1.57786	-0.183676	-0.285689	-1.22236	-1.23163	-0.189858	0.752994	0.555149	NA	NA	NA	NA	NA	NA	NA	NA
ATP2B1	-0.102095	-0.56772	-0.295271	-1.57905	1.252	0.860368	1.11123	NA	NA	NA	NA	NA	NA	NA	NA	NA	NA	NA	NA	NA	NA	NA	NA
ATP2B1-AS1	-0.147682	-0.630144	0.0183258	-0.256346	1.04983	2.35216	2.02143	NA	NA	NA	NA	NA	NA	NA	NA	NA	NA	NA	NA	NA	NA	NA	NA
ATP2B2	-1.61883	-1.75469	-1.09034	-0.487325	0.12234	-4.18298	-0.357252	NA	NA	NA	NA	NA	NA	NA	NA	NA	NA	NA	NA	NA	NA	NA	NA
ATP2B3	-0.435945	-1.53854	-1.52399	-0.0194106	0.364729	NA	NA	NA	NA	NA	NA	NA	NA	NA	NA	NA	NA	NA	NA	NA	NA	NA	NA
ATP2B4	0.469793	0.341722	0.657935	-0.142635	-0.740765	-0.835816	-0.437693	NA	NA	NA	NA	NA	NA	NA	NA	NA	NA	NA	NA	NA	NA	NA	NA
ATP2C1	1.35322	1.61074	1.4648	-2.98486	0.627119	-1.36146	-1.32918	NA	NA	NA	NA	NA	NA	NA	NA	NA	NA	NA	NA	NA	NA	NA	NA
ATP2C2	0.299939	-0.182821	1.76285	0.684423	-2.62967	7.42028	7.83714	NA	NA	NA	NA	NA	NA	NA	NA	NA	NA	NA	NA	NA	NA	NA	NA
ATP5A1	-1.77305	-0.875666	-1.70063	0.166917	-0.737262	0.0876023	-0.892334	NA	NA	NA	NA	NA	NA	NA	NA	NA	NA	NA	NA	NA	NA	NA	NA
ATP5B	NA	NA	NA	NA	NA	NA	NA	NA	NA	NA	NA	NA	NA	NA	NA	-0.419184	0.299417	0.994064	1.35336	0.0279456	-0.514997	-0.890266	0.930189
ATP5C1	-1.28623	-0.577781	-1.34483	-0.718864	1.56302	0.790582	0.262935	0.467377	1.63552	1.25823	1.92211	1.81691	-0.631836	-1.76007	0.949871	NA	NA	NA	NA	NA	NA	NA	NA
ATP5D	-1.20232	-1.24456	-1.4788	1.53537	-0.35332	0.739739	0.208761	NA	NA	NA	NA	NA	NA	NA	NA	NA	NA	NA	NA	NA	NA	NA	NA
ATP5E	-2.89624	-2.98652	-3.43785	-0.221953	1.20378	1.19751	0.495852	NA	NA	NA	NA	NA	NA	NA	NA	NA	NA	NA	NA	NA	NA	NA	NA
ATP5F1	-0.958259	-0.348855	-0.993486	-0.67175	0.328796	0.0955032	-0.357729	NA	NA	NA	NA	NA	NA	NA	NA	NA	NA	NA	NA	NA	NA	NA	NA
ATP5G1	-0.862044	0.0175376	-0.576251	1.02859	0.946699	-0.548063	-0.871706	NA	NA	NA	NA	NA	NA	NA	NA	NA	NA	NA	NA	NA	NA	NA	NA
ATP5G2	-1.52477	-1.2338	-1.61351	0.921933	1.0189	1.3495	0.593654	NA	NA	NA	NA	NA	NA	NA	NA	NA	NA	NA	NA	NA	NA	NA	NA
ATP5G3	-2.14203	-1.35578	-2.34171	-0.734434	0.254337	-0.682135	-0.747877	NA	NA	NA	NA	NA	NA	NA	NA	NA	NA	NA	NA	NA	NA	NA	NA
ATP5H	NA	NA	NA	NA	NA	NA	NA	NA	NA	NA	NA	NA	NA	NA	NA	NA	NA	NA	NA	NA	NA	NA	NA
ATP5I	-1.59167	-1.53136	-1.00375	1.46085	0.955624	1.21739	0.301869	NA	NA	NA	NA	NA	NA	NA	NA	NA	NA	NA	NA	NA	NA	NA	NA
ATP5J2	-1.70159	-1.48205	-1.67473	0.429289	0.124616	0.735799	-0.052187	NA	NA	NA	NA	NA	NA	NA	NA	NA	NA	NA	NA	NA	NA	NA	NA
ATP5L	-3.51042	-3.01106	-3.61413	0.137875	0.482264	-1.23911	-1.5627	NA	NA	NA	NA	NA	NA	NA	NA	NA	NA	NA	NA	NA	NA	NA	NA
ATP5O	-1.78411	-1.07841	-1.74389	-0.457567	0.224983	-1.50076	-2.11052	NA	NA	NA	NA	NA	NA	NA	NA	NA	NA	NA	NA	NA	NA	NA	NA
ATP5S	-0.759208	-1.84683	-0.598529	-1.7655	0.8156	1.80478	1.63044	NA	NA	NA	NA	NA	NA	NA	NA	NA	NA	NA	NA	NA	NA	NA	NA
ATP5SL	-1.9917	-2.04037	-2.8323	1.32852	-1.03466	0.8648	0.147588	NA	NA	NA	NA	NA	NA	NA	NA	NA	NA	NA	NA	NA	NA	NA	NA
ATP6AP1	-0.893784	0.0253877	-1.02996	1.06558	0.231135	1.23139	0.946723	NA	NA	NA	NA	NA	NA	NA	NA	NA	NA	NA	NA	NA	NA	NA	NA
ATP6AP1L	-0.177864	-1.12108	-0.345932	1.2399	-0.187976	-0.156214	0.0991695	NA	NA	NA	NA	NA	NA	NA	NA	NA	NA	NA	NA	NA	NA	NA	NA
ATP6AP2	-0.253336	0.717108	-0.724434	-2.05783	2.08642	0.0801042	0.676056	NA	NA	NA	NA	NA	NA	NA	NA	NA	NA	NA	NA	NA	NA	NA	NA
ATP6V0A1	2.16424	2.28675	2.5504	2.38432	-0.317524	0.0370808	0.163599	NA	NA	NA	NA	NA	NA	NA	NA	NA	NA	NA	NA	NA	NA	NA	NA
ATP6V0A2	0.137399	0.129782	0.228505	0.17663	0.64682	0.949879	1.12005	NA	NA	NA	NA	NA	NA	NA	NA	NA	0.558254	0.563571	-0.707122	0.127601	-0.38812	NA	0.260519
ATP6V0A4	-0.815049	-0.523183	-0.483189	0.231176	-0.270817	0.498232	0.444786	NA	NA	NA	NA	NA	NA	NA	NA	NA	NA	NA	NA	NA	NA	NA	NA
ATP6V0C	-1.31802	-0.257856	-1.47585	2.12667	-0.544169	0.925254	0.516824	-0.75996	-0.299081	2.12298	-2.56425	0.0245148	-0.534423	-0.505006	3.02513	NA	NA	NA	NA	NA	NA	NA	NA
ATP6V0D1	0.321271	1.15653	-0.0587256	2.4916	-0.233852	2.38581	1.39055	NA	NA	NA	NA	NA	NA	NA	NA	NA	NA	NA	NA	NA	NA	NA	NA
ATP6V0D2	1.19844	0.717384	0.439254	-0.1962	0.706623	-0.0347849	0.124197	NA	NA	NA	NA	NA	NA	NA	NA	NA	NA	NA	NA	NA	NA	NA	NA
ATP6V0E1	-3.6581	-2.59747	-4.33366	2.00277	2.81395	1.12149	-0.371409	NA	NA	NA	NA	NA	NA	NA	NA	NA	NA	NA	NA	NA	NA	NA	NA
ATP6V0E2	-2.30439	-2.07031	-2.45252	1.016	0.141293	1.24606	1.21449	NA	NA	NA	NA	NA	NA	NA	NA	NA	NA	NA	NA	NA	NA	NA	NA
ATP6V0E2-AS1	0.0344775	-1.00205	0.142744	1.67057	0.0448542	1.16625	0.618707	NA	NA	NA	NA	NA	NA	NA	NA	NA	NA	NA	NA	NA	NA	NA	NA
ATP6V1A	0.246163	-0.025918	-0.121468	-2.57229	1.64044	0.0680971	0.744748	NA	NA	NA	NA	NA	NA	NA	NA	NA	NA	NA	NA	NA	NA	NA	NA
ATP6V1B1	1.2966	0.736615	1.43182	0.518265	-1.71443	-0.348712	-0.610679	NA	NA	NA	NA	NA	NA	NA	NA	NA	NA	NA	NA	NA	NA	NA	NA
ATP6V1B1-AS1	3.27476	5.27076	4.24579	0.929676	NA	NA	NA	NA	NA	NA	NA	NA	NA	NA	NA	NA	NA	NA	NA	NA	NA	NA	NA
ATP6V1B2	0.844037	0.723164	0.561519	-0.728784	-0.313034	0.539864	0.202911	NA	NA	NA	NA	NA	NA	NA	NA	NA	NA	NA	NA	NA	NA	NA	NA
ATP6V1C1	-0.0360227	-0.374658	-0.0479147	-1.98302	0.822269	-1.10041	-0.913026	NA	NA	NA	NA	NA	NA	NA	NA	NA	NA	NA	NA	NA	NA	NA	NA
ATP6V1C2	-1.04702	-1.21108	-1.59889	-1.5146	0.671062	-2.09	-1.76972	NA	NA	NA	NA	NA	NA	NA	NA	NA	NA	NA	NA	NA	NA	NA	NA
ATP6V1D	-1.49095	-1.25073	-2.12032	-0.935732	0.872688	2.74719	2.14138	NA	NA	NA	NA	NA	NA	NA	NA	NA	NA	NA	NA	NA	NA	NA	NA
ATP6V1E1	-1.97629	-1.90513	-2.58607	1.47789	1.66148	1.31952	1.06407	NA	NA	NA	NA	NA	NA	NA	NA	NA	NA	NA	NA	NA	NA	NA	NA
ATP6V1E2	0.546228	2.16072	0.929255	0.893288	3.74069	-1.86961	-4.75229	NA	NA	NA	NA	NA	NA	NA	NA	NA	NA	NA	NA	NA	NA	NA	NA
ATP6V1G1	-2.77796	-1.9107	-2.87173	-1.78042	1.48944	3.03352	2.68502	NA	NA	NA	NA	NA	NA	NA	NA	NA	NA	NA	NA	NA	NA	NA	NA
ATP6V1G2	-0.14848	-0.878264	-1.29788	1.58496	-0.415331	1.08095	0.327704	NA	NA	NA	NA	NA	NA	NA	NA	NA	NA	NA	NA	NA	NA	NA	NA
ATP6V1G2-DDX39B	0.015933	NA	0.960896	NA	0.215367	NA	0.561482	NA	NA	NA	NA	NA	NA	NA	NA	NA	NA	NA	NA	NA	NA	NA	NA
ATP6V1H	0.00647313	0.279261	-0.105515	0.226946	1.12461	-0.763316	-1.42612	NA	NA	NA	NA	NA	NA	NA	NA	NA	NA	NA	NA	NA	NA	NA	NA
ATP7B	-0.789795	-1.33573	-0.827041	0.29585	0.158533	0.709797	0.960013	NA	-1.73715	NA	-3.81026	0.412393	-1.1926	NA	-1.51742	NA	NA	NA	NA	NA	NA	NA	NA
ATP8A1	0.324522	0.162194	0.369678	-0.638879	0.622575	-2.34022	-1.86336	NA	NA	NA	NA	NA	NA	NA	NA	NA	NA	NA	NA	NA	NA	NA	NA
ATP8A2	-0.648056	-1.30874	-0.963369	-0.954176	0.0472289	-1.61421	-1.92551	NA	NA	NA	NA	NA	NA	NA	NA	NA	NA	NA	NA	NA	NA	NA	NA
ATP8B1	-2.91876	-2.87741	-2.45794	-3.2824	-1.22336	1.44546	1.99379	NA	NA	NA	NA	NA	NA	NA	NA	NA	NA	NA	NA	NA	NA	NA	NA
ATP8B2	0.923099	0.903806	0.560592	1.20828	-0.36554	0.590274	0.859804	NA	NA	NA	NA	NA	NA	NA	NA	NA	NA	NA	NA	NA	NA	NA	NA
ATP8B3	0.787458	0.454239	0.279583	0.839172	-0.293767	0.609447	0.217247	NA	NA	NA	NA	NA	NA	NA	NA	NA	NA	NA	NA	NA	NA	NA	NA
ATP8B4	1.4694	0.417101	1.03645	0.502253	1.16698	0.295949	0.227703	NA	NA	NA	NA	NA	NA	NA	NA	NA	NA	NA	NA	NA	NA	NA	NA
ATP9A	-0.405501	-0.912245	-0.525024	-1.19406	-0.853726	-1.2366	-0.826227	NA	NA	NA	NA	NA	NA	NA	NA	NA	NA	NA	NA	NA	NA	NA	NA
ATP9B	0.806364	1.28227	0.792653	2.15991	-4.69838	2.89931	3.21342	NA	0.839572	-0.125016	-1.55286	-0.00444218	-0.48039	NA	0.452468	NA	NA	NA	NA	NA	NA	NA	NA
ATPAF1	-1.53565	-1.18526	-1.76353	-0.555523	-0.486131	0.269969	0.0578175	NA	NA	NA	NA	NA	NA	NA	NA	NA	NA	NA	NA	NA	NA	NA	NA
ATPAF2	0.0246	0.859216	-0.439542	2.41357	-0.46691	1.27918	0.284755	NA	NA	NA	NA	NA	NA	NA	NA	NA	NA	NA	NA	NA	NA	NA	NA
ATPIF1	-0.738256	-0.961492	-0.923829	1.27848	1.16905	0.0893841	-0.285793	-0.171212	-1.58422	-1.45429	-0.0818839	0.876361	1.61535	-1.07261	-1.76287	NA	NA	NA	NA	NA	NA	NA	NA
ATR	0.367729	-0.245079	0.386318	-1.63738	0.0684729	-1.33033	-1.24957	NA	NA	NA	NA	NA	NA	NA	NA	NA	NA	NA	NA	NA	NA	NA	NA
ATRAID	-1.26464	0.50223	-0.90927	0.242628	0.522571	2.2591	1.05108	NA	NA	NA	NA	NA	NA	NA	NA	NA	NA	NA	NA	NA	NA	NA	NA
ATRIP	-1.24321	-1.18885	-1.16418	1.68228	-2.56728	-0.0607634	-0.431566	NA	NA	NA	NA	NA	NA	NA	NA	NA	NA	NA	NA	NA	NA	NA	NA
ATRN	NA	NA	NA	NA	NA	NA	NA	-0.46454	-0.742168	-0.420704	1.06241	-1.37779	0.207612	1.21584	0.536382	NA	NA	NA	NA	NA	NA	NA	NA
ATRNL1	-0.269851	-0.538342	-0.0706565	-0.554573	-0.506362	NA	-0.669479	NA	NA	NA	NA	NA	NA	NA	NA	NA	NA	NA	NA	NA	NA	NA	NA
ATRX	0.597574	-0.0452006	0.387554	-2.27665	0.392279	-0.472869	-0.0483112	NA	NA	NA	NA	NA	NA	NA	NA	NA	NA	NA	NA	NA	NA	NA	NA
ATXN1	0.953638	-0.622068	0.924708	-0.853046	-0.0821231	-0.489447	0.0419121	NA	NA	NA	NA	NA	NA	NA	NA	NA	NA	NA	NA	NA	NA	NA	NA
ATXN10	0.814048	2.34476	1.25187	0.373343	1.02313	0.125341	-0.324066	NA	NA	NA	NA	NA	NA	NA	NA	NA	NA	NA	NA	NA	NA	NA	NA
ATXN1L	2.39719	2.14632	2.89242	-2.20184	-1.35779	0.607564	1.62391	NA	NA	NA	NA	NA	NA	NA	NA	NA	NA	NA	NA	NA	NA	NA	NA
ATXN2	-0.126892	-0.213132	0.291002	0.504298	0.617257	0.155675	0.196961	NA	NA	NA	NA	NA	NA	NA	NA	NA	NA	NA	NA	NA	NA	NA	NA
ATXN2L	1.50112	1.32468	1.84147	1.79325	-0.425823	-0.23886	0.13812	NA	NA	NA	NA	NA	NA	NA	NA	NA	NA	NA	NA	NA	NA	NA	NA
ATXN3	1.84913	0.539801	1.61936	-1.39124	-0.637339	0.752371	1.08635	NA	NA	NA	NA	NA	NA	NA	NA	NA	NA	NA	NA	NA	NA	NA	NA
ATXN7	1.99337	1.01309	2.02469	-2.06021	-0.67958	-0.225798	0.646808	NA	NA	NA	NA	NA	NA	NA	NA	NA	NA	NA	NA	NA	NA	NA	NA
ATXN7L1	1.28172	-0.286582	1.3191	-2.29849	0.210255	-0.273142	0.666135	NA	NA	NA	NA	NA	NA	NA	NA	NA	NA	NA	NA	NA	NA	NA	NA
ATXN7L2	2.11253	1.22267	2.28521	1.91906	-0.35016	-0.106045	-0.362598	NA	NA	NA	NA	NA	NA	NA	NA	NA	NA	NA	NA	NA	NA	NA	NA
ATXN7L3	-0.0655497	1.26468	0.304403	0.596773	-0.923864	0.276	0.664154	NA	NA	NA	NA	NA	NA	NA	NA	NA	NA	NA	NA	NA	NA	NA	NA
ATXN7L3B	-1.45759	-1.34787	-1.28368	-1.95884	0.324867	0.297821	0.393925	NA	NA	NA	NA	NA	NA	NA	NA	NA	NA	NA	NA	NA	NA	NA	NA
AUH	-0.487164	-0.251249	-0.421177	-0.970056	0.878476	-1.20351	-1.21426	NA	NA	NA	NA	NA	NA	NA	NA	NA	NA	NA	NA	NA	NA	NA	NA
AUNIP	1.82093	3.45809	2.97065	-4.98561	-2.36533	-1.95245	-3.41365	NA	NA	NA	NA	NA	NA	NA	NA	NA	NA	NA	NA	NA	NA	NA	NA
AUP1	-1.0589	-0.410865	-1.00558	0.141794	-0.527828	0.109532	-0.910184	-0.331112	1.01306	0.31984	-2.57985	0.47201	-0.686176	-0.255026	-1.37094	1.04088	1.93093	2.51407	-1.23643	NA	-0.131535	1.22503	1.55649
AURKA	0.459599	0.812026	0.474421	-0.911508	-0.296426	-0.259301	-0.194552	NA	NA	NA	NA	NA	NA	NA	NA	NA	NA	NA	NA	NA	NA	NA	NA
AURKAIP1	-2.76689	-0.761633	-1.7453	1.55917	-0.406255	0.586557	-0.31481	NA	NA	NA	NA	NA	NA	NA	NA	NA	NA	NA	NA	NA	NA	NA	NA
AURKAPS1	-0.646115	-0.361008	0.448344	-0.684661	-1.08019	-0.688572	-1.54332	NA	NA	NA	NA	NA	NA	NA	NA	NA	NA	NA	NA	NA	NA	NA	NA
AURKB	0.985473	1.49354	1.17024	0.545886	-0.287018	-0.216851	-0.126682	6.57369	5.40569	4.40647	-1.72388	4.39296	-0.589629	2.0367	-0.744913	NA	NA	NA	NA	NA	NA	NA	NA
AURKC	-2.46914	-2.24311	-4.74974	2.13444	1.98442	-0.734713	-1.86196	NA	NA	NA	NA	NA	NA	NA	NA	NA	NA	NA	NA	NA	NA	NA	NA
AVEN	-0.524611	-1.08853	-1.49958	0.726821	1.4679	0.443467	0.104896	NA	NA	NA	NA	NA	NA	NA	NA	-1.20881	-1.92744	-1.59917	-1.16445	-1.60804	0.654308	0.104246	0.113118
AVIL	0.575149	-0.742036	0.730794	0.441204	1.74893	-1.16465	-0.945556	NA	NA	NA	NA	NA	NA	NA	NA	NA	NA	NA	NA	NA	NA	NA	NA
AVL9	0.118646	-0.367499	0.318236	-2.60216	0.266336	1.03038	1.51463	NA	NA	NA	NA	NA	NA	NA	NA	NA	NA	NA	NA	NA	NA	NA	NA
AVPI1	-0.803993	-0.240947	-0.626969	3.77716	0.82766	1.33924	-0.0876765	NA	NA	NA	NA	NA	NA	NA	NA	NA	NA	NA	NA	NA	NA	NA	NA
AVPR1A	1.50011	0.881441	0.522942	-3.92699	1.41166	-1.58496	-0.0732692	NA	NA	NA	NA	NA	NA	NA	NA	NA	NA	NA	NA	NA	NA	NA	NA
AVPR2	1.07064	0.887689	0.970207	2.8462	0.716926	-1.90904	-0.668361	NA	NA	NA	NA	NA	NA	NA	NA	NA	NA	NA	NA	NA	NA	NA	NA
AWAT2	-1.48047	NA	NA	2.00635	0.32488	NA	NA	NA	NA	NA	NA	NA	NA	NA	NA	NA	NA	NA	NA	NA	NA	NA	NA
AXDND1	-0.137522	0.25458	0.258706	6.2117	-0.779058	NA	-0.0334656	NA	NA	NA	NA	NA	NA	NA	NA	NA	NA	NA	NA	NA	NA	NA	NA
AXIN1	-0.641602	0.0196673	-0.236552	0.858593	-1.50444	1.33992	0.79325	NA	NA	NA	NA	NA	NA	NA	NA	NA	NA	NA	NA	NA	NA	NA	NA
AXIN2	-1.18172	-1.89286	-0.993244	0.0868027	-0.464401	-1.15894	-0.714664	NA	NA	NA	NA	NA	NA	NA	NA	NA	NA	NA	NA	NA	NA	NA	NA
AXL	0.958401	0.730821	0.132635	1.17521	-0.0503642	-0.442296	-0.30105	NA	NA	NA	NA	NA	NA	NA	NA	NA	NA	NA	NA	NA	NA	NA	NA
AZGP1	-0.352741	-0.520456	-0.426873	0.578607	2.29702	1.30722	0.900384	-0.855663	-0.677581	-0.547277	0.985967	-1.40728	1.77214	0.729703	0.295356	NA	NA	NA	NA	NA	NA	NA	NA
AZGP1P1	-1.84675	-3.2414	-1.96477	0.44026	2.25345	3.65696	3.39588	NA	NA	NA	NA	NA	NA	NA	NA	NA	NA	NA	NA	NA	NA	NA	NA
AZI2	-0.896147	-2.1853	-2.91996	-3.36896	0.788395	-0.258896	-0.221935	NA	NA	NA	NA	NA	NA	NA	NA	NA	NA	NA	NA	NA	NA	NA	NA
AZIN1	-1.98905	-1.75182	-1.99918	-5.54173	0.215793	-2.3313	-1.10591	NA	NA	NA	NA	NA	NA	NA	NA	NA	NA	NA	NA	NA	NA	NA	NA
AZIN1-AS1	-0.318326	-0.110484	0.598587	-0.0206061	1.06509	0.891042	0.764722	NA	NA	NA	NA	NA	NA	NA	NA	NA	NA	NA	NA	NA	NA	NA	NA
AZIN2	1.56031	1.10806	1.20232	1.99405	-0.489961	-0.927373	-1.34306	NA	NA	NA	NA	NA	NA	NA	NA	NA	NA	NA	NA	NA	NA	NA	NA
AZU1	NA	NA	NA	NA	NA	NA	NA	-0.0226714	-0.444093	-0.166702	-0.902856	-1.41496	0.473433	0.905524	-0.23605	NA	NA	NA	NA	NA	NA	NA	NA
B2M	1.06579	1.13663	0.593198	0.204081	0.182163	-0.896156	-0.853602	2.28467	0.792424	0.974986	0.371738	-1.77932	-0.191822	-0.247384	-0.898257	NA	NA	NA	NA	NA	NA	NA	NA
B3GALNT1	0.0537672	-0.213222	-0.345033	-1.97032	0.451958	0.665706	1.03773	NA	NA	NA	NA	NA	NA	NA	NA	NA	NA	NA	NA	NA	NA	NA	NA
B3GALNT2	0.856998	1.13167	1.04576	-0.477977	-0.0193295	0.0936599	0.522386	NA	NA	NA	NA	NA	NA	NA	NA	NA	NA	NA	NA	NA	NA	NA	NA
B3GALT2	1.29403	1.08922	0.642348	-0.0907447	0.891713	-0.589467	-1.00306	NA	NA	NA	NA	NA	NA	NA	NA	NA	NA	NA	NA	NA	NA	NA	NA
B3GALT4	-1.18197	-0.535192	-1.48155	1.10989	-1.54083	1.69569	1.07461	NA	NA	NA	NA	NA	NA	NA	NA	NA	NA	NA	NA	NA	NA	NA	NA
B3GALT5	0.114741	0.278421	0.712029	1.76463	0.636417	-0.07238	0.715079	NA	NA	NA	NA	NA	NA	NA	NA	NA	NA	NA	NA	NA	NA	NA	NA
B3GALT5-AS1	-0.0900028	0.330501	0.334382	3.01055	0.0488013	0.0957003	0.181094	NA	NA	NA	NA	NA	NA	NA	NA	NA	NA	NA	NA	NA	NA	NA	NA
B3GALT6	-0.501046	0.668754	-0.277019	1.46765	-0.785413	0.933226	0.518634	NA	NA	NA	NA	NA	NA	NA	NA	NA	NA	NA	NA	NA	NA	NA	NA
B3GAT1	-2.33282	-1.03937	-1.62158	0.0870095	1.99921	-2.49597	-1.91676	NA	NA	NA	NA	NA	NA	NA	NA	NA	NA	NA	NA	NA	NA	NA	NA
B3GAT3	-0.346358	0.421165	-0.102707	2.46959	0.0447555	2.35341	1.90247	0.0458991	0.279175	0.551329	-1.27599	-0.180896	0.136617	0.752205	-0.0253795	NA	NA	NA	NA	NA	NA	NA	NA
B3GLCT	0.573225	1.01077	0.477112	-3.25661	0.629907	-2.39944	-1.61488	NA	NA	NA	NA	NA	NA	NA	NA	NA	NA	NA	NA	NA	NA	NA	NA
B3GNT2	-0.722834	-0.619178	-1.3431	-4.3731	1.04414	-1.11446	-0.433282	NA	NA	NA	NA	NA	NA	NA	NA	NA	NA	NA	NA	NA	NA	NA	NA
B3GNT3	-0.762248	0.409789	-0.200969	-0.87778	-0.092683	0.162055	0.197993	NA	NA	NA	NA	NA	NA	NA	NA	NA	NA	NA	NA	NA	NA	NA	NA
B3GNT4	-0.79303	-0.770944	-0.985759	2.19043	0.166006	0.562478	0.347048	NA	NA	NA	NA	NA	NA	NA	NA	NA	NA	NA	NA	NA	NA	NA	NA
B3GNT5	0.282164	0.234891	0.197483	-1.65187	-0.568772	-1.60723	-1.20449	NA	NA	NA	NA	NA	NA	NA	NA	NA	NA	NA	NA	NA	NA	NA	NA
B3GNT7	0.10279	0.741371	-0.402367	-0.0963499	0.894803	0.844152	0.640245	NA	NA	NA	NA	NA	NA	NA	NA	NA	NA	NA	NA	NA	NA	NA	NA
B3GNT8	-0.489657	-1.9892	-1.97807	1.85259	-1.42821	3.95722	3.00438	NA	NA	NA	NA	NA	NA	NA	NA	NA	NA	NA	NA	NA	NA	NA	NA
B3GNT9	-0.832307	-0.73292	-0.862664	0.448317	-1.16944	0.341215	-0.20054	NA	NA	NA	NA	NA	NA	NA	NA	NA	NA	NA	NA	NA	NA	NA	NA
B3GNTL1	1.44898	0.81021	1.5086	0.755573	1.07492	-0.386632	-0.705468	NA	NA	NA	NA	NA	NA	NA	NA	NA	NA	NA	NA	NA	NA	NA	NA
B4GALNT1	1.83199	1.65217	2.16097	0.164945	-0.318809	0.0724626	0.171469	NA	NA	NA	NA	NA	NA	NA	NA	NA	NA	NA	NA	NA	NA	NA	NA
B4GALNT2	NA	NA	NA	-2.40123	1.70948	-0.708359	-0.383129	NA	NA	NA	NA	NA	NA	NA	NA	NA	NA	NA	NA	NA	NA	NA	NA
B4GALNT3	-0.427424	-0.307388	-0.17166	-0.250196	0.161853	0.227523	0.602268	NA	NA	NA	NA	NA	NA	NA	NA	NA	NA	NA	NA	NA	NA	NA	NA
B4GALT1	-1.55138	-0.2314	-1.79884	-1.08957	-0.794532	0.19331	0.503768	NA	NA	NA	NA	NA	NA	NA	NA	NA	NA	NA	NA	NA	NA	NA	NA
B4GALT1-AS1	-1.42099	-2.73223	-2.72368	-0.0606867	0.321375	2.00474	1.65469	NA	NA	NA	NA	NA	NA	NA	NA	NA	NA	NA	NA	NA	NA	NA	NA
B4GALT3	-0.806352	0.332601	-0.515824	-0.306158	-1.53422	1.00621	0.742244	NA	NA	NA	NA	NA	NA	NA	NA	NA	NA	NA	NA	NA	NA	NA	NA
B4GALT4	-2.23746	-3.08471	-3.48711	-2.80163	-1.55323	0.990587	0.956941	NA	NA	NA	NA	NA	NA	NA	NA	NA	NA	NA	NA	NA	NA	NA	NA
B4GALT5	-0.532578	-0.412508	-0.775791	-1.28925	-0.386206	0.0381944	0.369769	NA	NA	NA	NA	NA	NA	NA	NA	NA	NA	NA	NA	NA	NA	NA	NA
B4GALT6	2.20467	2.87908	2.27928	-1.80825	1.60361	-1.85563	-1.00904	NA	NA	NA	NA	NA	NA	NA	NA	NA	NA	NA	NA	NA	NA	NA	NA
B4GALT7	-1.95914	-2.024	-1.84489	2.01035	-1.86556	-0.599727	-1.2022	NA	NA	NA	NA	NA	NA	NA	NA	NA	NA	NA	NA	NA	NA	NA	NA
B4GAT1	-1.34776	-0.52911	-1.05509	0.47022	-0.569673	0.773463	0.673847	0.778561	1.94435	1.12337	2.51903	0.696463	0.0889393	7.69119	0.663624	NA	NA	NA	NA	NA	NA	NA	NA
B9D1	-0.188685	0.208532	0.351872	1.72323	-2.0407	-0.00532103	-0.462697	NA	NA	NA	NA	NA	NA	NA	NA	NA	NA	NA	NA	NA	NA	NA	NA
BAALC	-0.0259288	-0.305039	-0.288318	0.66384	-0.616009	-2.0301	-2.46061	NA	NA	NA	NA	NA	NA	NA	NA	NA	NA	NA	NA	NA	NA	NA	NA
BAALC-AS1	0.924333	-1.27883	3.35703	NA	-0.821952	-1.48126	NA	NA	NA	NA	NA	NA	NA	NA	NA	NA	NA	NA	NA	NA	NA	NA	NA
BAAT	1.81016	0.962346	2.13975	NA	0.840273	-0.497261	-0.425799	NA	NA	NA	NA	NA	NA	NA	NA	NA	NA	NA	NA	NA	NA	NA	NA
BABAM1	-1.06224	-0.737441	-1.34639	2.56204	-0.910704	-0.116628	-1.31174	NA	NA	NA	NA	NA	NA	NA	NA	NA	NA	NA	NA	NA	NA	NA	NA
BACE1	0.918494	0.248727	0.4126	0.795553	0.592373	-0.343913	0.125935	NA	NA	NA	NA	NA	NA	NA	NA	NA	NA	NA	NA	NA	NA	NA	NA
BACE1-AS	-0.746101	-3.27562	-1.40976	0.623687	-0.383543	-3.67002	-1.5164	NA	NA	NA	NA	NA	NA	NA	NA	NA	NA	NA	NA	NA	NA	NA	NA
BACE2	-0.833399	-0.417947	-0.828717	0.104217	-0.624679	-2.21196	-2.42886	NA	NA	NA	NA	NA	NA	NA	NA	NA	NA	NA	NA	NA	NA	NA	NA
BACH1	0.526332	0.499141	0.465962	-1.19935	0.377841	-0.612611	-0.40973	NA	NA	NA	NA	NA	NA	NA	NA	NA	NA	NA	NA	NA	NA	NA	NA
BACH2	2.32701	1.10646	1.60551	1.65959	-0.676462	-2.69902	-2.21635	NA	NA	NA	NA	NA	NA	NA	NA	NA	NA	NA	NA	NA	NA	NA	NA
BAD	-1.92259	-1.23044	-1.94651	1.16391	-0.700513	1.57318	0.702669	NA	NA	NA	NA	NA	NA	NA	NA	NA	NA	NA	NA	NA	NA	NA	NA
BAG1	-0.891495	-0.601368	-0.777957	0.718391	0.296254	1.53012	1.42566	NA	NA	NA	NA	NA	NA	NA	NA	NA	NA	NA	NA	NA	NA	NA	NA
BAG2	0.998328	1.25612	0.382195	0.0317529	1.51573	-0.754864	-0.537123	1.67997	0.0528468	0.386616	1.32951	-1.51587	0.787139	-0.447807	-1.39905	0.975156	0.417742	0.601002	1.7311	-1.57902	0.543733	0.0855847	-0.277116
BAG3	-0.795808	-0.750168	-0.816959	0.110032	0.103814	-0.971691	-0.82814	-0.992447	-1.7	-1.31178	-1.11142	-1.33057	0.466481	-0.998708	-1.59981	NA	NA	NA	NA	NA	NA	NA	NA
BAG4	0.949251	1.04743	1.13598	-1.89751	0.204512	0.671641	1.173	NA	NA	NA	NA	NA	NA	NA	NA	NA	NA	NA	NA	NA	NA	NA	NA
BAG5	0.81492	0.448056	1.30484	-0.284731	-0.0681015	4.27455	4.04974	NA	NA	NA	NA	NA	NA	NA	NA	NA	NA	NA	NA	NA	NA	NA	NA
BAG6	-0.300544	0.639915	-0.0759422	2.28789	-1.53807	0.359762	0.186756	NA	NA	NA	NA	NA	NA	NA	NA	NA	NA	NA	NA	NA	NA	NA	NA
BAHCC1	-9.4989e-05	-0.561609	0.0500086	1.34548	-0.549413	-0.496537	0.878579	NA	NA	NA	NA	NA	NA	NA	NA	NA	NA	NA	NA	NA	NA	NA	NA
BAHD1	-0.298675	1.44457	0.958933	-0.30628	1.13804	1.3879	2.31806	NA	NA	NA	NA	NA	NA	NA	NA	NA	NA	NA	NA	NA	NA	NA	NA
BAIAP2	-1.15163	-1.3714	-1.36608	0.690452	-0.723448	1.03772	0.916074	NA	NA	NA	NA	NA	NA	NA	NA	-1.46358	-1.85238	-1.34836	-1.14009	-1.31724	-0.456144	-0.0063414	0.958578
BAIAP2-AS1	-1.29876	-1.01135	-1.0701	0.341127	-1.5656	2.23108	1.96288	NA	NA	NA	NA	NA	NA	NA	NA	NA	NA	NA	NA	NA	NA	NA	NA
BAIAP2L1	-2.63088	-3.61457	-2.11186	0.348771	-2.881	-0.125355	-0.181989	-1.45634	-2.35698	-2.54802	-2.13864	0.454111	-0.328264	-0.182706	0.00833926	NA	NA	NA	NA	NA	NA	NA	NA
BAIAP3	-1.33558	-1.31304	-1.16348	0.801998	-1.50952	0.584836	0.243493	NA	NA	NA	NA	NA	NA	NA	NA	NA	NA	NA	NA	NA	NA	NA	NA
BAK1	0.0422471	1.50002	-0.180582	1.95385	-0.27961	-0.0242156	-0.0837011	NA	NA	NA	NA	NA	NA	NA	NA	NA	NA	NA	NA	NA	NA	NA	NA
BAMBI	-0.352595	0.774134	0.0866822	1.13927	0.327711	0.556401	0.155517	NA	NA	NA	NA	NA	NA	NA	NA	NA	NA	NA	NA	NA	NA	NA	NA
BANF1	-0.555345	0.520105	-0.189616	1.93359	-0.967326	1.86925	0.944003	NA	NA	NA	NA	NA	NA	NA	NA	0.972282	-0.629908	1.2552	-1.01124	0.757017	0.975358	1.43049	-1.04814
BANK1	-0.0976729	-0.258506	0.362375	0.8639	1.82064	-0.477606	-0.514672	NA	NA	NA	NA	NA	NA	NA	NA	NA	NA	NA	NA	NA	NA	NA	NA
BANP	0.6488	1.67384	0.865728	2.62365	-2.01357	2.04365	1.09892	NA	NA	NA	NA	NA	NA	NA	NA	NA	NA	NA	NA	NA	NA	NA	NA
BAP1	-0.910744	-0.587958	-1.31888	2.36489	-0.509715	1.6261	1.35571	NA	NA	NA	NA	NA	NA	NA	NA	NA	NA	NA	NA	NA	NA	NA	NA
BARD1	1.15917	0.588177	1.41373	-1.63772	-0.583938	-0.337567	-0.188941	NA	NA	NA	NA	NA	NA	NA	NA	NA	NA	NA	NA	NA	NA	NA	NA
BARX1	-1.1948	-0.043731	-1.05349	-0.336926	-0.517149	-0.98167	NA	NA	NA	NA	NA	NA	NA	NA	NA	NA	NA	NA	NA	NA	NA	NA	NA
BARX2	-1.822	-1.67714	-1.45694	0.472455	-0.239122	0.398116	0.510494	NA	NA	NA	NA	NA	NA	NA	NA	NA	NA	NA	NA	NA	NA	NA	NA
BASP1	NA	NA	NA	NA	NA	NA	NA	1.23101	0.0724126	0.258086	2.80552	-0.818819	1.15674	-0.484607	-1.73233	NA	NA	NA	NA	NA	NA	NA	NA
BATF	-2.64518	-1.84265	-3.44496	2.49695	-1.08394	-1.34471	-1.96985	NA	NA	NA	NA	NA	NA	NA	NA	NA	NA	NA	NA	NA	NA	NA	NA
BATF2	0.589692	0.770875	0.359198	1.50633	-1.5219	-0.41701	-0.716728	NA	NA	NA	NA	NA	NA	NA	NA	NA	NA	NA	NA	NA	NA	NA	NA
BATF3	0.566412	1.11453	0.352058	2.9905	0.0142037	-1.11812	-0.974518	NA	NA	NA	NA	NA	NA	NA	NA	NA	NA	NA	NA	NA	NA	NA	NA
BAZ1A	-0.486634	-0.550846	-0.547163	-2.33694	-0.166659	-0.444372	-0.128858	NA	NA	NA	NA	NA	NA	NA	NA	NA	NA	NA	NA	NA	NA	NA	NA
BAZ1B	0.244304	1.39419	0.930415	-0.848755	-1.76323	0.725077	1.35016	NA	NA	NA	NA	NA	NA	NA	NA	NA	NA	NA	NA	NA	NA	NA	NA
BAZ2A	-0.0554311	-0.56582	-0.148151	-0.0618698	-0.583382	-0.352633	0.283859	NA	NA	NA	NA	NA	NA	NA	NA	NA	NA	NA	NA	NA	NA	NA	NA
BAZ2B	1.11996	-1.0909	0.888025	-2.69054	0.604378	-1.42735	-0.571109	NA	-0.528449	-0.416608	0.0307563	0.948785	-0.169626	NA	-0.0438044	NA	NA	NA	NA	NA	NA	NA	NA
BBC3	0.153325	0.170361	0.371804	0.355448	-0.62828	0.984673	0.611786	NA	NA	NA	NA	NA	NA	NA	NA	NA	NA	NA	NA	NA	NA	NA	NA
BBOF1	-0.895696	-1.70262	-1.33541	-1.37008	-0.193501	-0.0527553	-0.336284	NA	NA	NA	NA	NA	NA	NA	NA	NA	NA	NA	NA	NA	NA	NA	NA
BBOX1	-1.62124	-1.24253	-1.10135	-0.647072	-1.01967	-2.85521	NA	NA	-0.808772	-1.14306	-0.41517	0.113228	-0.258807	NA	-0.657801	NA	NA	NA	NA	NA	NA	NA	NA
BBS1	0.673465	0.686507	1.34848	0.932075	-1.48367	-0.854164	-0.852388	NA	NA	NA	NA	NA	NA	NA	NA	NA	NA	NA	NA	NA	NA	NA	NA
BBS10	0.390202	-0.0774932	0.223546	-4.25936	1.95751	-0.0750002	0.807607	NA	NA	NA	NA	NA	NA	NA	NA	NA	NA	NA	NA	NA	NA	NA	NA
BBS12	2.08538	2.81843	3.26649	-1.68251	0.417348	-1.56619	-0.831585	NA	NA	NA	NA	NA	NA	NA	NA	NA	NA	NA	NA	NA	NA	NA	NA
BBS2	0.30536	-0.681699	0.585101	0.645767	1.70708	2.32475	2.01673	NA	NA	NA	NA	NA	NA	NA	NA	NA	NA	NA	NA	NA	NA	NA	NA
BBS4	-1.42106	-2.24315	-1.76457	-0.0325915	0.951713	2.66968	2.37919	NA	NA	NA	NA	NA	NA	NA	NA	NA	NA	NA	NA	NA	NA	NA	NA
BBS5	-1.71155	-2.80393	-2.7665	-0.378747	-1.39778	0.41747	0.59777	NA	NA	NA	NA	NA	NA	NA	NA	NA	NA	NA	NA	NA	NA	NA	NA
BBS9	0.700558	0.3853	0.604658	-0.332982	-0.308202	0.128838	-0.0165396	NA	NA	NA	NA	NA	NA	NA	NA	NA	NA	NA	NA	NA	NA	NA	NA
BBX	0.440062	-0.00626058	0.403888	-1.01607	0.393111	0.0851959	0.0930231	NA	NA	NA	NA	NA	NA	NA	NA	NA	NA	NA	NA	NA	NA	NA	NA
BCAM	-0.413327	-0.383342	-0.116362	0.951302	-0.860665	0.827188	0.861839	0.62101	-0.371068	1.18242	-1.84765	0.282627	0.92094	0.813273	1.17473	NA	NA	NA	NA	NA	NA	NA	NA
BCAN	2.98667	3.32951	3.77025	1.75876	0.255607	0.183782	0.496922	NA	NA	NA	NA	NA	NA	NA	NA	NA	NA	NA	NA	NA	NA	NA	NA
BCAP29	-0.874824	-1.52736	-1.41801	-1.6342	1.44667	0.475685	0.559065	-0.550669	0.263026	-0.104951	-1.44211	-0.794259	-0.120499	0.434057	-0.161962	NA	NA	NA	NA	NA	NA	NA	NA
BCAP31	-1.33243	-0.533989	-1.22055	0.738806	0.150926	0.684806	0.225878	NA	NA	NA	NA	NA	NA	NA	NA	-0.296468	-0.386386	0.461969	-0.343382	-0.120542	0.0749316	-0.382477	-0.58186
BCAR1	-0.812379	-0.297111	-0.822718	1.50042	-0.659545	0.990159	0.728375	NA	NA	NA	NA	NA	NA	NA	NA	NA	NA	NA	NA	NA	NA	NA	NA
BCAR3	-1.2255	-1.23431	-1.04083	1.04104	-0.80393	0.143135	0.373875	NA	NA	NA	NA	NA	NA	NA	NA	NA	NA	NA	NA	NA	NA	NA	NA
BCAS1	-5.94057	-8.62709	-5.71298	1.34737	-0.0334577	2.59712	2.69983	-2.63141	-1.40698	-1.77987	0.772959	-1.47869	0.477161	1.26416	1.70159	NA	NA	NA	NA	NA	NA	NA	NA
BCAS2	-0.827932	-0.0343858	-0.611509	-0.879457	0.782643	0.222073	0.276007	NA	NA	NA	NA	NA	NA	NA	NA	NA	NA	NA	NA	NA	NA	NA	NA
BCAS3	-0.823815	0.168579	-0.119547	3.56271	-0.536151	1.27865	1.04647	NA	NA	NA	NA	NA	NA	NA	NA	NA	NA	NA	NA	NA	NA	NA	NA
BCAS4	-4.3241	-2.76068	-3.72827	-0.637975	-2.50428	3.08282	2.69778	NA	NA	NA	NA	NA	NA	NA	NA	NA	NA	NA	NA	NA	NA	NA	NA
BCAT1	1.44992	1.04069	0.803387	-0.513361	0.866427	-0.25494	0.320769	NA	NA	NA	NA	NA	NA	NA	NA	NA	NA	NA	NA	NA	NA	NA	NA
BCAT2	1.01765	1.33491	1.5177	1.18431	0.116518	0.489177	0.0273029	NA	NA	NA	NA	NA	NA	NA	NA	NA	NA	NA	NA	NA	NA	NA	NA
BCCIP	-1.51244	-0.872188	-1.80916	-1.86668	0.643527	-1.89233	-1.68332	NA	NA	NA	NA	NA	NA	NA	NA	-2.21059	-0.177818	-2.84658	-1.22987	-1.26553	-0.278862	-0.980229	1.8609
BCDIN3D	-2.41351	-2.51532	-3.14062	0.104273	0.647838	3.2543	2.82824	NA	NA	NA	NA	NA	NA	NA	NA	NA	NA	NA	NA	NA	NA	NA	NA
BCDIN3D-AS1	-0.0617979	-1.96276	-0.404967	-1.57647	0.403914	2.22626	2.52263	NA	NA	NA	NA	NA	NA	NA	NA	NA	NA	NA	NA	NA	NA	NA	NA
BCHE	0.983591	-0.793303	0.413669	-0.978431	0.692095	0.0831577	0.212912	-0.240851	-0.515022	0.284643	1.34134	-1.50318	-0.703514	0.827272	1.07288	NA	NA	NA	NA	NA	NA	NA	NA
BCKDHA	-1.4701	-0.946574	-1.26943	2.24669	-0.868054	0.186427	-0.761841	NA	NA	NA	NA	NA	NA	NA	NA	NA	NA	NA	NA	NA	NA	NA	NA
BCKDHB	-0.208746	0.145019	-0.0817864	-1.69251	2.06361	0.733622	0.918761	NA	NA	NA	NA	NA	NA	NA	NA	NA	NA	NA	NA	NA	NA	NA	NA
BCKDK	-0.573361	-0.121106	-0.291376	1.79275	-0.733472	1.30311	0.289753	NA	NA	NA	NA	NA	NA	NA	NA	NA	NA	NA	NA	NA	NA	NA	NA
BCL10	-1.27111	-0.416268	-1.33094	-3.51435	2.7892	-1.98507	-1.89813	NA	NA	NA	NA	NA	NA	NA	NA	NA	NA	NA	NA	NA	NA	NA	NA
BCL11A	1.30828	1.6414	1.49112	0.587974	-0.575055	-1.7636	-2.32376	1.4051	0.891931	1.02939	-0.143564	2.04655	-0.116073	-0.876658	-2.51696	NA	NA	NA	NA	NA	NA	NA	NA
BCL11B	0.0752071	0.24128	-0.0215539	0.935568	-0.105333	-1.35284	-1.34924	NA	NA	NA	NA	NA	NA	NA	NA	NA	NA	NA	NA	NA	NA	NA	NA
BCL2	0.279833	0.255898	0.392694	0.970271	-0.606884	0.528726	0.821294	NA	NA	NA	NA	NA	NA	NA	NA	NA	NA	NA	NA	NA	NA	NA	NA
BCL2A1	3.51096	4.06826	3.94701	0.732557	0.816053	-0.502899	-0.865147	NA	NA	NA	NA	NA	NA	NA	NA	NA	NA	NA	NA	NA	NA	NA	NA
BCL2L1	-2.42702	-1.89239	-2.76205	0.934487	-0.423625	1.77733	1.72579	NA	NA	NA	NA	NA	NA	NA	NA	NA	NA	NA	NA	NA	NA	NA	NA
BCL2L10	-1.51882	-0.159224	NA	-0.895975	NA	0.687583	-0.10342	NA	NA	NA	NA	NA	NA	NA	NA	NA	NA	NA	NA	NA	NA	NA	NA
BCL2L11	0.974818	0.60913	1.10463	0.576132	0.042633	-0.252781	-0.00630941	NA	NA	NA	NA	NA	NA	NA	NA	NA	NA	NA	NA	NA	NA	NA	NA
BCL2L12	2.19389	1.70302	2.77193	1.10792	-0.36598	-1.03086	-1.46562	NA	NA	NA	NA	NA	NA	NA	NA	NA	NA	NA	NA	NA	NA	NA	NA
BCL2L13	-0.588906	0.0754807	-1.05532	-1.11504	-0.296974	0.439092	-0.139372	NA	NA	NA	NA	NA	NA	NA	NA	NA	NA	NA	NA	NA	NA	NA	NA
BCL2L14	0.887274	1.32675	0.977189	1.52923	-0.218084	-0.68534	-1.84304	NA	NA	NA	NA	NA	NA	NA	NA	NA	NA	NA	NA	NA	NA	NA	NA
BCL2L15	2.06845	-0.188879	2.04149	0.120544	2.20091	-2.81482	-1.15493	NA	NA	NA	NA	NA	NA	NA	NA	NA	NA	NA	NA	NA	NA	NA	NA
BCL2L2	-0.196319	-0.976234	-0.579177	-1.81236	-1.06702	-0.19067	1.05779	NA	NA	NA	NA	NA	NA	NA	NA	NA	NA	NA	NA	NA	NA	NA	NA
BCL6	1.79809	0.929045	1.87854	0.567732	0.110317	-0.527759	-0.144151	NA	NA	NA	NA	NA	NA	NA	NA	NA	NA	NA	NA	NA	NA	NA	NA
BCL6B	2.81068	0.844033	0.835128	1.17035	2.39281	-1.6399	-0.562239	NA	NA	NA	NA	NA	NA	NA	NA	NA	NA	NA	NA	NA	NA	NA	NA
BCL7A	-1.00853	-2.1175	-0.456131	-0.660359	-0.497936	0.592936	0.465869	NA	NA	NA	NA	NA	NA	NA	NA	NA	NA	NA	NA	NA	NA	NA	NA
BCL7B	-1.79084	-1.02795	-1.64346	1.12628	-0.821151	1.10315	0.899051	NA	NA	NA	NA	NA	NA	NA	NA	NA	NA	NA	NA	NA	NA	NA	NA
BCL7C	-0.915773	-0.563003	-0.67901	2.55434	0.494844	2.08362	1.22711	NA	NA	NA	NA	NA	NA	NA	NA	NA	NA	NA	NA	NA	NA	NA	NA
BCL9	-0.97035	-0.0868791	-0.12361	-1.19497	-1.35973	0.221816	0.734869	NA	NA	NA	NA	NA	NA	NA	NA	NA	NA	NA	NA	NA	NA	NA	NA
BCL9L	-0.270454	-0.452217	-0.124249	1.30602	-1.1341	-1.32603	-1.01844	NA	NA	NA	NA	NA	NA	NA	NA	NA	NA	NA	NA	NA	NA	NA	NA
BCLAF1	0.224617	-0.0460255	0.367506	-2.29774	1.38372	-0.183147	0.224362	NA	NA	NA	NA	NA	NA	NA	NA	NA	NA	NA	NA	NA	NA	NA	NA
BCO1	1.58429	-0.344377	-0.344377	-0.957329	NA	2.54352	1.74543	NA	NA	NA	NA	NA	NA	NA	NA	NA	NA	NA	NA	NA	NA	NA	NA
BCO2	1.54184	-0.24543	1.66867	2.48288	1.94071	-1.39592	-1.02893	NA	NA	NA	NA	NA	NA	NA	NA	NA	NA	NA	NA	NA	NA	NA	NA
BCOR	-0.719799	-0.499688	-0.672729	-1.17147	-0.701724	-0.748305	-0.172297	NA	NA	NA	NA	NA	NA	NA	NA	NA	NA	NA	NA	NA	NA	NA	NA
BCORL1	0.257692	-0.0219518	0.528392	1.64245	-1.37811	0.0793849	0.226314	NA	NA	NA	NA	NA	NA	NA	NA	NA	NA	NA	NA	NA	NA	NA	NA
BCR	-0.779665	-0.136656	-0.463502	2.2648	-1.0544	-0.779854	-1.08805	NA	NA	NA	NA	NA	NA	NA	NA	NA	NA	NA	NA	NA	NA	NA	NA
BCRP2	-0.236924	-0.441643	-0.345735	-2.09144	0.314456	-0.610476	-0.98225	NA	NA	NA	NA	NA	NA	NA	NA	NA	NA	NA	NA	NA	NA	NA	NA
BCRP3	-1.17507	-1.63257	-0.4361	0.871706	3.28682	-1.68644	-1.73525	NA	NA	NA	NA	NA	NA	NA	NA	NA	NA	NA	NA	NA	NA	NA	NA
BCS1L	0.469297	0.691342	0.749021	1.41451	-0.674245	-0.60816	-1.08348	NA	NA	NA	NA	NA	NA	NA	NA	NA	NA	NA	NA	NA	NA	NA	NA
BDH1	-3.9955	-5.27534	-3.43931	0.590714	1.00116	1.2316	1.45783	-3.1233	-2.67212	-3.23768	-0.206526	1.54735	0.238299	-0.772088	0.29549	NA	NA	NA	NA	NA	NA	NA	NA
BDH2	1.49601	0.233696	1.14498	-0.694346	2.50325	1.04879	0.657243	NA	NA	NA	NA	NA	NA	NA	NA	NA	NA	NA	NA	NA	NA	NA	NA
BDKRB1	-0.0239719	-0.471065	0.607396	1.41625	0.698422	-1.6481	-1.50677	NA	NA	NA	NA	NA	NA	NA	NA	NA	NA	NA	NA	NA	NA	NA	NA
BDKRB2	1.0844	1.40016	0.658928	1.28696	-0.647187	-0.407454	-0.38515	NA	NA	NA	NA	NA	NA	NA	NA	NA	NA	NA	NA	NA	NA	NA	NA
BDNF	0.711104	-0.727727	-0.0455735	0.139638	-0.493233	-0.555908	-0.564387	NA	NA	NA	NA	NA	NA	NA	NA	NA	NA	NA	NA	NA	NA	NA	NA
BDNF-AS	-0.0597655	-0.14298	0.189677	-0.204798	0.118459	0.529144	0.362734	NA	NA	NA	NA	NA	NA	NA	NA	NA	NA	NA	NA	NA	NA	NA	NA
BDP1	0.773067	0.0359439	0.532681	-2.4868	0.0580058	-0.952165	-0.361396	-0.107522	-0.251887	1.02033	0.145117	-0.820323	-0.251887	0.343618	1.11056	NA	NA	NA	NA	NA	NA	NA	NA
BEAN1	-2.70999	-3.9137	-4.72767	-0.923248	-2.84285	-0.0103549	-0.177365	NA	NA	NA	NA	NA	NA	NA	NA	NA	NA	NA	NA	NA	NA	NA	NA
BEAN1-AS1	-0.756338	NA	NA	NA	NA	NA	NA	NA	NA	NA	NA	NA	NA	NA	NA	NA	NA	NA	NA	NA	NA	NA	NA
BEGAIN	-0.679103	-0.649863	-0.516265	2.232	-0.327073	-0.556762	-1.35478	NA	NA	NA	NA	NA	NA	NA	NA	NA	NA	NA	NA	NA	NA	NA	NA
BEND3	-0.00275828	0.190827	0.222479	-0.0692038	-0.571725	0.367084	0.639928	NA	NA	NA	NA	NA	NA	NA	NA	NA	NA	NA	NA	NA	NA	NA	NA
BEND3P3	1.63408	0.325108	1.775	-1.8272	0.215887	-0.741162	0.294435	NA	NA	NA	NA	NA	NA	NA	NA	NA	NA	NA	NA	NA	NA	NA	NA
BEND4	1.09666	1.33239	1.22163	1.12532	0.496453	-1.59501	-1.32293	NA	NA	NA	NA	NA	NA	NA	NA	NA	NA	NA	NA	NA	NA	NA	NA
BEND5	-1.06194	-1.21329	-0.631945	1.53143	-1.05557	0.414495	0.27058	NA	NA	NA	NA	NA	NA	NA	NA	NA	NA	NA	NA	NA	NA	NA	NA
BEND6	1.77688	1.86471	1.61111	1.28042	0.639456	-0.581394	-0.140771	NA	NA	NA	NA	NA	NA	NA	NA	NA	NA	NA	NA	NA	NA	NA	NA
BEND7	2.06196	1.74166	2.39065	0.198886	0.0801752	-1.2674	-1.14056	NA	NA	NA	NA	NA	NA	NA	NA	NA	NA	NA	NA	NA	NA	NA	NA
BEST1	1.03042	0.648119	0.656016	0.531431	0.856657	1.79337	1.94808	NA	NA	NA	NA	NA	NA	NA	NA	NA	NA	NA	NA	NA	NA	NA	NA
BEST3	0.274345	-1.07946	-0.135708	-0.0225986	2.29833	1.40455	1.18612	NA	NA	NA	NA	NA	NA	NA	NA	NA	NA	NA	NA	NA	NA	NA	NA
BEST4	-0.253201	-0.769322	-0.769322	0.958569	0.815509	0.440321	0.3793	NA	NA	NA	NA	NA	NA	NA	NA	NA	NA	NA	NA	NA	NA	NA	NA
BET1	-1.12488	-2.17608	-1.1018	-4.50162	0.173448	-0.148367	-0.167766	NA	NA	NA	NA	NA	NA	NA	NA	0.661232	0.875203	1.2021	-0.260035	0.423485	-0.794964	0.69095	0.881147
BET1L	-3.60665	-2.84409	-3.66831	2.91263	-3.45957	0.885383	0.132397	NA	NA	NA	NA	NA	NA	NA	NA	NA	NA	NA	NA	NA	NA	NA	NA
BEX1	0.0703809	-0.13822	-0.601149	0.489322	-0.439977	-0.405728	-0.955137	NA	NA	NA	NA	NA	NA	NA	NA	NA	NA	NA	NA	NA	NA	NA	NA
BEX2	0.294028	0.463709	0.55726	0.0879894	-0.907328	0.0394552	0.220117	NA	NA	NA	NA	NA	NA	NA	NA	NA	NA	NA	NA	NA	NA	NA	NA
BEX3	-0.0618276	-0.447321	-0.469248	0.619175	-1.06076	-2.12578	-1.60986	NA	NA	NA	NA	NA	NA	NA	NA	NA	NA	NA	NA	NA	NA	NA	NA
BEX4	-0.296848	-0.719631	-0.523057	-0.90574	-0.729355	0.27106	0.431872	NA	NA	NA	NA	NA	NA	NA	NA	NA	NA	NA	NA	NA	NA	NA	NA
BFAR	-0.726167	0.28335	-1.01155	-1.34399	-0.939085	1.11341	1.108	NA	NA	NA	NA	NA	NA	NA	NA	NA	NA	NA	NA	NA	NA	NA	NA
BFSP1	-0.442677	0.230134	-1.02169	-0.173642	0.743821	-0.361896	-0.079787	NA	NA	NA	NA	NA	NA	NA	NA	NA	NA	NA	NA	NA	NA	NA	NA
BFSP2	-0.338377	-0.479867	1.16968	4.13282	1.92026	-0.684309	-0.183677	NA	NA	NA	NA	NA	NA	NA	NA	NA	NA	NA	NA	NA	NA	NA	NA
BFSP2-AS1	NA	-2.38914	-1.42054	0.0600059	-2.04851	NA	NA	NA	NA	NA	NA	NA	NA	NA	NA	NA	NA	NA	NA	NA	NA	NA	NA
BGLAP	-1.79737	-2.16604	-4.79305	0.730653	NA	-5.63862	-3.86471	NA	NA	NA	NA	NA	NA	NA	NA	NA	NA	NA	NA	NA	NA	NA	NA
BGN	1.16744	1.05962	0.399886	2.78553	0.299719	-0.159151	-0.388771	-1.08478	-2.22338	-1.13577	0.597622	-1.50963	0.665598	0.71658	-0.804383	NA	NA	NA	NA	NA	NA	NA	NA
BHLHA15	NA	0.861798	NA	1.87558	NA	NA	-0.563633	NA	NA	NA	NA	NA	NA	NA	NA	NA	NA	NA	NA	NA	NA	NA	NA
BHLHB9	1.1326	0.599591	0.839289	-0.900956	0.678187	-0.291889	-0.586828	NA	NA	NA	NA	NA	NA	NA	NA	NA	NA	NA	NA	NA	NA	NA	NA
BHLHE22	1.36883	1.05042	1.39655	1.51752	0.27543	-1.45881	-2.48725	NA	NA	NA	NA	NA	NA	NA	NA	NA	NA	NA	NA	NA	NA	NA	NA
BHLHE40	-1.62632	-1.12009	-1.60067	0.111405	-0.723671	-1.91985	-2.05768	NA	NA	NA	NA	NA	NA	NA	NA	NA	NA	NA	NA	NA	NA	NA	NA
BHLHE40-AS1	-1.9019	-2.16923	-2.63773	0.577796	-1.77245	-3.01423	-4.04701	NA	NA	NA	NA	NA	NA	NA	NA	NA	NA	NA	NA	NA	NA	NA	NA
BHLHE41	0.920505	0.177869	0.913672	0.437714	0.440796	1.01816	1.44229	NA	NA	NA	NA	NA	NA	NA	NA	NA	NA	NA	NA	NA	NA	NA	NA
BHMT	-0.0115907	-0.171338	-0.71164	1.61338	1.35661	-0.932126	-1.17318	NA	NA	NA	NA	NA	NA	NA	NA	NA	NA	NA	NA	NA	NA	NA	NA
BHMT2	1.34733	0.790453	0.220037	1.8547	1.81461	-0.320462	-0.677622	NA	NA	NA	NA	NA	NA	NA	NA	NA	NA	NA	NA	NA	NA	NA	NA
BICC1	0.97491	-0.405238	-0.0197982	0.278514	0.139685	-1.49339	-1.05213	NA	NA	NA	NA	NA	NA	NA	NA	NA	NA	NA	NA	NA	NA	NA	NA
BICD1	1.57672	1.22778	1.65548	-0.451211	0.447186	0.470047	0.71922	NA	NA	NA	NA	NA	NA	NA	NA	NA	NA	NA	NA	NA	NA	NA	NA
BICD2	1.91986	4.13695	2.01136	-0.598764	-0.249293	-3.09049	-0.669736	NA	NA	NA	NA	NA	NA	NA	NA	NA	NA	NA	NA	NA	NA	NA	NA
BICDL1	-0.506366	-0.164624	-0.177094	1.13174	0.653757	1.08583	1.04473	NA	NA	NA	NA	NA	NA	NA	NA	NA	NA	NA	NA	NA	NA	NA	NA
BICDL2	-0.571526	-1.85194	0.192832	0.83213	-0.945689	0.761592	0.742239	NA	NA	NA	NA	NA	NA	NA	NA	NA	NA	NA	NA	NA	NA	NA	NA
BID	-1.11081	-1.41846	-1.54184	0.618279	-0.118085	-0.335409	-0.985202	NA	NA	NA	NA	NA	NA	NA	NA	NA	NA	NA	NA	NA	NA	NA	NA
BIK	-3.02209	-2.16271	-2.07659	0.304545	-0.152379	0.581956	0.377066	NA	NA	NA	NA	NA	NA	NA	NA	NA	NA	NA	NA	NA	NA	NA	NA
BIN1	0.576578	2.02576	0.471621	2.22992	-1.59909	-2.30763	-2.26828	NA	NA	NA	NA	NA	NA	NA	NA	NA	NA	NA	NA	NA	NA	NA	NA
BIN2	0.997953	0.771019	0.294809	1.46616	-0.0628712	-0.518357	-0.63784	NA	NA	NA	NA	NA	NA	NA	NA	NA	NA	NA	NA	NA	NA	NA	NA
BIN3	-0.209523	-0.454501	-0.460472	2.19326	-0.051684	1.93263	1.25555	NA	NA	NA	NA	NA	NA	NA	NA	NA	NA	NA	NA	NA	NA	NA	NA
BIN3-IT1	-1.60181	-1.80995	1.4601	0.701789	2.01335	NA	0.215345	NA	NA	NA	NA	NA	NA	NA	NA	NA	NA	NA	NA	NA	NA	NA	NA
BIRC2	1.98269	1.16608	2.08894	-2.13239	-0.0357352	-1.80977	-1.25894	NA	NA	NA	NA	NA	NA	NA	NA	NA	NA	NA	NA	NA	NA	NA	NA
BIRC3	1.41825	1.86843	1.80748	0.189481	-0.305465	-0.914939	-1.14245	NA	NA	NA	NA	NA	NA	NA	NA	NA	NA	NA	NA	NA	NA	NA	NA
BIRC6	1.17899	-0.234807	1.13359	-2.40714	0.123859	-0.828861	-0.665431	NA	NA	NA	NA	NA	NA	NA	NA	NA	NA	NA	NA	NA	NA	NA	NA
BIRC7	-0.768774	-2.13006	-0.908251	1.62158	-0.352394	-1.43293	-0.62042	NA	NA	NA	NA	NA	NA	NA	NA	NA	NA	NA	NA	NA	NA	NA	NA
BISPR	0.883587	0.871252	0.781883	0.941854	-1.04478	0.335919	-0.111216	NA	NA	NA	NA	NA	NA	NA	NA	NA	NA	NA	NA	NA	NA	NA	NA
BIVM	1.45181	0.311099	1.02801	-1.01015	0.750882	-2.3249	-1.97929	NA	NA	NA	NA	NA	NA	NA	NA	NA	NA	NA	NA	NA	NA	NA	NA
BLACAT1	1.72687	1.41766	1.81	-0.877376	NA	NA	NA	NA	NA	NA	NA	NA	NA	NA	NA	NA	NA	NA	NA	NA	NA	NA	NA
BLCAP	-1.46061	-1.13518	-1.48964	0.660875	-0.810208	1.4995	1.40515	NA	NA	NA	NA	NA	NA	NA	NA	NA	NA	NA	NA	NA	NA	NA	NA
BLK	-0.398866	0.360956	0.696418	2.08019	0.731129	-0.779026	-1.235	NA	NA	NA	NA	NA	NA	NA	NA	NA	NA	NA	NA	NA	NA	NA	NA
BLM	1.07415	0.975889	1.31385	-0.113419	0.443247	-0.164103	-0.0655667	NA	NA	NA	NA	NA	NA	NA	NA	NA	NA	NA	NA	NA	NA	NA	NA
BLMH	0.211555	1.35093	0.242748	0.377851	-0.925166	-1.48652	-1.27236	NA	NA	NA	NA	NA	NA	NA	NA	NA	NA	NA	NA	NA	NA	NA	NA
BLNK	-0.294291	-1.27098	-0.234911	2.02892	-0.604321	0.236037	-0.445179	NA	NA	NA	NA	NA	NA	NA	NA	NA	NA	NA	NA	NA	NA	NA	NA
BLOC1S1	-0.643996	-0.397514	-0.795736	1.03895	1.03665	1.24614	0.664449	NA	NA	NA	NA	NA	NA	NA	NA	NA	NA	NA	NA	NA	NA	NA	NA
BLOC1S1-RDH5	-2.69297	-1.18498	-0.416725	0.4655	-1.52107	0.579148	-1.90122	NA	NA	NA	NA	NA	NA	NA	NA	NA	NA	NA	NA	NA	NA	NA	NA
BLOC1S2	-1.38624	-2.60073	-3.11565	-1.88521	1.5518	0.86849	0.75903	NA	NA	NA	NA	NA	NA	NA	NA	NA	NA	NA	NA	NA	NA	NA	NA
BLOC1S3	-0.787307	-0.129494	-0.572983	1.42079	-0.460899	-0.211902	-0.13439	NA	NA	NA	NA	NA	NA	NA	NA	NA	NA	NA	NA	NA	NA	NA	NA
BLOC1S4	-1.53602	-1.26873	-1.22679	0.607993	0.215936	1.65436	0.943748	NA	NA	NA	NA	NA	NA	NA	NA	NA	NA	NA	NA	NA	NA	NA	NA
BLOC1S5	0.218875	0.559447	0.238709	-0.887434	0.100247	0.562321	0.565326	NA	NA	NA	NA	NA	NA	NA	NA	NA	NA	NA	NA	NA	NA	NA	NA
BLOC1S6	0.231949	-0.528235	-0.248025	-2.05137	0.46262	0.651259	1.15589	NA	NA	NA	NA	NA	NA	NA	NA	NA	NA	NA	NA	NA	NA	NA	NA
BLVRA	-4.18243	-3.55007	-5.06033	-0.939617	-0.044758	-1.68063	-2.43142	NA	NA	NA	NA	NA	NA	NA	NA	NA	NA	NA	NA	NA	NA	NA	NA
BLVRB	-1.65494	-1.48053	-1.99616	0.564244	0.390598	-0.284919	-0.737192	-2.24281	-1.42	-2.64094	-0.471123	-1.15458	0.285328	1.26739	0.537478	NA	NA	NA	NA	NA	NA	NA	NA
BLZF1	-0.3152	-0.366038	-0.54594	-2.48323	0.159742	2.0013	1.75512	NA	NA	NA	NA	NA	NA	NA	NA	NA	NA	NA	NA	NA	NA	NA	NA
BMF	0.185188	-0.869706	-0.41243	1.32014	-0.541884	0.964438	0.965258	NA	NA	NA	NA	NA	NA	NA	NA	NA	NA	NA	NA	NA	NA	NA	NA
BMI1	-0.267113	-0.104457	-0.228445	-2.02763	0.757632	0.892477	0.888813	NA	NA	NA	NA	NA	NA	NA	NA	NA	NA	NA	NA	NA	NA	NA	NA
BMP1	1.10048	0.408771	0.586064	1.85913	-0.129018	-0.513238	-0.425819	0.0984461	-0.483501	-0.582432	0.0926266	-0.524238	0.0227929	0.476712	0.401059	NA	NA	NA	NA	NA	NA	NA	NA
BMP2	2.59566	2.91336	3.13749	1.36123	0.351203	-1.07543	-0.512836	NA	NA	NA	NA	NA	NA	NA	NA	NA	NA	NA	NA	NA	NA	NA	NA
BMP2K	1.70702	1.02001	1.79861	-0.903877	-0.0392568	-0.330208	0.0870976	NA	NA	NA	NA	NA	NA	NA	NA	NA	NA	NA	NA	NA	NA	NA	NA
BMP3	-0.29818	0.419917	-0.723807	-1.80651	-0.666827	-2.14391	NA	NA	NA	NA	NA	NA	NA	NA	NA	NA	NA	NA	NA	NA	NA	NA	NA
BMP4	-1.61082	-1.70651	-1.46957	0.522182	-0.9535	1.75888	1.3683	NA	NA	NA	NA	NA	NA	NA	NA	NA	NA	NA	NA	NA	NA	NA	NA
BMP6	0.792803	0.47491	1.31125	1.18061	1.01785	-0.740864	-1.25736	NA	NA	NA	NA	NA	NA	NA	NA	NA	NA	NA	NA	NA	NA	NA	NA
BMP7	1.43762	1.77852	1.62806	-0.775181	-1.42126	-2.0175	-1.80989	NA	NA	NA	NA	NA	NA	NA	NA	NA	NA	NA	NA	NA	NA	NA	NA
BMP8A	1.08257	0.434013	1.04844	-0.426364	0.237571	0.0818376	0.351241	NA	NA	NA	NA	NA	NA	NA	NA	NA	NA	NA	NA	NA	NA	NA	NA
BMP8B	0.54069	0.7369	0.549966	-0.955657	-0.58269	0.969047	1.42609	NA	NA	NA	NA	NA	NA	NA	NA	NA	NA	NA	NA	NA	NA	NA	NA
BMPER	3.79452	-2.07347	0.306359	6.08438	2.06934	-3.76951	-1.58123	-1.40206	-2.17274	NA	4.57591	-0.881334	-0.777188	-1.69367	-2.44352	NA	NA	NA	NA	NA	NA	NA	NA
BMPR1A	0.204215	-0.895548	0.220896	-4.05699	0.101026	1.29956	1.21806	NA	NA	NA	NA	NA	NA	NA	NA	NA	NA	NA	NA	NA	NA	NA	NA
BMPR1B	3.84853	2.18931	3.35953	0.866686	-0.87891	9.19871	9.32448	NA	NA	NA	NA	NA	NA	NA	NA	NA	NA	NA	NA	NA	NA	NA	NA
BMPR2	0.522762	-0.51571	0.158822	-2.74908	0.980949	-0.987944	-0.311297	NA	NA	NA	NA	NA	NA	NA	NA	NA	NA	NA	NA	NA	NA	NA	NA
BMS1	-0.878198	-0.143929	-0.406499	0.30416	-0.567181	-3.12921	-3.76766	NA	NA	NA	NA	NA	NA	NA	NA	NA	NA	NA	NA	NA	NA	NA	NA
BMS1P14	-1.49058	-2.93366	-2.25693	-1.56404	0.199562	-2.12192	-1.57681	NA	NA	NA	NA	NA	NA	NA	NA	NA	NA	NA	NA	NA	NA	NA	NA
BMS1P17	1.77937	-0.0779587	1.4214	-0.555951	-1.15307	-1.24796	-1.83714	NA	NA	NA	NA	NA	NA	NA	NA	NA	NA	NA	NA	NA	NA	NA	NA
BMS1P18	1.77937	-0.0779587	1.4214	-0.555951	-1.15307	-1.24796	-1.83714	NA	NA	NA	NA	NA	NA	NA	NA	NA	NA	NA	NA	NA	NA	NA	NA
BMS1P20	-0.12022	-0.74742	0.0603509	3.26605	-1.57054	-0.296134	0.0713943	NA	NA	NA	NA	NA	NA	NA	NA	NA	NA	NA	NA	NA	NA	NA	NA
BMS1P21	0.346453	NA	1.32314	NA	NA	NA	NA	NA	NA	NA	NA	NA	NA	NA	NA	NA	NA	NA	NA	NA	NA	NA	NA
BMS1P22	0.463528	-0.641756	0.696707	0.0164911	-0.818841	-2.44329	-0.935689	NA	NA	NA	NA	NA	NA	NA	NA	NA	NA	NA	NA	NA	NA	NA	NA
BMS1P4	1.24439	-1.27153	1.19665	-1.15884	-0.13942	1.46874	2.34509	NA	NA	NA	NA	NA	NA	NA	NA	NA	NA	NA	NA	NA	NA	NA	NA
BMS1P5	0.4757	-0.748774	0.668919	-0.293379	-0.220479	-0.713361	-0.18595	NA	NA	NA	NA	NA	NA	NA	NA	NA	NA	NA	NA	NA	NA	NA	NA
BMT2	0.498775	-0.402342	-0.0994496	-2.82537	0.432534	-1.45369	-0.317878	NA	NA	NA	NA	NA	NA	NA	NA	NA	NA	NA	NA	NA	NA	NA	NA
BMX	1.63325	0.4207	1.72286	1.00638	0.962188	-0.58029	-1.04702	NA	NA	NA	NA	NA	NA	NA	NA	NA	NA	NA	NA	NA	NA	NA	NA
BNC1	0.346363	-1.91091	-0.0143064	-0.568405	NA	-1.37991	NA	NA	-1.87767	-1.31524	3.53037	NA	-0.536478	NA	-0.36342	NA	NA	NA	NA	NA	NA	NA	NA
BNC2	1.64083	-0.349826	0.786244	0.256253	0.130183	-1.20096	-0.543416	NA	NA	NA	NA	NA	NA	NA	NA	NA	NA	NA	NA	NA	NA	NA	NA
BNIP1	-2.32978	-1.1738	-2.07018	0.888855	-1.47115	0.0275334	-0.62258	-0.337088	1.39399	0.652097	-2.15648	-0.0456321	-0.469569	0.457793	-1.01715	NA	NA	NA	NA	NA	NA	NA	NA
BNIP2	0.404205	-0.0102184	0.138434	-2.06456	1.32421	0.317487	0.933464	NA	NA	NA	NA	NA	NA	NA	NA	NA	NA	NA	NA	NA	NA	NA	NA
BNIP3	-1.13816	-0.919938	-0.795899	-1.53275	0.399546	0.752659	0.483855	-0.386208	-0.158779	-0.168887	-0.143617	-0.194157	0.376943	-0.613638	0.983421	NA	NA	NA	NA	NA	NA	NA	NA
BNIP3L	-0.810834	-1.42317	-1.37735	-1.07186	0.000685322	0.530437	0.49175	NA	NA	NA	NA	NA	NA	NA	NA	NA	NA	NA	NA	NA	NA	NA	NA
BNIPL	-0.976218	-1.24749	-0.795462	0.679876	-1.31143	0.158877	-0.0343834	NA	NA	NA	NA	NA	NA	NA	NA	-1.57688	-0.666892	-1.0154	1.22407	-0.453917	-0.073143	-0.602354	0.281816
BOC	0.749206	0.325047	0.810211	1.46422	-0.773527	-0.95712	-0.591856	NA	NA	NA	NA	NA	NA	NA	NA	NA	NA	NA	NA	NA	NA	NA	NA
BOD1	-0.54495	-0.237066	-0.375184	0.619663	-0.173684	-0.804058	-0.998423	NA	NA	NA	NA	NA	NA	NA	NA	NA	NA	NA	NA	NA	NA	NA	NA
BOD1L1	1.54988	0.137008	1.80707	-1.51379	0.991497	-1.48422	-0.559163	NA	NA	NA	NA	NA	NA	NA	NA	NA	NA	NA	NA	NA	NA	NA	NA
BOK	-0.668331	-0.7989	-0.905872	1.56647	-0.530952	1.8032	0.988243	NA	NA	NA	NA	NA	NA	NA	NA	NA	NA	NA	NA	NA	NA	NA	NA
BOLA1	-1.396	-0.0875228	-1.06956	0.0158556	0.632579	1.63916	1.12074	NA	NA	NA	NA	NA	NA	NA	NA	NA	NA	NA	NA	NA	NA	NA	NA
BOLA2	-0.333355	0.295808	-0.122571	0.156666	1.16066	1.16313	0.274738	NA	NA	NA	NA	NA	NA	NA	NA	NA	NA	NA	NA	NA	NA	NA	NA
BOLA2-SMG1P6	-1.24892	-0.717688	-1.01189	-2.33436	1.06059	1.31945	0.70929	NA	NA	NA	NA	NA	NA	NA	NA	NA	NA	NA	NA	NA	NA	NA	NA
BOLA2B	-0.182374	0.423386	0.00268948	0.263395	1.07069	1.07606	0.246684	NA	NA	NA	NA	NA	NA	NA	NA	NA	NA	NA	NA	NA	NA	NA	NA
BOLA3	-3.49511	-1.2861	-3.75942	-1.85448	1.32833	1.43087	0.821188	-1.78584	-2.23342	-2.94955	-2.53778	-0.989152	1.22189	-0.550523	-1.18609	NA	NA	NA	NA	NA	NA	NA	NA
BOLA3-AS1	-0.0887061	0.821424	-0.196375	-0.609889	-2.43469	2.34132	2.25629	NA	NA	NA	NA	NA	NA	NA	NA	NA	NA	NA	NA	NA	NA	NA	NA
BOLL	0.818619	0.15422	0.710968	NA	NA	NA	NA	NA	NA	NA	NA	NA	NA	NA	NA	NA	NA	NA	NA	NA	NA	NA	NA
BOP1	1.21303	2.08981	1.68384	1.09404	-0.382124	-0.444258	-0.959214	NA	NA	NA	NA	NA	NA	NA	NA	NA	NA	NA	NA	NA	NA	NA	NA
BORA	2.17446	1.98952	2.14452	-1.90768	-0.346204	-1.48684	-1.56866	NA	NA	NA	NA	NA	NA	NA	NA	NA	NA	NA	NA	NA	NA	NA	NA
BORCS5	-0.597137	-0.990892	-0.535544	0.574777	1.44581	-0.801859	-0.6598	NA	NA	NA	NA	NA	NA	NA	NA	NA	NA	NA	NA	NA	NA	NA	NA
BORCS6	-1.08244	-0.633713	-1.70622	2.22262	-0.554042	0.75543	-0.178047	NA	NA	NA	NA	NA	NA	NA	NA	NA	NA	NA	NA	NA	NA	NA	NA
BORCS7	-0.735086	-2.66932	-1.69192	-0.292409	2.01767	0.829667	1.07301	NA	NA	NA	NA	NA	NA	NA	NA	NA	NA	NA	NA	NA	NA	NA	NA
BORCS8	-0.89807	0.209354	-0.360645	2.2067	-0.833727	1.32331	1.03222	NA	NA	NA	NA	NA	NA	NA	NA	NA	NA	NA	NA	NA	NA	NA	NA
BORCS8-MEF2B	0.50945	1.39443	0.896519	2.80696	1.59678	-1.9665	-4.7387	NA	NA	NA	NA	NA	NA	NA	NA	NA	NA	NA	NA	NA	NA	NA	NA
BPGM	-2.12719	-2.53881	-2.61678	-2.87441	-0.349893	-0.907694	-1.11794	NA	NA	NA	NA	NA	NA	NA	NA	NA	NA	NA	NA	NA	NA	NA	NA
BPHL	-0.836715	-0.0166656	-0.872217	-0.144096	-1.2059	1.64398	1.1014	NA	NA	NA	NA	NA	NA	NA	NA	NA	NA	NA	NA	NA	NA	NA	NA
BPI	7.27119	7.14712	7.90172	1.91222	-0.38837	-0.976461	NA	0.0152977	0.107084	0.841374	-1.14733	-0.711344	0.122382	1.30031	0.152977	NA	NA	NA	NA	NA	NA	NA	NA
BPIFB1	NA	-1.1539	-1.33396	-0.368251	-1.53586	0.100941	-0.211313	NA	NA	NA	NA	NA	NA	NA	NA	NA	NA	NA	NA	NA	NA	NA	NA
BPIFB2	NA	-2.2741	NA	-1.68712	-1.07334	1.84439	1.89026	NA	NA	NA	NA	NA	NA	NA	NA	NA	NA	NA	NA	NA	NA	NA	NA
BPNT1	-0.751211	-0.191599	-0.44511	-0.240753	0.597399	-0.182044	0.771491	NA	NA	NA	NA	NA	NA	NA	NA	NA	NA	NA	NA	NA	NA	NA	NA
BPTF	-0.222452	-0.586055	-0.120017	0.151729	-0.706635	0.139786	0.533097	-0.357666	0.933968	0.422696	0.994513	0.873422	-0.660393	-0.633483	1.37797	NA	NA	NA	NA	NA	NA	NA	NA
BRAF	0.806668	-0.326106	0.51069	-1.95107	-1.09941	-0.170431	0.0451264	NA	NA	NA	NA	NA	NA	NA	NA	NA	NA	NA	NA	NA	NA	NA	NA
BRAP	-0.961378	-0.800077	-0.697147	0.353042	1.26941	2.39656	1.96341	NA	NA	NA	NA	NA	NA	NA	NA	NA	NA	NA	NA	NA	NA	NA	NA
BRAT1	-0.844696	-0.0874228	-0.259043	2.56814	-0.994665	0.266196	-0.00550503	NA	NA	NA	NA	NA	NA	NA	NA	NA	NA	NA	NA	NA	NA	NA	NA
BRCA1	1.0696	1.26238	1.28337	-0.930755	-0.216377	-0.401948	-0.395123	NA	1.76028	-0.97769	0.806982	NA	0.596369	NA	0.252736	NA	NA	NA	NA	NA	NA	NA	NA
BRCA2	2.05054	2.08009	2.28435	-1.79061	0.00172925	0.430071	0.706331	NA	NA	NA	NA	NA	NA	NA	NA	NA	NA	NA	NA	NA	NA	NA	NA
BRCAT54	0.0916735	-0.241929	0.138643	-0.583451	-0.109745	0.562681	0.834526	NA	NA	NA	NA	NA	NA	NA	NA	NA	NA	NA	NA	NA	NA	NA	NA
BRCC3	-0.544776	-0.26047	-0.487526	-2.41816	0.306725	-0.209084	0.042615	NA	NA	NA	NA	NA	NA	NA	NA	NA	NA	NA	NA	NA	NA	NA	NA
BRD1	7.0834	7.63079	7.92488	-0.413701	-0.978332	-0.874351	0.75637	NA	NA	NA	NA	NA	NA	NA	NA	NA	NA	NA	NA	NA	NA	NA	NA
BRD2	0.237329	0.660727	0.369437	1.30019	-0.993885	0.719168	0.875581	NA	NA	NA	NA	NA	NA	NA	NA	NA	NA	NA	NA	NA	NA	NA	NA
BRD3	NA	NA	NA	NA	NA	NA	NA	NA	NA	NA	NA	NA	NA	NA	NA	NA	NA	NA	NA	NA	NA	NA	NA
BRD4	0.580435	1.24778	0.959725	1.52055	-0.167044	0.0324271	0.122184	NA	NA	NA	NA	NA	NA	NA	NA	NA	NA	NA	NA	NA	NA	NA	NA
BRD7	-2.94824	-2.18365	-3.54889	-1.12304	2.32245	2.93584	2.02336	NA	NA	NA	NA	NA	NA	NA	NA	NA	NA	NA	NA	NA	NA	NA	NA
BRD8	1.05884	-0.54427	1.4025	1.28227	-1.3289	-2.12004	-1.8926	NA	NA	NA	NA	NA	NA	NA	NA	NA	NA	NA	NA	NA	NA	NA	NA
BRD9	-2.48667	-3.16484	-1.87929	3.21912	-3.63943	2.07284	1.60138	NA	NA	NA	NA	NA	NA	NA	NA	NA	NA	NA	NA	NA	NA	NA	NA
BRDT	NA	NA	NA	0.442651	3.09399	-2.15584	NA	NA	NA	NA	NA	NA	NA	NA	NA	NA	NA	NA	NA	NA	NA	NA	NA
BRE	-1.66846	-0.146373	-1.03752	2.24946	1.08341	-1.33984	-2.20799	NA	NA	NA	NA	NA	NA	NA	NA	NA	NA	NA	NA	NA	NA	NA	NA
BRE-AS1	1.23361	0.578708	0.255235	2.13693	1.5921	-2.27645	-2.91391	NA	NA	NA	NA	NA	NA	NA	NA	NA	NA	NA	NA	NA	NA	NA	NA
BREA2	-0.213112	-0.84351	0.661141	0.711632	-2.84977	-0.975131	-0.225329	NA	NA	NA	NA	NA	NA	NA	NA	NA	NA	NA	NA	NA	NA	NA	NA
BRF1	-0.591378	-1.00913	-1.09069	2.96222	-1.06259	1.2952	1.17186	NA	NA	NA	NA	NA	NA	NA	NA	NA	NA	NA	NA	NA	NA	NA	NA
BRF2	0.355769	0.855249	0.632952	0.137976	-0.513484	0.87921	0.68415	NA	NA	NA	NA	NA	NA	NA	NA	NA	NA	NA	NA	NA	NA	NA	NA
BRI3	-0.165118	-0.615436	-1.03031	0.571964	-0.146435	2.62743	1.98231	NA	NA	NA	NA	NA	NA	NA	NA	NA	NA	NA	NA	NA	NA	NA	NA
BRI3BP	-0.0117769	0.416149	0.0582605	-0.137029	1.64304	0.571442	0.48881	NA	NA	NA	NA	NA	NA	NA	NA	NA	NA	NA	NA	NA	NA	NA	NA
BRICD5	0.216318	0.285286	0.655751	2.06101	0.0253212	0.500958	0.21256	NA	NA	NA	NA	NA	NA	NA	NA	NA	NA	NA	NA	NA	NA	NA	NA
BRINP1	-0.654444	0.103136	-0.00482392	0.320494	0.722953	-2.37864	NA	NA	NA	NA	NA	NA	NA	NA	NA	NA	NA	NA	NA	NA	NA	NA	NA
BRINP2	0.454009	2.6218	1.33013	0.972379	NA	-1.58568	-1.31983	NA	NA	NA	NA	NA	NA	NA	NA	NA	NA	NA	NA	NA	NA	NA	NA
BRIP1	0.0895839	0.16786	0.442472	-0.212575	0.102092	0.21246	0.372877	NA	NA	NA	NA	NA	NA	NA	NA	NA	NA	NA	NA	NA	NA	NA	NA
BRIX1	-2.05924	-1.00506	-2.00307	-2.71711	0.677783	-0.1551	-0.326478	-0.196908	2.04312	1.08851	0.407993	2.23215	-0.726196	-0.962486	0.795508	NA	NA	NA	NA	NA	NA	NA	NA
BRK1	-0.772531	0.393483	-0.803254	1.39875	-0.0560249	1.45879	0.481562	NA	NA	NA	NA	NA	NA	NA	NA	NA	NA	NA	NA	NA	NA	NA	NA
BRMS1L	0.792528	0.901205	0.463185	-3.71386	0.631454	-0.0671213	0.599981	NA	NA	NA	NA	NA	NA	NA	NA	3.13381	3.46527	NA	NA	2.29944	NA	-1.07231	NA
BROX	0.629991	0.74597	0.581322	-2.64334	1.4277	0.596019	0.793043	NA	NA	NA	NA	NA	NA	NA	NA	NA	NA	NA	NA	NA	NA	NA	NA
BRPF1	1.22424	2.76004	1.58007	0.902559	-1.03293	0.461782	0.476447	NA	NA	NA	NA	NA	NA	NA	NA	NA	NA	NA	NA	NA	NA	NA	NA
BRPF3	0.197594	0.320108	0.621799	-0.98926	-1.59495	-0.19269	0.200507	NA	NA	NA	NA	NA	NA	NA	NA	NA	NA	NA	NA	NA	NA	NA	NA
BRSK1	-0.267396	-1.12759	-0.432889	0.962991	-1.95815	1.48481	1.55191	NA	NA	NA	NA	NA	NA	NA	NA	NA	NA	NA	NA	NA	NA	NA	NA
BRSK2	-0.491265	-0.280776	-0.47603	-0.965248	-0.875639	1.40317	1.488	NA	NA	NA	NA	NA	NA	NA	NA	-1.31986	-0.749781	-0.594868	-1.36944	-0.48333	-0.359399	0.0371792	0.817943
BRWD1	-0.417922	-1.11213	-0.419768	-2.63876	-0.541961	-1.93318	-1.61948	NA	NA	NA	NA	NA	NA	NA	NA	NA	NA	NA	NA	NA	NA	NA	NA
BRWD1-IT2	-1.03906	-0.456874	-0.82161	-0.163183	-0.0938189	0.152077	-0.325744	NA	NA	NA	NA	NA	NA	NA	NA	NA	NA	NA	NA	NA	NA	NA	NA
BRWD3	0.728792	0.264908	0.682508	-1.20103	0.578783	0.241415	0.58425	NA	NA	NA	NA	NA	NA	NA	NA	NA	NA	NA	NA	NA	NA	NA	NA
BSCL2	-1.55441	-0.798405	-1.14091	0.7664	-0.378118	1.52839	0.853441	NA	NA	NA	NA	NA	NA	NA	NA	NA	NA	NA	NA	NA	NA	NA	NA
BSDC1	1.00957	1.95585	2.2938	-1.21206	-2.98686	-0.0806986	0.451802	NA	NA	NA	NA	NA	NA	NA	NA	NA	NA	NA	NA	NA	NA	NA	NA
BSG	-1.37033	0.661478	-1.29608	1.62327	-0.833705	2.81377	2.19569	NA	NA	NA	NA	NA	NA	NA	NA	NA	NA	NA	NA	NA	NA	NA	NA
BSN	2.73977	2.47866	3.14883	0.632324	-1.67568	-0.184007	-0.702805	0.0259606	-1.92397	-0.677861	-1.83936	-0.947082	-0.781703	0.214416	-1.68167	NA	NA	NA	NA	NA	NA	NA	NA
BSN-AS2	NA	-0.912503	NA	NA	NA	-0.205378	-0.706516	NA	NA	NA	NA	NA	NA	NA	NA	NA	NA	NA	NA	NA	NA	NA	NA
BSPRY	1.81442	2.06788	1.87098	1.50459	0.261441	0.171769	-0.121133	2.07008	1.92816	1.46103	1.17129	0.999806	0.621368	-0.395685	-0.0882037	NA	NA	NA	NA	NA	NA	NA	NA
BST1	1.7481	1.93758	1.11968	0.928504	1.64892	-0.470197	-0.574576	NA	NA	NA	NA	NA	NA	NA	NA	NA	NA	NA	NA	NA	NA	NA	NA
BST2	0.255735	0.423007	0.0650039	1.23578	-1.11072	-0.00114644	-0.304008	0.812237	1.36017	2.07142	-1.13186	0.259038	-0.468024	1.42339	0.406557	NA	NA	NA	NA	NA	NA	NA	NA
BTBD1	-0.483878	-0.319972	-0.939497	-2.71389	1.85471	2.04964	2.43585	NA	NA	NA	NA	NA	NA	NA	NA	NA	NA	NA	NA	NA	NA	NA	NA
BTBD10	0.0780561	0.236212	-0.164596	-4.15471	0.439684	0.545928	0.927121	NA	NA	NA	NA	NA	NA	NA	NA	NA	NA	NA	NA	NA	NA	NA	NA
BTBD11	-0.563548	-0.901813	-1.79259	0.536965	-0.16252	-3.78686	-3.07735	NA	NA	NA	NA	NA	NA	NA	NA	NA	NA	NA	NA	NA	NA	NA	NA
BTBD16	-0.191048	-1.13279	NA	1.00682	-0.835211	NA	NA	NA	NA	NA	NA	NA	NA	NA	NA	NA	NA	NA	NA	NA	NA	NA	NA
BTBD18	1.72025	0.344539	1.29302	-0.0256023	-0.985668	0.686706	NA	NA	NA	NA	NA	NA	NA	NA	NA	NA	NA	NA	NA	NA	NA	NA	NA
BTBD19	1.31876	-0.000821415	1.08953	0.286032	0.150408	-0.955091	0.063901	NA	NA	NA	NA	NA	NA	NA	NA	NA	NA	NA	NA	NA	NA	NA	NA
BTBD2	-0.338251	0.341297	-0.372427	2.08624	-0.874518	0.59298	0.421918	NA	NA	NA	NA	NA	NA	NA	NA	NA	NA	NA	NA	NA	NA	NA	NA
BTBD3	1.01635	1.52565	1.62821	-3.30226	0.402348	1.58106	2.02929	NA	NA	NA	NA	NA	NA	NA	NA	NA	NA	NA	NA	NA	NA	NA	NA
BTBD6	-0.79838	-0.539062	-1.06708	1.61956	-0.563612	1.46506	0.978051	NA	NA	NA	NA	NA	NA	NA	NA	NA	NA	NA	NA	NA	NA	NA	NA
BTBD7	0.504413	-0.55959	0.444084	-0.940919	0.207487	0.815958	1.46148	NA	NA	NA	NA	NA	NA	NA	NA	NA	NA	NA	NA	NA	NA	NA	NA
BTBD8	1.49981	0.815703	1.22834	NA	0.0340864	-1.05251	-0.762633	NA	NA	NA	NA	NA	NA	NA	NA	NA	NA	NA	NA	NA	NA	NA	NA
BTC	0.769988	1.32644	1.16874	-0.893311	0.654548	0.37992	0.24759	NA	NA	NA	NA	NA	NA	NA	NA	NA	NA	NA	NA	NA	NA	NA	NA
BTD	-1.11499	-0.517345	-1.51049	0.694423	-0.21643	3.02233	2.54777	-0.93502	-1.17297	-1.70378	0.849602	-0.660463	-0.221171	2.01189	2.24069	NA	NA	NA	NA	NA	NA	NA	NA
BTF3	-0.616257	-0.47899	-0.569039	-0.194254	-0.209868	-0.280572	-0.841645	NA	NA	NA	NA	NA	NA	NA	NA	NA	NA	NA	NA	NA	NA	NA	NA
BTF3L4	-0.836838	-0.315602	-0.778787	-2.2098	0.13611	-0.957369	-0.549237	NA	NA	NA	NA	NA	NA	NA	NA	NA	NA	NA	NA	NA	NA	NA	NA
BTG1	-1.07322	-1.00409	-1.57076	-0.00800247	2.9162	-0.260623	-0.0847414	NA	NA	NA	NA	NA	NA	NA	NA	NA	NA	NA	NA	NA	NA	NA	NA
BTG2	-0.602723	-0.644683	-0.510768	1.84523	-0.382447	-0.264259	-0.281249	NA	NA	NA	NA	NA	NA	NA	NA	NA	NA	NA	NA	NA	NA	NA	NA
BTG3	0.178871	1.63945	0.291358	-1.51905	0.631997	-2.30158	-1.72165	NA	NA	NA	NA	NA	NA	NA	NA	NA	NA	NA	NA	NA	NA	NA	NA
BTK	1.29539	1.03072	0.52302	1.68694	0.553747	-1.43732	-0.854255	NA	NA	NA	NA	NA	NA	NA	NA	NA	NA	NA	NA	NA	NA	NA	NA
BTLA	0.464571	0.41403	0.55723	0.695852	0.280237	-0.884106	-0.924518	NA	NA	NA	NA	NA	NA	NA	NA	NA	NA	NA	NA	NA	NA	NA	NA
BTN1A1	-1.66325	-1.79807	-0.118296	0.446841	-1.42492	NA	-1.53942	NA	NA	NA	NA	NA	NA	NA	NA	NA	NA	NA	NA	NA	NA	NA	NA
BTN2A1	1.1912	0.550797	1.1902	0.208473	0.177161	0.351878	0.767743	NA	NA	NA	NA	NA	NA	NA	NA	NA	NA	NA	NA	NA	NA	NA	NA
BTN2A2	1.31521	1.41961	1.68928	1.59793	-0.371028	-0.941521	-1.08336	NA	NA	NA	NA	NA	NA	NA	NA	NA	NA	NA	NA	NA	NA	NA	NA
BTN2A3P	2.01904	0.728876	2.11034	-1.05923	-0.0885594	-1.12823	-1.30145	NA	NA	NA	NA	NA	NA	NA	NA	NA	NA	NA	NA	NA	NA	NA	NA
BTN3A1	1.16357	0.631225	0.874929	1.76606	-1.25931	-1.4877	-1.63451	NA	NA	NA	NA	NA	NA	NA	NA	NA	NA	NA	NA	NA	NA	NA	NA
BTN3A2	1.36022	0.99568	0.995348	1.69155	-1.89631	-2.17314	-2.32701	0.9922	1.10637	0.788323	0.462121	-0.516488	-0.573573	-1.85392	-2.4737	NA	NA	NA	NA	NA	NA	NA	NA
BTN3A3	1.54107	1.01206	1.3263	1.58742	-0.830044	-1.88195	-2.24429	NA	NA	NA	NA	NA	NA	NA	NA	NA	NA	NA	NA	NA	NA	NA	NA
BTNL9	1.54527	-0.0677635	0.724696	1.55539	1.25392	-2.31426	-1.85844	NA	NA	NA	NA	NA	NA	NA	NA	NA	NA	NA	NA	NA	NA	NA	NA
BTRC	-1.19237	-2.68441	-1.56061	0.0641045	-0.170214	-1.91567	-1.81434	NA	NA	NA	NA	NA	NA	NA	NA	0.0315063	0.0315063	-0.67316	0.0207481	NA	-0.210555	0.235913	-0.506407
BUB1	2.01204	2.25964	2.08421	-1.25011	0.240806	-0.769916	-0.810424	NA	NA	NA	NA	NA	NA	NA	NA	NA	7.59978	7.22503	-6.91525	NA	-3.16782	NA	-0.719506
BUB1B	1.14623	1.354	1.37773	-0.527712	0.159404	0.00496302	-0.0233372	1.55831	1.1572	2.10381	-1.18528	1.96744	0.242671	1.3738	1.91128	NA	NA	NA	NA	NA	NA	NA	NA
BUB1B-PAK6	-2.07904	-1.83385	-1.47198	0.0840494	0.48753	-3.97935	-2.98904	NA	NA	NA	NA	NA	NA	NA	NA	NA	NA	NA	NA	NA	NA	NA	NA
BUB3	-1.08242	0.114971	-0.684783	-3.41799	1.92952	-1.10074	-0.742143	NA	NA	NA	NA	NA	NA	NA	NA	NA	NA	NA	NA	NA	NA	NA	NA
BUD13	-1.12628	-0.00216966	-0.692799	1.1679	-1.63587	-0.93065	-1.78879	NA	NA	NA	NA	NA	NA	NA	NA	NA	NA	NA	NA	NA	NA	NA	NA
BUD31	-1.06053	-1.37061	-1.06206	0.382431	-0.484602	1.84053	0.909791	NA	NA	NA	NA	NA	NA	NA	NA	NA	NA	NA	NA	NA	NA	NA	NA
BVES	2.46019	3.26996	2.58756	-1.11647	0.468177	-0.968795	-0.0772557	NA	NA	NA	NA	NA	NA	NA	NA	NA	NA	NA	NA	NA	NA	NA	NA
BVES-AS1	1.67711	3.07521	3.56524	-0.832758	0.778241	-1.65458	-1.18653	NA	NA	NA	NA	NA	NA	NA	NA	NA	NA	NA	NA	NA	NA	NA	NA
BYSL	-0.355662	0.937924	-0.232951	0.795684	-0.688663	0.225919	0.138648	NA	NA	NA	NA	NA	NA	NA	NA	NA	NA	NA	NA	NA	NA	NA	NA
BZW1	-2.06493	-1.33926	-2.38871	-4.11057	0.420677	0.11588	0.456264	NA	NA	NA	NA	NA	NA	NA	NA	NA	NA	NA	NA	NA	NA	NA	NA
C10orf10	0.576738	0.544746	0.669801	1.41883	1.78142	0.619672	0.172687	NA	NA	NA	NA	NA	NA	NA	NA	NA	NA	NA	NA	NA	NA	NA	NA
C10orf105	-0.05411	-0.762873	0.0466353	1.91648	0.0679376	-0.941323	-1.77552	NA	NA	NA	NA	NA	NA	NA	NA	NA	NA	NA	NA	NA	NA	NA	NA
C10orf107	-0.6379	-1.20648	-1.20648	-0.77066	0.539443	0.126118	-1.01331	NA	NA	NA	NA	NA	NA	NA	NA	NA	NA	NA	NA	NA	NA	NA	NA
C10orf11	0.200319	0.525042	-0.286557	2.43492	0.991324	0.988255	1.27962	NA	NA	NA	NA	NA	NA	NA	NA	NA	NA	NA	NA	NA	NA	NA	NA
C10orf111	1.43979	1.62107	1.67396	0.699563	1.55168	1.33534	1.59496	NA	NA	NA	NA	NA	NA	NA	NA	NA	NA	NA	NA	NA	NA	NA	NA
C10orf128	1.24516	0.674464	0.499174	1.37493	0.138557	-0.950294	-1.4585	NA	NA	NA	NA	NA	NA	NA	NA	NA	NA	NA	NA	NA	NA	NA	NA
C10orf25	0.736844	1.03719	0.0165316	1.18178	0.543616	-0.0656954	-0.324024	NA	NA	NA	NA	NA	NA	NA	NA	NA	NA	NA	NA	NA	NA	NA	NA
C10orf35	-1.79824	-2.33594	-1.18142	-1.70796	0.764045	-1.53741	-2.06626	NA	NA	NA	NA	NA	NA	NA	NA	NA	NA	NA	NA	NA	NA	NA	NA
C10orf55	0.104048	-1.11059	-1.16071	-2.16806	0.927829	0.591893	1.37101	NA	NA	NA	NA	NA	NA	NA	NA	NA	NA	NA	NA	NA	NA	NA	NA
C10orf76	-0.184035	-1.08579	-0.753592	0.434076	-1.38811	-1.41611	-1.79547	NA	NA	NA	NA	NA	NA	NA	NA	NA	NA	NA	NA	NA	NA	NA	NA
C10orf82	NA	-1.74351	-1.73793	-0.940832	NA	NA	NA	NA	NA	NA	NA	NA	NA	NA	NA	NA	NA	NA	NA	NA	NA	NA	NA
C10orf88	-1.12803	-1.97833	-1.76145	-0.703501	1.98454	-0.749764	-0.150956	NA	NA	NA	NA	NA	NA	NA	NA	NA	NA	NA	NA	NA	NA	NA	NA
C10orf95	0.57369	-1.9991	-0.393186	-1.5669	-1.52373	0.901751	-0.920286	NA	NA	NA	NA	NA	NA	NA	NA	NA	NA	NA	NA	NA	NA	NA	NA
C11orf1	-3.76554	-2.99341	-3.45801	-1.5361	2.27458	-0.657213	-1.44991	NA	NA	NA	NA	NA	NA	NA	NA	NA	NA	NA	NA	NA	NA	NA	NA
C11orf21	0.427332	0.432032	0.2892	1.98585	-0.475524	-2.44257	-2.32744	NA	NA	NA	NA	NA	NA	NA	NA	NA	NA	NA	NA	NA	NA	NA	NA
C11orf24	-2.60977	-2.39161	-3.09476	1.41195	-0.297904	1.43878	1.03182	NA	NA	NA	NA	NA	NA	NA	NA	NA	NA	NA	NA	NA	NA	NA	NA
C11orf45	0.124705	0.103522	-0.392045	-0.58277	-0.260203	-1.47247	-1.30227	NA	NA	NA	NA	NA	NA	NA	NA	NA	NA	NA	NA	NA	NA	NA	NA
C11orf49	-0.207016	-0.203128	-0.438387	1.04602	-1.0404	0.448845	0.194156	NA	NA	NA	NA	NA	NA	NA	NA	NA	NA	NA	NA	NA	NA	NA	NA
C11orf52	-5.05847	-4.79395	-4.55227	2.13295	2.423	0.773289	0.113992	NA	NA	NA	NA	NA	NA	NA	NA	NA	NA	NA	NA	NA	NA	NA	NA
C11orf54	0.0660998	0.514281	0.361042	-1.5039	-0.764954	-0.989539	-1.27877	-0.397588	-1.08009	-1.40202	-0.249499	-1.09296	0.272034	-0.539239	-1.33763	NA	NA	NA	NA	NA	NA	NA	NA
C11orf57	-0.23078	-0.653882	-0.312979	-1.47944	1.4407	-0.620176	-0.807952	NA	NA	NA	NA	NA	NA	NA	NA	NA	NA	NA	NA	NA	NA	NA	NA
C11orf58	-0.768063	-0.501712	-0.970465	-2.07061	0.649178	0.116667	0.30788	NA	NA	NA	NA	NA	NA	NA	NA	NA	NA	NA	NA	NA	NA	NA	NA
C11orf63	0.218748	0.0861879	0.102902	-0.623176	-1.19365	-1.81556	-2.30563	NA	NA	NA	NA	NA	NA	NA	NA	NA	NA	NA	NA	NA	NA	NA	NA
C11orf65	-2.05444	-1.93628	-1.17327	-1.36288	0.269161	0.186739	-1.53812	NA	NA	NA	NA	NA	NA	NA	NA	NA	NA	NA	NA	NA	NA	NA	NA
C11orf68	0.216651	0.725524	0.298445	3.12666	-1.18074	0.922471	0.288389	NA	NA	NA	NA	NA	NA	NA	NA	NA	NA	NA	NA	NA	NA	NA	NA
C11orf70	-0.237081	-0.22004	-0.585207	-0.443508	0.504297	-0.49566	-0.354048	NA	NA	NA	NA	NA	NA	NA	NA	NA	NA	NA	NA	NA	NA	NA	NA
C11orf71	-1.23725	-1.1963	-1.20122	-0.627995	0.0678171	0.0970417	-0.353723	NA	NA	NA	NA	NA	NA	NA	NA	NA	NA	NA	NA	NA	NA	NA	NA
C11orf72	1.5824	0.725221	1.14703	0.26605	-1.51365	0.299651	-1.62252	NA	NA	NA	NA	NA	NA	NA	NA	NA	NA	NA	NA	NA	NA	NA	NA
C11orf74	-1.33185	-1.13464	-1.65403	-0.409761	1.83055	0.00766932	-0.642505	NA	NA	NA	NA	NA	NA	NA	NA	NA	NA	NA	NA	NA	NA	NA	NA
C11orf80	-2.20898	-3.08748	-2.22445	0.543202	-0.263086	-0.117454	-0.162627	NA	NA	NA	NA	NA	NA	NA	NA	NA	NA	NA	NA	NA	NA	NA	NA
C11orf84	-1.49835	-0.573735	-1.48763	1.82448	-2.25579	2.70772	2.44662	NA	NA	NA	NA	NA	NA	NA	NA	NA	NA	NA	NA	NA	NA	NA	NA
C11orf95	0.528695	-0.475353	0.588268	0.0254021	-1.25671	-2.36348	-2.26371	NA	NA	NA	NA	NA	NA	NA	NA	NA	NA	NA	NA	NA	NA	NA	NA
C11orf96	0.737434	0.33096	0.453734	1.97138	1.8877	0.737154	0.818626	1.85171	-0.687041	0.569427	-2.31356	0.00143432	2.23898	1.38699	-0.144867	NA	NA	NA	NA	NA	NA	NA	NA
C12orf10	-0.722033	-0.477846	-0.618759	1.33768	0.150786	1.11305	0.465114	NA	NA	NA	NA	NA	NA	NA	NA	NA	NA	NA	NA	NA	NA	NA	NA
C12orf29	-1.03721	-0.968499	-1.12435	-1.86925	1.95574	0.41152	0.528219	NA	NA	NA	NA	NA	NA	NA	NA	NA	NA	NA	NA	NA	NA	NA	NA
C12orf4	0.478976	-0.625745	-0.783586	-0.768928	0.88337	-1.20927	-1.31567	NA	NA	NA	NA	NA	NA	NA	NA	NA	NA	NA	NA	NA	NA	NA	NA
C12orf43	-1.13959	-0.231879	-0.83151	1.6129	0.739569	1.86494	1.10878	NA	NA	NA	NA	NA	NA	NA	NA	NA	NA	NA	NA	NA	NA	NA	NA
C12orf45	-2.23351	-1.06553	-2.67548	-0.356115	1.58701	1.91955	0.892271	NA	NA	NA	NA	NA	NA	NA	NA	NA	NA	NA	NA	NA	NA	NA	NA
C12orf49	-0.836647	-0.511009	-0.663535	-1.28099	1.18093	3.26144	3.29992	NA	NA	NA	NA	NA	NA	NA	NA	NA	NA	NA	NA	NA	NA	NA	NA
C12orf57	-1.20859	-1.06322	-1.40493	1.77839	0.606888	0.918789	0.216953	-0.353608	-1.05458	-0.47668	-0.0379025	-0.460627	0.8236	0.588158	-0.235888	NA	NA	NA	NA	NA	NA	NA	NA
C12orf60	0.00760461	0.488449	-0.135924	0.113833	1.69683	0.710222	-0.817229	NA	NA	NA	NA	NA	NA	NA	NA	NA	NA	NA	NA	NA	NA	NA	NA
C12orf65	0.279308	0.508163	0.56093	0.954667	0.856658	1.16399	0.501987	NA	NA	NA	NA	NA	NA	NA	NA	NA	NA	NA	NA	NA	NA	NA	NA
C12orf66	-0.29753	0.408339	0.0438788	-1.11543	1.25875	1.18479	1.0358	NA	NA	NA	NA	NA	NA	NA	NA	NA	NA	NA	NA	NA	NA	NA	NA
C12orf73	-1.55941	-1.30057	-1.70266	-0.318041	3.67939	2.27482	1.84951	NA	NA	NA	NA	NA	NA	NA	NA	NA	NA	NA	NA	NA	NA	NA	NA
C12orf75	-0.47381	-0.311154	-0.775223	-0.83556	1.77169	-1.98942	-1.67645	NA	NA	NA	NA	NA	NA	NA	NA	NA	NA	NA	NA	NA	NA	NA	NA
C12orf76	-0.341033	-0.267403	-0.147523	1.46418	0.255954	2.69738	2.74776	NA	NA	NA	NA	NA	NA	NA	NA	NA	NA	NA	NA	NA	NA	NA	NA
C14orf1	-4.62049	-2.28516	-3.06437	1.37652	-0.235069	4.55864	2.75636	NA	NA	NA	NA	NA	NA	NA	NA	NA	NA	NA	NA	NA	NA	NA	NA
C14orf119	-1.17721	-1.09797	-1.36524	0.38281	0.0265891	1.12261	0.885242	NA	NA	NA	NA	NA	NA	NA	NA	NA	NA	NA	NA	NA	NA	NA	NA
C14orf132	0.0656628	-1.10014	-0.728192	1.12433	-0.256692	-1.02386	-1.10123	NA	NA	NA	NA	NA	NA	NA	NA	NA	NA	NA	NA	NA	NA	NA	NA
C14orf159	0.924577	0.773931	0.58935	2.64834	0.188245	0.904776	0.802848	NA	NA	NA	NA	NA	NA	NA	NA	NA	NA	NA	NA	NA	NA	NA	NA
C14orf166	-2.00591	-1.4369	-2.34489	-0.164225	0.616125	1.39156	0.831838	NA	NA	NA	NA	NA	NA	NA	NA	NA	NA	NA	NA	NA	NA	NA	NA
C14orf180	-0.0654947	-0.0609538	-2.68398	0.336335	1.78582	0.306018	-1.35179	NA	NA	NA	NA	NA	NA	NA	NA	NA	NA	NA	NA	NA	NA	NA	NA
C14orf2	-5.71	-5.24091	-6.49152	1.00995	3.43753	5.63846	3.99483	NA	NA	NA	NA	NA	NA	NA	NA	NA	NA	NA	NA	NA	NA	NA	NA
C14orf28	-1.44369	-2.67638	-1.73116	-0.340917	3.54551	1.62354	2.93875	NA	NA	NA	NA	NA	NA	NA	NA	NA	NA	NA	NA	NA	NA	NA	NA
C14orf37	0.122822	-0.405037	-0.00993503	-0.620348	-0.21952	-1.33843	-0.664133	NA	NA	NA	NA	NA	NA	NA	NA	NA	NA	NA	NA	NA	NA	NA	NA
C14orf39	-0.67986	-1.48776	-1.48076	NA	0.314715	0.605549	0.520311	NA	NA	NA	NA	NA	NA	NA	NA	NA	NA	NA	NA	NA	NA	NA	NA
C14orf79	-2.11712	-2.48233	-1.35311	2.25766	-0.321095	1.39684	0.849638	NA	NA	NA	NA	NA	NA	NA	NA	NA	NA	NA	NA	NA	NA	NA	NA
C14orf80	-0.190726	0.578487	0.105117	1.37747	-0.167382	1.87993	1.58959	NA	NA	NA	NA	NA	NA	NA	NA	NA	NA	NA	NA	NA	NA	NA	NA
C14orf93	-0.929921	-0.881307	-1.3784	1.55197	-0.506069	0.564733	0.441373	NA	NA	NA	NA	NA	NA	NA	NA	NA	NA	NA	NA	NA	NA	NA	NA
C15orf38-AP3S2	-0.373866	-1.44317	0.0962839	1.98184	-2.309	0.0658477	-0.912707	NA	NA	NA	NA	NA	NA	NA	NA	NA	NA	NA	NA	NA	NA	NA	NA
C15orf39	-0.659431	0.549737	-0.871338	3.11733	-0.357092	-0.845388	-0.886796	NA	NA	NA	NA	NA	NA	NA	NA	NA	NA	NA	NA	NA	NA	NA	NA
C15orf40	-3.26324	-2.99025	-3.13315	1.62242	0.501962	2.50318	1.63381	NA	NA	NA	NA	NA	NA	NA	NA	NA	NA	NA	NA	NA	NA	NA	NA
C15orf41	0.475636	0.555721	0.643816	-0.821053	0.616994	-0.224266	-0.330204	NA	NA	NA	NA	NA	NA	NA	NA	NA	NA	NA	NA	NA	NA	NA	NA
C15orf48	0.391799	0.515371	0.0170133	-0.128974	-0.287679	-0.7463	-1.34192	0.634602	0.259159	-0.935998	-0.867167	0.0213794	-0.842138	-0.166342	-2.15619	NA	NA	NA	NA	NA	NA	NA	NA
C15orf52	-0.127555	-0.990349	-0.221914	-0.172034	-0.127374	-0.0695114	0.31348	-0.50058	-1.1225	-0.638784	-0.89545	-0.974424	0.575441	-0.382119	-0.278466	NA	NA	NA	NA	NA	NA	NA	NA
C15orf54	1.51154	1.51957	0.228618	-0.372623	2.38741	1.96015	2.12143	NA	NA	NA	NA	NA	NA	NA	NA	NA	NA	NA	NA	NA	NA	NA	NA
C15orf56	-1.74148	-0.603611	-1.05699	-0.638766	1.01844	NA	NA	NA	NA	NA	NA	NA	NA	NA	NA	NA	NA	NA	NA	NA	NA	NA	NA
C15orf57	-1.51617	-0.528209	-1.93241	0.541386	0.677716	2.8484	1.5169	NA	NA	NA	NA	NA	NA	NA	NA	NA	NA	NA	NA	NA	NA	NA	NA
C15orf61	-0.821766	0.233739	-0.505104	-0.396201	0.472176	1.72507	1.22243	NA	NA	NA	NA	NA	NA	NA	NA	NA	NA	NA	NA	NA	NA	NA	NA
C15orf62	-0.552726	-2.51498	-0.245005	-0.196931	-0.421902	2.07266	2.21855	NA	NA	NA	NA	NA	NA	NA	NA	NA	NA	NA	NA	NA	NA	NA	NA
C15orf65	-0.957977	-1.90908	-1.48668	-0.803163	1.05384	1.03485	0.93681	NA	NA	NA	NA	NA	NA	NA	NA	NA	NA	NA	NA	NA	NA	NA	NA
C16orf45	-0.739852	-1.28591	-1.14842	0.258609	-0.263422	0.387592	0.238346	NA	NA	NA	NA	NA	NA	NA	NA	NA	NA	NA	NA	NA	NA	NA	NA
C16orf46	1.6712	1.9276	2.80798	-0.147408	-0.883012	-0.228526	0.270213	NA	NA	NA	NA	NA	NA	NA	NA	NA	NA	NA	NA	NA	NA	NA	NA
C16orf52	0.819658	-0.500576	0.903401	-3.28819	1.48914	0.239356	0.918554	NA	NA	NA	NA	NA	NA	NA	NA	NA	NA	NA	NA	NA	NA	NA	NA
C16orf54	0.636378	0.637736	0.447673	1.86606	-0.254686	-0.853801	-0.872718	NA	NA	NA	NA	NA	NA	NA	NA	NA	NA	NA	NA	NA	NA	NA	NA
C16orf58	-0.985333	-0.556343	-0.54276	1.84814	-1.54789	1.7688	0.95606	NA	NA	NA	NA	NA	NA	NA	NA	NA	NA	NA	NA	NA	NA	NA	NA
C16orf59	-0.0841847	0.225511	0.0663394	0.831116	-0.472814	0.484017	0.0890225	NA	NA	NA	NA	NA	NA	NA	NA	NA	NA	NA	NA	NA	NA	NA	NA
C16orf62	0.926185	1.88968	0.831867	3.32509	-1.71849	-0.365213	-1.92838	NA	NA	NA	NA	NA	NA	NA	NA	NA	NA	NA	NA	NA	NA	NA	NA
C16orf70	-0.508332	-0.311729	-0.440184	-0.631296	-1.14141	1.15022	1.04583	NA	NA	NA	NA	NA	NA	NA	NA	NA	NA	NA	NA	NA	NA	NA	NA
C16orf72	-1.92781	-0.972443	-1.83265	-0.861752	1.65832	2.98026	2.90462	NA	NA	NA	NA	NA	NA	NA	NA	NA	NA	NA	NA	NA	NA	NA	NA
C16orf74	-1.48869	-1.05594	-1.33383	0.570313	-1.02659	-0.611329	-0.412171	NA	NA	NA	NA	NA	NA	NA	NA	NA	NA	NA	NA	NA	NA	NA	NA
C16orf86	1.13044	1.25881	0.91684	2.48157	0.167388	0.101892	0.361346	NA	NA	NA	NA	NA	NA	NA	NA	NA	NA	NA	NA	NA	NA	NA	NA
C16orf87	0.435144	0.361042	0.286053	-2.1425	1.30472	0.458316	0.793172	NA	NA	NA	NA	NA	NA	NA	NA	NA	NA	NA	NA	NA	NA	NA	NA
C16orf89	-0.0330899	-0.154373	-0.151867	0.811488	0.447373	1.95546	1.86213	NA	NA	NA	NA	NA	NA	NA	NA	NA	NA	NA	NA	NA	NA	NA	NA
C16orf91	-0.484401	-0.238703	-0.548628	0.897567	0.270581	2.09333	1.39714	NA	NA	NA	NA	NA	NA	NA	NA	NA	NA	NA	NA	NA	NA	NA	NA
C16orf95	1.65145	2.43221	1.9593	1.53283	0.352599	0.85306	0.221984	NA	NA	NA	NA	NA	NA	NA	NA	NA	NA	NA	NA	NA	NA	NA	NA
C16orf96	5.68703	5.25976	4.51536	4.42751	1.2018	NA	NA	NA	NA	NA	NA	NA	NA	NA	NA	NA	NA	NA	NA	NA	NA	NA	NA
C17orf100	0.181824	-0.999031	-0.0240221	-0.753269	-0.344864	1.54544	2.01394	NA	NA	NA	NA	NA	NA	NA	NA	NA	NA	NA	NA	NA	NA	NA	NA
C17orf107	0.54043	0.908902	0.57707	1.21494	0.228153	0.993258	1.04001	NA	NA	NA	NA	NA	NA	NA	NA	NA	NA	NA	NA	NA	NA	NA	NA
C17orf47	1.36384	0.732353	1.2951	1.88702	0.110756	-1.74221	-2.63077	NA	NA	NA	NA	NA	NA	NA	NA	NA	NA	NA	NA	NA	NA	NA	NA
C17orf49	NA	NA	NA	NA	NA	NA	NA	NA	NA	NA	NA	NA	NA	NA	NA	1.57457	1.43046	0.706633	-0.96374	-0.0892503	-0.0335712	-0.613289	-0.741023
C17orf51	2.36602	1.85422	2.36656	1.05249	-0.225879	-3.28431	-2.37056	NA	NA	NA	NA	NA	NA	NA	NA	NA	NA	NA	NA	NA	NA	NA	NA
C17orf53	2.44631	2.98411	2.82075	0.535493	-0.601802	-0.94011	-0.448081	NA	NA	NA	NA	NA	NA	NA	NA	NA	NA	NA	NA	NA	NA	NA	NA
C17orf58	-1.62376	-1.21031	-1.5877	1.03652	-0.476912	0.398464	0.301914	NA	NA	NA	NA	NA	NA	NA	NA	NA	NA	NA	NA	NA	NA	NA	NA
C17orf62	-0.15148	-0.0195242	-0.0189576	1.47451	1.02701	1.57845	1.23118	NA	NA	NA	NA	NA	NA	NA	NA	NA	NA	NA	NA	NA	NA	NA	NA
C17orf67	0.265383	-0.427171	0.314453	1.0335	-0.0760589	1.78917	1.90058	NA	NA	NA	NA	NA	NA	NA	NA	NA	NA	NA	NA	NA	NA	NA	NA
C17orf75	-0.598331	-0.68334	-0.729329	-0.595766	0.825408	0.145397	-0.027451	NA	NA	NA	NA	NA	NA	NA	NA	NA	NA	NA	NA	NA	NA	NA	NA
C17orf77	NA	NA	NA	0.659184	2.48145	0.541096	0.690919	NA	NA	NA	NA	NA	NA	NA	NA	NA	NA	NA	NA	NA	NA	NA	NA
C17orf80	-0.462561	-0.68714	-0.547824	-0.0554301	3.45838	0.532291	0.271299	NA	NA	NA	NA	NA	NA	NA	NA	NA	NA	NA	NA	NA	NA	NA	NA
C17orf82	-0.248397	-0.14048	-0.43007	-0.993224	1.29737	1.46482	1.0838	NA	NA	NA	NA	NA	NA	NA	NA	NA	NA	NA	NA	NA	NA	NA	NA
C17orf97	-1.11158	-0.910932	-0.746165	1.14512	-0.880367	-0.398205	-0.812675	NA	NA	NA	NA	NA	NA	NA	NA	NA	NA	NA	NA	NA	NA	NA	NA
C18orf21	-2.52815	-2.04958	-3.01006	0.33941	-0.501746	1.12407	0.109893	NA	NA	NA	NA	NA	NA	NA	NA	NA	NA	NA	NA	NA	NA	NA	NA
C18orf25	1.02651	0.747112	1.34766	-3.59556	-0.146993	0.377908	0.821911	NA	NA	NA	NA	NA	NA	NA	NA	NA	NA	NA	NA	NA	NA	NA	NA
C18orf32	-3.85015	-2.81967	-4.0001	-2.20983	2.01397	4.53843	4.18384	NA	NA	NA	NA	NA	NA	NA	NA	NA	NA	NA	NA	NA	NA	NA	NA
C18orf54	2.17775	1.34142	1.91484	-1.57853	-0.208658	-0.954916	-0.588583	NA	NA	NA	NA	NA	NA	NA	NA	NA	NA	NA	NA	NA	NA	NA	NA
C18orf61	NA	NA	0.141787	NA	1.08518	-0.38654	0.599081	NA	NA	NA	NA	NA	NA	NA	NA	NA	NA	NA	NA	NA	NA	NA	NA
C18orf65	-0.517324	-0.0648571	-1.03246	-2.04862	-1.26638	-2.73592	-0.086645	NA	NA	NA	NA	NA	NA	NA	NA	NA	NA	NA	NA	NA	NA	NA	NA
C18orf8	-0.168045	0.760832	0.16049	2.00446	-0.83877	3.11837	2.53193	NA	NA	NA	NA	NA	NA	NA	NA	NA	NA	NA	NA	NA	NA	NA	NA
C19orf18	-1.31803	-2.68787	-1.70124	0.936448	1.25844	-1.68275	-1.3564	NA	NA	NA	NA	NA	NA	NA	NA	NA	NA	NA	NA	NA	NA	NA	NA
C19orf24	-1.4973	-0.813252	-1.66572	2.61648	0.059968	2.36656	1.23204	NA	NA	NA	NA	NA	NA	NA	NA	NA	NA	NA	NA	NA	NA	NA	NA
C19orf25	-1.2598	-0.60442	-1.24968	2.81318	-0.625138	1.12358	0.0630906	NA	NA	NA	NA	NA	NA	NA	NA	NA	NA	NA	NA	NA	NA	NA	NA
C19orf33	-0.92248	-1.13965	-0.682487	-0.452246	-0.690385	0.905077	0.772181	-1.74208	-0.717304	-0.905437	-0.471624	-0.870024	-0.511464	0.234429	0.429202	NA	-1.83962	-1.19186	-2.24081	NA	-0.753064	NA	-0.669483
C19orf35	1.24023	1.10018	1.10601	2.43135	-0.360007	-0.272901	-0.488469	NA	NA	NA	NA	NA	NA	NA	NA	NA	NA	NA	NA	NA	NA	NA	NA
C19orf38	0.654736	1.12383	0.391338	1.63183	0.829648	-0.358996	-0.368387	NA	NA	NA	NA	NA	NA	NA	NA	NA	NA	NA	NA	NA	NA	NA	NA
C19orf43	-1.76807	-0.6177	-0.8789	1.51754	1.11625	0.913504	0.318744	NA	NA	NA	NA	NA	NA	NA	NA	NA	NA	NA	NA	NA	NA	NA	NA
C19orf44	0.0787229	-0.155393	0.283385	0.586427	-0.433283	-0.248264	-0.398982	NA	NA	NA	NA	NA	NA	NA	NA	NA	NA	NA	NA	NA	NA	NA	NA
C19orf47	-1.62422	-1.14485	-2.20051	1.6031	-1.31396	-0.00488234	-0.478608	NA	NA	NA	NA	NA	NA	NA	NA	NA	NA	NA	NA	NA	NA	NA	NA
C19orf48	1.64064	1.51571	2.07054	1.18437	0.108327	0.282245	-0.261776	NA	NA	NA	NA	NA	NA	NA	NA	NA	NA	NA	NA	NA	NA	NA	NA
C19orf53	-3.10025	-1.92851	-2.97271	2.49511	1.29902	1.84613	0.277054	NA	NA	NA	NA	NA	NA	NA	NA	NA	NA	NA	NA	NA	NA	NA	NA
C19orf54	-0.413942	-1.35404	-1.53488	1.8457	0.23409	-0.359235	-0.341656	NA	NA	NA	NA	NA	NA	NA	NA	NA	NA	NA	NA	NA	NA	NA	NA
C19orf57	1.43146	2.4355	1.98422	1.28897	1.5884	-0.853166	0.0150452	NA	NA	NA	NA	NA	NA	NA	NA	NA	NA	NA	NA	NA	NA	NA	NA
C19orf60	-1.04604	-0.232673	-0.446182	1.70061	0.937268	0.921177	0.31199	NA	NA	NA	NA	NA	NA	NA	NA	NA	NA	NA	NA	NA	NA	NA	NA
C19orf66	1.15746	0.73142	0.890339	2.24354	-0.976325	-1.05853	-1.3655	NA	NA	NA	NA	NA	NA	NA	NA	NA	NA	NA	NA	NA	NA	NA	NA
C19orf67	-0.392914	-0.481644	NA	-0.0625739	1.19717	-0.153631	0.160321	NA	NA	NA	NA	NA	NA	NA	NA	NA	NA	NA	NA	NA	NA	NA	NA
C19orf68	4.99484	4.97307	5.45985	1.3814	-1.13926	-2.89815	-2.1324	NA	NA	NA	NA	NA	NA	NA	NA	NA	NA	NA	NA	NA	NA	NA	NA
C19orf70	-0.685799	0.0194555	-0.699254	2.17229	1.97465	2.1072	1.30006	NA	NA	NA	NA	NA	NA	NA	NA	NA	NA	NA	NA	NA	NA	NA	NA
C19orf71	2.44067	2.54061	2.44765	0.625012	-0.0557391	0.520029	1.0067	NA	NA	NA	NA	NA	NA	NA	NA	NA	NA	NA	NA	NA	NA	NA	NA
C19orf73	-0.0537852	0.646751	0.632827	0.362437	0.65823	0.795555	0.640776	NA	NA	NA	NA	NA	NA	NA	NA	NA	NA	NA	NA	NA	NA	NA	NA
C19orf81	NA	NA	-1.79411	NA	3.57329	NA	-1.56577	NA	NA	NA	NA	NA	NA	NA	NA	NA	NA	NA	NA	NA	NA	NA	NA
C19orf84	-0.902599	1.32477	NA	-0.401686	-0.6339	-1.241	0.424497	NA	NA	NA	NA	NA	NA	NA	NA	NA	NA	NA	NA	NA	NA	NA	NA
C1D	0.0638507	0.247254	-0.428258	-3.35998	1.04502	-0.966972	-0.755341	NA	NA	NA	NA	NA	NA	NA	NA	NA	NA	NA	NA	NA	NA	NA	NA
C1GALT1	0.31492	0.458133	0.106226	-1.64498	-0.0901624	-0.523521	-0.326883	NA	NA	NA	NA	NA	NA	NA	NA	NA	NA	NA	NA	NA	NA	NA	NA
C1GALT1C1	-0.860955	-0.256953	-1.17202	-2.04509	2.01199	1.08117	0.973325	NA	NA	NA	NA	NA	NA	NA	NA	NA	NA	NA	NA	NA	NA	NA	NA
C1GALT1C1L	-0.357067	-0.27616	0.359298	-0.536121	0.613554	1.86451	1.73057	NA	NA	NA	NA	NA	NA	NA	NA	NA	NA	NA	NA	NA	NA	NA	NA
C1QA	0.869979	1.01817	0.135512	1.52359	0.614083	-0.0396061	-0.372635	NA	NA	NA	NA	NA	NA	NA	NA	NA	NA	NA	NA	NA	NA	NA	NA
C1QB	0.991767	1.11899	0.137674	1.5339	0.901596	-0.298512	-0.495034	NA	NA	NA	NA	NA	NA	NA	NA	NA	NA	NA	NA	NA	NA	NA	NA
C1QBP	-1.16284	-0.216637	-1.13534	-0.544609	0.797471	0.221252	0.134818	NA	NA	NA	NA	NA	NA	NA	NA	NA	NA	NA	NA	NA	NA	NA	NA
C1QC	1.34997	1.50828	0.595259	1.59146	0.372158	-0.307605	-0.225934	NA	NA	NA	NA	NA	NA	NA	NA	NA	NA	NA	NA	NA	NA	NA	NA
C1QL3	1.60181	1.10527	1.52862	0.0288834	0.772974	0.740296	1.13005	NA	NA	NA	NA	NA	NA	NA	NA	NA	NA	NA	NA	NA	NA	NA	NA
C1QL4	3.42651	4.48083	4.17815	0.0384672	-0.0979768	0.671212	-0.892236	NA	NA	NA	NA	NA	NA	NA	NA	NA	NA	NA	NA	NA	NA	NA	NA
C1QTNF1	0.874416	0.620098	0.260056	2.62407	-0.351554	3.44202	2.78226	NA	NA	NA	NA	NA	NA	NA	NA	NA	NA	NA	NA	NA	NA	NA	NA
C1QTNF12	-1.61118	-0.189946	-2.68179	1.17993	0.546889	-0.346629	-0.211628	NA	NA	NA	NA	NA	NA	NA	NA	NA	NA	NA	NA	NA	NA	NA	NA
C1QTNF2	0.158081	-0.291869	0.204244	2.41486	-1.05122	3.71786	3.19412	NA	NA	NA	NA	NA	NA	NA	NA	NA	NA	NA	NA	NA	NA	NA	NA
C1QTNF3	NA	NA	NA	NA	NA	NA	NA	1.33816	0.478506	0.33523	2.81501	-1.21877	-0.243386	0.186443	0.820164	NA	NA	NA	NA	NA	NA	NA	NA
C1QTNF3-AMACR	-0.760977	-0.505391	-0.657193	NA	1.39557	-0.287223	NA	NA	NA	NA	NA	NA	NA	NA	NA	NA	NA	NA	NA	NA	NA	NA	NA
C1QTNF4	1.43817	1.62159	2.0426	1.5195	-0.732817	-0.692715	-0.0237609	NA	NA	NA	NA	NA	NA	NA	NA	NA	NA	NA	NA	NA	NA	NA	NA
C1QTNF5	0.343572	-0.263151	0.147434	2.09115	1.4754	0.4083	0.326692	-0.461355	-0.624517	0.163162	0.697659	-0.444476	0.0112526	1.87918	1.9692	NA	NA	NA	NA	NA	NA	NA	NA
C1QTNF7	3.05691	0.318359	1.18844	1.64567	1.22479	-0.275957	0.731581	NA	NA	NA	NA	NA	NA	NA	NA	NA	NA	NA	NA	NA	NA	NA	NA
C1QTNF9	0.22463	0.324822	-0.207466	0.359017	0.853921	-0.484112	NA	NA	NA	NA	NA	NA	NA	NA	NA	NA	NA	NA	NA	NA	NA	NA	NA
C1R	1.04454	0.746066	0.769718	2.3424	-0.217055	-0.472364	-0.698755	NA	NA	NA	NA	NA	NA	NA	NA	NA	NA	NA	NA	NA	NA	NA	NA
C1RL	0.124882	-0.135931	0.00617972	0.895707	-0.52518	-1.39428	-1.13127	-0.391453	-1.08272	-1.09057	0.881097	-1.62473	-0.729229	1.57236	0.708282	NA	NA	NA	NA	NA	NA	NA	NA
C1RL-AS1	0.650268	-0.195404	1.0055	0.687548	-0.265195	-1.52946	-0.701591	NA	NA	NA	NA	NA	NA	NA	NA	NA	NA	NA	NA	NA	NA	NA	NA
C1orf106	0.789285	1.09245	1.00766	-2.30136	-0.924755	0.243861	0.161448	NA	NA	NA	NA	NA	NA	NA	NA	NA	NA	NA	NA	NA	NA	NA	NA
C1orf109	0.131547	0.987534	0.323361	-2.34018	-1.20999	-0.935674	-0.703794	NA	NA	NA	NA	NA	NA	NA	NA	NA	NA	NA	NA	NA	NA	NA	NA
C1orf112	1.38113	1.15465	1.95941	-0.76779	-0.541824	0.417187	-0.103444	NA	NA	NA	NA	NA	NA	NA	NA	NA	NA	NA	NA	NA	NA	NA	NA
C1orf115	-1.38454	-0.952551	-1.24594	-0.154312	0.648446	1.42347	1.40088	NA	NA	NA	NA	NA	NA	NA	NA	NA	NA	NA	NA	NA	NA	NA	NA
C1orf116	-4.24067	-4.48239	-3.3844	0.954089	1.95002	-4.78476	-4.73269	-2.89129	-2.50363	-2.16028	-0.825621	0.0770703	2.17043	-2.33749	-1.46249	NA	NA	NA	NA	NA	NA	NA	NA
C1orf122	-1.41046	-0.658959	-1.11836	2.05361	0.372426	1.25875	0.643058	NA	NA	NA	NA	NA	NA	NA	NA	NA	NA	NA	NA	NA	NA	NA	NA
C1orf123	-0.455081	-0.93348	-0.937433	1.39131	0.309307	0.123652	-0.683029	NA	NA	NA	NA	NA	NA	NA	NA	NA	NA	NA	NA	NA	NA	NA	NA
C1orf127	-0.141395	0.268617	-0.310254	1.58195	-0.464172	1.66054	1.60719	NA	NA	NA	NA	NA	NA	NA	NA	NA	NA	NA	NA	NA	NA	NA	NA
C1orf131	-0.445004	0.425614	-0.434477	-2.14334	0.747564	0.741295	0.56832	NA	NA	NA	NA	NA	NA	NA	NA	NA	NA	NA	NA	NA	NA	NA	NA
C1orf132	-1.32792	-1.8017	-0.826454	0.868676	1.0657	0.578731	0.726991	NA	NA	NA	NA	NA	NA	NA	NA	NA	NA	NA	NA	NA	NA	NA	NA
C1orf145	2.67946	3.02224	3.20968	-0.264192	-1.4372	-0.712161	-1.52602	NA	NA	NA	NA	NA	NA	NA	NA	NA	NA	NA	NA	NA	NA	NA	NA
C1orf159	-0.819139	-0.836563	-0.501495	1.67629	-0.945339	-0.94345	-0.834121	NA	NA	NA	NA	NA	NA	NA	NA	NA	NA	NA	NA	NA	NA	NA	NA
C1orf162	0.516456	0.532003	-0.431787	1.74591	1.26704	-0.704114	-1.58262	NA	NA	NA	NA	NA	NA	NA	NA	NA	NA	NA	NA	NA	NA	NA	NA
C1orf167	-0.210227	-0.899134	-1.51672	0.76516	-0.332472	-1.62167	NA	-2.26445	0.4559	-0.437497	3.72835	-0.196581	-0.246772	-3.25822	-0.276886	NA	NA	NA	NA	NA	NA	NA	NA
C1orf168	-1.48035	-1.58771	-0.81609	-2.27253	-0.0288463	-2.37893	-2.05303	NA	NA	NA	NA	NA	NA	NA	NA	NA	NA	NA	NA	NA	NA	NA	NA
C1orf174	0.357554	0.319924	0.262547	-0.303179	-1.83906	-1.77517	-2.05369	NA	NA	NA	NA	NA	NA	NA	NA	NA	NA	NA	NA	NA	NA	NA	NA
C1orf186	1.46336	3.01937	2.28963	1.78502	0.305198	-2.19793	-1.9349	NA	NA	NA	NA	NA	NA	NA	NA	NA	-0.0188939	-2.00276	1.42964	NA	0.319623	NA	-1.99489
C1orf189	0.211134	-1.50041	-0.491154	NA	1.44226	-0.655841	-1.25438	NA	NA	NA	NA	NA	NA	NA	NA	NA	NA	NA	NA	NA	NA	NA	NA
C1orf198	0.395399	1.1578	0.79664	-1.18704	2.30162	0.0357083	0.196927	NA	NA	NA	NA	NA	NA	NA	NA	NA	NA	NA	NA	NA	NA	NA	NA
C1orf204	-0.0315752	-0.767377	-0.722255	0.23144	-1.49744	-1.15244	0.415818	NA	NA	NA	NA	NA	NA	NA	NA	NA	NA	NA	NA	NA	NA	NA	NA
C1orf21	-0.837096	-0.945158	-0.885963	0.983921	0.784266	1.04665	0.874565	-1.55268	-1.05603	-1.56292	1.09443	-1.79844	1.03299	0.771859	0.42369	NA	NA	NA	NA	NA	NA	NA	NA
C1orf210	-0.659419	-0.301077	-0.555918	-0.593532	-0.601028	-0.419431	-0.60246	NA	NA	NA	NA	NA	NA	NA	NA	NA	NA	NA	NA	NA	NA	NA	NA
C1orf216	0.287594	-0.238812	-0.171101	1.74832	-1.0851	-1.50566	-0.288539	NA	NA	NA	NA	NA	NA	NA	NA	NA	NA	NA	NA	NA	NA	NA	NA
C1orf226	-0.514946	-0.413012	-0.327308	1.26264	-0.92603	0.214223	0.205627	NA	NA	NA	NA	NA	NA	NA	NA	NA	NA	NA	NA	NA	NA	NA	NA
C1orf228	-2.19729	-2.37304	-1.22471	2.89431	0.135011	-0.998965	-6.13514	NA	NA	NA	NA	NA	NA	NA	NA	NA	NA	NA	NA	NA	NA	NA	NA
C1orf27	-2.29549	-2.65447	-2.23549	-3.46409	0.0903822	2.59725	2.43277	NA	NA	NA	NA	NA	NA	NA	NA	NA	NA	NA	NA	NA	NA	NA	NA
C1orf35	-0.766277	0.395177	-0.150036	0.685757	0.0388877	0.928113	0.568248	NA	NA	NA	NA	NA	NA	NA	NA	NA	NA	NA	NA	NA	NA	NA	NA
C1orf43	-2.26511	0.15185	-2.51921	-3.64204	0.249224	3.06665	2.13902	NA	NA	NA	NA	NA	NA	NA	NA	NA	NA	NA	NA	NA	NA	NA	NA
C1orf50	NA	NA	NA	NA	NA	NA	NA	-0.585404	-0.777919	-0.294666	-0.557901	-0.49111	0.0628621	-0.530399	-0.848639	NA	NA	NA	NA	NA	NA	NA	NA
C1orf52	-0.556424	-0.991307	-0.749409	-1.44729	1.85447	-1.28125	-0.747655	NA	NA	NA	NA	NA	NA	NA	NA	NA	NA	NA	NA	NA	NA	NA	NA
C1orf53	-1.42731	-1.68949	-2.58942	-0.30246	-0.303456	0.520389	0.438462	NA	NA	NA	NA	NA	NA	NA	NA	NA	NA	NA	NA	NA	NA	NA	NA
C1orf54	1.36608	-0.0941373	-0.05644	0.814178	2.69318	-1.7776	-0.892107	NA	NA	NA	NA	NA	NA	NA	NA	NA	NA	NA	NA	NA	NA	NA	NA
C1orf56	-1.1238	-0.783204	-1.08974	0.805091	-0.696944	1.79869	1.66525	NA	NA	NA	NA	NA	NA	NA	NA	NA	NA	NA	NA	NA	NA	NA	NA
C1orf61	-0.94507	0.761439	-0.256394	-0.163303	0.256497	-1.16032	NA	NA	NA	NA	NA	NA	NA	NA	NA	NA	NA	NA	NA	NA	NA	NA	NA
C1orf64	NA	NA	-0.575707	1.83344	-0.900714	2.08081	1.95418	NA	NA	NA	NA	NA	NA	NA	NA	NA	NA	NA	NA	NA	NA	NA	NA
C1orf74	0.570268	1.48454	1.39955	1.02771	3.51299	1.26141	1.27847	NA	NA	NA	NA	NA	NA	NA	NA	NA	NA	NA	NA	NA	NA	NA	NA
C2	1.0189	1.28698	0.407401	1.76589	-0.184077	-0.121252	-0.123246	0.303446	-0.278063	0.428055	1.38339	-1.22648	-0.305754	1.32109	0.704964	NA	NA	NA	NA	NA	NA	NA	NA
C2-AS1	0.510839	0.375578	0.375578	2.90083	-0.400945	1.36905	1.3542	NA	NA	NA	NA	NA	NA	NA	NA	NA	NA	NA	NA	NA	NA	NA	NA
C20orf194	1.64912	0.456307	1.58949	-0.0125194	0.107365	0.147902	1.22861	NA	NA	NA	NA	NA	NA	NA	NA	NA	NA	NA	NA	NA	NA	NA	NA
C20orf196	-2.24195	-2.11295	-2.04447	1.94184	1.27949	2.47443	2.04764	NA	NA	NA	NA	NA	NA	NA	NA	NA	NA	NA	NA	NA	NA	NA	NA
C20orf197	1.54314	1.80416	2.43889	1.0298	0.222694	0.300113	-0.0167848	NA	NA	NA	NA	NA	NA	NA	NA	NA	NA	NA	NA	NA	NA	NA	NA
C20orf203	0.320517	-1.25784	-0.121022	1.3929	1.02141	-1.40773	-1.5766	NA	NA	NA	NA	NA	NA	NA	NA	NA	NA	NA	NA	NA	NA	NA	NA
C20orf24	-2.38868	-1.23929	-1.87282	0.382324	1.22279	1.62704	1.3342	NA	NA	NA	NA	NA	NA	NA	NA	NA	NA	NA	NA	NA	NA	NA	NA
C20orf27	0.342715	0.7603	0.333215	1.32505	-1.12353	1.95609	1.49739	NA	NA	NA	NA	NA	NA	NA	NA	NA	NA	NA	NA	NA	NA	NA	NA
C20orf96	0.505116	-0.454115	0.395604	2.83722	-0.142583	1.67855	1.47749	NA	NA	NA	NA	NA	NA	NA	NA	NA	NA	NA	NA	NA	NA	NA	NA
C21orf140	1.0202	0.60369	0.885645	-0.552404	0.0106229	0.24114	0.0271668	NA	NA	NA	NA	NA	NA	NA	NA	NA	NA	NA	NA	NA	NA	NA	NA
C21orf2	-3.37666	-2.01828	-3.36468	3.43296	-0.800146	-1.41426	-3.09206	NA	NA	NA	NA	NA	NA	NA	NA	NA	NA	NA	NA	NA	NA	NA	NA
C21orf33	-1.54633	-0.793755	-1.56769	0.504778	-0.0803375	-1.03922	-1.59339	-0.336614	-0.304038	-0.662369	-0.229115	-0.356159	1.36383	-0.857822	-1.62335	NA	NA	NA	NA	NA	NA	NA	NA
C21orf58	0.924069	0.821155	1.11895	0.248832	-0.407667	-0.952567	-1.00108	NA	NA	NA	NA	NA	NA	NA	NA	NA	NA	NA	NA	NA	NA	NA	NA
C21orf62	0.653569	0.560831	-0.203469	0.658789	0.0626262	NA	NA	NA	NA	NA	NA	NA	NA	NA	NA	NA	NA	NA	NA	NA	NA	NA	NA
C21orf62-AS1	0.113609	-0.189005	0.283752	-0.544194	0.477262	-0.195556	-0.714953	NA	NA	NA	NA	NA	NA	NA	NA	NA	NA	NA	NA	NA	NA	NA	NA
C21orf91	1.31555	2.15173	1.35446	-1.41183	-0.558945	-1.39433	-1.11106	NA	NA	NA	NA	NA	NA	NA	NA	NA	NA	NA	NA	NA	NA	NA	NA
C22orf23	2.49372	1.56929	3.03376	0.482041	-0.927227	-2.9487	-2.21696	NA	NA	NA	NA	NA	NA	NA	NA	NA	NA	NA	NA	NA	NA	NA	NA
C22orf29	-0.211372	-0.464432	0.126611	1.07128	-1.51621	-1.1361	-1.04052	NA	NA	NA	NA	NA	NA	NA	NA	NA	NA	NA	NA	NA	NA	NA	NA
C22orf31	-0.975383	-0.239673	-0.239673	0.70065	-0.786082	0.112178	NA	NA	NA	NA	NA	NA	NA	NA	NA	NA	NA	NA	NA	NA	NA	NA	NA
C22orf34	0.252126	0.356403	-0.112962	3.15381	1.29634	-1.95833	-0.358274	NA	NA	NA	NA	NA	NA	NA	NA	NA	NA	NA	NA	NA	NA	NA	NA
C22orf39	-0.769358	-0.350372	-0.477336	0.604429	0.108208	0.311018	0.0610693	NA	NA	NA	NA	NA	NA	NA	NA	NA	NA	NA	NA	NA	NA	NA	NA
C22orf46	1.88134	2.3611	2.19491	1.78161	1.33561	-0.19978	0.199991	NA	NA	NA	NA	NA	NA	NA	NA	NA	NA	NA	NA	NA	NA	NA	NA
C2CD2	0.865279	0.89539	1.1831	-0.336672	-0.432165	-1.38207	-1.46908	0.80116	1.38313	1.51436	-1.14445	0.253423	0.110783	-0.00903385	-0.254374	NA	NA	NA	NA	NA	NA	NA	NA
C2CD2L	-1.50571	-1.45042	-1.34766	1.14791	-0.453654	0.312965	0.689702	NA	NA	NA	NA	NA	NA	NA	NA	NA	NA	NA	NA	NA	NA	NA	NA
C2CD3	0.966186	-0.0217306	2.64218	1.47551	-3.12966	0.00554521	1.90332	NA	NA	NA	NA	NA	NA	NA	NA	NA	NA	NA	NA	NA	NA	NA	NA
C2CD4A	-2.53343	-1.71692	-1.64962	1.13957	0.105125	-1.18629	-1.58226	NA	NA	NA	NA	NA	NA	NA	NA	NA	NA	NA	NA	NA	NA	NA	NA
C2CD4B	-0.111529	-0.425579	-0.421458	1.00005	-0.99495	0.243965	0.617079	NA	NA	NA	NA	NA	NA	NA	NA	NA	NA	NA	NA	NA	NA	NA	NA
C2CD4D	0.603107	1.70351	1.42228	0.748262	NA	1.90805	0.874343	NA	NA	NA	NA	NA	NA	NA	NA	NA	NA	NA	NA	NA	NA	NA	NA
C2orf15	-1.64305	-1.20764	-1.09349	-0.165304	-1.34474	2.30844	1.81841	NA	NA	NA	NA	NA	NA	NA	NA	NA	NA	NA	NA	NA	NA	NA	NA
C2orf16	0.253793	0.420747	0.484237	-1.3132	-1.25527	0.377569	0.612366	-3.57637	-0.515248	2.19866	1.30583	NA	-0.437303	1.80893	-0.0688347	NA	NA	NA	NA	NA	NA	NA	NA
C2orf27A	-0.307411	-0.343763	-0.0573255	1.50874	0.710333	-0.115859	-0.195429	NA	NA	NA	NA	NA	NA	NA	NA	NA	NA	NA	NA	NA	NA	NA	NA
C2orf42	1.51998	2.32365	1.30586	1.15014	-0.236137	0.190893	-0.0696561	NA	NA	NA	NA	NA	NA	NA	NA	NA	NA	NA	NA	NA	NA	NA	NA
C2orf48	3.00302	1.19482	3.10058	0.745723	0.710116	NA	-1.67288	NA	NA	NA	NA	NA	NA	NA	NA	NA	NA	NA	NA	NA	NA	NA	NA
C2orf49	1.49303	0.773759	1.55571	-2.39914	0.430973	-0.603862	-0.155561	NA	NA	NA	NA	NA	NA	NA	NA	NA	NA	NA	NA	NA	NA	NA	NA
C2orf50	NA	-1.67495	-0.845792	0.0793134	-1.38336	-0.499635	-0.649773	NA	NA	NA	NA	NA	NA	NA	NA	NA	NA	NA	NA	NA	NA	NA	NA
C2orf54	NA	NA	NA	NA	NA	NA	NA	-2.44757	-2.54249	NA	-1.8435	-1.08409	-0.557687	3.64492	1.58245	NA	NA	NA	NA	NA	NA	NA	NA
C2orf66	3.76239	1.47174	3.98882	2.14726	2.2909	-3.68462	-5.57808	NA	NA	NA	NA	NA	NA	NA	NA	NA	NA	NA	NA	NA	NA	NA	NA
C2orf68	0.341068	-0.102102	0.268814	-0.0928865	-1.25651	-0.585668	-0.920147	NA	NA	NA	NA	NA	NA	NA	NA	NA	NA	NA	NA	NA	NA	NA	NA
C2orf69	0.466173	0.313867	0.204085	-2.5806	-0.0979992	-0.572481	-0.327712	NA	NA	NA	NA	NA	NA	NA	NA	NA	NA	NA	NA	NA	NA	NA	NA
C2orf70	0.627553	NA	0.873406	NA	NA	NA	NA	NA	NA	NA	NA	NA	NA	NA	NA	NA	NA	NA	NA	NA	NA	NA	NA
C2orf72	-0.352859	-1.03606	-0.479029	-0.114208	0.589569	0.427816	0.330086	NA	NA	NA	NA	NA	NA	NA	NA	NA	NA	NA	NA	NA	NA	NA	NA
C2orf73	0.0811734	NA	-0.873036	NA	NA	NA	-0.179601	NA	NA	NA	NA	NA	NA	NA	NA	NA	NA	NA	NA	NA	NA	NA	NA
C2orf74	1.18681	0.683052	0.874338	0.586376	0.86894	-2.72761	-2.25766	NA	NA	NA	NA	NA	NA	NA	NA	NA	NA	NA	NA	NA	NA	NA	NA
C2orf76	-0.697567	-0.592139	-1.04849	-2.0693	2.29085	-0.396219	-0.348567	NA	NA	NA	NA	NA	NA	NA	NA	NA	NA	NA	NA	NA	NA	NA	NA
C2orf81	-0.445523	-0.995636	-1.16768	1.49055	-1.5449	1.73065	1.48263	NA	NA	NA	NA	NA	NA	NA	NA	NA	NA	NA	NA	NA	NA	NA	NA
C2orf82	-0.55904	1.36176	0.192252	2.19922	-0.0461673	-0.970684	-0.574012	NA	NA	NA	NA	NA	NA	NA	NA	NA	NA	NA	NA	NA	NA	NA	NA
C2orf88	0.995999	0.615628	1.27642	0.686626	0.201569	-1.75814	-0.944318	NA	NA	NA	NA	NA	NA	NA	NA	NA	NA	NA	NA	NA	NA	NA	NA
C3	1.09054	0.792914	1.02205	3.00312	0.12151	-0.536663	-1.0525	0.0739824	0.0624527	0.333401	1.46908	-1.01558	-0.710039	2.09745	1.13472	-0.478345	-0.365677	0.0494158	0.41114	-0.436836	-0.318238	1.05157	1.26504
C3AR1	1.43258	1.20896	0.613951	0.578072	0.788095	0.0917821	0.113644	NA	NA	NA	NA	NA	NA	NA	NA	NA	NA	NA	NA	NA	NA	NA	NA
C3orf14	-2.3648	-1.89599	-2.31124	-1.30681	-0.0385776	1.91364	1.28773	NA	NA	NA	NA	NA	NA	NA	NA	NA	NA	NA	NA	NA	NA	NA	NA
C3orf18	0.269874	-1.93124	-1.40593	2.06713	-1.21747	4.22646	4.55421	NA	NA	NA	NA	NA	NA	NA	NA	NA	NA	NA	NA	NA	NA	NA	NA
C3orf33	-3.2139	-3.55536	-3.90063	-0.866207	0.381635	-0.294021	-0.911241	NA	NA	NA	NA	NA	NA	NA	NA	NA	NA	NA	NA	NA	NA	NA	NA
C3orf35	-1.4194	-3.372	-1.14157	-0.465478	0.0501202	-0.209774	-0.129816	NA	NA	NA	NA	NA	NA	NA	NA	NA	NA	NA	NA	NA	NA	NA	NA
C3orf36	-1.85773	-1.13801	-0.17888	1.13754	1.51662	NA	NA	NA	NA	NA	NA	NA	NA	NA	NA	NA	NA	NA	NA	NA	NA	NA	NA
C3orf38	0.574199	1.30471	0.255348	-3.26144	1.0168	2.16033	1.62283	NA	NA	NA	NA	NA	NA	NA	NA	NA	NA	NA	NA	NA	NA	NA	NA
C3orf52	0.68174	0.542106	1.05766	0.866934	0.93531	3.78311	3.77011	NA	NA	NA	NA	NA	NA	NA	NA	NA	NA	NA	NA	NA	NA	NA	NA
C3orf58	0.443383	0.959418	0.949843	-1.75546	0.867149	-1.35214	-0.931097	NA	NA	NA	NA	NA	NA	NA	NA	NA	NA	NA	NA	NA	NA	NA	NA
C3orf62	-1.41335	-2.82508	-1.87538	2.14033	-0.861814	-0.138866	-0.0107654	NA	NA	NA	NA	NA	NA	NA	NA	NA	NA	NA	NA	NA	NA	NA	NA
C3orf67	0.711003	0.926018	0.397111	-0.552215	0.372389	1.25274	1.27817	NA	NA	NA	NA	NA	NA	NA	NA	NA	NA	NA	NA	NA	NA	NA	NA
C3orf80	0.545018	0.223749	0.271444	0.579439	0.85242	-0.69105	-0.107855	NA	NA	NA	NA	NA	NA	NA	NA	NA	NA	NA	NA	NA	NA	NA	NA
C4A	-1.01839	-0.819835	-0.278987	2.67844	-0.58304	1.2116	1.02748	-0.125073	-0.506377	0.215666	2.68197	-1.26087	-0.798439	2.15464	1.64353	NA	NA	NA	NA	NA	NA	NA	NA
C4B	-1.19924	-1.1665	-0.564265	2.40631	0.738246	0.811525	0.594918	NA	NA	NA	NA	NA	NA	NA	NA	NA	NA	NA	NA	NA	NA	NA	NA
C4BPA	NA	-0.824683	-1.91278	-1.54317	1.35443	NA	NA	-0.287642	-0.603971	-0.222515	-0.985426	-1.11568	-0.11087	2.08482	1.07071	NA	NA	NA	NA	NA	NA	NA	NA
C4BPB	-0.093811	0.448734	-0.233574	1.5293	-0.0660021	-0.808833	-1.59555	-0.540278	-0.948199	-0.453486	-0.366695	-1.75536	-0.844049	2.69705	1.29103	NA	NA	NA	NA	NA	NA	NA	NA
C4B_2	-1.19924	-1.1665	-0.564265	2.40631	0.738246	0.811525	0.594918	-0.152737	-0.476646	0.210672	2.58073	-1.19556	-0.753153	2.05142	1.56161	NA	NA	NA	NA	NA	NA	NA	NA
C4orf19	-0.945645	-0.0870869	-0.475713	0.200356	-0.161154	1.33632	1.04354	NA	NA	NA	NA	NA	NA	NA	NA	NA	NA	NA	NA	NA	NA	NA	NA
C4orf26	1.34491	0.63213	0.872733	2.34474	1.54703	NA	NA	NA	NA	NA	NA	NA	NA	NA	NA	NA	NA	NA	NA	NA	NA	NA	NA
C4orf3	0.391648	-0.194438	0.126151	0.718651	2.01697	3.04724	2.02386	NA	NA	NA	NA	NA	NA	NA	NA	NA	NA	NA	NA	NA	NA	NA	NA
C4orf32	-0.415667	-0.667186	-0.94961	-0.572292	0.0470801	1.74589	1.96308	NA	NA	NA	NA	NA	NA	NA	NA	NA	NA	NA	NA	NA	NA	NA	NA
C4orf33	0.603316	0.333985	0.0608713	-1.21686	2.25476	-0.0428599	0.15396	NA	-0.919867	-0.312274	0.323579	-2.57309	1.55289	NA	0.57792	NA	NA	NA	NA	NA	NA	NA	NA
C4orf36	-0.62291	-1.14335	0.223688	-2.20202	-0.0101588	-3.15425	-3.96499	NA	NA	NA	NA	NA	NA	NA	NA	NA	NA	NA	NA	NA	NA	NA	NA
C4orf46	2.51171	1.77148	2.3501	-1.3245	0.737112	0.533367	0.590196	NA	NA	NA	NA	NA	NA	NA	NA	NA	NA	NA	NA	NA	NA	NA	NA
C4orf47	-2.19634	-0.958351	-2.01765	-0.289546	0.641033	0.710174	-0.0564287	NA	NA	NA	NA	NA	NA	NA	NA	NA	NA	NA	NA	NA	NA	NA	NA
C4orf48	-0.782139	-0.645336	-0.554039	0.253666	0.924691	0.080729	0.108793	NA	NA	NA	NA	NA	NA	NA	NA	NA	NA	NA	NA	NA	NA	NA	NA
C5	0.524003	0.358698	0.455784	0.518154	1.83984	1.58174	1.28356	-0.107195	0.19411	0.582331	1.18494	-0.698218	-0.721395	2.48287	1.45148	NA	NA	NA	NA	NA	NA	NA	NA
C5AR1	0.963651	2.02936	-0.40067	1.10879	2.08675	-0.778131	-0.844087	-0.350208	0.831536	0.141079	-1.64482	0.519503	-0.0448133	0.280498	-0.390042	0.28509	-0.259327	0.493135	-0.617087	0.360919	-0.372099	1.40503	-0.179609
C5AR2	0.0399568	-0.0075569	-0.112332	1.02093	-0.18886	-0.651201	-0.900057	NA	NA	NA	NA	NA	NA	NA	NA	NA	NA	NA	NA	NA	NA	NA	NA
C5orf15	-0.349383	-0.193138	-0.780406	-1.67027	-1.33195	-0.92859	-0.550994	NA	NA	NA	NA	NA	NA	NA	NA	NA	NA	NA	NA	NA	NA	NA	NA
C5orf17	0.583367	0.434854	0.386619	-0.633935	0.328007	0.280188	0.0394368	NA	NA	NA	NA	NA	NA	NA	NA	NA	NA	NA	NA	NA	NA	NA	NA
C5orf22	-1.21827	-0.879406	-0.889736	-2.49109	0.369341	-0.264032	0.118607	NA	NA	NA	NA	NA	NA	NA	NA	NA	NA	NA	NA	NA	NA	NA	NA
C5orf24	-0.0527072	-0.720246	-0.193158	-3.46535	0.462318	-1.32096	-0.702782	NA	NA	NA	NA	NA	NA	NA	NA	NA	NA	NA	NA	NA	NA	NA	NA
C5orf30	-2.26911	-1.91446	-1.85798	-0.449468	-0.421726	-1.91518	-1.54181	NA	NA	NA	NA	NA	NA	NA	NA	NA	NA	NA	NA	NA	NA	NA	NA
C5orf34	0.259825	0.697524	0.848734	-1.53507	0.734274	-0.0942134	-0.0383313	NA	NA	NA	NA	NA	NA	NA	NA	NA	NA	NA	NA	NA	NA	NA	NA
C5orf38	-5.65738	-6.98286	-5.46301	-0.884949	3.81852	-5.67168	-5.26727	NA	NA	NA	NA	NA	NA	NA	NA	NA	NA	NA	NA	NA	NA	NA	NA
C5orf42	0.0998626	-1.19738	-0.388891	-2.06998	-0.429034	-1.01117	-0.862844	NA	NA	NA	NA	NA	NA	NA	NA	NA	NA	NA	NA	NA	NA	NA	NA
C5orf46	1.193	0.067941	0.927252	-2.39316	1.07771	1.20884	0.756276	NA	NA	NA	NA	NA	NA	NA	NA	NA	NA	NA	NA	NA	NA	NA	NA
C5orf49	-1.38599	-3.0253	-2.46194	-0.122976	-2.26797	1.23404	0.904818	NA	NA	NA	NA	NA	NA	NA	NA	NA	NA	NA	NA	NA	NA	NA	NA
C5orf51	-0.684424	-1.65609	-1.00691	-2.89032	0.981373	-0.0579039	0.102148	NA	NA	NA	NA	NA	NA	NA	NA	NA	NA	NA	NA	NA	NA	NA	NA
C5orf56	0.613391	0.331558	0.285622	2.03698	-0.285282	-0.879231	-1.84054	NA	NA	NA	NA	NA	NA	NA	NA	NA	NA	NA	NA	NA	NA	NA	NA
C5orf58	1.00305	0.0921299	0.209331	-1.54109	0.538171	-0.143033	-1.07802	NA	NA	NA	NA	NA	NA	NA	NA	NA	NA	NA	NA	NA	NA	NA	NA
C5orf63	0.712715	-0.0950953	1.06295	-0.00421695	0.184006	0.152836	-0.418683	NA	NA	NA	NA	NA	NA	NA	NA	NA	NA	NA	NA	NA	NA	NA	NA
C5orf64	0.823217	-1.22001	NA	NA	-0.952736	NA	NA	NA	NA	NA	NA	NA	NA	NA	NA	NA	NA	NA	NA	NA	NA	NA	NA
C5orf66	0.154254	-1.6655	-0.20453	-1.24157	-0.716783	-0.994856	-0.688137	NA	NA	NA	NA	NA	NA	NA	NA	NA	NA	NA	NA	NA	NA	NA	NA
C5orf66-AS1	-1.12449	-0.128462	-1.1637	0.118373	-0.498495	1.0137	0.861293	NA	NA	NA	NA	NA	NA	NA	NA	NA	NA	NA	NA	NA	NA	NA	NA
C6	0.130294	-0.359245	0.508277	0.586299	2.20867	1.32887	0.317974	-0.140669	-1.14545	-0.468896	0.636359	-1.48037	-0.288036	2.48515	1.27942	NA	NA	NA	NA	NA	NA	NA	NA
C6orf1	-2.04658	-1.29605	-2.04408	0.178826	0.823771	1.09185	1.0268	NA	NA	NA	NA	NA	NA	NA	NA	NA	NA	NA	NA	NA	NA	NA	NA
C6orf106	-0.843937	0.134383	-1.17471	0.34446	-1.9096	0.906028	0.618728	NA	NA	NA	NA	NA	NA	NA	NA	NA	NA	NA	NA	NA	NA	NA	NA
C6orf132	NA	NA	NA	NA	NA	NA	NA	-1.28917	-1.73402	-1.55762	-0.161706	0.0760592	1.37993	0.658967	0.942751	NA	NA	NA	NA	NA	NA	NA	NA
C6orf136	-1.01701	-0.826317	-0.547065	1.11455	0.91795	1.18622	0.923282	NA	NA	NA	NA	NA	NA	NA	NA	NA	NA	NA	NA	NA	NA	NA	NA
C6orf163	0.601983	-1.60248	-0.55026	2.43943	0.896294	0.236324	0.759671	NA	NA	NA	NA	NA	NA	NA	NA	NA	NA	NA	NA	NA	NA	NA	NA
C6orf201	1.12609	-1.56862	0.650332	-0.358184	0.609506	-1.7843	0.578076	NA	NA	NA	NA	NA	NA	NA	NA	NA	NA	NA	NA	NA	NA	NA	NA
C6orf223	-0.608201	-0.401203	-0.497507	-0.371507	0.914884	0.943354	0.834931	NA	NA	NA	NA	NA	NA	NA	NA	NA	NA	NA	NA	NA	NA	NA	NA
C6orf226	-1.13403	-1.02646	-1.95028	1.28977	1.20044	1.82307	1.23789	NA	NA	NA	NA	NA	NA	NA	NA	NA	NA	NA	NA	NA	NA	NA	NA
C6orf47	-1.68897	-0.944537	-1.95957	1.69433	-1.0499	0.290756	0.0191533	NA	NA	NA	NA	NA	NA	NA	NA	NA	NA	NA	NA	NA	NA	NA	NA
C6orf48	-0.428985	-0.921219	-0.562348	0.0928282	0.343229	0.0430726	-0.0140397	NA	NA	NA	NA	NA	NA	NA	NA	NA	NA	NA	NA	NA	NA	NA	NA
C6orf52	-0.324307	0.606067	0.136012	0.990131	0.976725	1.12986	0.423664	NA	NA	NA	NA	NA	NA	NA	NA	NA	NA	NA	NA	NA	NA	NA	NA
C6orf62	-0.605658	-0.443672	-0.866976	-0.901472	0.981059	-0.510222	0.816628	NA	NA	NA	NA	NA	NA	NA	NA	NA	NA	NA	NA	NA	NA	NA	NA
C6orf89	0.626136	0.567167	0.529235	1.62136	-0.879535	2.15147	1.90599	NA	NA	NA	NA	NA	NA	NA	NA	NA	NA	NA	NA	NA	NA	NA	NA
C6orf99	-0.529763	0.765569	0.278035	1.62705	1.0388	1.42045	1.36768	NA	NA	NA	NA	NA	NA	NA	NA	NA	NA	NA	NA	NA	NA	NA	NA
C7	0.466702	-0.0155261	1.36767	1.43763	0.598765	-0.497767	-0.732503	-0.313737	-0.640588	0.0312728	1.53842	-0.979545	-0.525585	2.3495	1.53842	NA	NA	NA	NA	NA	NA	NA	NA
C7orf13	0.454112	0.310082	0.816883	-0.677396	0.745894	-0.00287523	0.150125	NA	NA	NA	NA	NA	NA	NA	NA	NA	NA	NA	NA	NA	NA	NA	NA
C7orf25	-0.762306	-0.366206	-0.626409	-2.57051	-0.136218	0.555593	0.17812	NA	NA	NA	NA	NA	NA	NA	NA	NA	NA	NA	NA	NA	NA	NA	NA
C7orf26	-2.2927	-1.20269	-2.33192	3.59704	-1.55289	1.14332	0.329089	NA	NA	NA	NA	NA	NA	NA	NA	NA	NA	NA	NA	NA	NA	NA	NA
C7orf31	0.259808	0.343773	0.744665	0.815601	1.07137	-1.31839	-1.04542	NA	NA	NA	NA	NA	NA	NA	NA	NA	NA	NA	NA	NA	NA	NA	NA
C7orf43	-0.605156	-1.50563	-0.462125	1.549	-0.294601	0.184864	0.217522	NA	NA	NA	NA	NA	NA	NA	NA	NA	NA	NA	NA	NA	NA	NA	NA
C7orf49	-0.483725	-0.467853	-0.226534	0.918942	-0.330531	2.45097	1.75647	NA	NA	NA	NA	NA	NA	NA	NA	NA	NA	NA	NA	NA	NA	NA	NA
C7orf55-LUC7L2	-0.632892	-2.25448	-0.282954	-0.0739956	0.261949	1.21347	1.09435	NA	NA	NA	NA	NA	NA	NA	NA	NA	NA	NA	NA	NA	NA	NA	NA
C7orf57	-1.28176	NA	NA	-0.69719	0.41762	NA	NA	NA	NA	NA	NA	NA	NA	NA	NA	NA	NA	NA	NA	NA	NA	NA	NA
C7orf61	-0.570741	-1.68182	-0.0935119	-0.824792	-1.78959	-1.93516	-4.45378	NA	NA	NA	NA	NA	NA	NA	NA	NA	NA	NA	NA	NA	NA	NA	NA
C7orf71	-0.849338	NA	NA	NA	-0.749047	-0.532421	-0.797228	NA	NA	NA	NA	NA	NA	NA	NA	NA	NA	NA	NA	NA	NA	NA	NA
C7orf73	-1.82814	-1.84025	-1.83395	-0.403561	1.71954	3.87461	3.48243	NA	NA	NA	NA	NA	NA	NA	NA	NA	NA	NA	NA	NA	NA	NA	NA
C8G	2.67457	3.05663	2.62448	0.672444	1.04415	0.00123679	0.691708	0.0108827	-0.0740023	0.7422	1.87182	-1.35381	-0.309068	1.33639	1.21233	NA	NA	NA	NA	NA	NA	NA	NA
C8orf31	1.50407	-0.11799	-0.464451	1.09371	-1.00527	-0.391395	-0.225006	NA	NA	NA	NA	NA	NA	NA	NA	NA	NA	NA	NA	NA	NA	NA	NA
C8orf33	-1.325	-0.325452	-1.32107	-0.263612	-0.276544	0.524077	0.311033	NA	NA	NA	NA	NA	NA	NA	NA	NA	NA	NA	NA	NA	NA	NA	NA
C8orf34	0.818591	0.129259	0.373403	1.34036	0.387573	-0.493945	-0.742422	NA	NA	NA	NA	NA	NA	NA	NA	NA	NA	NA	NA	NA	NA	NA	NA
C8orf37	0.146876	0.54534	0.418388	-1.84198	0.650834	-0.796628	-0.449505	NA	NA	NA	NA	NA	NA	NA	NA	NA	NA	NA	NA	NA	NA	NA	NA
C8orf4	-0.232786	-0.458313	-0.318931	-0.6352	0.756186	-0.595535	-0.418727	NA	NA	NA	NA	NA	NA	NA	NA	NA	NA	NA	NA	NA	NA	NA	NA
C8orf44	1.89868	0.877255	2.27518	-0.249963	-0.619932	-1.34049	-0.51862	NA	NA	NA	NA	NA	NA	NA	NA	NA	NA	NA	NA	NA	NA	NA	NA
C8orf44-SGK3	1.52411	1.77378	2.54068	1.34959	1.38436	-0.71955	0.155254	NA	NA	NA	NA	NA	NA	NA	NA	NA	NA	NA	NA	NA	NA	NA	NA
C8orf46	4.88324	5.54052	5.33077	-0.166321	1.55632	-1.02351	-0.965408	NA	NA	NA	NA	NA	NA	NA	NA	NA	NA	NA	NA	NA	NA	NA	NA
C8orf48	0.556308	0.324141	0.639123	-0.978112	-0.335301	-0.340636	-0.259335	NA	NA	NA	NA	NA	NA	NA	NA	NA	NA	NA	NA	NA	NA	NA	NA
C8orf58	-0.273223	-0.976401	-0.536827	1.44713	-0.306306	0.551542	0.0773574	NA	NA	NA	NA	NA	NA	NA	NA	NA	NA	NA	NA	NA	NA	NA	NA
C8orf59	-2.25267	-2.04663	-2.21217	-3.02999	4.03786	-0.451739	-1.26875	-1.28794	-1.6745	-2.08176	-1.14989	-0.777136	0.624125	-1.57095	-2.63398	NA	NA	NA	NA	NA	NA	NA	NA
C8orf82	-0.846116	-0.7266	-0.511321	1.34151	0.191442	0.587274	0.422216	NA	NA	NA	NA	NA	NA	NA	NA	NA	NA	NA	NA	NA	NA	NA	NA
C8orf87	NA	NA	-1.37703	1.88563	-0.988784	NA	NA	NA	NA	NA	NA	NA	NA	NA	NA	NA	NA	NA	NA	NA	NA	NA	NA
C8orf88	-0.393195	-1.52801	-0.645078	-0.748706	1.3529	-1.89463	-0.137815	NA	NA	NA	NA	NA	NA	NA	NA	NA	NA	NA	NA	NA	NA	NA	NA
C8orf89	-0.14647	NA	0.536101	0.628367	NA	-0.359815	-0.818061	NA	NA	NA	NA	NA	NA	NA	NA	NA	NA	NA	NA	NA	NA	NA	NA
C9orf106	-2.12601	-2.21943	-2.21943	-0.955073	0.186233	0.24759	-0.380441	NA	NA	NA	NA	NA	NA	NA	NA	NA	NA	NA	NA	NA	NA	NA	NA
C9orf116	-2.62419	-2.54297	-2.33862	0.18881	-0.0212501	-0.0259207	-0.49056	NA	NA	NA	NA	NA	NA	NA	NA	NA	NA	NA	NA	NA	NA	NA	NA
C9orf131	2.03054	0.521719	1.8591	-2.27414	0.718315	-2.98586	0.765781	NA	NA	NA	NA	NA	NA	NA	NA	NA	NA	NA	NA	NA	NA	NA	NA
C9orf139	1.32198	1.645	1.07419	1.37839	-0.225011	-0.761451	0.47516	NA	NA	NA	NA	NA	NA	NA	NA	NA	NA	NA	NA	NA	NA	NA	NA
C9orf142	-3.32452	-3.64015	-3.13428	3.40013	0.640833	1.12562	0.349693	NA	NA	NA	NA	NA	NA	NA	NA	NA	NA	NA	NA	NA	NA	NA	NA
C9orf153	-0.27119	0.953481	-0.366046	NA	-1.40207	-1.82903	-0.16921	NA	NA	NA	NA	NA	NA	NA	NA	NA	NA	NA	NA	NA	NA	NA	NA
C9orf16	-1.16738	-0.29394	-1.08858	2.00244	1.67029	1.31725	0.749938	NA	NA	NA	NA	NA	NA	NA	NA	NA	NA	NA	NA	NA	NA	NA	NA
C9orf163	-0.843402	-0.236438	-0.413575	0.74095	0.228621	2.35476	2.17732	NA	NA	NA	NA	NA	NA	NA	NA	NA	NA	NA	NA	NA	NA	NA	NA
C9orf170	2.61314	4.44804	3.3676	-0.376025	-0.614562	-0.522247	-0.750707	NA	NA	NA	NA	NA	NA	NA	NA	NA	NA	NA	NA	NA	NA	NA	NA
C9orf24	0.392629	0.558315	-1.35259	NA	-1.07177	-0.667481	NA	NA	NA	NA	NA	NA	NA	NA	NA	NA	NA	NA	NA	NA	NA	NA	NA
C9orf3	0.12919	-0.806569	-0.0147927	-0.303519	-0.619824	0.310944	-0.0240303	NA	NA	NA	NA	NA	NA	NA	NA	NA	NA	NA	NA	NA	NA	NA	NA
C9orf40	1.16768	2.23145	1.47243	0.64403	1.88796	0.273576	0.280813	-0.0561251	-0.0995768	0.378392	-1.50451	1.03741	0.711521	1.79781	1.52986	-0.0248589	-0.137043	0.0618286	-0.236478	1.329	0.569205	1.00519	1.00519
C9orf43	0.119934	0.949581	0.360149	0.617772	0.889597	-0.906746	-0.392997	NA	NA	NA	NA	NA	NA	NA	NA	NA	NA	NA	NA	NA	NA	NA	NA
C9orf47	0.179323	0.261794	0.844469	-0.912447	-0.557659	0.25241	0.147047	NA	NA	NA	NA	NA	NA	NA	NA	NA	NA	NA	NA	NA	NA	NA	NA
C9orf50	NA	NA	NA	NA	NA	NA	NA	NA	0.469015	-0.245167	-1.88672	NA	0.405058	NA	1.49232	NA	NA	NA	NA	NA	NA	NA	NA
C9orf64	1.16336	2.81368	0.638126	-0.588292	0.812452	4.2145	4.18467	NA	NA	NA	NA	NA	NA	NA	NA	NA	NA	NA	NA	NA	NA	NA	NA
C9orf72	1.88011	2.50205	2.08646	-3.62618	1.18807	1.10399	1.56844	NA	NA	NA	NA	NA	NA	NA	NA	NA	NA	NA	NA	NA	NA	NA	NA
C9orf84	-3.08716	-3.18361	-4.02511	-1.38299	-1.05218	-4.17072	-2.4858	NA	NA	NA	NA	NA	NA	NA	NA	NA	NA	NA	NA	NA	NA	NA	NA
C9orf85	0.639126	0.0637126	0.225346	0.0819586	0.915401	2.45987	1.82936	NA	NA	NA	NA	NA	NA	NA	NA	NA	NA	NA	NA	NA	NA	NA	NA
CA11	1.16463	2.04903	1.5448	1.05636	-0.116107	-0.1746	0.0644557	NA	NA	NA	NA	NA	NA	NA	NA	NA	NA	NA	NA	NA	NA	NA	NA
CA12	-1.70287	-1.93531	-1.70604	0.798823	-0.74937	-0.306645	-0.527702	-3.38863	-2.06117	-1.43731	0.396754	-2.05179	-0.752465	-0.911949	-0.733703	NA	NA	NA	NA	NA	NA	NA	NA
CA13	1.25425	1.14027	1.3286	-1.15424	0.625854	-0.532263	-0.146317	4.48132	2.02074	2.34062	-1.54708	-2.40828	0.470584	0.851973	0.187619	NA	NA	NA	NA	NA	NA	NA	NA
CA14	-0.136655	NA	-2.44892	-3.39599	-1.731	4.08461	3.13672	NA	NA	NA	NA	NA	NA	NA	NA	NA	NA	NA	NA	NA	NA	NA	NA
CA2	-0.195884	0.155739	0.0754954	-1.62916	0.521623	-1.16878	-0.841015	NA	NA	NA	NA	NA	NA	NA	NA	NA	NA	NA	NA	NA	NA	NA	NA
CA3	1.28677	0.603406	1.19386	-0.301052	0.409914	-0.965176	-1.18581	-1.8202	-0.969398	-2.38482	-0.629077	1.91559	-0.427979	2.55756	1.91559	NA	NA	NA	NA	NA	NA	NA	NA
CA3-AS1	-0.445685	0.108082	-0.313921	-0.441398	0.957453	-0.420263	NA	NA	NA	NA	NA	NA	NA	NA	NA	NA	NA	NA	NA	NA	NA	NA	NA
CA4	-0.872935	0.69225	-2.03878	0.516627	2.45556	-2.42473	-2.08986	NA	NA	-0.846845	NA	2.08244	NA	NA	NA	NA	NA	NA	NA	NA	NA	NA	NA
CA5B	0.0716928	-0.335948	0.153987	-1.56606	0.487192	3.10055	2.82855	NA	NA	NA	NA	NA	NA	NA	NA	NA	NA	NA	NA	NA	NA	NA	NA
CA5BP1	2.48736	2.93705	3.48513	2.39008	-2.49565	0.0606398	0.0939207	NA	NA	NA	NA	NA	NA	NA	NA	NA	NA	NA	NA	NA	NA	NA	NA
CA8	1.1324	1.30527	1.00806	-0.0513826	1.38619	0.993556	1.06936	0.530969	0.797228	0.23375	0.0913329	1.96753	1.46597	1.34213	1.50932	NA	NA	NA	NA	NA	NA	NA	NA
CA9	-0.753485	-0.850733	-0.224271	-3.22824	-1.54977	1.85759	1.73459	NA	-1.34783	-1.02977	-1.50456	NA	-1.22338	NA	0.68498	NA	NA	NA	NA	NA	NA	NA	NA
CAAP1	-0.326142	0.0169584	-0.562863	-1.8268	1.4066	2.37204	2.50647	NA	NA	NA	NA	NA	NA	NA	NA	NA	NA	NA	NA	NA	NA	NA	NA
CAB39L	-3.1355	-3.23362	-2.77623	-3.22494	-0.246452	-3.81109	-4.69357	NA	NA	NA	NA	NA	NA	NA	NA	NA	NA	NA	NA	NA	NA	NA	NA
CABLES1	2.65028	2.00519	2.78952	3.24454	-1.90126	2.87658	2.09144	NA	NA	NA	NA	NA	NA	NA	NA	NA	NA	NA	NA	NA	NA	NA	NA
CABLES2	1.17589	0.666577	1.31168	-0.120955	-2.57279	1.52134	1.58052	NA	NA	NA	NA	NA	NA	NA	NA	NA	NA	NA	NA	NA	NA	NA	NA
CABP1	0.651001	0.27067	0.779172	1.51766	0.405089	-0.224575	-0.738516	NA	NA	NA	NA	NA	NA	NA	NA	NA	NA	NA	NA	NA	NA	NA	NA
CABP7	2.08375	2.65426	2.53648	1.75747	0.111282	-0.423205	-2.98023	NA	NA	NA	NA	NA	NA	NA	NA	NA	NA	NA	NA	NA	NA	NA	NA
CABYR	NA	NA	NA	NA	NA	NA	NA	NA	2.61488	1.39996	-3.22296	4.60235	0.683469	NA	-0.132706	NA	NA	NA	NA	NA	NA	NA	NA
CACFD1	-3.22307	-3.03068	-3.14625	0.311913	1.04258	1.5833	1.22326	NA	NA	NA	NA	NA	NA	NA	NA	NA	NA	NA	NA	NA	NA	NA	NA
CACHD1	-0.208551	-0.240284	0.156071	-0.283009	-0.312251	-1.76063	-1.52527	NA	NA	NA	NA	NA	NA	NA	NA	NA	NA	NA	NA	NA	NA	NA	NA
CACNA1A	1.87639	1.57042	2.35974	1.24602	-0.129041	-1.75895	-1.46681	-1.0903	NA	-0.851517	NA	1.05426	NA	0.193731	NA	NA	NA	NA	NA	NA	NA	NA	NA
CACNA1B	-0.636181	-0.576761	NA	-0.258479	0.9707	-1.06058	-0.72014	NA	NA	NA	NA	NA	NA	NA	NA	NA	NA	NA	NA	NA	NA	NA	NA
CACNA1C	1.057	-0.612313	0.761458	1.44011	-0.202936	-1.9244	-0.781056	NA	-0.972584	NA	-0.163571	-0.66423	-0.259724	NA	0.423295	NA	NA	NA	NA	NA	NA	NA	NA
CACNA1C-AS2	1.85876	0.219182	1.01389	1.58429	-0.0325501	-0.578744	NA	NA	NA	NA	NA	NA	NA	NA	NA	NA	NA	NA	NA	NA	NA	NA	NA
CACNA1D	-0.684279	-1.11726	0.366934	-2.08405	0.15965	2.15163	2.77975	NA	NA	NA	NA	NA	NA	NA	NA	NA	NA	NA	NA	NA	NA	NA	NA
CACNA1E	1.63435	-0.0869437	0.966577	0.785663	-1.77591	-1.19265	-0.973982	NA	NA	NA	NA	NA	NA	NA	NA	NA	NA	NA	NA	NA	NA	NA	NA
CACNA1F	0.208945	-0.106643	0.582625	0.229513	-0.349724	0.0154996	0.267984	1.10838	NA	0.631038	NA	-2.95901	NA	4.21114	NA	NA	NA	NA	NA	NA	NA	NA	NA
CACNA1G	0.768836	-1.5848	-0.282507	1.99638	-2.11634	-3.35326	NA	NA	NA	NA	NA	NA	NA	NA	NA	NA	NA	NA	NA	NA	NA	NA	NA
CACNA1G-AS1	NA	NA	-1.15833	NA	NA	-1.27987	NA	NA	NA	NA	NA	NA	NA	NA	NA	NA	NA	NA	NA	NA	NA	NA	NA
CACNA1H	-0.465453	-0.602948	-0.560365	-0.409347	-0.714635	1.13582	1.25091	-2.43755	-1.70187	NA	5.3214	-2.75144	-0.632683	-1.6234	2.40812	NA	NA	NA	NA	NA	NA	NA	NA
CACNA1I	-1.281	-0.509004	-1.24321	0.797064	-1.58946	-0.431989	-0.453459	NA	NA	NA	NA	NA	NA	NA	NA	NA	NA	NA	NA	NA	NA	NA	NA
CACNA2D1	0.730565	-0.472095	0.293633	-1.35994	0.340938	-1.30541	-0.610754	NA	NA	NA	NA	NA	NA	NA	NA	NA	NA	NA	NA	NA	NA	NA	NA
CACNA2D2	0.521363	-0.245669	0.90796	0.97173	-1.5826	2.46068	2.73172	NA	NA	NA	NA	NA	NA	NA	NA	NA	NA	NA	NA	NA	NA	NA	NA
CACNA2D3	-0.398736	-0.98086	-0.744383	0.717695	-0.268697	1.35215	1.17057	NA	NA	NA	NA	NA	NA	NA	NA	NA	NA	NA	NA	NA	NA	NA	NA
CACNB1	-0.357383	-1.33964	0.17634	0.843165	-0.0694026	-3.62807	-3.58694	NA	NA	NA	NA	NA	NA	NA	NA	NA	NA	NA	NA	NA	NA	NA	NA
CACNB2	0.607074	-0.726516	1.39207	-0.981311	0.773953	-2.11439	-1.25544	NA	NA	NA	NA	NA	NA	NA	NA	NA	NA	NA	NA	NA	NA	NA	NA
CACNB3	-0.715392	-1.19092	-0.762688	0.733573	-0.142968	1.25896	1.18103	NA	NA	NA	NA	NA	NA	NA	NA	NA	NA	NA	NA	NA	NA	NA	NA
CACNG4	-1.6139	-2.61297	-1.50057	1.33644	-0.784583	-0.393276	-0.560475	NA	NA	NA	NA	NA	NA	NA	NA	NA	NA	NA	NA	NA	NA	NA	NA
CACNG8	1.33917	0.38868	1.52692	-0.0164592	0.646887	-0.539806	0.000419982	NA	NA	NA	NA	NA	NA	NA	NA	NA	NA	NA	NA	NA	NA	NA	NA
CACTIN	2.08125	2.90661	3.04828	4.15459	-0.486741	1.18428	0.921786	NA	NA	NA	NA	NA	NA	NA	NA	NA	NA	NA	NA	NA	NA	NA	NA
CACTIN-AS1	1.12814	0.0407474	1.77547	2.38829	0.0252619	0.779411	-0.425057	NA	NA	NA	NA	NA	NA	NA	NA	NA	NA	NA	NA	NA	NA	NA	NA
CACUL1	-0.231933	-0.538964	-0.0909683	-0.806838	0.742837	-1.33471	-1.2368	NA	NA	NA	NA	NA	NA	NA	NA	NA	NA	NA	NA	NA	NA	NA	NA
CACYBP	-0.708509	0.12133	-0.719634	-0.870145	1.48457	1.85033	1.77642	NA	NA	NA	NA	NA	NA	NA	NA	NA	NA	NA	NA	NA	NA	NA	NA
CAD	3.40563	4.64158	4.37019	1.28492	-0.991554	-1.41749	-1.42428	NA	NA	NA	NA	NA	NA	NA	NA	NA	NA	NA	NA	NA	NA	NA	NA
CADM1	0.60499	2.04942	0.630902	-1.10659	-0.685074	0.467607	0.950367	0.443544	0.820923	0.531762	-1.36494	0.747408	0.208294	0.727804	0.825824	NA	NA	NA	NA	NA	NA	NA	NA
CADM2	-0.473005	0.820279	0.592913	-0.984786	0.609744	1.04277	1.03358	NA	NA	NA	NA	NA	NA	NA	NA	NA	NA	NA	NA	NA	NA	NA	NA
CADM3	0.181852	-0.341885	0.643102	1.07337	-0.481516	-1.32293	-2.01349	NA	NA	NA	NA	NA	NA	NA	NA	NA	NA	NA	NA	NA	NA	NA	NA
CADM3-AS1	0.647278	0.0625815	1.19811	1.13179	0.644695	-1.13886	-1.37923	NA	NA	NA	NA	NA	NA	NA	NA	NA	NA	NA	NA	NA	NA	NA	NA
CADM4	-4.6632	-4.04897	-3.41667	-0.147585	-0.968492	0.601886	1.17427	NA	NA	NA	NA	NA	NA	NA	NA	NA	0.485457	NA	NA	4.70147	NA	NA	NA
CADPS	1.62079	-0.612087	0.719007	-0.106873	1.15207	-1.52626	-1.20794	NA	NA	NA	NA	NA	NA	NA	NA	NA	NA	NA	NA	NA	NA	NA	NA
CADPS2	-1.05717	-1.55919	-1.2199	-1.21494	0.0870363	-0.997487	-0.921423	NA	NA	NA	NA	NA	NA	NA	NA	NA	NA	NA	NA	NA	NA	NA	NA
CAHM	1.77394	1.79365	3.10987	2.26424	1.03566	1.67931	0.7533	NA	NA	NA	NA	NA	NA	NA	NA	NA	NA	NA	NA	NA	NA	NA	NA
CALB1	2.40342	3.12231	3.23068	NA	2.11528	NA	NA	NA	NA	NA	NA	NA	NA	NA	NA	NA	NA	NA	NA	NA	NA	NA	NA
CALB2	0.143419	0.206833	-0.0612284	-0.176032	-0.407102	-0.299545	-0.815985	-0.258963	-1.28218	-1.2885	-2.33699	2.55174	0.669515	0.391603	-0.934794	NA	NA	NA	NA	NA	NA	NA	NA
CALCOCO1	0.993017	-0.309515	0.675123	1.81695	-0.0256964	-0.763763	-0.618993	NA	NA	NA	NA	NA	NA	NA	NA	NA	NA	NA	NA	NA	NA	NA	NA
CALCR	-0.0455071	-0.572637	0.260593	NA	0.591174	-0.000255497	0.884765	NA	NA	NA	NA	NA	NA	NA	NA	NA	NA	NA	NA	NA	NA	NA	NA
CALD1	0.605993	-0.679783	0.312171	-1.45574	0.549974	-1.48124	-0.906783	NA	NA	NA	NA	NA	NA	NA	NA	NA	NA	NA	NA	NA	NA	NA	NA
CALHM1	2.00532	0.031532	0.031532	0.768144	1.87393	-0.193823	2.53081	NA	NA	NA	NA	NA	NA	NA	NA	NA	NA	NA	NA	NA	NA	NA	NA
CALHM2	0.822545	-0.0645631	-0.389286	1.93685	-0.622068	-1.90456	-1.82731	NA	NA	NA	NA	NA	NA	NA	NA	NA	NA	NA	NA	NA	NA	NA	NA
CALHM3	-0.799502	NA	NA	-0.349219	3.80305	NA	NA	NA	NA	NA	NA	NA	NA	NA	NA	NA	NA	NA	NA	NA	NA	NA	NA
CALM1	-1.44104	-1.82768	-2.04775	0.649938	0.917256	4.92953	4.41893	NA	NA	NA	NA	NA	NA	NA	NA	NA	NA	NA	NA	NA	NA	NA	NA
CALM2	-1.35892	-0.418615	-1.63004	-5.03391	0.404227	-1.04717	-1.11624	NA	NA	NA	NA	NA	NA	NA	NA	NA	NA	NA	NA	NA	NA	NA	NA
CALM3	0.726901	1.03397	1.02805	2.16544	-0.316724	-0.917609	-1.22268	NA	NA	NA	NA	NA	NA	NA	NA	NA	NA	NA	NA	NA	NA	NA	NA
CALML3	-1.78017	-0.987349	-0.54565	0.483273	-1.46717	-2.48462	-2.74698	NA	NA	NA	NA	NA	NA	NA	NA	NA	NA	NA	NA	NA	NA	NA	NA
CALML3-AS1	-1.30609	-0.627897	0.209266	-0.107746	-0.589123	0.131532	-0.0545442	NA	NA	NA	NA	NA	NA	NA	NA	NA	NA	NA	NA	NA	NA	NA	NA
CALML4	2.35925	2.58425	3.12495	0.587317	0.641692	1.02954	1.62302	NA	NA	NA	NA	NA	NA	NA	NA	NA	NA	NA	NA	NA	NA	NA	NA
CALML5	NA	NA	NA	NA	NA	NA	NA	-1.2559	-0.572166	-1.47699	-0.740029	0.20164	0.32856	1.97853	0.983634	-1.05293	-1.28539	-0.648374	-0.83389	-0.013597	0.35967	1.66052	1.15985
CALML6	-0.529605	-2.62405	-1.05184	3.12476	0.997687	-0.48982	-1.39615	NA	NA	NA	NA	NA	NA	NA	NA	NA	NA	NA	NA	NA	NA	NA	NA
CALR	-0.46921	0.968348	-0.382117	0.106798	-1.13806	0.357062	0.439059	NA	NA	NA	NA	NA	NA	NA	NA	NA	NA	NA	NA	NA	NA	NA	NA
CALU	NA	NA	NA	NA	NA	NA	NA	NA	NA	NA	NA	NA	NA	NA	NA	1.771	0.733326	-0.490833	-2.81175	-0.972741	-0.0975511	-0.012617	0.157251
CALY	NA	NA	NA	0.0753303	-0.278022	0.769138	-0.338551	NA	NA	NA	NA	NA	NA	NA	NA	NA	NA	NA	NA	NA	NA	NA	NA
CAMK1	0.488139	0.752612	-1.18851	3.29147	0.110183	0.308762	-0.266672	NA	NA	NA	NA	NA	NA	NA	NA	NA	NA	NA	NA	NA	NA	NA	NA
CAMK1D	1.44754	1.41104	1.56651	0.73404	-1.02847	-1.8741	-1.3142	NA	NA	NA	NA	NA	NA	NA	NA	NA	NA	NA	NA	NA	NA	NA	NA
CAMK1G	2.07549	2.2596	1.33816	1.22285	2.3025	-0.280384	-1.86937	NA	NA	NA	NA	NA	NA	NA	NA	NA	NA	NA	NA	NA	NA	NA	NA
CAMK2A	0.752039	0.203973	0.438671	0.887825	-0.380454	-1.39591	-0.728545	NA	NA	NA	NA	NA	NA	NA	NA	NA	NA	NA	NA	NA	NA	NA	NA
CAMK2B	-1.8076	-1.06461	-2.23847	0.460572	-0.791959	0.293481	0.122225	NA	NA	NA	NA	NA	NA	NA	NA	NA	NA	NA	NA	NA	NA	NA	NA
CAMK2D	2.50883	2.22083	2.43553	-0.626698	2.03933	0.33175	0.568287	NA	NA	NA	NA	NA	NA	NA	NA	NA	NA	NA	NA	NA	NA	NA	NA
CAMK2G	-0.600942	-3.43746	-0.791848	0.857594	0.0463078	4.20823	3.86245	NA	NA	NA	NA	NA	NA	NA	NA	NA	NA	NA	NA	NA	NA	NA	NA
CAMK2N1	-2.22189	-2.82821	-2.76203	0.899606	-1.14462	1.08484	0.982623	NA	NA	NA	NA	NA	NA	NA	NA	NA	NA	NA	NA	NA	NA	NA	NA
[truncated: 15,909 more rows]

## Sheet: Supplementary Table 7B
ID	Signature.set.description	Signature.set.overlap.X1539756	Signature.set.overlap.X1407999P	Signature.set.overlap.X1413835P	Signature.set.overlap.X1408000P	Signature.set.overlap.X1408001P	Signature.set.overlap.X1525224	Signature.set.overlap.X1539757	Signature.set.overlap.X1407999P	Signature.set.overlap.X1408001P	Signature.set.overlap.X1408000P	Signature.set.overlap.X1413835P	Signature.set.overlap.X1539757	Signature.set.overlap.X1539756	Signature.set.overlap.X1420025P	Signature.set.overlap.X1525224	Signature.set.overlap.X1407999P	Signature.set.overlap.X1408001P	Signature.set.overlap.X1408000P	Signature.set.overlap.X1413835P	Signature.set.overlap.X1539757	Signature.set.overlap.X1539756	Signature.set.overlap.X1420025P	Signature.set.overlap.X1525224	X1407999P	X1408000P	X1408001P	X1413835P	X1539756	X1539757	X1525224	X1407999P	X1408001P	X1408000P	X1413835P	X1420025P	X1539757	X1539756	X1525224	X1407999P	X1408001P	X1408000P	X1413835P	X1420025P	X1539757	X1539756	X1525224
Core ID		X1539756	X1407999P	X1413835P	X1408000P	X1408001P	X1525224	X1539757	X1407999P	X1408001P	X1408000P	X1413835P	X1539757	X1539756	X1420025P	X1525224	X1407999P	X1408001P	X1408000P	X1413835P	X1539757	X1539756	X1420025P	X1525224	X1407999P	X1408000P	X1408001P	X1413835P	X1539756	X1539757	X1525224	X1407999P	X1408001P	X1408000P	X1413835P	X1420025P	X1539757	X1539756	X1525224	X1407999P	X1408001P	X1408000P	X1413835P	X1420025P	X1539757	X1539756	X1525224
Omics		RNA	RNA	RNA	RNA	RNA	RNA	RNA	Proteome	Proteome	Proteome	Proteome	Proteome	Proteome	Proteome	Proteome	Phosphoproteome	Phosphoproteome	Phosphoproteome	Phosphoproteome	Phosphoproteome	Phosphoproteome	Phosphoproteome	Phosphoproteome	R	R	R	R	R	R	R	Proteome	Proteome	Proteome	Proteome	Proteome	Proteome	Proteome	Proteome	Phosphoproteome	Phosphoproteome	Phosphoproteome	Phosphoproteome	Phosphoproteome	Phosphoproteome	Phosphoproteome	Phosphoproteome
PPI																									BCN 1326	BCN 1326	BCN 1326	BCN 1331	BCN 1369	BCN 1369	BCN 1371	BCN 1326	BCN 1326	BCN 1326	BCN 1331	BCN 1335	BCN 1369	BCN 1369	BCN 1371	BCN 1326	BCN 1326	BCN 1326	BCN 1331	BCN 1335	BCN 1369	BCN 1369	BCN 1371
Response																									No	No	No	No	No	No	No	No	No	No	No	No	No	No	No	No	No	No	No	No	No	No	No
KEGG_GLYCOLYSIS_GLUCONEOGENESIS	http://www.broadinstitute.org/gsea/msigdb/cards/KEGG_GLYCOLYSIS_GLUCONEOGENESIS	PGAM1|ALDH3B1|ALDOC|PGK1|PDHB|ACSS1|LDHC|FBP1|ALDH1B1|GCK|GPI|TPI1|PGAM4|PCK2|GAPDH|PFKM|ENO2|DLD|ALDH9A1|ADH1B|LDHA|ACSS2|PFKP|ADH5|ALDOA|ENO1|GALM|ALDH3B2|HK2|HK3|LDHAL6B|PCK1|PDHA1|DLAT|ALDH3A1|ENO3|PGM2|ADH1C|AKR1A1|BPGM|ALDH3A2|PGAM2|PFKL|PGM1|ALDH7A1|HK1|ALDH1A3|LDHB|ALDH2	PGM2|LDHAL6A|ADH5|PCK1|LDHC|ALDH1B1|LDHAL6B|HK3|ENO1|GALM|ENO2|PFKM|GPI|ADH1B|ALDH2|LDHB|ENO3|ALDH1A3|GCK|ADH1C|ALDH3B1|ALDH3A2|PFKP|ALDH3A1|ALDOC|ALDH7A1|ACSS1|ALDH9A1|ALDOB|PDHA1|LDHA|HK2|PGM1|PGAM4|PGK1|PDHB|TPI1|AKR1A1|PGAM1|GAPDH|PCK2|PFKL|FBP1|ALDOA|DLAT|HK1|ADH4|DLD|BPGM|PGAM2|ACSS2|ALDH3B2	ALDOA|FBP1|ENO3|PFKL|ALDH3B2|GAPDH|GPI|GALM|PFKM|ALDH3B1|ENO1|ENO2|PGAM4|TPI1|ALDH3A1|HK1|HK3|PCK2|PGAM2|ADH1C|AKR1A1|ACSS2|ALDH2|ACSS1|GCK|PCK1|ALDH1B1|ALDH9A1|PKLR|LDHB|PGAM1|ADH1B|ALDOC|LDHAL6B|PDHA1|ALDH3A2|PGM1|ADH5|PFKP|LDHC|PGK1|LDHA|ALDH7A1|LDHAL6A|ALDH1A3|PDHB|HK2|DLAT|BPGM|DLD|PGM2|ALDOB	LDHC|ENO1|PGM2|ALDH1B1|ALDH2|ADH5|GPI|GALM|GCK|ALDH3A1|PCK1|LDHAL6A|ALDOC|HK3|ENO3|LDHB|PFKM|ADH1B|HK2|PFKP|ACSS1|ALDH9A1|PFKL|ALDH1A3|ENO2|LDHA|ALDOA|PGK1|PDHA1|GAPDH|ALDH7A1|ALDH3A2|ALDH3B1|PGM1|ADH1C|PCK2|DLAT|PGAM4|AKR1A1|FBP1|PDHB|ALDOB|ADH1A|TPI1|LDHAL6B|PGAM1|HK1|DLD|BPGM|PGAM2|ACSS2|ALDH3B2	PGM2|LDHAL6A|ENO1|LDHC|ADH5|GPI|ENO2|ALDH1B1|GCK|ALDH2|LDHAL6B|PFKM|ENO3|PGAM4|ALDH3A1|ADH1B|GALM|ALDOC|HK3|LDHB|HK2|PFKP|PCK1|ALDH1A3|ADH1C|ACSS1|ALDH9A1|ALDH3A2|ALDH7A1|ALDOB|LDHA|PDHA1|PGK1|PGM1|ALDH3B1|GAPDH|ALDOA|TPI1|PFKL|PKLR|PGAM1|PDHB|DLAT|PCK2|AKR1A1|PGAM2|HK1|FBP1|DLD|BPGM|ALDH3B2|ACSS2	LDHC|ALDH1A3|PGM2|ADH1C|DLD|ADH1B|DLAT|GALM|LDHA|ADH4|HK3|PGAM2|LDHAL6A|ADH5|PGAM4|PGK1|ALDH3B2|ALDH7A1|PKLR|PCK1|PFKP|ALDH3A2|FBP1|HK2|PGAM1|ENO3|GAPDH|PDHB|TPI1|ALDH1B1|ALDOB|LDHAL6B|ALDH9A1|BPGM|LDHB|PDHA1|PFKM|PCK2|ENO2|GCK|ADH1A|AKR1A1|ALDH3B1|ALDH2|GPI|ALDOC|ACSS1|ALDOA|ACSS2|HK1|PGM1|ENO1|PFKL	ALDH3B1|PGAM1|PDHB|ACSS1|ALDOC|PGK1|ALDH1B1|LDHC|FBP1|ENO2|GPI|PFKM|GCK|ALDH9A1|PCK2|LDHAL6B|HK2|LDHA|ADH5|DLD|PFKP|ADH1B|ALDH3B2|ACSS2|HK3|DLAT|PCK1|GALM|TPI1|GAPDH|PDHA1|PGM2|ENO3|PGAM2|ALDOA|BPGM|ENO1|AKR1A1|ALDH3A2|LDHAL6A|ALDOB|ALDH1A3|PFKL|LDHB|ALDH7A1|HK1|PGM1|ALDH2	ALDH1B1|ADH5|PGM2|PDHA2|PGM1|GPI|ALDH2|GALM|LDHA|ALDH1A3|ENO1|ALDH7A1|PDHA1|PGAM1|LDHB|PGAM2|PDHB|ALDH9A1|ENO3|PFKM|HK2|TPI1|DLAT|HK3|ALDH3A2|GAPDH|ALDH3B1|HK1|ACSS1|PFKP|ADH1B|BPGM|ENO2|ADH4|ALDOB|PCK1|AKR1A1|DLD|ADH1C|PFKL|PCK2|ALDOA|ALDOC|PKLR|PGK1|ACSS2|PGK2|FBP1|FBP2	HK2|GPI|LDHA|ADH5|LDHB|ALDH1B1|PGM2|HK1|PFKM|PFKP|ALDH1A3|PDHA2|ADH1C|ADH4|ALDH2|ADH1B|PDHA1|ACSS1|PFKL|ALDH9A1|ALDH3A2|PGAM2|ALDH7A1|PGAM1|ALDH3B1|PKLR|ENO2|ENO3|HK3|PDHB|PGM1|ENO1|DLAT|BPGM|TPI1|ALDOB|ACSS2|AKR1A1|ALDOC|GAPDH|ALDOA|PCK2|PCK1|DLD|PGK2|GALM|PGK1|FBP1|FBP2	HK2|PGM2|GPI|LDHA|ADH5|PFKL|ALDH2|LDHB|GALM|HK1|PFKP|ALDH1B1|ALDH3A2|PGM1|ACSS1|HK3|PFKM|PDHA1|ALDH9A1|TPI1|PGAM1|BPGM|DLAT|ALDH1A3|PDHA2|ALDH3B1|ALDH7A1|ADH1B|ADH1C|PCK1|PDHB|PGAM2|ENO1|ENO2|PKLR|PCK2|ACSS2|ENO3|ADH4|AKR1A1|GAPDH|FBP1|ALDOB|PGK2|ALDOC|PGK1|ALDOA|FBP2|DLD	ADH5|FBP2|ALDH9A1|FBP1|PGM2|PGAM1|LDHB|PGAM2|PGM1|PDHA2|PFKM|LDHA|ALDH1B1|PDHA1|ACSS1|AKR1A1|ALDH1A3|GALM|PCK1|TPI1|ALDH3B1|BPGM|PCK2|GPI|ACSS2|PDHB|HK1|ENO2|PKLR|ALDOA|PFKL|ALDH7A1|HK3|DLAT|ALDH2|ALDH3A2|ALDOB|ALDOC|PGK2|ENO3|PFKP|GAPDH|ADH4|PGK1|ADH1B|ADH1C|ENO1|DLD|HK2	LDHA|GPI|ACSS1|HK2|PFKP|PGK1|PFKM|PGK2|BPGM|ENO2|PGAM2|PGAM1|PKLR|PDHA2|ACSS2|ADH5|FBP2|ALDH9A1|ALDH1B1|FBP1|GALM|PCK1|PCK2|PFKL|LDHB|ALDOC|ENO3|TPI1|PGM2|ALDOB|HK3|PDHA1|ALDH1A3|HK1|GAPDH|AKR1A1|ALDOA|ADH4|PGM1|ALDH3B1|ENO1|ALDH3A2|ADH1C|ADH1B|DLAT|PDHB|DLD|ALDH7A1|ALDH2	ENO2|BPGM|GPI|LDHA|PKLR|PGAM1|PGK1|HK2|ENO3|PFKM|PGAM2|LDHB|PGK2|PFKP|ACSS1|ENO1|ALDH3B1|HK3|ACSS2|ALDH1B1|ALDOB|GAPDH|TPI1|PFKL|FBP1|ADH4|ALDOC|FBP2|ADH1B|GALM|PCK1|HK1|ADH1C|AKR1A1|ALDH1A3|ALDOA|PCK2|PGM1|DLAT|PDHA2|ALDH9A1|ADH5|ALDH3A2|DLD|PGM2|PDHA1|PDHB|ALDH2|ALDH7A1	PGM2|HK2|ADH1C|ADH1B|ALDH9A1|HK1|ENO3|ENO1|ACSS1|GPI|PFKL|LDHB|DLD|PCK1|PGM1|DLAT|PDHA2|PDHA1|GAPDH|ALDH7A1|ALDH3A2|AKR1A1|ALDH1B1|ALDH2|PFKP|PCK2|HK3|TPI1|PDHB|ADH5|ACSS2|ALDH3B1|BPGM|ALDH1A3|LDHA|PGK2|PKLR|PFKM|ENO2|PGK1|FBP2|ALDOB|GALM|ALDOC|ALDOA|PGAM1|PGAM2|FBP1	GALM|ALDH1A3|PGAM2|PGK2|PGK1|TPI1|PGAM1|DLD|ADH1C|ADH1B|DLAT|GAPDH|ALDH7A1|FBP2|ADH4|ALDOB|PGM2|PDHB|ALDOA|ALDOC|FBP1|PDHA1|PCK1|PFKP|PDHA2|ALDH9A1|ALDH1B1|ENO2|BPGM|PGM1|ALDH3A2|LDHA|PCK2|ALDH3B1|ENO1|ADH5|ALDH2|HK3|PKLR|ENO3|PFKM|GPI|HK1|ACSS2|LDHB|AKR1A1|HK2|ACSS1|PFKL	PFKL|GPI|PGM2|PGM1|PGAM1|PFKM|PDHA1|ENO1|GAPDH|TPI1|LDHA|PFKP|ALDOA|ACSS2|ALDOC|PGK1|PCK2	PFKL|GPI|PGM2|PDHA1|PFKP|ALDOC|GAPDH|PGM1|LDHA|ALDOA|ENO1|ACSS2|PCK2|TPI1|PGAM1|PGK1	PFKL|GPI|PGM2|PFKM|PFKP|LDHA|TPI1|PGM1|PDHA1|PCK2|GAPDH|ALDOA|PGAM1|ACSS2|ENO1|PGK1	PDHA1|LDHA|PGAM1|PFKM|PGM2|PGM1|TPI1|PCK2|GPI|ALDOA|PFKL|PFKP|GAPDH|ACSS2|ENO1|PGK1	LDHA|GPI|PGK1|PFKP|PCK2|PFKM|PGM2|PFKL|PGAM1|ACSS2|TPI1|ALDOA|PDHA1|GAPDH|PGM1|ENO1	PFKL|PGAM1|PGK1|GPI|LDHA|PFKP|PFKM|ALDOA|ACSS2|GAPDH|ENO1|TPI1|PGM1|PDHA1|PGM2|PCK2|ALDOC	PGM2|ENO1|PDHA1|PCK2|ALDOC|PFKP|ACSS2|GAPDH|PGM1|PFKM|TPI1|PGK1|LDHA|ALDOA|PGAM1	TPI1|PGAM1|PDHA1|ALDOA|PGK1|GAPDH|LDHA|PGM2|PCK2|PFKP|ENO1|GPI|PGM1|ACSS2|PFKM|PFKL	-3.4043		-2.5391		2.3043				-2.8089						1.9637		-2.7876				3.4472	2.9154	2.2484
KEGG_CITRATE_CYCLE_TCA_CYCLE	http://www.broadinstitute.org/gsea/msigdb/cards/KEGG_CITRATE_CYCLE_TCA_CYCLE	IDH3A|DLST|SDHC|PDHB|IDH3B|PCK2|ACO1|IDH2|DLD|CS|SUCLG2|ACLY|OGDH|FH|MDH2|IDH3G|SDHA|PC|SUCLG1|PCK1|PDHA1|DLAT|MDH1|OGDHL|IDH1|ACO2|SUCLA2|SDHB|SDHD	PCK1|OGDH|ACO2|SDHB|PC|ACO1|SUCLG2|ACLY|DLST|IDH3A|SUCLA2|IDH3B|PDHA1|CS|IDH3G|SUCLG1|SDHD|OGDHL|IDH1|PDHB|PCK2|FH|DLAT|MDH1|MDH2|DLD|SDHC|IDH2|SDHA	PC|DLST|ACO2|OGDH|ACO1|IDH3B|IDH3G|SDHA|CS|PCK2|MDH2|PCK1|IDH2|SUCLG1|PDHA1|IDH3A|OGDHL|IDH1|ACLY|PDHB|FH|SUCLG2|DLAT|SDHD|SDHB|MDH1|DLD|SDHC|SUCLA2	ACO1|OGDH|SDHB|ACO2|ACLY|PCK1|PC|IDH3A|SUCLA2|IDH3B|SUCLG1|SUCLG2|MDH1|PDHA1|FH|CS|SDHD|IDH3G|OGDHL|PCK2|DLAT|DLST|MDH2|SDHC|PDHB|IDH1|SDHA|DLD|IDH2	ACO2|SDHB|OGDH|PC|PCK1|ACLY|ACO1|IDH3B|IDH3A|OGDHL|CS|PDHA1|SUCLA2|DLST|IDH3G|SUCLG1|SUCLG2|FH|MDH2|PDHB|DLAT|IDH1|SDHD|PCK2|SDHC|MDH1|DLD|SDHA|IDH2	SDHD|MDH1|DLD|DLAT|FH|CS|SUCLG1|ACO1|PCK1|IDH1|SUCLA2|PC|PDHB|IDH3A|OGDH|ACO2|SUCLG2|IDH3G|MDH2|PDHA1|ACLY|PCK2|IDH3B|SDHB|IDH2|SDHC|OGDHL|DLST|SDHA	IDH3A|DLST|SDHC|PDHB|ACLY|CS|PCK2|SUCLG2|OGDH|IDH3B|IDH2|DLD|FH|ACO1|IDH3G|DLAT|PCK1|PC|MDH2|PDHA1|IDH1|SUCLG1|SUCLA2|SDHA|OGDHL|ACO2|MDH1|SDHD|SDHB	ACO2|PDHA2|SUCLG2|IDH3B|OGDH|IDH3G|OGDHL|PDHA1|IDH3A|SUCLA2|ACO1|SUCLG1|PC|PDHB|CS|DLAT|FH|DLST|ACLY|MDH2|SDHB|SDHA|PCK1|DLD|SDHC|PCK2|IDH1|MDH1|IDH2	ACO2|SDHC|OGDH|OGDHL|IDH3G|IDH3B|PDHA2|SUCLA2|PDHA1|IDH3A|CS|PC|ACLY|ACO1|PDHB|DLAT|FH|SUCLG2|MDH2|SDHA|PCK2|IDH1|PCK1|IDH2|SDHB|DLST|DLD|SUCLG1|MDH1	ACO2|OGDH|OGDHL|SUCLA2|IDH3G|IDH3B|PC|CS|ACO1|IDH3A|ACLY|PDHA1|DLAT|PDHA2|FH|SUCLG2|SDHC|PCK1|PDHB|PCK2|SUCLG1|MDH2|IDH2|MDH1|IDH1|DLST|SDHB|DLD|SDHA	OGDH|OGDHL|ACO2|IDH3G|IDH3B|PC|ACO1|PDHA2|IDH3A|SUCLA2|PDHA1|CS|SUCLG2|PCK1|IDH1|IDH2|PCK2|ACLY|PDHB|DLST|SDHB|DLAT|SDHA|MDH1|FH|SUCLG1|DLD|MDH2|SDHC	IDH3B|IDH3G|IDH3A|ACLY|PC|SDHC|PDHA2|ACO1|OGDH|OGDHL|CS|PCK1|IDH2|PCK2|PDHA1|FH|DLST|MDH1|DLAT|PDHB|IDH1|SDHB|SUCLA2|MDH2|SUCLG2|SDHA|DLD|ACO2|SUCLG1	DLST|IDH3A|MDH1|ACLY|IDH3B|IDH3G|PCK1|SDHB|ACO1|FH|PCK2|DLAT|PDHA2|PC|IDH2|CS|OGDHL|IDH1|DLD|MDH2|OGDH|PDHA1|SUCLG1|PDHB|SUCLG2|SDHA|ACO2|SDHC|SUCLA2	PC|ACO2|ACLY|SUCLA2|OGDH|OGDHL|FH|MDH2|MDH1|DLD|PCK1|SDHC|DLAT|IDH3G|PDHA2|IDH2|SDHA|IDH3B|CS|PDHA1|ACO1|SUCLG1|SDHB|DLST|SUCLG2|PCK2|PDHB|IDH3A|IDH1	SUCLG2|MDH2|DLD|SUCLG1|FH|ACO2|DLST|IDH1|DLAT|IDH3A|SDHA|PDHB|PDHA1|SDHB|ACO1|MDH1|PC|PCK1|IDH3G|PDHA2|IDH2|CS|IDH3B|PCK2|OGDHL|OGDH|SUCLA2|ACLY|SDHC	ACLY|IDH2|MDH1|MDH2|PCK2|PDHA1	ACLY|IDH2|MDH1|MDH2|PCK2|PDHA1	ACLY|IDH2|MDH1|MDH2|PCK2|PDHA1	ACLY|IDH2|MDH1|MDH2|PCK2|PDHA1	ACLY|IDH2|MDH1|MDH2|PCK2|PDHA1	ACLY|IDH2|MDH1|MDH2|PCK2|PDHA1	ACLY|MDH1|MDH2|PCK2|PDHA1	ACLY|IDH2|MDH1|MDH2|PCK2|PDHA1	-5.1742		-5.3276		3.4156				-2.684			5.6611	-2.9627	-7.0969	2.5458
KEGG_PENTOSE_PHOSPHATE_PATHWAY	http://www.broadinstitute.org/gsea/msigdb/cards/KEGG_PENTOSE_PHOSPHATE_PATHWAY	ALDOC|FBP1|GPI|PFKM|PRPS1|PFKP|ALDOA|PGD|PGLS|PRPS2|DERA|TKT|TALDO1|G6PD|RPIA|PGM2|RBKS|PFKL|H6PD|RPE|PGM1	PGM2|PRPS2|H6PD|RPIA|PFKM|GPI|TKT|RPE|PRPS1|PFKP|ALDOC|ALDOB|PGM1|DERA|TALDO1|G6PD|TKTL2|PGLS|PGD|PFKL|FBP1|ALDOA|RBKS	ALDOA|PGD|H6PD|FBP1|G6PD|PFKL|PGLS|GPI|TKT|PFKM|TALDO1|PRPS1|ALDOC|PGM1|PFKP|DERA|RPIA|RBKS|PRPS2|RPE|PGM2|ALDOB	PGM2|RPIA|PRPS2|GPI|H6PD|ALDOC|TKT|PFKM|PFKP|PRPS1|PGD|RPE|TALDO1|PFKL|TKTL2|ALDOA|RBKS|PGM1|PGLS|DERA|G6PD|FBP1|ALDOB	PGM2|PRPS2|RPIA|H6PD|GPI|PFKM|ALDOC|TKT|PFKP|RPE|PRPS1|ALDOB|PGM1|TALDO1|PGLS|ALDOA|G6PD|PGD|DERA|PFKL|RBKS|FBP1	PGM2|DERA|PRPS2|PGLS|RPIA|PRPS1|PFKP|FBP1|RPE|ALDOB|TKT|G6PD|PFKM|TALDO1|GPI|PGD|ALDOC|ALDOA|PGM1|RBKS|PFKL|H6PD	ALDOC|FBP1|GPI|PFKM|PRPS1|PFKP|PRPS2|PGD|H6PD|PGM2|PGLS|DERA|RPIA|TKT|G6PD|RPE|ALDOA|TALDO1|ALDOB|RBKS|PFKL|PGM1	H6PD|PGM2|PGM1|GPI|RPIA|PRPS2|TKT|TALDO1|PFKM|PRPS1|PFKP|PGLS|RPE|RBKS|ALDOB|PFKL|ALDOA|ALDOC|PGD|G6PD|DERA|FBP1|FBP2	GPI|H6PD|PRPS2|PGM2|PFKM|PFKP|TKT|PRPS1|PFKL|RPIA|RBKS|PGM1|TALDO1|DERA|PGD|G6PD|ALDOB|ALDOC|ALDOA|RPE|PGLS|FBP1|FBP2	PGM2|GPI|H6PD|PRPS2|PFKL|TALDO1|PFKP|PGM1|PFKM|PGD|PRPS1|TKT|RBKS|DERA|RPIA|RPE|G6PD|PGLS|FBP1|ALDOB|ALDOC|ALDOA|FBP2	PGD|H6PD|G6PD|FBP2|FBP1|PGM2|PRPS1|PGM1|PFKM|TKT|PRPS2|TALDO1|GPI|RBKS|RPE|ALDOA|PFKL|DERA|PGLS|ALDOB|ALDOC|PFKP|RPIA	GPI|PFKP|PFKM|PRPS1|PRPS2|FBP2|PGD|FBP1|RPIA|DERA|PFKL|H6PD|ALDOC|PGM2|TKT|ALDOB|G6PD|TALDO1|ALDOA|RPE|PGM1|RBKS|PGLS	GPI|RPIA|PRPS1|PRPS2|PFKM|PFKP|DERA|ALDOB|PGD|PFKL|FBP1|ALDOC|RPE|RBKS|FBP2|H6PD|PGLS|TKT|ALDOA|PGM1|G6PD|TALDO1|PGM2	PGM2|H6PD|PGD|GPI|PFKL|PRPS2|PGM1|PRPS1|RPIA|TKT|PFKP|TALDO1|DERA|PGLS|RPE|G6PD|PFKM|FBP2|ALDOB|ALDOC|RBKS|ALDOA|FBP1	RPE|PGLS|RPIA|FBP2|ALDOB|PGM2|ALDOA|ALDOC|FBP1|RBKS|PFKP|TKT|PRPS2|PGM1|PRPS1|DERA|G6PD|PFKM|GPI|H6PD|PGD|PFKL|TALDO1	PFKL|G6PD|GPI|PGM2|PGM1|PFKM|TALDO1|PGLS|PFKP|ALDOA|ALDOC	ALDOA|ALDOC|G6PD|GPI|PFKL|PFKP|PGM1|PGM2|TALDO1	PFKL|GPI|PGM2|PFKM|PFKP|TALDO1|PGM1|PGLS|ALDOA|G6PD	PFKM|PGM2|TALDO1|PGM1|PGLS|GPI|ALDOA|G6PD|PFKL|PFKP	GPI|PFKP|PGLS|PFKM|PGM2|PFKL|ALDOA|TALDO1|PGM1|G6PD	PGLS|PFKL|GPI|PFKP|G6PD|PFKM|ALDOA|PGM1|PGM2|TALDO1|ALDOC	ALDOA|ALDOC|PFKM|PFKP|PGLS|PGM1|PGM2	PGLS|ALDOA|PGM2|TALDO1|PFKP|GPI|PGM1|G6PD|PFKM|PFKL	-2.1059	3.0185				-2.2195			-2.4718		3.2594			1.9132				2.5794	2.3286		2.4745	2.8146
KEGG_PENTOSE_AND_GLUCURONATE_INTERCONVERSIONS	http://www.broadinstitute.org/gsea/msigdb/cards/KEGG_PENTOSE_AND_GLUCURONATE_INTERCONVERSIONS	DCXR|UGT2B11|AKR1B1|GUSB|UGT2B28|CRYL1|UGP2|XYLB|UGT2B10|RPE|UGDH|UGT2B7|DHDH|UGT1A6	DHDH|AKR1B1|RPE|GUSB|UGP2|CRYL1|DCXR|UGT2B7|UGDH|XYLB	UGT1A6|AKR1B1|DCXR|GUSB|CRYL1|DHDH|UGT2B15|UGDH|XYLB|UGP2|RPE	DHDH|GUSB|UGP2|RPE|AKR1B1|DCXR|CRYL1|XYLB|UGT2B7|UGDH	DHDH|RPE|GUSB|DCXR|UGP2|XYLB|AKR1B1|UGDH|CRYL1|UGT2B15	CRYL1|UGT2B11|UGT2B7|UGP2|UGT2B10|UGT2B15|XYLB|UGT2B28|DCXR|AKR1B1|RPE|UGT1A6|UGDH|DHDH|GUSB	DCXR|UGT2B11|XYLB|UGT2B10|UGT2B28|CRYL1|UGP2|GUSB|RPE|AKR1B1|UGDH|UGT1A6|DHDH	AKR1B1|CRYL1|DCXR|GUSB|RPE|UGDH|UGP2|XYLB	AKR1B1|CRYL1|DCXR|GUSB|RPE|UGDH|UGP2|XYLB	AKR1B1|CRYL1|DCXR|GUSB|RPE|UGDH|UGP2|XYLB	AKR1B1|CRYL1|DCXR|GUSB|RPE|UGDH|UGP2|XYLB	AKR1B1|CRYL1|DCXR|GUSB|RPE|UGDH|UGP2|XYLB	AKR1B1|CRYL1|DCXR|GUSB|RPE|UGDH|UGP2|XYLB	AKR1B1|CRYL1|DCXR|GUSB|RPE|UGDH|UGP2|XYLB	AKR1B1|CRYL1|DCXR|GUSB|RPE|UGDH|UGP2|XYLB	UGDH|UGP2	UGDH|UGP2	UGDH|UGP2	UGDH|UGP2	UGDH|UGP2	UGDH|UGP2	UGDH|UGP2	UGDH|UGP2			-2.5571		-2.9729	-2.7733
KEGG_FRUCTOSE_AND_MANNOSE_METABOLISM	http://www.broadinstitute.org/gsea/msigdb/cards/KEGG_FRUCTOSE_AND_MANNOSE_METABOLISM	PMM2|ALDOC|MPI|PHPT1|FBP1|GMDS|SORD|TPI1|MTMR6|PFKFB4|PFKM|MTMR7|GMPPB|FUK|PMM1|PFKP|ALDOA|KHK|HK2|HK3|AKR1B1|MTMR1|PFKFB1|TSTA3|PFKFB2|PFKFB3|PFKL|GMPPA|MTMR2|HK1|AKR1B10|FPGT	HK3|MTMR1|FUK|PFKM|KHK|AKR1B1|PMM1|MTMR6|PFKFB3|MTMR2|GMDS|PFKP|PFKFB1|ALDOC|ALDOB|HK2|PFKFB2|PHPT1|MTMR7|SORD|FPGT|GMPPB|GMPPA|TPI1|PFKL|MPI|FBP1|ALDOA|AKR1B10|HK1|PFKFB4|TSTA3|PMM2	PMM1|PHPT1|AKR1B1|ALDOA|FBP1|MPI|GMPPA|PFKL|GMPPB|GMDS|PMM2|FUK|PFKM|TPI1|HK1|KHK|HK3|PFKFB1|ALDOC|TSTA3|SORD|PFKP|AKR1B10|PFKFB4|HK2|MTMR7|PFKFB2|MTMR1|PFKFB3|MTMR2|FPGT|MTMR6|ALDOB	KHK|MTMR1|PMM1|ALDOC|FUK|HK3|PFKFB3|PFKM|HK2|MTMR2|GMDS|PFKP|MPI|PFKL|SORD|MTMR6|AKR1B1|ALDOA|PFKFB2|PHPT1|GMPPB|PMM2|PFKFB1|FBP1|GMPPA|ALDOB|TPI1|FPGT|TSTA3|HK1|MTMR7|PFKFB4|AKR1B10	MTMR1|PFKFB3|FUK|KHK|PFKM|PMM1|ALDOC|HK3|MTMR6|HK2|PFKP|GMDS|PFKFB2|MTMR2|PFKFB1|ALDOB|MPI|SORD|ALDOA|PHPT1|GMPPB|AKR1B1|TPI1|PFKL|GMPPA|PMM2|MTMR7|FPGT|PFKFB4|TSTA3|HK1|FBP1|AKR1B10	SORD|AKR1B10|HK3|FPGT|MTMR6|PFKFB2|MTMR2|PFKP|PFKFB1|MTMR7|FBP1|HK2|GMDS|KHK|TPI1|AKR1B1|ALDOB|MPI|FUK|PFKM|PFKFB3|MTMR1|PMM1|TSTA3|PHPT1|GMPPA|ALDOC|ALDOA|GMPPB|HK1|PMM2|PFKL|PFKFB4	PMM2|ALDOC|GMDS|SORD|MTMR6|MPI|FBP1|PHPT1|MTMR7|PFKM|GMPPB|PFKFB4|FUK|HK2|PFKP|PFKFB2|HK3|TPI1|KHK|MTMR1|PMM1|PFKFB1|ALDOA|MTMR2|PFKFB3|TSTA3|AKR1B1|GMPPA|ALDOB|FPGT|PFKL|AKR1B10|HK1	MTMR1|PFKM|HK2|TPI1|GMDS|PFKFB3|HK3|PMM1|MTMR6|PMM2|MTMR2|HK1|FUK|AKR1B1|PFKP|PHPT1|PFKFB4|ALDOB|MTMR7|PFKFB2|PFKL|ALDOA|ALDOC|MPI|GMPPB|TSTA3|GMPPA|AKR1B10|SORD|FPGT|FBP1|FBP2	HK2|MTMR1|MTMR2|FUK|MTMR6|HK1|PFKM|GMDS|PFKFB3|PFKP|PFKL|FPGT|HK3|KHK|PMM1|PFKFB2|PMM2|PFKFB4|TPI1|GMPPA|TSTA3|GMPPB|AKR1B10|ALDOB|ALDOC|ALDOA|PHPT1|MPI|SORD|FBP1|AKR1B1|FBP2	HK2|MTMR1|MTMR2|PFKL|MTMR7|MTMR6|HK1|PFKP|FUK|GMDS|HK3|PFKM|PFKFB4|PFKFB3|TPI1|PFKFB2|AKR1B1|FPGT|MPI|PMM2|TSTA3|SORD|PMM1|PHPT1|GMPPB|KHK|FBP1|ALDOB|ALDOC|AKR1B10|ALDOA|GMPPA|FBP2	GMPPB|MTMR7|PHPT1|GMPPA|PMM1|FBP2|KHK|FBP1|MPI|MTMR1|PFKM|PFKFB2|PFKFB4|AKR1B1|GMDS|MTMR6|TPI1|PMM2|TSTA3|MTMR2|HK1|ALDOA|FUK|PFKL|HK3|ALDOB|ALDOC|PFKP|PFKFB3|FPGT|SORD|AKR1B10|HK2	HK2|PFKP|PFKM|PFKFB4|GMDS|MTMR6|KHK|MTMR7|MPI|FUK|GMPPB|SORD|PHPT1|FBP2|AKR1B1|MTMR2|FBP1|PFKFB2|PFKFB3|PMM2|MTMR1|PFKL|ALDOC|PMM1|TPI1|FPGT|ALDOB|HK3|TSTA3|HK1|GMPPA|ALDOA|AKR1B10	MTMR7|HK2|PFKM|GMDS|PFKFB4|MPI|GMPPA|FUK|PFKP|MTMR6|SORD|PHPT1|HK3|GMPPB|PMM1|ALDOB|TPI1|PFKL|PMM2|FBP1|ALDOC|MTMR2|FBP2|TSTA3|AKR1B1|AKR1B10|HK1|ALDOA|PFKFB2|MTMR1|FPGT|PFKFB3	HK2|MTMR2|PFKFB3|PFKFB4|HK1|MTMR6|PFKL|GMDS|PFKFB2|TSTA3|PFKP|FPGT|HK3|TPI1|PMM1|FUK|AKR1B1|MTMR1|SORD|MTMR7|PFKM|PMM2|FBP2|ALDOB|GMPPA|ALDOC|PHPT1|GMPPB|AKR1B10|MPI|ALDOA|FBP1	SORD|AKR1B10|TPI1|GMDS|PMM1|PMM2|PHPT1|FBP2|TSTA3|MPI|ALDOB|ALDOA|ALDOC|FBP1|PFKP|AKR1B1|PFKFB3|HK3|PFKM|KHK|MTMR6|FUK|HK1|FPGT|PFKFB4|HK2|PFKFB2|MTMR1|GMPPA|GMPPB|PFKL|MTMR7|MTMR2	PFKL|PFKFB3|PFKM|GMDS|MTMR2|TPI1|PFKFB2|PFKP|ALDOA|ALDOC	PFKL|MTMR1|GMDS|MTMR2|PFKP|ALDOC|PFKFB2|ALDOA|PFKFB3|TPI1	PFKL|MTMR2|PFKM|MTMR1|PFKP|GMDS|TPI1|PFKFB2|ALDOA|PFKFB3	PFKFB2|GMDS|MTMR2|PFKM|TPI1|PFKFB3|ALDOA|PFKL|PFKP|MTMR1	PFKP|PFKFB2|PFKM|MTMR2|MTMR1|PFKL|GMDS|TPI1|ALDOA|PFKFB3	PFKL|PFKP|GMDS|PFKM|ALDOA|MTMR2|TPI1|PFKFB2|ALDOC|PFKFB3	MTMR2|ALDOC|PFKP|GMDS|PFKM|TPI1|PFKFB2|PFKFB3|ALDOA|MTMR1	TPI1|MTMR2|ALDOA|GMDS|PFKFB3|PFKP|PFKFB2|PFKM|PFKL|MTMR1	-5.3921		-4.1707		2.1217			-6.2107	-3.0074		2.6439	-2.3715	4.0176	3.4083	-1.9385						3.0684
KEGG_GALACTOSE_METABOLISM	http://www.broadinstitute.org/gsea/msigdb/cards/KEGG_GALACTOSE_METABOLISM	GALE|GCK|GALK2|GLB1|PFKM|GALK1|GAA|PFKP|B4GALT1|HK2|GALT|HK3|AKR1B1|B4GALT2|UGP2|PGM2|GLA|MGAM|PFKL|GANC|LCT|PGM1|HK1	PGM2|GANC|MGAM|HK3|GAA|PFKM|GALT|AKR1B1|GCK|PFKP|UGP2|GALK2|B4GALT2|HK2|PGM1|GALK1|GLA|LCT|GLB1|PFKL|B4GALT1|HK1|GALE	AKR1B1|PFKL|GALT|GALK1|GAA|PFKM|HK1|HK3|GLB1|GLA|GCK|GALE|MGAM|B4GALT2|PGM1|GANC|PFKP|LCT|GALK2|B4GALT1|HK2|UGP2|PGM2	PGM2|GCK|GALT|GANC|GAA|HK3|PFKM|HK2|PFKP|MGAM|LCT|UGP2|GALK1|PFKL|GLB1|AKR1B1|B4GALT1|PGM1|GLA|GALK2|B4GALT2|HK1|GALE	PGM2|GANC|MGAM|GCK|PFKM|GALT|GAA|HK3|HK2|PFKP|LCT|GALK1|B4GALT2|PGM1|GALK2|UGP2|GLA|AKR1B1|PFKL|B4GALT1|HK1|GLB1|GALE	PGM2|GAA|GLA|GALK2|HK3|UGP2|GALE|MGAM|PFKP|HK2|GLB1|GANC|AKR1B1|LCT|GALK1|PFKM|GCK|B4GALT2|B4GALT1|HK1|PGM1|GALT|PFKL	GALE|GALK2|PFKM|GLB1|GCK|B4GALT1|HK2|GAA|GALT|PFKP|HK3|GALK1|MGAM|B4GALT2|UGP2|PGM2|GANC|AKR1B1|GLA|LCT|PFKL|HK1|PGM1	PGM2|LALBA|PGM1|GANC|PFKM|HK2|GAA|HK3|UGP2|GALK1|GLB1|GLA|HK1|AKR1B1|PFKP|GALT|PFKL|GALK2|B4GALT1|GALE	HK2|PGM2|HK1|PFKM|GANC|PFKP|PFKL|GAA|B4GALT1|LALBA|HK3|PGM1|GALT|GLA|GALK1|UGP2|GLB1|GALK2|GALE|AKR1B1	LALBA|HK2|PGM2|PFKL|HK1|PFKP|PGM1|HK3|B4GALT1|PFKM|GANC|AKR1B1|GAA|GALK2|GLA|GLB1|UGP2|GALK1|GALT|GALE	PGM2|GLB1|PGM1|LALBA|PFKM|GAA|GLA|AKR1B1|GALT|GANC|GALK2|GALK1|HK1|GALE|PFKL|HK3|UGP2|PFKP|HK2|B4GALT1	GALK2|GALE|HK2|PFKP|PFKM|LALBA|GLB1|AKR1B1|GALT|GAA|B4GALT1|GALK1|PFKL|GANC|PGM2|HK3|HK1|PGM1|UGP2|GLA	GALK2|LALBA|HK2|PFKM|GLB1|GAA|GALE|PFKP|HK3|GALT|GALK1|PFKL|B4GALT1|AKR1B1|UGP2|HK1|PGM1|GLA|GANC|PGM2	PGM2|HK2|GALK2|HK1|PFKL|PGM1|GALK1|GLA|UGP2|PFKP|HK3|B4GALT1|AKR1B1|LALBA|GALE|PFKM|GALT|GANC|GAA|GLB1	GAA|GLB1|GLA|LALBA|GALK2|PGM2|PFKP|GALE|UGP2|PGM1|AKR1B1|GALK1|GALT|B4GALT1|HK3|PFKM|HK1|HK2|PFKL|GANC	B4GALT1|PFKL|PFKM|PFKP|PGM1|PGM2|UGP2	B4GALT1|PFKL|PFKP|PGM1|PGM2|UGP2	B4GALT1|PFKL|PFKM|PFKP|PGM1|PGM2|UGP2	B4GALT1|PFKL|PFKM|PFKP|PGM1|PGM2|UGP2	B4GALT1|PFKL|PFKM|PFKP|PGM1|PGM2|UGP2	B4GALT1|PFKL|PFKM|PFKP|PGM1|PGM2|UGP2	B4GALT1|PFKM|PFKP|PGM1|PGM2|UGP2	B4GALT1|PFKL|PFKM|PFKP|PGM1|PGM2|UGP2													2.7673	1.9523
KEGG_ASCORBATE_AND_ALDARATE_METABOLISM	http://www.broadinstitute.org/gsea/msigdb/cards/KEGG_ASCORBATE_AND_ALDARATE_METABOLISM	MIOX|ALDH1B1|ALDH9A1|UGT2B11|UGT2B28|UGT2B10|ALDH3A2|UGDH|UGT2B7|ALDH7A1|ALDH2|UGT1A6	ALDH1B1|ALDH2|ALDH3A2|ALDH7A1|ALDH9A1|MIOX|UGDH|UGT2B7	ALDH1B1|ALDH2|ALDH3A2|ALDH7A1|ALDH9A1|MIOX|UGDH|UGT1A6|UGT2B15	ALDH1B1|ALDH2|ALDH3A2|ALDH7A1|ALDH9A1|MIOX|UGDH|UGT2B7	ALDH1B1|ALDH2|ALDH3A2|ALDH7A1|ALDH9A1|MIOX|UGDH|UGT2B15	UGT2B11|UGT2B7|UGT2B10|UGT2B15|ALDH7A1|UGT2B28|MIOX|ALDH3A2|ALDH1B1|ALDH9A1|UGT1A6|UGDH|ALDH2	ALDH1B1|MIOX|ALDH9A1|UGT2B11|UGT2B10|UGT2B28|UGDH|ALDH3A2|ALDH7A1|ALDH2|UGT1A6	ALDH1B1|ALDH2|ALDH3A2|ALDH7A1|ALDH9A1|UGDH	ALDH1B1|ALDH2|ALDH3A2|ALDH7A1|ALDH9A1|UGDH	ALDH1B1|ALDH2|ALDH3A2|ALDH7A1|ALDH9A1|UGDH	ALDH1B1|ALDH2|ALDH3A2|ALDH7A1|ALDH9A1|UGDH	ALDH1B1|ALDH2|ALDH3A2|ALDH7A1|ALDH9A1|UGDH	ALDH1B1|ALDH2|ALDH3A2|ALDH7A1|ALDH9A1|UGDH	ALDH1B1|ALDH2|ALDH3A2|ALDH7A1|ALDH9A1|UGDH	ALDH1B1|ALDH2|ALDH3A2|ALDH7A1|ALDH9A1|UGDH	UGDH	UGDH	UGDH	UGDH	UGDH	UGDH	UGDH	UGDH					-2.1787	-2.4421
KEGG_FATTY_ACID_METABOLISM	http://www.broadinstitute.org/gsea/msigdb/cards/KEGG_FATTY_ACID_METABOLISM	ALDH1B1|ECI1|ALDH9A1|ADH1B|ACOX1|ACAT2|ADH5|ECHS1|CPT1A|ACAA2|ECI2|CPT1B|HADH|ACAA1|ACADS|ACSL3|EHHADH|CPT2|ACSL1|ACADSB|HADHB|GCDH|ACADL|ACOX3|ADH1C|ACADM|ACAT1|ALDH3A2|ACADVL|HADHA|ALDH7A1|ACSL4|CPT1C|ACSL5|ALDH2|ACSL6	ACSL6|CPT1B|ADH5|CPT1C|ACSL5|ACSL4|ALDH1B1|HADH|GCDH|ADH1B|ALDH2|ACADM|ACAA2|ADH1C|EHHADH|ALDH3A2|ACADS|ACADVL|ACADL|ACOX1|ALDH7A1|ALDH9A1|ACSL1|ACAT2|ACOX3|ACSL3|CPT2|CPT1A|ACAT1|CYP4A11|CYP4A22|ECI1|ACADSB|HADHA|HADHB|ADH4|ECHS1|ECI2|ACAA1	CPT1C|CPT1B|ACOX3|ACADVL|GCDH|ACADS|ACAA1|ACOX1|ECHS1|ECI2|ACSL5|ACSL6|ADH1C|ALDH2|ECI1|ALDH1B1|HADH|ACAA2|ALDH9A1|ADH1B|CPT2|HADHA|ACAT2|ALDH3A2|ADH5|ACADL|ACADSB|ALDH7A1|CPT1A|ACAT1|ACSL4|ACADM|ACSL1|EHHADH|HADHB|ACSL3	ACSL6|CPT1B|ALDH1B1|ALDH2|ADH5|ACSL5|HADH|GCDH|ACSL4|CPT1C|ADH1B|ACADM|CPT2|ALDH9A1|ACAA2|ACADVL|ACOX1|ACAT2|ACADS|EHHADH|ALDH7A1|ALDH3A2|ACSL3|ECI1|ADH1C|ACADL|ACSL1|ADH1A|CPT1A|ECHS1|ACAT1|ACOX3|ECI2|ACADSB|HADHB|HADHA|ACAA1	ACSL6|CPT1B|ADH5|ACSL5|CPT1C|HADH|GCDH|ALDH1B1|ALDH2|ACSL4|CYP4A22|ADH1B|ADH1C|ALDH9A1|EHHADH|ACADM|ACADL|ALDH3A2|ALDH7A1|ACADVL|ACOX1|ACAT2|ACAA2|ACSL3|ACSL1|CPT2|ACADS|ACOX3|ECI1|ACADSB|ACAT1|CPT1A|ECHS1|ECI2|HADHA|HADHB|ACAA1	ACAA2|ACAT1|ACADL|ADH1C|ACADM|ADH1B|HADH|CPT1B|ACOX1|EHHADH|ADH4|ACADS|ACSL1|ADH5|ACSL4|ALDH7A1|ACSL3|ACADSB|ACADVL|CPT1C|HADHB|ALDH3A2|ECI2|CPT1A|ACAA1|CPT2|CYP4A22|ACSL6|ALDH1B1|ECHS1|ALDH9A1|ECI1|ACSL5|ACAT2|HADHA|ADH1A|ALDH2|GCDH|ACOX3	ALDH1B1|ACOX1|CPT1A|ALDH9A1|ADH5|ACAT2|ECI1|ADH1B|CPT1B|ACSL3|ACAA2|ACADSB|ACSL1|HADH|EHHADH|ACAA1|ACADM|ACADS|ECHS1|ECI2|ACSL4|CPT2|ACOX3|GCDH|ACAT1|HADHB|ACADL|ACADVL|ALDH3A2|ALDH7A1|HADHA|CPT1C|ACSL5|ACSL6|ALDH2	HADH|ALDH1B1|ADH5|ACADVL|ALDH2|ACSL4|ACAA2|ALDH7A1|GCDH|HADHA|ACADM|ALDH9A1|ACADS|ACSL1|ACSL5|EHHADH|ACAT2|HADHB|CPT2|ALDH3A2|ECI1|ACAT1|ACSL3|ADH1B|ADH4|ADH1C|ECHS1|ACOX1|CPT1A|ACADSB|ACOX3|ECI2|ACAA1	ACSL6|HADH|ACSL5|ADH5|ACSL4|ALDH1B1|ACADVL|GCDH|ADH1C|ADH4|ALDH2|ACSL3|ADH1B|ALDH9A1|ALDH3A2|ACSL1|ALDH7A1|HADHA|ACADM|CPT1A|CPT2|EHHADH|ACAT2|ACOX3|ACADS|ACAA2|ECI1|ACOX1|ACAT1|ACADSB|HADHB|ECHS1|ECI2|ACAA1	HADH|ACADVL|ACSL4|ACSL5|ADH5|ALDH2|ACSL3|ALDH1B1|ALDH3A2|ACSL1|CPT1A|GCDH|CPT2|ALDH9A1|ACADL|ACADS|EHHADH|ACSL6|HADHA|ACAA2|ACADM|ECI1|ALDH7A1|ACOX3|ACAT2|ADH1B|ADH1C|ACOX1|ADH4|ACADSB|ACAT1|HADHB|ECHS1|ECI2|ACAA1	ADH5|ACADS|ACOX1|ALDH9A1|ACADM|ACSL4|ACADVL|ACAT2|ALDH1B1|HADHA|ECI2|GCDH|CPT2|ACADL|ACADSB|EHHADH|ACAA2|ACSL5|ACAA1|ACOX3|ECHS1|HADH|ECI1|ALDH7A1|ALDH2|ALDH3A2|ACSL1|ACSL6|ACAT1|HADHB|ADH4|ADH1B|ADH1C|CPT1A|ACSL3	CPT1A|ADH5|ACADL|ALDH9A1|ALDH1B1|ACOX1|EHHADH|CPT2|ACSL1|ACAT2|GCDH|ACADSB|HADHA|ACOX3|ACSL5|ADH4|ACSL6|ALDH3A2|ECI1|ACSL4|ADH1C|ADH1B|ECI2|ACAA1|ACADVL|ACADM|ACSL3|ACAA2|HADH|ACADS|ACAT1|ECHS1|HADHB|ALDH7A1|ALDH2	ACAT2|ALDH1B1|ACSL4|ACSL5|CPT1A|ADH4|ADH1B|EHHADH|ADH1C|ACSL1|HADH|ACOX1|ACAA2|ALDH9A1|ACADSB|ACOX3|ADH5|ALDH3A2|ACSL3|HADHA|ACADM|ECI1|ECI2|ACADS|ACAA1|ACAT1|CPT2|GCDH|ACADVL|ALDH2|HADHB|ECHS1|ALDH7A1	HADH|ADH1C|ADH1B|ACADS|ACSL4|ALDH9A1|ACOX3|CPT2|ACOX1|ACSL3|GCDH|HADHA|ACAA2|ACADL|ACSL1|ACAT1|HADHB|ACADM|ACSL6|ECI1|ACADVL|ALDH7A1|ALDH3A2|ALDH1B1|ACSL5|ALDH2|ADH5|CPT1A|ACADSB|ECHS1|EHHADH|ACAA1|ECI2|ACAT2	ACAA2|ACADL|HADH|ACAT1|ACADS|ADH1C|ACADM|ADH1B|ECHS1|ACOX1|ALDH7A1|ADH4|ACAA1|ECI1|ECI2|ACADSB|ALDH9A1|HADHB|ALDH1B1|GCDH|ACSL1|ACSL4|CPT1A|ALDH3A2|ACSL3|ACAT2|ACSL6|ADH5|EHHADH|ALDH2|CPT2|ACOX3|ACSL5|HADHA|ACADVL	ACSL5	ACSL5	ACSL5	ACSL5	ACSL5	ACSL5	ACSL5	ACSL5	-2.5478				-3.4067	-4.9007	4.1176					3.2695	-6.5859	-7.1125	3.7804
KEGG_STEROID_BIOSYNTHESIS	http://www.broadinstitute.org/gsea/msigdb/cards/KEGG_STEROID_BIOSYNTHESIS	TM7SF2|CYP51A1|HSD17B7|SOAT2|EBP|MSMO1|DHCR7|SOAT1|NSDHL|CEL|FDFT1|LIPA|LSS|SQLE|CYP27B1|DHCR24	SOAT1|CEL|LIPA|CYP27B1|LSS|EBP|NSDHL|SQLE|DHCR7|FDFT1|SOAT2|MSMO1|TM7SF2|HSD17B7|DHCR24|CYP51A1	SOAT2|LSS|TM7SF2|CEL|EBP|NSDHL|DHCR7|LIPA|DHCR24|CYP27B1|FDFT1|SOAT1|MSMO1|HSD17B7|SQLE|CYP51A1	SOAT1|CYP27B1|CEL|LIPA|NSDHL|DHCR7|EBP|LSS|SQLE|FDFT1|SOAT2|MSMO1|DHCR24|HSD17B7|TM7SF2|CYP51A1	CEL|SOAT1|CYP27B1|LSS|LIPA|DHCR7|EBP|NSDHL|SQLE|FDFT1|SOAT2|MSMO1|TM7SF2|DHCR24|HSD17B7|CYP51A1	LIPA|MSMO1|SOAT1|CEL|TM7SF2|EBP|HSD17B7|NSDHL|CYP27B1|DHCR24|FDFT1|CYP51A1|SQLE|LSS|DHCR7	TM7SF2|CYP51A1|SOAT1|SOAT2|DHCR7|MSMO1|EBP|HSD17B7|LIPA|NSDHL|CEL|FDFT1|CYP27B1|SQLE|LSS|DHCR24	SOAT1|LIPA|SQLE|NSDHL|FDFT1|EBP|DHCR7|LSS|HSD17B7|TM7SF2|CYP51A1|DHCR24	SOAT1|NSDHL|SQLE|EBP|DHCR7|HSD17B7|FDFT1|LSS|CYP51A1|LIPA|DHCR24	SOAT1|SQLE|NSDHL|EBP|LSS|DHCR7|HSD17B7|FDFT1|LIPA|CYP51A1|TM7SF2|DHCR24	LIPA|TM7SF2|NSDHL|LSS|SOAT1|FDFT1|CYP51A1|EBP|DHCR7|DHCR24|HSD17B7|SQLE	TM7SF2|DHCR7|CYP51A1|EBP|SOAT1|HSD17B7|LIPA|NSDHL|DHCR24|FDFT1|LSS|SQLE	SOAT1|HSD17B7|CYP51A1|TM7SF2|DHCR7|FDFT1|LSS|LIPA|NSDHL|SQLE|EBP|DHCR24	SQLE|LSS|FDFT1|DHCR7|CYP51A1|LIPA|NSDHL|HSD17B7|TM7SF2|EBP|SOAT1|DHCR24	LIPA|SOAT1|HSD17B7|EBP|TM7SF2|NSDHL|SQLE|FDFT1|DHCR24|CYP51A1|DHCR7|LSS	DHCR7	DHCR7|LSS	DHCR7|LSS	DHCR7|LSS	DHCR7|LSS	DHCR7	DHCR7	DHCR7|LSS	-5.0959	-3.1978	-4.8663		3.0888			-4.8349	-2.4812		-5.7075	3.2778	-2.1017		-2.9641
KEGG_PRIMARY_BILE_ACID_BIOSYNTHESIS	http://www.broadinstitute.org/gsea/msigdb/cards/KEGG_PRIMARY_BILE_ACID_BIOSYNTHESIS	CYP27A1|ACOX2|SLC27A5|CYP7A1|HSD3B7|SCP2|CYP46A1|BAAT|AMACR|AKR1D1|CYP8B1|CH25H|CYP7B1|CYP39A1|HSD17B4	CYP7A1|CYP7B1|CYP27A1|BAAT|CYP39A1|CH25H|CYP46A1|CYP8B1|HSD17B4|HSD3B7|ACOX2|SLC27A5|SCP2|AMACR	CYP46A1|CYP27A1|HSD3B7|CH25H|SLC27A5|ACOX2|AMACR|CYP39A1|CYP7B1|CYP8B1|HSD17B4|SCP2	CYP27A1|CYP7A1|CYP39A1|CYP7B1|BAAT|CH25H|HSD17B4|HSD3B7|CYP46A1|SLC27A5|SCP2|ACOX2|CYP8B1|AMACR	BAAT|CYP27A1|CYP7A1|CYP7B1|CYP39A1|CH25H|HSD17B4|SLC27A5|HSD3B7|ACOX2|CYP46A1|CYP8B1|SCP2|AMACR	AKR1D1|SLC27A5|SCP2|HSD17B4|BAAT|CYP27A1|AMACR|ACOX2|CYP46A1|CYP7B1|CH25H|CYP39A1|CYP8B1|HSD3B7	CYP27A1|ACOX2|SLC27A5|CYP7A1|SCP2|HSD3B7|BAAT|AMACR|AKR1D1|CYP7B1|CYP39A1|CH25H|CYP8B1|CYP46A1|HSD17B4	AMACR|CYP27A1|CYP7B1|HSD17B4|HSD3B7|SCP2	ACOX2|AMACR|CYP27A1|CYP7B1|HSD17B4|HSD3B7|SCP2	ACOX2|AMACR|CYP27A1|CYP7B1|HSD17B4|HSD3B7|SCP2	ACOX2|AMACR|CYP27A1|CYP7B1|HSD17B4|HSD3B7|SCP2	ACOX2|AMACR|CYP27A1|CYP7B1|HSD17B4|HSD3B7|SCP2	AMACR|CYP27A1|CYP7B1|HSD17B4|HSD3B7|SCP2	AMACR|CYP27A1|CYP7B1|HSD17B4|HSD3B7|SCP2	ACOX2|AMACR|CYP27A1|CYP7B1|HSD17B4|HSD3B7|SCP2	HSD17B4	HSD17B4	HSD17B4	HSD17B4	HSD17B4	HSD17B4	HSD17B4	HSD17B4						-2.3889
KEGG_STEROID_HORMONE_BIOSYNTHESIS	http://www.broadinstitute.org/gsea/msigdb/cards/KEGG_STEROID_HORMONE_BIOSYNTHESIS	CYP3A5|HSD17B1|HSD17B7|HSD17B6|HSD17B8|CYP7A1|COMT|SRD5A1|SRD5A3|CYP11A1|STS|UGT2B11|HSD17B12|CYP21A2|SRD5A2|AKR1C1|UGT2B28|AKR1C2|AKR1D1|HSD11B1|UGT2B10|HSD17B2|CYP19A1|AKR1C3|CYP1B1|HSD17B3|CYP3A4|SULT1E1|HSD11B2|UGT2B7|CYP7B1|SULT2B1|UGT1A6	CYP3A7|CYP7A1|CYP7B1|HSD11B2|CYP11A1|CYP1B1|HSD11B1|HSD17B2|HSD17B6|CYP19A1|AKR1C1|CYP3A5|HSD17B12|HSD17B1|CYP3A4|SRD5A1|AKR1C3|STS|AKR1C2|CYP1A1|SRD5A2|HSD17B3|UGT2B7|SULT1E1|CYP21A2|HSD17B8|COMT|SRD5A3|HSD17B7|SULT2B1	UGT1A6|HSD17B1|CYP21A2|CYP11A1|AKR1C1|HSD17B8|CYP3A5|COMT|AKR1C3|HSD11B1|HSD17B3|CYP1A1|AKR1C2|HSD17B2|CYP19A1|SRD5A2|CYP7B1|UGT2B15|CYP3A4|CYP1B1|STS|HSD17B12|HSD17B6|SRD5A1|SULT2B1|SRD5A3|HSD11B2|HSD17B7	CYP7A1|CYP19A1|CYP11A1|HSD17B2|CYP7B1|HSD11B2|CYP1B1|HSD17B6|AKR1C1|HSD11B1|HSD17B12|STS|CYP3A4|AKR1C3|SRD5A1|AKR1C2|CYP1A1|HSD17B1|SRD5A3|COMT|SULT1E1|HSD17B3|CYP3A7|CYP21A2|UGT2B7|HSD17B8|SRD5A2|CYP3A5|HSD17B7|SULT2B1	CYP3A7|CYP7A1|CYP7B1|CYP19A1|HSD11B2|HSD17B6|CYP3A4|HSD17B2|HSD11B1|CYP1B1|CYP11A1|HSD17B1|SRD5A1|AKR1C1|CYP3A5|HSD17B12|SRD5A2|HSD17B3|AKR1C3|STS|AKR1C2|CYP21A2|HSD17B8|COMT|SRD5A3|UGT2B15|HSD17B7|SULT2B1	CYP19A1|CYP1A1|CYP3A5|AKR1C2|SRD5A3|HSD11B2|HSD17B1|CYP1B1|AKR1D1|AKR1C3|AKR1C1|HSD17B6|CYP11A1|HSD11B1|UGT2B11|UGT2B7|UGT2B10|SULT1E1|SRD5A1|UGT2B15|UGT2B28|CYP21A2|CYP7B1|HSD17B3|COMT|HSD17B8|HSD17B7|HSD17B2|SRD5A2|UGT1A6|STS|SULT2B1|HSD17B12	CYP3A5|HSD17B6|HSD17B8|SRD5A1|CYP7A1|STS|HSD17B12|HSD17B1|UGT2B11|HSD17B7|COMT|CYP19A1|UGT2B10|UGT2B28|HSD11B1|SRD5A3|CYP21A2|CYP3A7|HSD11B2|SRD5A2|AKR1C2|CYP1B1|AKR1D1|AKR1C1|HSD17B2|CYP7B1|AKR1C3|HSD17B3|CYP11A1|UGT1A6|SULT2B1	CYP1B1|CYP7B1|AKR1C2|AKR1C1|AKR1C3|HSD17B12|HSD17B7|SRD5A3|SULT2B1|HSD17B8|COMT	CYP7B1|CYP1B1|HSD17B12|STS|HSD17B7|AKR1C3|SRD5A3|AKR1C1|AKR1C2|CYP11B1|COMT|SULT2B1|HSD17B8	CYP7B1|CYP1B1|HSD17B12|SRD5A3|AKR1C2|AKR1C1|AKR1C3|HSD17B7|CYP11B1|COMT|HSD17B8|SULT2B1	HSD17B8|AKR1C1|AKR1C3|AKR1C2|CYP7B1|CYP11B1|CYP1B1|HSD17B12|SULT2B1|HSD17B7|COMT|SRD5A3	CYP11B1|HSD17B8|HSD17B12|HSD17B7|CYP1B1|COMT|AKR1C2|SRD5A3|CYP7B1|AKR1C1|AKR1C3|SULT2B1	CYP7B1|HSD17B7|COMT|HSD17B8|SULT2B1|CYP1B1|HSD17B12|SRD5A3|AKR1C1|AKR1C2|AKR1C3	HSD17B12|HSD17B7|AKR1C2|AKR1C1|AKR1C3|CYP7B1|CYP1B1|HSD17B8|STS|COMT|CYP11B1|SRD5A3|SULT2B1	AKR1C2|COMT|AKR1C1|AKR1C3|HSD17B8|CYP1B1|CYP11B1|SRD5A3|CYP7B1|HSD17B7|HSD17B12|SULT2B1	COMT	COMT|HSD17B12	COMT|HSD17B12	COMT|HSD17B12	COMT|HSD17B12	COMT	COMT|HSD17B12	COMT|HSD17B12	-2.0242	-2.624	-1.9879			-3.3628	6.6234	-3.771	-2.4582		-4.2466	-2.9744	-2.3874		2.7442
KEGG_OXIDATIVE_PHOSPHORYLATION	http://www.broadinstitute.org/gsea/msigdb/cards/KEGG_OXIDATIVE_PHOSPHORYLATION	NDUFA4|COX7A2|NDUFC2|ATP6V1G1|ATP6V1D|NDUFV2|NDUFC1|COX6A1|ATP6V0D1|SDHC|COX8A|NDUFB2|UQCR11|PPA2|NDUFAB1|NDUFA11|NDUFS5|NDUFA5|NDUFB10|NDUFA7|NDUFB1|COX4I1|COX5B|ATP5B|ATP5G2|NDUFA8|ATP6V1E1|NDUFB7|COX11|ATP6V0E2|ATP6AP1|ATP5I|COX5A|ATP5E|COX15|NDUFB6|ATP6V0E1|COX6B2|ATP6V1G2|NDUFA1|ATP6V0A2|ATP6V0C|COX7B|NDUFS8|NDUFV1|ATP5C1|COX6B1|NDUFS2|ATP5D|ATP5J2|NDUFS7|NDUFA4L2|NDUFB9|NDUFA6|UQCRC2|ATP6V1…	COX6B2|ATP6V0A1|ATP6V1B1|ATP6V0D2|UQCRFS1|ATP6V1B2|SDHB|LHPP|ATP6V1E2|COX4I2|TCIRG1|ATP6V0D1|ATP6V1A|NDUFA10|ATP6V0A2|NDUFS2|ATP12A|ATP6V1H|NDUFS5|ATP6V1C1|NDUFA6|UQCR10|ATP6V1G2|NDUFS3|NDUFA4L2|COX6B1|UQCRC2|NDUFS1|COX10|CYC1|NDUFA11|ATP6V0B|COX7A1|ATP6V0A4|ATP5G1|ATP6AP1|ATP5F1|ATP5H|ATP5J|NDUFB5|ATP6V1C2|NDUFB9|SDHD|UQCRH|COX5B|PPA1|ATP5D|NDUFS8|NDUFA3|NDUFA7|NDUFB6|COX4I1|ATP5C1|ATP6V0C|UQCRH…	NDUFV1|ATP6V0D1|ATP6V0A1|NDUFA11|NDUFS7|NDUFB7|ATP6V0C|COX4I2|ATP6V0E1|TCIRG1|LHPP|ATP6V1G2|ATP5D|UQCR11|ATP6V1E1|ATP5I|NDUFA3|NDUFS8|COX6B2|NDUFA9|SDHA|NDUFA2|NDUFA7|ATP6AP1|ATP5G1|COX6A1|NDUFA6|ATP6V0E2|UQCRQ|NDUFB8|ATP5G2|ATP6V1E2|NDUFS3|NDUFB2|UQCR10|COX8A|NDUFA8|ATP5B|COX4I1|UQCRC1|COX15|COX10|NDUFA10|CYC1|ATP6V1B1|COX5A|COX7A2|NDUFS6|ATP5J2|NDUFS5|COX7C|NDUFB10|COX7A1|NDUFA4L2|ATP5H|COX5B|N…	COX6B2|SDHB|ATP6V0A1|ATP6V1E2|UQCRFS1|NDUFA6|ATP6V0D1|COX10|NDUFS2|UQCR10|ATP6V1B1|NDUFS3|ATP6V0D2|ATP6V1B2|LHPP|ATP12A|NDUFB6|COX6B1|NDUFA8|ATP6V1H|NDUFA11|TCIRG1|ATP6V0A2|NDUFS5|NDUFA4|ATP6AP1|ATP5G1|ATP6V1A|COX4I2|NDUFS1|NDUFB7|UQCRC2|CYC1|ATP6V0C|NDUFAB1|ATP5J|ATP5F1|SDHD|ATP6V1C1|NDUFA4L2|NDUFB9|ATP6V0B|NDUFA7|NDUFS8|NDUFV1|ATP6V0A4|ATP5C1|NDUFB10|NDUFA10|NDUFS7|NDUFA3|COX4I1|ATP5H|COX5B|ATP…	COX6B2|ATP6V0A1|UQCRFS1|ATP6V1B1|SDHB|ATP6V1E2|LHPP|NDUFS2|NDUFA10|COX4I2|ATP6V1B2|ATP6V0D2|ATP6V0A2|TCIRG1|NDUFA6|UQCR10|NDUFS5|COX6B1|NDUFS3|ATP6V1C1|ATP6V0D1|ATP6V1H|ATP6V1A|ATP12A|NDUFA11|CYC1|COX10|NDUFS1|UQCRC2|ATP6V0A4|NDUFA3|ATP5G1|NDUFA4L2|UQCRHL|ATP6V0B|NDUFB6|NDUFB9|ATP5F1|ATP5I|NDUFA7|ATP6AP1|NDUFA8|UQCRH|ATP5H|PPA1|NDUFB10|NDUFB7|COX4I1|COX7A1|ATP5J|COX5B|NDUFAB1|ATP6V1G2|NDUFS8|ATP5…	COX7A2|COX7B|NDUFC2|NDUFA4|ATP6V1E2|UQCRB|COX17|NDUFB3|NDUFA1|NDUFC1|ATP6V0E1|NDUFA8|NDUFB7|PPA2|COX6A1|SDHD|NDUFB1|UQCRQ|UQCR11|NDUFB6|COX7C|ATP5J|ATP6V1E1|ATP6V1A|NDUFB4|ATP5C1|ATP6V1G1|COX6C|NDUFA3|NDUFAB1|COX11|ATP5E|COX15|COX5B|NDUFS4|NDUFB2|NDUFA6|NDUFA9|ATP6V1H|NDUFA11|COX4I2|NDUFA5|NDUFB8|ATP5G2|NDUFB5|ATP5I|ATP5G1|ATP6V1D|NDUFS5|ATP6V1C1|ATP5H|COX7A2L|COX7A1|COX5A|ATP6V0D2|ATP6V1C2|ATP6V…	NDUFA4|ATP6V1G1|COX7A2|NDUFA5|ATP6V1D|SDHC|NDUFV2|NDUFC1|NDUFC2|COX15|COX6A1|ATP6V0D1|COX11|COX8A|NDUFB6|ATP6V0E2|NDUFB2|ATP6V0A2|NDUFS5|PPA2|ATP6V1E1|NDUFAB1|NDUFB1|ATP6AP1|UQCR11|NDUFA7|NDUFA8|ATP6V1A|COX4I1|COX5A|NDUFA11|ATP5G2|NDUFB10|ATP6V0C|ATP5E|COX17|COX5B|NDUFA1|NDUFA4L2|ATP6V0A4|ATP5B|ATP6V1G2|COX6B2|ATP5I|NDUFS2|COX7A2L|ATP5C1|UQCRFS1|ATP5D|NDUFS1|ATP6V1B2|COX6B1|ATP6V0A1|NDUFB7|NDUFB3…	NDUFB9|NDUFC2|LHPP|NDUFA6|NDUFS7|COX6C|NDUFS3|NDUFS1|NDUFA10|ATP6V1D|NDUFB7|NDUFA7|NDUFA9|NDUFS5|ATP5A1|NDUFB3|NDUFA11|NDUFB5|NDUFB4|ATP5C1|NDUFA3|NDUFV1|CYC1|NDUFC1|COX6B1|NDUFA4L2|ATP6V0A1|NDUFS4|ATP5F1|NDUFA2|PPA1|NDUFS2|COX6A1|ATP6V1A|ATP6V1H|ATP5J|ATP6V1G1|ATP6V1G2|COX7B|NDUFS6|ATP6V1B2|COX15|ATP5B|COX7A2|COX4I1|ATP5L|UQCRFS1|ATP6V1C1|NDUFA8|NDUFAB1|COX5B|NDUFA5|NDUFB10|UQCRQ|ATP4A|ATP5O|NDU…	ATP5G3|SDHC|ATP6V0C|NDUFA11|NDUFB3|NDUFA9|NDUFS2|ATP5C1|NDUFC2|ATP6V0A1|NDUFA10|NDUFA6|ATP5F1|ATP6V1H|COX4I1|LHPP|CYC1|NDUFS7|UQCR10|NDUFB5|COX6C|ATP12A|ATP4A|ATP6V0A2|NDUFS1|ATP6V1D|NDUFB6|COX7B|UQCRQ|ATP5A1|ATP6V1C1|ATP6V0D1|NDUFB4|NDUFS3|NDUFA3|NDUFA4L2|TCIRG1|ATP6V1A|NDUFA2|NDUFV1|NDUFB1|NDUFB8|NDUFB9|ATP6V1B2|UQCRC2|UQCRFS1|ATP5J|NDUFC1|COX7A2|PPA1|UQCRH|ATP5B|ATP5E|COX7C|UQCRC1|COX6B1|ATP6A…	NDUFA11|NDUFC2|ATP5F1|COX6C|NDUFS7|ATP5C1|COX4I1|NDUFA10|NDUFA9|NDUFB3|CYC1|UQCR10|ATP6V0A1|ATP12A|ATP4A|NDUFB5|ATP6V1H|NDUFS2|ATP5A1|NDUFB6|COX15|TCIRG1|ATP6V0D1|NDUFS3|NDUFA6|ATP6V1D|NDUFS1|ATP6V1A|ATP6V1C1|COX7B|COX7A2|ATP5L|UQCRQ|NDUFB4|UQCRH|UQCRFS1|ATP5B|ATP6V0A2|UQCRC2|ATP6V0C|ATP6V1B2|SDHC|ATP5E|ATP6AP1|NDUFA3|NDUFA7|NDUFB8|COX6A1|COX7A2L|ATP6V1B1|LHPP|NDUFA8|UQCRC1|NDUFC1|NDUFV1|NDUFA4|N…	NDUFS7|ATP5C1|NDUFA10|ATP5A1|ATP5L|NDUFB4|ATP5B|ATP6V1D|NDUFA11|NDUFS1|NDUFB7|NDUFA9|UQCRQ|NDUFA6|NDUFB9|NDUFB6|UQCRC2|ATP5I|COX6C|NDUFS3|ATP5O|ATP5F1|NDUFV1|NDUFB3|ATP6V1A|UQCRFS1|LHPP|NDUFC2|NDUFS2|ATP5E|UQCRC1|COX4I1|ATP5J|ATP6V1C1|ATP6V1H|CYC1|NDUFA2|NDUFA7|COX7B|NDUFA3|SDHB|COX6A1|ATP6V1B2|PPA1|NDUFB5|COX7A2|SDHA|NDUFB10|TCIRG1|ATP5D|PPA2|NDUFS4|COX7A2L|NDUFA8|UQCRB|ATP12A|NDUFB1|NDUFC1|ATP4…	ATP6V0C|COX15|ATP5C1|ATP6V0A1|SDHC|ATP5B|ATP6V1D|ATP5A1|ATP6V1H|ATP5F1|ATP12A|ATP4A|ATP6V0D1|ATP6AP1|ATP6V0A2|ATP6V1A|ATP6V1C1|ATP6V1B2|TCIRG1|COX4I1|UQCR10|COX7A2|ATP6V1B1|COX6C|NDUFA9|UQCRQ|UQCRFS1|PPA1|ATP5L|NDUFA6|NDUFA11|UQCRC2|PPA2|ATP5E|NDUFB5|COX17|CYC1|NDUFA3|NDUFS1|ATP5J|NDUFS2|NDUFB3|ATP5D|UQCRC1|ATP6V1G2|COX7A2L|NDUFB6|NDUFS7|ATP5I|ATP5O|NDUFA10|UQCRH|COX5A|ATP6V1G1|ATP6V1E1|NDUFS3|CO…	ATP6V0A2|ATP6V0A1|COX15|ATP6AP1|ATP6V1B2|ATP12A|ATP6V1H|ATP6V0D1|TCIRG1|NDUFA4L2|ATP4A|ATP5L|ATP6V1G1|ATP5J|UQCRQ|ATP6V1D|ATP6V1G2|PPA1|NDUFAB1|NDUFS3|UQCRC2|ATP6V1C1|SDHB|ATP6V0C|COX5B|ATP6V1B1|UQCRC1|NDUFB8|COX4I1|ATP6V1E1|NDUFA11|NDUFA5|ATP5B|ATP6V1A|COX7A2|CYC1|NDUFA3|NDUFS2|NDUFB3|COX5A|COX7C|COX6A1|UQCRB|UQCRH|NDUFS7|NDUFA2|ATP5H|ATP6V1F|UQCRFS1|ATP5F1|ATP5A1|PPA2|ATP5I|NDUFA9|COX7B|COX6B1|…	CYC1|COX6C|ATP5C1|UQCR10|ATP5F1|UQCRH|COX7B|ATP5A1|ATP5L|COX4I1|ATP5B|NDUFA11|SDHC|ATP12A|NDUFA6|NDUFS2|ATP4A|ATP6V1D|COX7A2|SDHA|ATP6V0A1|NDUFC1|NDUFA9|ATP5G3|ATP5E|NDUFA10|NDUFS1|ATP6V1H|COX6A1|NDUFB3|SDHB|ATP5I|NDUFAB1|NDUFS3|NDUFB9|COX15|ATP6V0D1|COX7C|ATP6V0C|NDUFB5|ATP5J|ATP5O|ATP6V0A2|COX5A|COX5B|NDUFS7|UQCRC2|COX6B1|ATP6V1A|COX7A2L|NDUFA2|NDUFA4|NDUFB4|NDUFC2|NDUFV1|ATP5D|COX17|NDUFA8|ATP…	NDUFC1|NDUFA7|NDUFB9|COX6B1|NDUFA4|NDUFV2|NDUFB1|NDUFAB1|NDUFS6|NDUFS5|NDUFS8|COX5A|COX5B|PPA2|NDUFV3|NDUFA5|NDUFA8|COX6A1|NDUFA3|ATP5J|NDUFA2|NDUFS4|NDUFB10|COX7A2|NDUFV1|ATP5D|COX7C|ATP5H|COX17|COX7B|NDUFS3|UQCRH|UQCRB|ATP6V1F|ATP6AP1|ATP5E|NDUFB7|PPA1|ATP5I|NDUFB4|NDUFB8|LHPP|SDHA|ATP6V1G1|ATP6V0D1|NDUFA6|NDUFB3|SDHB|ATP6V0A1|NDUFA10|COX4I1|TCIRG1|ATP6V1G2|NDUFS7|UQCR10|NDUFA11|ATP5O|ATP6V0A2|…	ATP5B|ATP6V1G1|NDUFA9|NDUFB8|NDUFV3|PPA2	ATP5B|ATP6V0A2|ATP6V1G1|NDUFA9|NDUFB8|NDUFV3|PPA2	ATP5B|ATP6V0A2|ATP6V1G1|NDUFB8|NDUFV3|PPA2	ATP5B|ATP6V0A2|ATP6V1G1|NDUFB8|NDUFV3|PPA2	ATP5B|ATP6V0A2|ATP6V1G1|NDUFB8|NDUFV3|PPA2	ATP5B|ATP6V1G1|NDUFA9|NDUFB8|NDUFV3|PPA2	ATP5B|ATP6V0A2|ATP6V1G1|NDUFA9|NDUFB8|NDUFV3|PPA2	ATP5B|ATP6V0A2|ATP6V1G1|NDUFB8|NDUFV3|PPA2	-14.1898	-9.3837	-12.7627		8.8958		9.302		-5.8493	-4.796	-5.1127	-2.1772	-12.7272	-12.1206	5.2232
KEGG_PURINE_METABOLISM	http://www.broadinstitute.org/gsea/msigdb/cards/KEGG_PURINE_METABOLISM	POLR2C|CANT1|POLR2L|ENTPD6|ENTPD2|ADSSL1|HPRT1|POLR1D|POLD4|NME6|POLR3C|ZNRD1|POLR3F|POLR3K|ADK|ENTPD4|GUK1|NT5M|PDE10A|POLE3|POLR2J|POLR2G|POLR2I|POLR3D|POLE2|POLR3B|GUCY2D|ENTPD8|POLR2E|ITPA|APRT|POLR2D|POLR3A|NME3|POLE4|PPAT|IMPDH1|GUCY1A3|PAICS|PDE6B|POLR2H|IMPDH2|PDE6D|POLA2|PRPS1|NME4|POLR3GL|POLR1C|DGUOK|NME1|NME7|POLE|PDE6A|PRIM1|POLR1B|NUDT2|DCK|PAPSS2|NT5C|NUDT5|NME2|GDA|PRIM2|POLD2|POL…	AMPD2|POLD1|PFAS|AK2|PAPSS1|GDA|NT5C2|ADCY10|PDE2A|PDE1B|POLR3G|POLE3|NPR1|POLR1B|ADCY4|PPAT|POLA2|PDE3A|PDE8A|PNPT1|GUCY1B3|PRPS2|ADCY3|ENTPD1|PDE1A|POLR2D|NT5E|PDE6B|AMPD3|ADCY7|POLR2B|PRIM2|PDE4C|POLE|PDE7A|PDE3B|PDE1C|POLR1A|POLR2A|POLA1|GUCY1A3|GMPR|PDE10A|DCK|PDE7B|NPR2|PDE5A|NT5M|ITPA|ADCY9|POLR3GL|HPRT1|POLR2F|PDE6D|ADSL|PDE6G|POLD3|PAICS|POLR3K|POLR1E|PDE4A|POLD2|ADCY1|PDE4D|GUCY1A2|POLR…	AMPD2|PDE1B|ADCY4|POLR2E|NPR1|PDE2A|POLD1|POLR2L|POLR2A|ADCY2|POLD4|ZNRD1|POLR2J3|IMPDH2|POLR3H|AMPD1|NPR2|POLE|PDE6G|GUCY2D|FHIT|PDE7B|PFAS|NT5C1B|AK1|PDE1A|NT5M|GMPR|POLA2|IMPDH1|PDE4A|ENTPD6|NT5C|NUDT2|POLR2G|NME3|POLR2F|ADA|PDE6B|ADSSL1|POLR1A|POLR3GL|GUK1|POLD2|ADCY9|ENTPD1|ITPA|APRT|ENTPD8|ADCY5|ADSL|POLE3|ENTPD2|ADCY6|PDE6D|GMPR2|NME4|AK5|POLR3A|ADCY7|CANT1|POLE4|POLR2I|PRPS1|POLR3K|ADCY3|…	AMPD2|POLD1|AK2|PAPSS1|PFAS|POLR3G|POLE3|GDA|POLR1B|PPAT|ADCY10|POLA2|NPR1|PRIM2|ADCY3|PDE6B|PRPS2|PDE6D|POLR2F|ADSL|POLR2B|POLR1A|PDE1B|PDE4C|PNPT1|GMPR|PAICS|HPRT1|POLA1|POLR2K|POLR2D|PDE2A|PDE3B|POLR2A|POLD2|DCK|POLR3GL|AMPD3|ITPA|POLR3C|POLD3|NT5E|GUCY1B3|NUDT5|POLE|ADCY7|POLR3H|GART|ADCY9|POLR1E|POLR3K|PDE6G|PDE7A|PDE4B|PDE8A|RRM1|PRPS1|ENTPD1|NT5M|PDE1A|PDE1C|AK1|FHIT|PDE4A|POLR1C|NUDT2|POL…	AMPD2|POLD1|PFAS|AK2|PAPSS1|GDA|POLE3|POLR1B|ADCY10|POLA2|POLR3G|PPAT|NT5C2|POLA1|PRPS2|PRIM2|PNPT1|POLR2B|ADCY3|PDE6B|PDE2A|PDE4C|PDE3A|ADCY4|POLE|NPR1|ENTPD1|PDE1B|POLR2D|POLR1A|PDE7A|POLR2A|AMPD3|PDE1C|PDE3B|PDE1A|PDE6A|PDE8A|AMPD1|POLR2F|NT5E|GUCY1B3|GMPR|ITPA|DCK|PAICS|POLR2J2|HPRT1|ADCY9|FHIT|PDE6D|ADCY7|NPR2|POLD2|PDE7B|ADSL|PDE5A|PDE10A|NT5M|POLR3GL|POLD3|POLR3K|POLR1E|PDE4B|PDE4A|GART|RR…	POLR2K|GDA|HPRT1|PDE1B|PAPSS1|GUCY2D|PDE6A|PDE7B|PDE3A|NUDT5|NPR1|GUCY1B3|ENPP3|PDE7A|ADCY10|POLR3B|ENTPD5|NUDT9|ADCY2|PDE8A|ADCY4|RRM2B|PDE2A|GUCY1A3|NME1|PDE10A|PDE6D|POLR3GL|PRPS2|PDE1A|ADSS|PRIM1|NME2|POLR2B|PDE4C|PNP|PDE3B|AK4|GMPR|ENTPD1|PDE6G|GUK1|NME1-NME2|PDE1C|POLR3F|ENPP1|PDE5A|PRPS1|PKLR|GUCY2C|POLR2J|POLE4|FHIT|PDE4A|POLE|AK7|NT5C|ADK|NME7|POLR1B|POLR1D|GUCY1A2|ZNRD1|POLD4|POLR3H|PRI…	CANT1|POLR2C|ENTPD2|ENTPD6|HPRT1|POLR3F|ADSSL1|ENTPD4|NT5C1B|POLR2L|ADK|PDE10A|POLE2|POLR3C|ZNRD1|NT5M|POLD4|GUK1|POLR3K|NME6|POLR3D|POLR1D|POLE3|POLR2D|GUCY1A3|ENTPD8|PPAT|POLR3B|POLR3GL|PAICS|POLR2G|ITPA|POLR2J|DCK|POLR2I|POLR2H|POLR3A|POLE|IMPDH1|NME3|PRPS1|NME7|GUCY1B3|NME1|PDE8A|POLR2J2|APRT|POLA2|PAPSS2|ADCY6|PRIM1|GUCY2C|POLR2K|NME4|POLE4|GUCY2D|PDE4D|POLR1B|POLR2E|PDE4C|NT5E|RRM2|PRIM2|PO…	PAPSS1|POLD1|GUCY1B3|POLE3|PPAT|PAICS|POLA2|AMPD2|POLR1E|ITPA|POLR2E|POLE4|GUCY1A3|POLD3|PNPT1|POLD2|AK2|PDE6D|POLR2A|PRPS2|NME7|PRIM2|PAPSS2|PDE3A|POLR2B|ENPP1|PFAS|ADSS|HPRT1|NT5E|NT5C2|ADA|PRIM1|POLA1|ADSL|POLR1D|AK1|GART|NUDT5|POLR1B|DCK|PDE4C|NUDT2|POLR3F|POLR2K|POLR2F|AMPD3|ADCY5|PNP|PRPS1|NME6|AMPD1|POLR2I|ATIC|DGUOK|GMPS|GUK1|POLR3C|POLR1C|PDE4D|POLR3K|AK5|POLR2G|POLR1A|POLR2J|ADK|POLR2D|…	PAPSS1|POLD1|AMPD2|POLA1|PAICS|POLR1B|PDE3A|POLR1E|POLR2B|POLE3|POLR3C|GUCY1B3|POLD2|POLR2A|POLA2|POLD3|PRIM1|GUCY1A3|PPAT|DGUOK|POLR1A|POLR3A|GUCY1A2|ADCY6|PRPS2|PDE5A|POLR3B|PDE4B|NT5C2|PRIM2|PDE4A|DCK|PDE6D|ADSL|PAPSS2|PNPT1|ADSS|POLR3G|ITPA|HPRT1|PRPS1|PFAS|POLR3F|ENTPD1|AMPD3|NT5E|GART|ADCY5|ENPP1|POLE4|NUDT5|RRM2B|NME7|POLR2E|PDE4D|PKLR|PDE1A|POLE|ADA|RRM1|POLR1D|PDE4C|POLR2D|AK5|AK2|NME3|P…	POLD1|PAICS|AMPD2|PAPSS1|PRIM2|PDE4A|POLR1A|POLR1E|POLD3|POLR3C|POLR1B|GUCY1B3|PRIM1|POLR2B|POLE3|DGUOK|GUCY1A2|POLA2|NME7|GUCY1A3|POLR2A|PNPT1|POLD2|PPAT|PRPS2|HPRT1|POLR3A|AK2|ADSS|POLR3B|POLA1|PFAS|PDE8A|ADSL|GART|DCK|ITPA|AMPD3|POLE4|PRPS1|PAPSS2|PDE6D|ENTPD2|POLR2E|AMPD1|PDE2A|NT5C2|RRM1|POLR3F|POLE|NT5E|NUDT5|ADCY6|ENTPD1|NUDT2|PDE5A|POLR2F|ENPP1|PNP|GUK1|ENTPD5|RRM2B|POLR1D|ADCY5|GMPR|RRM2…	GUCY1A2|GUCY1B3|GUCY1A3|NME7|ADA|ENTPD5|PAICS|DCK|HPRT1|PAPSS1|PFAS|NME3|POLR2A|PRPS1|POLR2B|PDE4C|PDE4A|POLR3C|POLR3G|POLR1A|NME4|PDE2A|POLR1B|IMPDH2|PRIM2|POLR1E|NUDT2|ADSL|AMPD2|POLR3A|NT5C2|PDE6D|PRPS2|PRIM1|PAPSS2|ADCY7|AK5|POLE|POLR2E|AMPD3|PDE8A|RRM1|POLA1|DGUOK|POLR3B|GART|XDH|NT5C|POLA2|ITPA|POLD1|APRT|POLD4|ENTPD2|FHIT|ADCY6|PDE5A|PNPT1|ADSS|IMPDH1|ATIC|POLR2F|ADSSL1|GUK1|PNP|PKLR|ADCY5…	CANT1|ENTPD2|ADK|POLR1A|ADCY7|POLA1|POLR3A|ADSSL1|PAICS|POLR3B|PDE4C|NME3|POLR3G|POLR1B|GUCY1A2|HPRT1|POLR3C|ENTPD5|POLR3F|PRIM1|NME7|POLR1E|POLR2B|PRPS1|RRM1|GUCY1B3|POLR2A|PRIM2|DCK|POLR3H|GUCY1A3|POLA2|PRPS2|PDE5A|ADSL|ADSS|PAPSS2|POLR1C|ITPA|ADCY6|PNP|ENPP1|PKLR|PDE8A|NT5E|POLR3D|GMPR|PPAT|POLD1|DGUOK|POLR3K|NME1|NME1-NME2|AK1|RRM2|GUK1|AK5|RRM2B|PFAS|ADCY5|POLR2H|PDE6D|GMPR2|POLE|PDE2A|NUDT2…	CANT1|PDE4C|POLA1|HPRT1|POLR1A|ADK|PFAS|POLD4|PAICS|ADSL|NME7|PKLR|GMPR|NME6|PRPS1|PNP|PRPS2|ADSSL1|NT5E|APRT|ENTPD5|ITPA|ENPP1|PRIM1|PDE5A|ADCY7|AK1|RRM2B|PDE3A|PDE6D|GUCY1A3|GUCY1B3|PDE4D|POLR1C|POLR1B|POLR3C|POLD2|AK5|POLR2D|GUK1|POLA2|NT5C2|DGUOK|NUDT5|POLR3A|POLE4|ADCY6|POLR2F|NUDT2|RRM1|NME3|ADSS|PAPSS2|POLR2I|NME1-NME2|POLD1|POLR3GL|ENPP3|NME1|PPAT|PAPSS1|POLR3B|DCK|AMPD2|POLR3K|RRM2|POLR1…	POLD1|POLR1E|POLD3|POLD2|POLA1|PAPSS1|POLR3C|POLR1A|PRIM2|POLE3|AMPD2|PRIM1|POLA2|POLR2A|POLR1B|POLR3A|PNPT1|POLR3B|POLR2B|ENTPD2|POLR3F|POLD4|POLR2E|GART|NME7|NT5C2|POLE4|ITPA|GMPS|PRPS2|HPRT1|PDE4D|DGUOK|PDE1A|POLR3GL|PAICS|NUDT5|POLR1D|PRPS1|PDE2A|POLR1C|RRM1|AK2|POLR2H|GUCY1A2|POLR3K|ADSL|AMPD1|PDE8A|ADSS|PNP|POLR3H|AMPD3|PDE3A|POLR2K|POLR3D|RRM2|NME6|PDE6D|AK1|POLE|POLR2G|GUK1|POLR2D|IMPDH1|…	NUDT9|ENPP3|ADSS|DGUOK|ENTPD2|NUDT5|HPRT1|PDE6D|GUK1|AK4|ZNRD1|APRT|POLR1D|ENTPD5|POLR3GL|POLR3K|POLR2C|ITPA|POLR2J|FHIT|POLR2K|NME1|NME1-NME2|AK2|ENPP1|POLR2I|POLE4|POLR1C|POLA1|PPAT|POLR2G|PAPSS1|POLR3D|NT5C|POLR2D|POLR2F|AK1|POLE3|NME4|POLR2H|ADA|ENTPD1|POLR2L|IMPDH1|ADK|PFAS|GMPR|PDE8A|POLR3F|POLR2E|ADCY5|ADCY6|ADCY7|ATIC|POLD2|IMPDH2|NME7|NUDT2|PRPS2|POLR1B|PRIM1|POLE|ADSSL1|GMPS|POLR3H|CANT…	GART|PDE8A|NUDT5|POLA1|POLD3|POLR1D|NUDT9|PAICS|AMPD3|PDE3A|AMPD2|PDE1C|PDE4D|POLR2A|DCK|POLR3C|ENTPD4|GMPS|ADCY6|GMPR2|RRM2|NME1-NME2|POLR3GL|IMPDH2|APRT|GUCY2D	POLA1|GART|PDE4B|PAICS|POLD3|AMPD2|POLR1A|POLR3C|PDE1C|PDE7A|POLR2A|AMPD3|NUDT5|PDE4D|PDE3A|DCK|POLR1D|PDE8A|ADCY9|APRT|ENPP1|GMPR2|POLR3GL|GMPS|RRM2|RRM2B|NME1-NME2|ADCY6|NUDT9|AK1|IMPDH2|NT5C	POLA1|GART|PDE4B|PDE8A|POLD3|POLR3C|PAICS|DCK|NUDT5|AMPD3|PDE7A|POLR1A|AMPD2|PDE1C|POLR2A|PDE4D|NUDT9|ENTPD4|ADCY6|PDE3A|ENPP1|POLR3GL|RRM2|GMPS|GMPR2|NME1-NME2|APRT|POLR1D|NT5C|GUCY2D|IMPDH2	PDE8A|PDE7A|NT5C|GUCY2D|IMPDH2|GART|AMPD2|DCK|POLR2A|AMPD3|PDE3A|PAICS|PDE4D|POLR3C|POLA1|PDE1C|APRT|POLD3|GMPR2|POLR1A|POLR3GL|NUDT5|ENPP1|ENTPD4|POLR1D|ADCY6|RRM2|NME1-NME2|NUDT9|GMPS|PDE4B	POLR1A|POLR3GL|POLA1|PDE7A|PDE4D|PAICS|GUCY2D|NT5C|POLR3C|NME1-NME2|POLR2A|ADCY6|NUDT5|APRT|ENTPD4|POLD3|AMPD3|DCK|PDE4B|PDE8A|POLR1D|GART|PDE3A|AMPD2|GMPS|GMPR2|PDE1C|ENPP1|RRM2|IMPDH2|NUDT9	ENTPD4|POLA1|PAICS|PDE4D|AMPD3|PDE3A|NUDT5|ADCY6|POLR3C|AMPD2|NME1-NME2|PDE1C|GART|POLR2A|APRT|PDE8A|POLR3GL|DCK|NUDT9|GMPR2|POLD3|GUCY2D|GMPS|RRM2|IMPDH2|POLR1D	POLD3|PDE4D|POLR1A|NUDT5|POLR3C|PAICS|AK1|POLR2A|GMPS|POLR1D|ADCY9|AMPD2|RRM2|PDE3A|GART|POLR3GL|AMPD3|ENTPD4|NME1-NME2|ENPP1|DCK|RRM2B|GMPR2|ADCY6|GUCY2D|PDE1C|NUDT9|IMPDH2|APRT	NUDT9|NUDT5|NT5C|PDE7A|POLR3GL|NME1-NME2|GART|PAICS|PDE8A|AMPD3|GMPR2|PDE1C|ENPP1|POLR1D|APRT|ADCY6|GMPS|ENTPD4|POLR1A|IMPDH2|GUCY2D|POLD3|RRM2|PDE4B|POLR2A|DCK|PDE4D|PDE3A|POLA1|AMPD2|POLR3C					4.0014	2.2219							3.3779	3.7119			2.4314	3.3933	2.7738		3.9648	2.3325
KEGG_PYRIMIDINE_METABOLISM	http://www.broadinstitute.org/gsea/msigdb/cards/KEGG_PYRIMIDINE_METABOLISM	POLR2C|CANT1|POLR2L|ENTPD6|POLR1D|POLD4|NME6|TK1|POLR3C|ZNRD1|POLR3F|POLR3K|ENTPD4|NT5M|POLE3|POLR2J|POLR2G|POLR2I|TK2|UCKL1|POLR3D|POLE2|POLR3B|DHODH|ENTPD8|POLR2E|ITPA|POLR2D|TXNRD1|POLR3A|NME3|POLE4|DUT|POLR2H|POLA2|NME4|POLR3GL|AK3|POLR1C|UCK2|NME1|NME7|POLE|PRIM1|POLR1B|UPRT|NUDT2|DCK|TXNRD2|TYMP|NT5C|NME2|PRIM2|POLD2|POLR3H|CTPS2|DTYMK|POLR2F|DPYS|POLA1|RRM2|PNP|POLR2B|RRM1|NT5E|UCK1|DCTD|E…	POLD1|CAD|NT5C2|POLR3G|POLE3|POLR1B|POLA2|CMPK2|TYMS|PNPT1|ENTPD1|TYMP|POLR2D|UPP1|NT5E|POLR2B|PRIM2|POLE|UPP2|DPYD|POLR1A|POLR2A|DPYS|POLA1|DCK|NT5M|ITPA|POLR3GL|POLR2F|DHODH|POLD3|AK3|POLR3K|UCK2|POLR1E|TXNRD1|POLD2|TK1|CTPS2|POLR2J2|POLR3C|DTYMK|UCKL1|PRIM1|ENTPD4|POLR3F|RRM2B|PNP|RRM1|NT5C1B|NUDT2|POLE2|NME7|POLR2J3|POLR3H|RRM2|POLR1C|UMPS|UPB1|ENTPD5|POLE4|TK2|UCK1|DUT|NME1-NME2|POLR3D|POLR3…	POLR2E|POLD1|POLR2L|POLR2A|POLD4|ZNRD1|TYMP|POLR2J3|UPP2|CDA|POLR3H|UPP1|POLE|TXNRD2|NT5C1B|CAD|NT5M|POLA2|ENTPD6|UPB1|DUT|NT5C|NUDT2|TYMS|POLR2G|DTYMK|NME3|POLR2F|POLR1A|POLR3GL|POLD2|TK2|UCKL1|ENTPD1|ITPA|ENTPD8|TK1|POLE3|UCK1|NME4|POLR3A|CANT1|POLE4|POLR2I|POLR3K|POLR3D|POLR2J|NME1-NME2|POLR2H|POLR1C|PNP|POLR2J2|DPYS|POLR1E|NME7|NT5E|NME6|NME5|DHODH|POLR2D|POLR2C|CMPK2|CTPS2|NME1|NME2|AK3|POLR…	POLD1|CAD|POLR3G|POLE3|POLR1B|POLA2|PRIM2|TYMS|UPP1|TYMP|CMPK2|POLR2F|POLR2B|POLR1A|PNPT1|POLA1|POLR2K|POLR2D|POLR2A|DHODH|POLD2|DCK|POLR3GL|UCK2|ITPA|POLR3C|POLD3|NT5E|POLE|POLR3H|DPYD|POLR1E|POLR3K|DTYMK|RRM1|DPYS|ENTPD1|TK1|NT5M|AK3|TXNRD1|DUT|POLR1C|NUDT2|POLR3F|POLE4|UMPS|UPB1|POLR2C|PRIM1|POLR3B|PNP|CTPS2|UCK1|UPRT|POLR2E|POLR1D|NME7|RRM2|UCKL1|RRM2B|NT5C2|NME1-NME2|POLR2I|POLR3D|UPP2|ENTPD…	POLD1|CAD|POLE3|POLR1B|POLA2|POLR3G|NT5C2|TYMS|POLA1|PRIM2|PNPT1|POLR2B|TYMP|POLE|CMPK2|UCK2|ENTPD1|POLR2D|POLR1A|POLR2A|DPYS|UPP1|POLR2F|NT5E|ITPA|DCK|POLR2J2|DHODH|DPYD|POLD2|NT5M|POLR3GL|POLD3|TK1|POLR3K|POLR1E|AK3|CTPS2|RRM1|DTYMK|TXNRD1|UPP2|POLR3C|UCKL1|POLR2J3|POLR1C|POLR3A|POLR3F|PRIM1|DUT|UMPS|UPB1|NUDT2|POLR3H|RRM2|ENTPD4|RRM2B|PNP|NME1-NME2|POLE2|UCK1|POLR1D|POLR2I|POLR2K|POLE4|NME5|NM…	POLR2K|UPRT|DUT|AK3|TK1|POLR3B|ENTPD5|RRM2B|CMPK1|NME1|POLR3GL|PRIM1|DPYS|NME2|POLR2B|PNP|ENTPD1|NME1-NME2|POLR3F|TXNRD1|DCTD|UPB1|TXNRD2|POLR2J|POLE4|POLE|NT5C|NME7|POLR1B|POLR1D|ZNRD1|POLD4|POLR3H|PRIM2|UMPS|NT5C2|CDA|POLR2F|TYMS|POLR2C|DTYMK|UPP1|ENTPD8|DPYD|NUDT2|POLA1|POLR2H|CANT1|DCK|UCK1|NT5E|POLE2|NT5M|TK2|POLR3K|ITPA|TYMP|PNPT1|POLR2D|POLR2I|RRM1|POLR2A|NME4|NME5|RRM2|ENTPD3|POLD3|POLD1|…	CANT1|POLR2C|ENTPD6|POLR3F|ENTPD4|TK1|NT5C1B|POLR2L|UPRT|POLE2|POLR3C|ZNRD1|NT5M|TK2|POLD4|POLR3K|AK3|UCKL1|NME6|DHODH|POLR3D|TXNRD1|POLR1D|POLE3|POLR2D|ENTPD8|POLR3B|POLR3GL|POLR2G|ITPA|DUT|UCK2|POLR2J|DCK|POLR2I|POLR2H|POLR3A|POLE|NME3|NME7|NME1|POLR2J2|POLA2|PRIM1|POLR2K|NME4|POLE4|POLR1B|CTPS2|POLR2E|NT5E|RRM2|PRIM2|POLR1C|NME2|NT5C|NUDT2|POLA1|RRM1|TXNRD2|ENTPD5|TYMP|POLR3H|POLR2F|ENTPD1|POL…	POLD1|POLE3|POLA2|POLR1E|ITPA|POLR2E|POLE4|POLD3|DPYD|CMPK2|PNPT1|POLD2|POLR2A|DHODH|NME7|PRIM2|DTYMK|POLR2B|TXNRD1|UPP1|UCK2|NT5E|NT5C2|PRIM1|POLA1|POLR1D|TYMP|CAD|CDA|TK1|UCK1|UMPS|CTPS2|POLR1B|DCK|NUDT2|POLR3F|POLR2K|DCTD|POLR2F|PNP|NME6|POLR2I|TXNRD2|UCKL1|POLR3C|DUT|POLR1C|POLR3K|POLR2G|POLR1A|POLR2J|TK2|AK3|POLR2D|ENTPD1|ENTPD5|POLR3GL|POLR3D|POLR2C|POLR3B|NME3|POLR3A|RRM1|NME1-NME2|NME1|NT…	POLD1|POLA1|POLR1B|CAD|POLR1E|POLR2B|POLE3|POLR3C|POLD2|POLR2A|POLA2|POLD3|PRIM1|TYMS|POLR1A|POLR3A|UCK2|POLR3B|NT5C2|PRIM2|DPYD|DCK|TXNRD1|DHODH|PNPT1|POLR3G|ITPA|UMPS|TK1|POLR3F|ENTPD1|DPYS|CMPK2|NT5E|UPP1|TK2|POLE4|RRM2B|NME7|POLR2E|CTPS2|POLE|RRM1|CDA|POLR1D|DTYMK|POLR2D|UCKL1|NME3|POLR2I|TYMP|RRM2|POLR3H|PNP|NUDT2|NT5C|UCK1|ENTPD5|POLR2F|POLR1C|DUT|TXNRD2|POLR2H|NME1-NME2|POLR3D|NME1|AK3|NME…	CAD|POLD1|PRIM2|POLR1A|POLR1E|POLD3|POLR3C|POLR1B|PRIM1|POLR2B|TYMS|POLE3|POLA2|NME7|POLR2A|PNPT1|POLD2|POLR3A|DHODH|POLR3B|POLA1|DPYD|UPP1|DCK|ITPA|POLE4|UCK2|UMPS|UCKL1|POLR2E|CMPK2|NT5C2|CTPS2|RRM1|POLR3F|POLE|TK1|NT5E|TXNRD1|TYMP|ENTPD1|NUDT2|POLR2F|TK2|PNP|ENTPD5|RRM2B|POLR1D|DTYMK|RRM2|NME3|POLR2H|AK3|POLR3K|POLR2G|DUT|POLR2I|POLR1C|NME1-NME2|POLR2K|NME1|UCK1|NT5C|CANT1|POLR3D|DPYS|POLR3GL|…	TXNRD1|NME7|DPYD|ENTPD5|DCK|NME3|POLR2A|DPYS|POLR2B|POLR3C|POLR3G|POLR1A|NME4|POLR1B|PRIM2|UCKL1|POLR1E|NUDT2|POLR3A|NT5C2|UMPS|PRIM1|TK2|POLE|POLR2E|DCTD|RRM1|CMPK2|POLA1|POLR3B|TK1|NT5C|TXNRD2|POLA2|ITPA|DTYMK|POLD1|POLD4|PNPT1|AK3|TYMS|POLR2F|PNP|TYMP|DUT|CTPS2|ENTPD1|POLD3|POLR2G|NT5E|POLR1D|POLR2D|POLR3F|UCK1|POLR2I|UCK2|CDA|POLD2|RRM2B|POLE4|POLR1C|POLR3GL|POLR3K|POLR2K|UPP1|CAD|UPRT|NME1-N…	CANT1|POLR1A|TK1|POLA1|POLR3A|TXNRD1|POLR3B|NME3|POLR3G|UCKL1|POLR1B|CTPS2|POLR3C|ENTPD5|POLR3F|PRIM1|NME7|POLR1E|POLR2B|TK2|RRM1|POLR2A|PRIM2|DCK|POLR3H|POLA2|UCK2|POLR1C|ITPA|PNP|NT5E|POLR3D|POLD1|POLR3K|NME1|NME1-NME2|UCK1|RRM2|RRM2B|POLR2H|POLE|UPRT|DPYS|CAD|NUDT2|NT5C2|POLE3|DUT|POLR2I|UMPS|POLR3GL|POLE4|TYMP|POLD2|POLR2F|PNPT1|TXNRD2|AK3|NT5C|TYMS|ENTPD1|CMPK2|POLD3|POLR2G|NME4|UPP1|POLR2E|…	CANT1|POLA1|UCKL1|POLR1A|TK1|POLD4|NME7|CDA|NME6|PNP|NT5E|UCK1|ENTPD5|UPP1|ITPA|PRIM1|TXNRD1|RRM2B|TYMP|POLR1C|POLR1B|POLR3C|POLD2|POLR2D|POLA2|NT5C2|CTPS2|POLR3A|POLE4|POLR2F|CAD|UPRT|NUDT2|RRM1|NME3|POLR2I|NME1-NME2|POLD1|POLR3GL|NME1|POLR3B|DCK|POLR3K|UMPS|RRM2|POLR1D|POLR1E|CMPK2|PRIM2|AK3|POLR2B|DPYD|CMPK1|POLR3H|POLR3F|NT5C|POLR3D|POLE3|POLR2A|DUT|DHODH|POLR2H|ENTPD1|DCTD|TXNRD2|DTYMK|TK2|P…	POLD1|POLR1E|POLD3|POLD2|TK1|POLA1|DHODH|POLR3C|POLR1A|PRIM2|POLE3|PRIM1|POLA2|CAD|POLR2A|POLR1B|UMPS|POLR3A|UCK2|PNPT1|POLR3B|POLR2B|POLR3F|POLD4|POLR2E|UCKL1|NME7|NT5C2|POLE4|ITPA|POLR3GL|POLR1D|POLR1C|RRM1|POLR2H|TK2|UCK1|POLR3K|PNP|POLR3H|UPP1|UPRT|DUT|TXNRD2|POLR2K|POLR3D|RRM2|NME6|CTPS2|POLE|POLR2G|POLR2D|CANT1|POLR2I|RRM2B|CMPK2|CMPK1|POLR2J|NME3|TXNRD1|ENTPD5|POLR2C|NME1-NME2|NME1|POLR2F|…	UPRT|DUT|TK1|ZNRD1|DCTD|POLR1D|ENTPD5|POLR3GL|UCKL1|POLR3K|AK3|POLR2C|ITPA|POLR2J|POLR2K|NME1|NME1-NME2|CMPK1|POLR2I|POLE4|UCK2|DTYMK|POLR1C|POLA1|POLR2G|POLR3D|NT5C|TXNRD2|POLR2D|POLR2F|POLE3|NME4|POLR2H|ENTPD1|POLR2L|CDA|POLR3F|POLR2E|POLD2|NME7|NUDT2|DHODH|POLR1B|PRIM1|POLE|POLR3H|CANT1|PNP|TK2|DPYD|TXNRD1|RRM1|UCK1|TYMP|POLR3C|POLD3|POLD4|POLR2B|POLR1E|POLA2|PNPT1|DPYS|NME3|POLR1A|RRM2|NT5C2|…	POLA1|UCK1|POLD3|POLR1D|UCK2|CAD|POLR2A|DCK|TYMP|CTPS2|POLR3C|ENTPD4|TK1|UCKL1|RRM2|NME1-NME2|POLR3GL|DUT	POLA1|POLD3|POLR1A|POLR3C|POLR2A|DCK|POLR1D|CAD|CTPS2|TYMP|UCKL1|TK1|UCK2|POLR3GL|RRM2|CMPK1|RRM2B|NME1-NME2|DUT|NT5C	POLA1|POLD3|UCKL1|POLR3C|CAD|UCK2|DCK|POLR1A|POLR2A|UCK1|CTPS2|TK1|ENTPD4|POLR3GL|TYMP|RRM2|NME1-NME2|POLR1D|NT5C|CMPK1|DUT	NT5C|UCK2|DCK|POLR2A|UCKL1|CAD|UCK1|POLR3C|POLA1|TYMP|POLD3|POLR1A|CMPK1|CTPS2|POLR3GL|TK1|ENTPD4|POLR1D|RRM2|NME1-NME2|DUT	POLR1A|POLR3GL|POLA1|UCK2|UCKL1|DUT|TK1|NT5C|POLR3C|CTPS2|NME1-NME2|POLR2A|UCK1|ENTPD4|POLD3|DCK|CAD|POLR1D|CMPK1|TYMP|RRM2	ENTPD4|TK1|POLA1|DUT|UCKL1|UCK2|POLR3C|NME1-NME2|TYMP|CTPS2|POLR2A|POLR3GL|DCK|UCK1|POLD3|CAD|RRM2|POLR1D	POLD3|UCKL1|POLR1A|TK1|POLR3C|POLR2A|CAD|CMPK1|POLR1D|RRM2|POLR3GL|TYMP|CTPS2|ENTPD4|NME1-NME2|DCK|RRM2B|UCK2|UCK1	DUT|NT5C|POLR3GL|NME1-NME2|TK1|CMPK1|UCK1|POLR1D|TYMP|UCKL1|ENTPD4|POLR1A|POLD3|UCK2|RRM2|CTPS2|POLR2A|DCK|POLA1|CAD|POLR3C					6.5119	6.5546	-2.2205					4.1319	2.3939								4.9669	2.7614
KEGG_ALANINE_ASPARTATE_AND_GLUTAMATE_METABOLISM	http://www.broadinstitute.org/gsea/msigdb/cards/KEGG_ALANINE_ASPARTATE_AND_GLUTAMATE_METABOLISM	GLUD1|ADSSL1|CPS1|GLUD2|GLS2|GOT2|ABAT|PPAT|GOT1|ASPA|GFPT1|ALDH5A1|GAD1|ASL|ALDH4A1|NIT2|GPT|ASNS|IL4I1|ADSL|ADSS|GFPT2|GPT2|ASS1|GLUL|DDO|CAD|GLS|ACY3	CAD|GLS|PPAT|GAD1|ASPA|GFPT2|CPS1|IL4I1|ADSL|GPT|DDO|ALDH5A1|GFPT1|ASNS|GPT2|GLUD2|ACY3|ABAT|ALDH4A1|ADSS|ASS1|GOT1|GOT2|ASL|GLUL|GLS2|NIT2|ADSSL1|GLUD1	ACY3|IL4I1|GOT1|ALDH4A1|ASL|CAD|GLS2|GFPT2|GOT2|ADSSL1|CPS1|ADSL|ABAT|ALDH5A1|GPT|ASNS|GAD1|ASPA|GPT2|ASS1|GLS|DDO|GLUL|NIT2|GLUD1|GLUD2|PPAT|ADSS|GFPT1	CAD|GLS|PPAT|IL4I1|GAD1|ADSL|GFPT2|GPT2|DDO|ASNS|GFPT1|ALDH5A1|GPT|ASPA|ASS1|GOT2|ADSS|CPS1|GLUD2|ACY3|ALDH4A1|ASL|ABAT|NIT2|GOT1|GLUL|GLS2|GLUD1|ADSSL1	CAD|GLS|PPAT|GAD1|IL4I1|CPS1|ASPA|GPT|ADSL|ALDH5A1|GFPT2|ASNS|DDO|GFPT1|GPT2|GLS2|ASS1|ABAT|ADSS|GOT1|ALDH4A1|GOT2|GLUD2|ASL|ACY3|NIT2|ADSSL1|GLUL|GLUD1	ACY3|ASPA|GAD1|GOT2|NIT2|ADSS|GOT1|GLUD2|ALDH4A1|GLS|GPT2|GFPT2|ALDH5A1|PPAT|GLUD1|ASNS|GPT|IL4I1|ABAT|CPS1|GFPT1|ADSSL1|ASS1|ADSL|DDO|GLUL|CAD|GLS2|ASL	ADSSL1|GLUD1|CPS1|GLUD2|GLS2|GFPT1|GOT2|ABAT|PPAT|GAD1|ASPA|ALDH5A1|GOT1|ALDH4A1|ADSS|ASL|ASNS|IL4I1|GPT|GFPT2|NIT2|GLS|ADSL|GPT2|DDO|ACY3|GLUL|ASS1|CAD	GLS|PPAT|CPS1|GOT2|ADSS|GFPT2|ADSL|CAD|ALDH5A1|GLUD2|GLUD1|GFPT1|IL4I1|NIT2|ASS1|ASNS|GOT1|ASL|ABAT|ALDH4A1|GPT|GLUL|GPT2|ADSSL1	GLS|CPS1|CAD|ALDH5A1|PPAT|GFPT2|ADSL|ADSS|GOT2|GFPT1|GLUD2|GLUD1|ASNS|GPT|ASL|ASS1|ABAT|ADSSL1|IL4I1|GPT2|NIT2|ALDH4A1|GLUL|GOT1	GLS|CAD|CPS1|ALDH5A1|GFPT2|PPAT|GFPT1|ADSS|GOT2|ADSL|IL4I1|ASS1|ASNS|GPT|GPT2|ASL|GLUD2|GLUD1|ADSSL1|ABAT|ALDH4A1|NIT2|GLUL|GOT1	CPS1|GOT1|GOT2|GFPT2|ALDH5A1|GLUD1|ABAT|GLUD2|ADSL|GLS|ALDH4A1|ASL|ASNS|ADSS|ADSSL1|GFPT1|GPT|PPAT|GLUL|IL4I1|CAD|GPT2|ASS1|NIT2	CPS1|GFPT1|ADSSL1|GOT2|GOT1|GLUD2|GLUD1|ABAT|ALDH5A1|GFPT2|ADSL|ADSS|ASNS|PPAT|ASL|GLS|CAD|GPT2|GPT|IL4I1|ALDH4A1|NIT2|ASS1|GLUL	ADSL|ADSSL1|GFPT2|GFPT1|CPS1|GPT|ABAT|GLS|GOT1|CAD|ASL|ADSS|PPAT|ASNS|GPT2|IL4I1|ALDH5A1|NIT2|GLUL|GOT2|GLUD1|ALDH4A1|GLUD2|ASS1	GPT2|ASS1|GLS|CAD|GPT|ALDH5A1|ASNS|CPS1|GFPT1|GOT2|ADSL|ADSS|IL4I1|ALDH4A1|ASL|GFPT2|GLUL|NIT2|GOT1|ABAT|PPAT|ADSSL1|GLUD2|GLUD1	ADSS|NIT2|ALDH4A1|GOT1|GPT2|PPAT|GOT2|GPT|GLS|ASS1|CPS1|GLUD1|GLUD2|ADSSL1|ALDH5A1|ASNS|IL4I1|ABAT|GLUL|GFPT2|CAD|ADSL|GFPT1|ASL	CAD|GFPT1|GFPT2|GLUD1|GLUD2|GLUL	CAD|CPS1|GFPT1|GFPT2|GLUD1|GLUL	ALDH4A1|CAD|GFPT1|GFPT2|GLUD1|GLUD2|GLUL	ALDH4A1|CAD|GFPT1|GFPT2|GLUD1|GLUD2|GLUL	ALDH4A1|CAD|GFPT1|GFPT2|GLUD1|GLUD2|GLUL	CAD|GFPT1|GFPT2|GLUD1|GLUD2|GLUL	ALDH4A1|CAD|CPS1|GFPT1|GFPT2|GLUD1|GLUD2	ALDH4A1|CAD|GFPT1|GFPT2|GLUD1|GLUD2|GLUL					2.7383		2.5007			1.9806	1.8353		3.5661
KEGG_GLYCINE_SERINE_AND_THREONINE_METABOLISM	http://www.broadinstitute.org/gsea/msigdb/cards/KEGG_GLYCINE_SERINE_AND_THREONINE_METABOLISM	CHDH|PSPH|GLYCTK|GATM|SHMT2|DLD|SDS|GAMT|GCAT|MAOB|SARDH|SHMT1|ALAS1|CTH|SRR|PIPOX|PHGDH|CBS|AOC3|GNMT|MAOA|BHMT|AMT|GLDC|PSAT1|DMGDH|AOC2	CHDH|SDS|AOC3|DMGDH|CBS|MAOB|PIPOX|CTH|AOC2|PSAT1|BHMT|GLYCTK|PSPH|MAOA|PHGDH|AMT|GATM|SRR|GLDC|GNMT|ALAS1|GCAT|SHMT1|SHMT2|GAMT|SARDH|DLD	GLYCTK|AMT|BHMT|ALAS1|CHDH|AOC3|SDS|MAOB|GCAT|GAMT|GLDC|PHGDH|PSPH|GNMT|SRR|SARDH|SHMT1|PIPOX|CTH|SHMT2|AOC2|MAOA|GATM|PSAT1|CBS|DMGDH|DLD	CHDH|MAOB|CBS|PSAT1|CTH|SDS|ALAS1|AOC3|PIPOX|PSPH|PHGDH|GLDC|AOC2|BHMT|DMGDH|MAOA|SHMT2|GATM|SRR|SHMT1|GLYCTK|GCAT|GNMT|GAMT|SARDH|DLD|AMT	CHDH|MAOB|CBS|AOC3|AOC2|DMGDH|PSAT1|CTH|PIPOX|PSPH|PHGDH|GLDC|SDS|GATM|GCAT|MAOA|BHMT|SRR|AMT|ALAS1|SHMT1|SHMT2|GNMT|GAMT|GLYCTK|SARDH|DLD	AOC3|GLDC|DLD|GNMT|BHMT|AOC2|SDS|GATM|DMGDH|SRR|CHDH|PSPH|PSAT1|GLYCTK|MAOA|SHMT2|CTH|MAOB|CBS|PIPOX|AMT|SHMT1|GCAT|PHGDH|ALAS1|GAMT|SARDH	CHDH|PSPH|GATM|GLYCTK|GAMT|SARDH|GCAT|DLD|SDS|SHMT2|MAOB|CTH|ALAS1|PIPOX|SRR|AOC3|CBS|DMGDH|SHMT1|PHGDH|GLDC|MAOA|BHMT|AOC2|GNMT|PSAT1|AMT	CHDH|MAOB|SDS|AOC3|PSAT1|CTH|SHMT2|MAOA|SRR|PHGDH|PSPH|SARDH|DLD|GATM|SHMT1|GAMT	CHDH|MAOB|CTH|PSAT1|AOC3|SRR|PSPH|PHGDH|SHMT2|SARDH|MAOA|GATM|SHMT1|SDS|DLD|GAMT	MAOB|CHDH|PSAT1|MAOA|AOC3|CTH|SHMT2|PHGDH|PSPH|SRR|SARDH|SDS|GLDC|SHMT1|GATM|DLD|GAMT	CTH|PSPH|MAOB|CHDH|SRR|SARDH|GLDC|SHMT1|GAMT|GATM|PSAT1|MAOA|SHMT2|PHGDH|AOC3|SDS|DLD	CHDH|PSPH|GATM|SARDH|SHMT2|GAMT|CTH|GLDC|SRR|SDS|SHMT1|AOC3|MAOA|MAOB|PHGDH|PSAT1|DLD	CHDH|SDS|PSPH|CTH|SRR|SARDH|GAMT|GATM|PHGDH|PSAT1|SHMT1|AOC3|SHMT2|MAOB|MAOA|DLD	CHDH|PHGDH|AOC3|MAOA|DLD|PSAT1|CTH|SHMT1|MAOB|GLDC|SHMT2|PSPH|GATM|SRR|GAMT|SARDH|SDS	AOC3|DLD|CHDH|PSPH|GATM|PSAT1|SRR|MAOB|SDS|SHMT2|MAOA|CTH|PHGDH|SHMT1|GLDC|GAMT|SARDH	NA	SARDH	SARDH	SARDH	SARDH	NA	NA	SARDH			-2.6141			-2.0723	2.6386
KEGG_CYSTEINE_AND_METHIONINE_METABOLISM	http://www.broadinstitute.org/gsea/msigdb/cards/KEGG_CYSTEINE_AND_METHIONINE_METABOLISM	ENOPH1|GOT2|LDHC|ADI1|GOT1|AHCYL2|SDS|AHCY|LDHA|CDO1|SMS|CTH|IL4I1|TAT|LDHAL6B|CBS|MAT1A|DNMT3A|MTAP|TRDMT1|SRM|MPST|DNMT3B|MTR|APIP|BHMT|DNMT1|MAT2A|AMD1|LDHB|AHCYL1|MAT2B	DNMT1|LDHAL6A|SDS|TRDMT1|ENOPH1|CDO1|MTAP|LDHC|CBS|APIP|LDHAL6B|IL4I1|AHCYL2|MTR|AMD1|LDHB|MAT2A|CTH|MAT2B|MAT1A|BHMT|DNMT3B|DNMT3A|ADI1|TAT|LDHA|AHCYL1|SMS|SRM|GOT1|GOT2|MPST|AHCY	DNMT1|SRM|IL4I1|BHMT|GOT1|SDS|CDO1|GOT2|MPST|TAT|AHCYL1|AHCYL2|LDHB|ADI1|LDHAL6B|AHCY|CTH|MAT1A|LDHC|SMS|DNMT3B|LDHA|LDHAL6A|CBS|DNMT3A|MTR|MAT2A|TRDMT1|APIP|AMD1|MAT2B|MTAP|ENOPH1	ENOPH1|DNMT1|LDHC|IL4I1|APIP|MTAP|CBS|AMD1|CTH|TRDMT1|LDHAL6A|SDS|CDO1|MAT1A|MTR|LDHB|MAT2B|GOT2|LDHA|TAT|AHCYL2|AHCYL1|SRM|BHMT|DNMT3A|DNMT3B|MAT2A|ADI1|SMS|AHCY|MPST|GOT1|LDHAL6B	DNMT1|LDHAL6A|ENOPH1|TRDMT1|LDHC|MTAP|CBS|APIP|AHCYL2|IL4I1|AMD1|MTR|CDO1|LDHAL6B|MAT2A|CTH|LDHB|MAT1A|DNMT3A|MAT2B|AHCYL1|DNMT3B|LDHA|SDS|TAT|ADI1|BHMT|GOT1|GOT2|SRM|SMS|AHCY|MPST	APIP|ENOPH1|LDHC|GOT2|TAT|BHMT|SDS|LDHA|MTAP|LDHAL6A|GOT1|AMD1|ADI1|TRDMT1|CDO1|AHCYL2|MAT1A|MTR|CTH|DNMT1|CBS|AHCY|MAT2B|DNMT3B|IL4I1|MAT2A|LDHAL6B|LDHB|MPST|SMS|SRM|AHCYL1|DNMT3A	ENOPH1|GOT2|LDHC|AHCYL2|ADI1|AHCY|LDHAL6B|LDHA|MTR|SDS|GOT1|SMS|CTH|TRDMT1|MTAP|TAT|IL4I1|DNMT3A|APIP|MAT1A|DNMT3B|CBS|DNMT1|AMD1|CDO1|MPST|MAT2A|BHMT|SRM|LDHAL6A|LDHB|AHCYL1|MAT2B	MAT2A|MTR|MAT1A|SDS|DNMT1|ENOPH1|MAT2B|APIP|LDHA|LDHB|GOT2|DNMT3A|MTAP|CTH|AHCYL1|MPST|AHCYL2|SRM|AHCY|IL4I1|GOT1|SMS|ADI1	DNMT1|MAT2A|MAT1A|LDHA|MTR|LDHB|DNMT3A|GOT2|CTH|APIP|AHCYL1|MAT2B|AHCYL2|AHCY|MTAP|SMS|SRM|IL4I1|SDS|ENOPH1|GOT1|MPST|ADI1	DNMT1|LDHA|MAT2A|LDHB|GOT2|MTR|MAT1A|DNMT3A|AHCY|AHCYL2|IL4I1|AHCYL1|CTH|APIP|ENOPH1|MAT2B|SRM|MTAP|SDS|SMS|MPST|ADI1|GOT1	SRM|MTR|GOT1|GOT2|CTH|MAT2A|LDHB|AHCYL2|AHCY|AHCYL1|MAT1A|LDHA|DNMT1|MPST|MAT2B|SMS|APIP|ADI1|MTAP|IL4I1|ENOPH1|SDS|DNMT3A	ENOPH1|LDHA|MTR|AHCY|GOT2|GOT1|ADI1|SMS|CTH|LDHB|SDS|MAT1A|DNMT1|MTAP|DNMT3A|APIP|IL4I1|AHCYL1|AHCYL2|MPST|SRM|MAT2A|MAT2B	ENOPH1|MTR|LDHA|SDS|LDHB|ADI1|AHCY|GOT1|CTH|AHCYL2|MTAP|SMS|IL4I1|APIP|AHCYL1|MPST|DNMT3A|GOT2|MAT2B|SRM|DNMT1|MAT1A|MAT2A	DNMT1|DNMT3A|MPST|SRM|LDHB|GOT2|AHCYL2|CTH|AHCYL1|MTR|ADI1|MAT1A|IL4I1|MTAP|LDHA|GOT1|AHCY|SMS|APIP|MAT2A|MAT2B|SDS|ENOPH1	ADI1|APIP|MTAP|GOT1|AHCY|MPST|ENOPH1|MAT2B|GOT2|MAT1A|SDS|CTH|LDHA|SMS|IL4I1|MTR|DNMT1|DNMT3A|LDHB|SRM|AHCYL2|AHCYL1|MAT2A	AHCYL1|APIP|DNMT1|DNMT3A|LDHA|MAT1A|MPST	AHCYL1|APIP|DNMT1|DNMT3A|LDHA|MAT1A|MPST	AHCYL1|APIP|DNMT1|DNMT3A|LDHA|MAT1A|MPST	AHCYL1|APIP|DNMT1|DNMT3A|LDHA|MAT1A|MPST	AHCYL1|APIP|DNMT1|DNMT3A|LDHA|MAT1A|MPST	AHCYL1|APIP|DNMT1|DNMT3A|LDHA|MAT1A|MPST	AHCYL1|APIP|DNMT1|DNMT3A|LDHA|MAT1A|MPST	AHCYL1|APIP|DNMT1|DNMT3A|LDHA|MAT1A|MPST	2.3242	4.4851	2.6008	-2.6679		-2.2538	4.0708	3.2406			3.4551
KEGG_VALINE_LEUCINE_AND_ISOLEUCINE_DEGRADATION	http://www.broadinstitute.org/gsea/msigdb/cards/KEGG_VALINE_LEUCINE_AND_ISOLEUCINE_DEGRADATION	ALDH6A1|IVD|ALDH1B1|ABAT|OXCT1|BCKDHB|DLD|ALDH9A1|BCAT2|HMGCL|ACAT2|HIBADH|ECHS1|PCCA|HSD17B10|BCKDHA|ACAA2|HMGCS1|MUT|HADH|HMGCS2|ACAA1|ACADS|EHHADH|IL4I1|BCAT1|MCEE|AOX1|MCCC1|PCCB|ACADSB|HIBCH|HADHB|OXCT2|ACADM|MCCC2|ACAT1|DBT|ALDH3A2|AUH|HADHA|ALDH7A1|ACAD8|ALDH2	BCAT1|ALDH1B1|BCAT2|HADH|IL4I1|AOX1|ALDH2|DBT|ACADM|OXCT1|ACAA2|EHHADH|MCCC1|ALDH3A2|HMGCL|MUT|ACADS|BCKDHB|IVD|ALDH7A1|ALDH9A1|AUH|ABAT|OXCT2|ACAT2|PCCA|HIBCH|ALDH6A1|MCCC2|HIBADH|HMGCS1|ACAT1|BCKDHA|ACADSB|HADHA|HADHB|HSD17B10|DLD|ECHS1|MCEE|PCCB|ACAA1|ACAD8	BCKDHA|HMGCL|ACADS|IL4I1|IVD|ACAA1|ECHS1|BCAT2|ALDH2|HSD17B10|PCCB|ABAT|MCCC2|ALDH1B1|OXCT2|HADH|ACAA2|MCCC1|ALDH9A1|AOX1|ALDH6A1|HADHA|ACAT2|HMGCS2|ALDH3A2|PCCA|BCAT1|ACAD8|ACADSB|AUH|ALDH7A1|OXCT1|ACAT1|MCEE|DBT|MUT|ACADM|HIBADH|EHHADH|HIBCH|BCKDHB|HADHB|HMGCS1|DLD	IL4I1|ALDH1B1|ALDH2|BCAT2|HADH|BCAT1|ACADM|ALDH9A1|ACAA2|BCKDHB|AOX1|DBT|MCCC1|MUT|HMGCL|ACAT2|ACADS|OXCT1|HIBCH|EHHADH|ALDH7A1|AUH|ALDH3A2|IVD|MCCC2|HSD17B10|HMGCS2|PCCA|BCKDHA|HIBADH|ABAT|ALDH6A1|HMGCS1|ECHS1|ACAT1|PCCB|MCEE|DLD|ACADSB|HADHB|HADHA|ACAA1|OXCT2|ACAD8	BCAT2|HADH|IL4I1|ALDH1B1|AOX1|ALDH2|BCAT1|MCCC1|DBT|OXCT1|ALDH9A1|BCKDHB|EHHADH|ACADM|MUT|ALDH3A2|ALDH7A1|ACAT2|AUH|IVD|HMGCS2|HMGCL|ABAT|ACAA2|OXCT2|ACADS|MCCC2|HIBCH|HIBADH|PCCA|BCKDHA|ALDH6A1|HMGCS1|HSD17B10|ACADSB|ACAT1|PCCB|ECHS1|DLD|HADHA|HADHB|ACAA1|MCEE|ACAD8	ACAA2|MCEE|BCKDHB|ACAT1|DLD|ACADM|HADH|HIBADH|AOX1|EHHADH|OXCT1|HMGCS2|ACADS|AUH|BCAT1|HSD17B10|MCCC1|ALDH7A1|ACADSB|HMGCS1|HADHB|IVD|ALDH3A2|ALDH6A1|MUT|PCCA|ACAA1|BCAT2|MCCC2|HIBCH|IL4I1|ALDH1B1|ABAT|ECHS1|ALDH9A1|PCCB|ACAT2|DBT|HADHA|ALDH2|BCKDHA|OXCT2|HMGCL|ACAD8	ALDH6A1|ALDH1B1|ABAT|IVD|OXCT1|BCKDHB|ALDH9A1|BCAT1|HMGCS1|DLD|ACAT2|HIBADH|BCAT2|MUT|ACAA2|PCCA|HMGCS2|ACADSB|MCEE|HADH|OXCT2|EHHADH|IL4I1|AOX1|HMGCL|ACAA1|ACADM|DBT|MCCC1|ACADS|ECHS1|HIBCH|BCKDHA|MCCC2|PCCB|HSD17B10|ACAT1|HADHB|AUH|ALDH3A2|ALDH7A1|HADHA|ACAD8|ALDH2	HADH|ALDH1B1|BCAT2|BCAT1|ALDH2|ACAA2|MCCC1|ALDH7A1|HADHA|ACADM|PCCA|OXCT1|HIBCH|BCKDHB|ALDH9A1|HMGCL|ACADS|PCCB|EHHADH|MUT|ACAT2|HADHB|HSD17B10|IVD|AUH|ALDH3A2|IL4I1|ACAT1|BCKDHA|ACAD8|DLD|MCCC2|ECHS1|AOX1|DBT|ABAT|HMGCS2|HIBADH|ACADSB|ALDH6A1|MCEE|HMGCS1|ACAA1	HADH|BCAT2|PCCA|ALDH1B1|MCCC1|ALDH2|AOX1|ALDH9A1|ALDH3A2|BCAT1|ALDH7A1|HADHA|ACADM|MUT|EHHADH|OXCT1|PCCB|ACAT2|ACADS|HIBCH|AUH|ACAA2|BCKDHB|IVD|HMGCL|MCEE|ABAT|HMGCS2|ACAD8|MCCC2|IL4I1|ACAT1|HMGCS1|ACADSB|HSD17B10|BCKDHA|DBT|ALDH6A1|HIBADH|HADHB|DLD|ECHS1|ACAA1	HADH|PCCA|BCAT2|ALDH2|MCCC1|ALDH1B1|ALDH3A2|BCAT1|BCKDHB|HIBCH|IL4I1|ALDH9A1|ACADS|EHHADH|HADHA|ACAA2|ACADM|MUT|OXCT1|HMGCL|AUH|ALDH7A1|ACAT2|PCCB|HSD17B10|IVD|ACAD8|HMGCS2|MCCC2|ABAT|DBT|AOX1|HMGCS1|ACADSB|BCKDHA|ACAT1|HADHB|ECHS1|MCEE|ALDH6A1|HIBADH|DLD|ACAA1	BCKDHB|ALDH6A1|ACADS|HMGCL|PCCA|ALDH9A1|DBT|ABAT|ACADM|IVD|BCAT1|PCCB|BCKDHA|ACAT2|ALDH1B1|HADHA|MCCC1|OXCT1|MCEE|HIBCH|MUT|ACAD8|BCAT2|ACADSB|MCCC2|AUH|EHHADH|AOX1|ACAA2|ACAA1|ECHS1|HADH|ALDH7A1|HMGCS1|ALDH2|ALDH3A2|ACAT1|HADHB|IL4I1|HMGCS2|DLD|HIBADH|HSD17B10	ALDH6A1|ABAT|PCCA|BCAT1|IVD|ALDH9A1|OXCT1|ALDH1B1|HMGCS1|PCCB|BCKDHB|MUT|EHHADH|MCCC1|ACAT2|ACADSB|BCAT2|HADHA|HMGCS2|IL4I1|HIBCH|BCKDHA|ALDH3A2|ACAD8|MCCC2|AOX1|HIBADH|ACAA1|ACADM|HMGCL|ACAA2|DBT|MCEE|HADH|ACADS|ACAT1|ECHS1|HADHB|DLD|AUH|ALDH7A1|ALDH2|HSD17B10	BCAT1|OXCT1|ACAT2|ABAT|ALDH1B1|HMGCS2|IVD|AOX1|HMGCS1|EHHADH|ALDH6A1|PCCA|HIBADH|IL4I1|HADH|ACAA2|ALDH9A1|ACADSB|BCAT2|AUH|MCCC1|ALDH3A2|MUT|HADHA|ACADM|MCCC2|DLD|ACAD8|ACADS|ACAA1|ACAT1|BCKDHA|MCEE|PCCB|BCKDHB|ALDH2|HIBCH|HSD17B10|HADHB|ECHS1|ALDH7A1|HMGCL|DBT	ALDH6A1|HADH|DBT|OXCT1|ACADS|ALDH9A1|ACAD8|HMGCL|HIBCH|MCCC1|HIBADH|DLD|MUT|HADHA|ACAA2|BCKDHA|BCKDHB|ACAT1|HADHB|ACADM|HSD17B10|PCCA|HMGCS1|ALDH7A1|ALDH3A2|ALDH1B1|ALDH2|MCEE|IL4I1|AOX1|ACADSB|MCCC2|ECHS1|PCCB|EHHADH|BCAT2|HMGCS2|ABAT|BCAT1|AUH|IVD|ACAA1|ACAT2	BCKDHA|ACAA2|HADH|HIBADH|HSD17B10|BCKDHB|ACAT1|ALDH6A1|ACADS|MCEE|DLD|ACADM|ECHS1|HMGCS2|OXCT1|ALDH7A1|PCCB|IVD|HMGCS1|HIBCH|BCAT1|AUH|ACAA1|MCCC2|DBT|ACADSB|BCAT2|ALDH9A1|HADHB|MCCC1|ALDH1B1|ALDH3A2|ACAT2|PCCA|MUT|EHHADH|ALDH2|IL4I1|ABAT|AOX1|HADHA|ACAD8|HMGCL	BCKDHA|HMGCS1	BCKDHA|HMGCS1	BCKDHA|HMGCS1	BCKDHA|HMGCS1	BCKDHA|HMGCS1	BCKDHA|HMGCS1	BCKDHA|HMGCS1	BCKDHA|HMGCS1	-5.7839	-3.9666	-5.7463	-2.1861		-2.4226	3.4072		-5.144	-2.4912	3.0139	1.9036	-6.6787	-7.9865	5.1826
KEGG_VALINE_LEUCINE_AND_ISOLEUCINE_BIOSYNTHESIS	http://www.broadinstitute.org/gsea/msigdb/cards/KEGG_VALINE_LEUCINE_AND_ISOLEUCINE_BIOSYNTHESIS	PDHB|IARS2|IARS|BCAT2|LARS2|BCAT1|VARS|PDHA1|VARS2|LARS	BCAT1|BCAT2|VARS|IARS|LARS|VARS2|PDHA1|LARS2|PDHB|IARS2	VARS2|VARS|BCAT2|LARS2|PDHA1|BCAT1|IARS|LARS|PDHB|IARS2	IARS|VARS|LARS2|BCAT2|BCAT1|LARS|VARS2|PDHA1|IARS2|PDHB	BCAT2|VARS|IARS|BCAT1|LARS|VARS2|PDHA1|LARS2|IARS2|PDHB	IARS2|BCAT1|BCAT2|PDHB|PDHA1|IARS|LARS|VARS|VARS2|LARS2	PDHB|IARS2|IARS|BCAT1|LARS2|BCAT2|PDHA1|VARS|VARS2|LARS	PDHA2|BCAT2|BCAT1|PDHA1|VARS|PDHB|IARS|VARS2|LARS2|IARS2|LARS	VARS|BCAT2|IARS|LARS2|LARS|VARS2|PDHA2|IARS2|PDHA1|BCAT1|PDHB	IARS|LARS2|VARS|BCAT2|LARS|IARS2|VARS2|BCAT1|PDHA1|PDHA2|PDHB	PDHA2|BCAT1|VARS|PDHA1|LARS|LARS2|BCAT2|IARS|VARS2|IARS2|PDHB	IARS|LARS2|IARS2|BCAT1|PDHA2|VARS2|LARS|VARS|BCAT2|PDHA1|PDHB	BCAT1|LARS2|IARS|VARS|IARS2|LARS|PDHA2|VARS2|BCAT2|PDHA1|PDHB	VARS|IARS|LARS|IARS2|LARS2|PDHA2|PDHA1|VARS2|PDHB|BCAT2|BCAT1	PDHB|BCAT1|PDHA1|IARS2|BCAT2|PDHA2|LARS2|VARS2|IARS|VARS|LARS	IARS|PDHA1	IARS|PDHA1	IARS|PDHA1	IARS|PDHA1	IARS|PDHA1	IARS|PDHA1	IARS|PDHA1	IARS|PDHA1		3.2362						2.4866	3.1341	4.2211	2.6988	2.5935	2.2963		-2.7616
KEGG_LYSINE_DEGRADATION	http://www.broadinstitute.org/gsea/msigdb/cards/KEGG_LYSINE_DEGRADATION	DLST|ALDH1B1|ALDH9A1|SUV39H1|OGDH|SUV39H2|ACAT2|PLOD1|ECHS1|SETMAR|SETDB1|EHMT1|EHMT2|PLOD3|HADH|TMLHE|AASDH|EHHADH|SETD1A|AASDHPPT|DOT1L|PIPOX|SETD7|SETD1B|AADAT|PLOD2|SETD2|OGDHL|GCDH|ASH1L|ACAT1|ALDH3A2|HADHA|ALDH7A1|AASS|BBOX1|SETDB2|ALDH2|NSD1	DOT1L|PLOD3|PLOD1|SETD1A|AASS|AASDH|ALDH1B1|OGDH|PIPOX|EHMT2|ASH1L|HADH|PLOD2|TMLHE|SUV39H1|SETDB2|GCDH|AADAT|ALDH2|SETDB1|SUV39H2|SETD1B|EHHADH|ALDH3A2|SETD7|DLST|ALDH7A1|ALDH9A1|NSD1|SETD2|ACAT2|OGDHL|ACAT1|AASDHPPT|BBOX1|HADHA|ECHS1|EHMT1|SETMAR	DLST|EHMT2|DOT1L|OGDH|SETD1A|PLOD1|GCDH|EHMT1|PLOD3|ECHS1|SUV39H1|SETDB1|SETD1B|SETMAR|ALDH2|ALDH1B1|HADH|ALDH9A1|PIPOX|AASS|SETDB2|HADHA|ACAT2|ALDH3A2|SETD2|AASDH|BBOX1|NSD1|OGDHL|ALDH7A1|ACAT1|TMLHE|PLOD2|AADAT|SUV39H2|EHHADH|SETD7|ASH1L|AASDHPPT	PLOD3|OGDH|DOT1L|PLOD1|ALDH1B1|ALDH2|EHMT2|SUV39H1|SETDB1|TMLHE|HADH|SETD1A|GCDH|PIPOX|AASDH|SUV39H2|ASH1L|PLOD2|ALDH9A1|AADAT|ACAT2|EHHADH|ALDH7A1|ALDH3A2|OGDHL|SETD1B|SETDB2|AASS|DLST|NSD1|AASDHPPT|EHMT1|BBOX1|ECHS1|ACAT1|SETD7|SETMAR|HADHA|SETD2	DOT1L|PLOD3|PLOD1|ASH1L|SETD1A|HADH|GCDH|OGDH|AASDH|ALDH1B1|AASS|EHMT2|SUV39H1|SETDB1|ALDH2|TMLHE|AADAT|PLOD2|SETDB2|SUV39H2|PIPOX|SETD1B|ALDH9A1|EHHADH|ALDH3A2|ALDH7A1|OGDHL|NSD1|ACAT2|DLST|SETD2|BBOX1|SETD7|ACAT1|AASDHPPT|EHMT1|ECHS1|SETMAR|HADHA	AADAT|SETD7|ACAT1|AASDH|HADH|EHHADH|EHMT1|ALDH7A1|PLOD2|SUV39H2|SETDB2|ALDH3A2|AASDHPPT|PIPOX|OGDH|ALDH1B1|SETD1B|AASS|SETMAR|ECHS1|ALDH9A1|SETD1A|ACAT2|HADHA|SUV39H1|ALDH2|DOT1L|BBOX1|OGDHL|PLOD1|PLOD3|TMLHE|GCDH|ASH1L|SETD2|DLST|SETDB1|EHMT2|NSD1	DLST|ALDH1B1|EHMT1|ASH1L|ALDH9A1|OGDH|DOT1L|SETD1A|SETD1B|SETDB1|AASDH|SUV39H2|PLOD3|ACAT2|PLOD1|SETD7|SUV39H1|EHMT2|AASDHPPT|AADAT|PLOD2|HADH|EHHADH|SETD2|PIPOX|TMLHE|ECHS1|SETMAR|GCDH|OGDHL|ACAT1|ALDH3A2|AASS|ALDH7A1|HADHA|SETDB2|NSD1|ALDH2	PLOD3|HADH|PLOD1|ALDH1B1|SETD1A|DOT1L|TMLHE|SUV39H2|ALDH2|EHMT2|OGDH|EHMT1|OGDHL|AASS|PLOD2|ALDH7A1|GCDH|HADHA|SETDB1|ALDH9A1|EHHADH|ACAT2|DLST|SETD1B|ALDH3A2|NSD1|SETD2|ACAT1|AASDHPPT|ECHS1|SETMAR|SETD7	DOT1L|PLOD3|EHMT2|SETD1A|HADH|TMLHE|OGDH|PLOD1|OGDHL|SETD1B|AASS|SETDB1|ALDH1B1|GCDH|ALDH2|ALDH9A1|ALDH3A2|EHMT1|ALDH7A1|HADHA|NSD1|PLOD2|EHHADH|ACAT2|SETMAR|AASDHPPT|BBOX1|SETD2|ACAT1|DLST|ECHS1|SETD7	PLOD3|EHMT2|HADH|PLOD1|TMLHE|OGDH|OGDHL|SUV39H2|SETDB1|EHMT1|ALDH2|SETD1A|AASS|ALDH1B1|ALDH3A2|GCDH|ALDH9A1|PLOD2|EHHADH|HADHA|ASH1L|SETD1B|SETD2|ALDH7A1|ACAT2|DOT1L|NSD1|AASDHPPT|BBOX1|AADAT|SETMAR|ACAT1|ECHS1|DLST|SETD7	AASS|SETD1A|OGDH|PLOD1|OGDHL|SETD1B|ALDH9A1|EHMT2|PLOD3|SETMAR|ACAT2|AASDHPPT|ALDH1B1|HADHA|EHMT1|SETD2|TMLHE|GCDH|SETDB1|NSD1|PLOD2|EHHADH|ASH1L|SETD7|DLST|ECHS1|HADH|BBOX1|ALDH7A1|ALDH2|ALDH3A2|DOT1L|ACAT1|AADAT|SUV39H2	ASH1L|EHMT2|SETD1B|SETD2|NSD1|SUV39H2|AASDHPPT|EHMT1|SETD1A|OGDH|DOT1L|OGDHL|SETDB1|ALDH9A1|SETD7|PLOD1|ALDH1B1|PLOD3|EHHADH|SETMAR|PLOD2|ACAT2|GCDH|AASS|HADHA|TMLHE|BBOX1|AADAT|ALDH3A2|DLST|HADH|ACAT1|ECHS1|ALDH7A1|ALDH2	EHMT2|NSD1|SETD7|ACAT2|DLST|ALDH1B1|PLOD2|PLOD1|EHHADH|SETDB1|AASDHPPT|SETD2|HADH|EHMT1|ALDH9A1|SETD1A|PLOD3|ALDH3A2|HADHA|SETD1B|OGDHL|ACAT1|OGDH|GCDH|TMLHE|SUV39H2|ALDH2|AASS|SETMAR|ECHS1|ALDH7A1|DOT1L	EHMT2|SETMAR|HADH|PLOD3|NSD1|SUV39H2|SETD1A|ASH1L|PLOD1|ALDH9A1|OGDH|OGDHL|SETDB1|SETD1B|GCDH|HADHA|AASS|TMLHE|AASDHPPT|ACAT1|SETD2|DLST|ALDH7A1|ALDH3A2|BBOX1|ALDH1B1|ALDH2|EHMT1|PLOD2|DOT1L|ECHS1|EHHADH|AADAT|ACAT2|SETD7	SETD7|HADH|ACAT1|ECHS1|DLST|SUV39H2|ALDH7A1|PLOD2|AADAT|SETMAR|PLOD3|AASDHPPT|PLOD1|ALDH9A1|ALDH1B1|GCDH|AASS|TMLHE|ALDH3A2|SETD1B|ACAT2|EHMT1|DOT1L|BBOX1|EHHADH|OGDHL|ALDH2|OGDH|HADHA|EHMT2|NSD1|SETDB1|SETD1A|SETD2|ASH1L	ASH1L|DOT1L|EHMT2|NSD1|SETD1A|SETD2|SETMAR|SUV39H1	SETDB1|EHMT2|EHMT1|SETD1B|SETD1A|DOT1L|SUV39H2|ASH1L|SETD2|SETMAR|SUV39H1|NSD1	SETDB1|EHMT2|EHMT1|DOT1L|SETD1A|SUV39H2|ASH1L|SETMAR|SUV39H1|SETD1B|SETD2|NSD1	SETD1A|SETMAR|EHMT1|SETD1B|EHMT2|SETD2|DOT1L|NSD1|SUV39H1|SETDB1|SUV39H2|ASH1L	ASH1L|SETD1A|SUV39H2|SETD1B|EHMT1|EHMT2|SETD2|NSD1|DOT1L|SETMAR|SUV39H1|SETDB1	ASH1L|DOT1L|EHMT2|NSD1|SETD1A|SETD2|SETMAR|SUV39H1	EHMT2|SUV39H2|SETD1A|NSD1|SETD2|EHMT1|SETD1B|ASH1L|DOT1L|SUV39H1	SUV39H2|EHMT2|DOT1L|EHMT1|SETMAR|SETD1A|ASH1L|SUV39H1|SETD1B|NSD1|SETD2|SETDB1					-2.6879	-2.7311	-2.4197	4.7796	2.735	2.9733	4.1696	4.6503		-6.0642			2.7023	3.6173		4.3324			-3.4303
KEGG_ARGININE_AND_PROLINE_METABOLISM	http://www.broadinstitute.org/gsea/msigdb/cards/KEGG_ARGININE_AND_PROLINE_METABOLISM	P4HA1|CKB|GLUD1|ARG2|CPS1|GLUD2|GLS2|GOT2|ARG1|PYCR2|CKM|PYCR1|ACY1|ALDH1B1|CKMT1A|CKMT1B|P4HA2|ALDH18A1|GOT1|PRODH|AGMAT|GATM|ALDH9A1|OAT|GAMT|ASL|ODC1|SAT2|MAOB|CKMT2|NAGS|ALDH4A1|PYCRL|P4HA3|SMS|NOS2|LAP3|SRM|MAOA|ASS1|ALDH3A2|GLUL|AMD1|SAT1|GLS|ALDH7A1|NOS3|ALDH2	GLS|LAP3|NOS2|ALDH1B1|MAOB|CPS1|AMD1|NAGS|NOS3|P4HA3|ALDH2|CKM|ARG1|NOS1|AGMAT|CKMT2|P4HA1|ALDH3A2|ARG2|PYCR2|OAT|PRODH|MAOA|GLUD2|ALDH7A1|ALDH9A1|P4HA2|ODC1|CKMT1B|GATM|CKMT1A|ALDH4A1|PYCR1|SAT1|CKB|SMS|SRM|ASS1|GOT1|GOT2|ASL|GLUL|GLS2|ALDH18A1|PYCRL|GAMT|ACY1|SAT2|GLUD1	CKB|CKM|SAT2|P4HA3|SRM|GOT1|ALDH4A1|ASL|NOS3|PRODH|P4HA2|GLS2|LAP3|MAOB|NOS1|GOT2|GAMT|NAGS|PYCRL|NOS2|CPS1|ALDH2|ARG2|PYCR1|CKMT2|CKMT1A|PYCR2|CKMT1B|ACY1|ALDH1B1|AGMAT|ALDH9A1|ALDH3A2|ODC1|MAOA|SMS|GATM|ALDH7A1|ALDH18A1|ASS1|SAT1|OAT|GLS|GLUL|P4HA1|AMD1|GLUD1|GLUD2	GLS|LAP3|ALDH1B1|ALDH2|MAOB|PYCR2|AMD1|AGMAT|NOS2|ASS1|NAGS|CKM|ALDH9A1|NOS1|NOS3|OAT|GOT2|PRODH|ODC1|SRM|PYCR1|CPS1|ALDH7A1|ALDH3A2|MAOA|P4HA3|P4HA2|P4HA1|GLUD2|CKMT2|GATM|ARG2|SMS|PYCRL|CKMT1B|CKMT1A|ALDH4A1|CKB|ASL|SAT1|GOT1|ACY1|GLUL|GAMT|ALDH18A1|GLS2|SAT2|GLUD1	GLS|LAP3|MAOB|ARG1|ALDH1B1|AMD1|PYCR2|ALDH2|CPS1|NOS2|NAGS|NOS3|CKM|CKMT2|NOS1|P4HA3|ALDH9A1|P4HA1|PRODH|OAT|ALDH3A2|ALDH7A1|AGMAT|GLS2|CKMT1A|ARG2|ODC1|PYCR1|GATM|CKMT1B|ASS1|MAOA|P4HA2|GOT1|ALDH4A1|GOT2|SRM|CKB|GLUD2|ASL|SMS|PYCRL|ALDH18A1|SAT1|ACY1|GAMT|GLUL|GLUD1|SAT2	GOT2|SAT2|GATM|GOT1|P4HA3|GLUD2|NOS2|P4HA1|AMD1|ALDH4A1|ALDH7A1|GLS|OAT|ALDH3A2|MAOA|PYCR2|NOS3|CKMT2|MAOB|P4HA2|GLUD1|PYCR1|ARG2|ODC1|PRODH|ALDH1B1|ARG1|CPS1|SAT1|CKMT1A|LAP3|ACY1|ASS1|ALDH9A1|CKMT1B|CKM|SMS|ALDH18A1|GLUL|ALDH2|NAGS|CKB|GLS2|PYCRL|SRM|AGMAT|GAMT|ASL	ARG2|P4HA1|CKB|GLUD1|CPS1|GLUD2|PYCR2|GLS2|ALDH1B1|GOT2|PYCR1|CKMT1A|CKMT1B|ARG1|ACY1|P4HA2|PRODH|ALDH18A1|GATM|OAT|AGMAT|NOS2|ALDH9A1|GAMT|ODC1|P4HA3|MAOB|GOT1|ALDH4A1|SMS|PYCRL|ASL|NAGS|CKMT2|SAT2|LAP3|GLS|MAOA|AMD1|SRM|GLUL|ASS1|ALDH3A2|NOS3|SAT1|ALDH7A1|ALDH2	GLS|ALDH1B1|LAP3|CPS1|MAOB|NOS3|P4HA3|ALDH2|ALDH7A1|P4HA2|GOT2|ALDH9A1|P4HA1|ARG1|ALDH18A1|PRODH|ALDH3A2|MAOA|SAT2|GLUD2|PYCR2|GLUD1|SRM|ASS1|OAT|CKMT2|PYCR1|GOT1|CKMT1B|CKMT1A|SMS|ASL|ALDH4A1|GATM|GLUL|GAMT|CKB|CKM	GLS|MAOB|CPS1|ALDH1B1|ALDH18A1|GOT2|ALDH2|ALDH9A1|ALDH3A2|NOS3|LAP3|ALDH7A1|ARG1|GLUD2|GLUD1|MAOA|NAGS|CKMT2|PRODH|PYCR2|ASL|P4HA3|ASS1|OAT|P4HA2|CKM|GATM|SMS|SRM|PYCR1|P4HA1|CKMT1B|CKMT1A|CKB|ALDH4A1|GLUL|GOT1|GAMT	GLS|MAOB|CPS1|ALDH2|GOT2|LAP3|MAOA|ALDH1B1|ALDH3A2|ALDH18A1|ALDH9A1|ASS1|SAT2|PRODH|PYCR2|ALDH7A1|P4HA2|ARG1|OAT|SRM|P4HA3|CKMT2|ASL|CKMT1B|CKMT1A|NOS3|P4HA1|GLUD2|GLUD1|PYCR1|SMS|ALDH4A1|CKM|GLUL|GATM|GOT1|GAMT|CKB|NOS2	CPS1|SRM|GOT1|P4HA3|CKB|SAT2|CKM|GOT2|NOS2|GLUD1|ALDH9A1|GLUD2|MAOB|PRODH|P4HA2|ALDH18A1|ALDH1B1|LAP3|GLS|PYCR1|NOS3|P4HA1|ALDH4A1|OAT|GAMT|PYCR2|ASL|GATM|CKMT1A|CKMT2|CKMT1B|SMS|MAOA|ALDH7A1|ALDH2|ALDH3A2|ARG1|GLUL|ASS1	CPS1|CKB|CKM|ARG1|SAT2|ALDH18A1|CKMT1A|GOT2|CKMT1B|CKMT2|P4HA1|GOT1|GLUD2|GLUD1|GATM|PRODH|PYCR1|PYCR2|ALDH9A1|OAT|ALDH1B1|ASL|GLS|SMS|GAMT|P4HA2|NOS2|P4HA3|NOS3|ALDH4A1|MAOA|ALDH3A2|MAOB|SRM|ASS1|GLUL|ALDH7A1|LAP3|ALDH2	ARG1|CKB|CKM|CKMT1A|CKMT1B|CKMT2|CPS1|P4HA1|PRODH|ALDH1B1|GLS|GOT1|ASL|SAT2|OAT|PYCR1|SMS|GAMT|ALDH18A1|P4HA2|PYCR2|GATM|ALDH9A1|GLUL|LAP3|GOT2|MAOB|P4HA3|MAOA|ALDH3A2|GLUD1|ALDH4A1|GLUD2|SRM|ASS1|ALDH2|ALDH7A1|NOS3	ASS1|GLS|CKB|CKM|ALDH9A1|MAOA|CPS1|SRM|ALDH18A1|GOT2|MAOB|OAT|ALDH7A1|ALDH3A2|NAGS|SAT2|ALDH1B1|ALDH2|NOS3|LAP3|CKMT1B|ARG1|CKMT1A|CKMT2|PRODH|ALDH4A1|NOS2|PYCR1|ASL|P4HA1|P4HA3|GLUL|GATM|P4HA2|PYCR2|GOT1|GAMT|SMS|GLUD2|GLUD1	ALDH4A1|GOT1|CKM|ALDH7A1|GOT2|CKB|P4HA1|LAP3|OAT|GATM|CKMT2|CKMT1A|CKMT1B|GLS|PYCR1|SAT2|P4HA2|ASS1|MAOB|CPS1|P4HA3|MAOA|GLUD1|GLUD2|PYCR2|NOS3|ALDH9A1|ALDH1B1|PRODH|ALDH3A2|ALDH18A1|ARG1|SMS|ALDH2|GLUL|SRM|GAMT|NOS2|ASL	GLUD1|GLUD2|GLUL|LAP3|NOS3|PYCR2	CPS1|GLUD1|GLUL|LAP3|NOS3|PYCR2	ALDH18A1|ALDH4A1|GLUD1|GLUD2|GLUL|LAP3|NOS3|PYCR2	ALDH18A1|ALDH4A1|GLUD1|GLUD2|GLUL|LAP3|NOS3|PYCR2	ALDH18A1|ALDH4A1|GLUD1|GLUD2|GLUL|LAP3|NOS3|PYCR2	GLUD1|GLUD2|GLUL|LAP3|NOS3|PYCR2	ALDH18A1|ALDH4A1|CPS1|GLUD1|GLUD2|NOS3|PYCR2	ALDH18A1|ALDH4A1|GLUD1|GLUD2|GLUL|LAP3|NOS3|PYCR2	-3.4732		-3.2005		4.828	3.0176			-2.5737		5.8392		2.8961	-2.1464
KEGG_HISTIDINE_METABOLISM	http://www.broadinstitute.org/gsea/msigdb/cards/KEGG_HISTIDINE_METABOLISM	LCMT2|ALDH3B1|METTL6|ALDH1B1|ASPA|METTL2B|ALDH9A1|TRMT11|HEMK1|LCMT1|MAOB|ALDH3B2|FTCD|ALDH3A1|AMDHD1|HDC|MAOA|HAL|ALDH3A2|HNMT|ACY3|ALDH7A1|ALDH1A3|CNDP1|ALDH2	TRMT11|ASPA|ALDH1B1|MAOB|ALDH2|HNMT|ALDH1A3|ALDH3B1|ALDH3A2|FTCD|MAOA|HDC|ALDH3A1|ACY3|ALDH7A1|HAL|ALDH9A1|METTL2B|UROC1|AMDHD1|LCMT2|HEMK1|LCMT1|CNDP1|DDC|METTL6|ALDH3B2	HDC|ACY3|HEMK1|LCMT1|ALDH3B2|ALDH3B1|MAOB|ALDH3A1|AMDHD1|ALDH2|FTCD|ALDH1B1|ALDH9A1|UROC1|ALDH3A2|HAL|HNMT|MAOA|ASPA|ALDH7A1|ALDH1A3|METTL2B|METTL6|LCMT2|CNDP1|TRMT11	TRMT11|ALDH1B1|ALDH2|MAOB|ALDH3A1|LCMT2|ASPA|ALDH9A1|ALDH1A3|HNMT|ALDH7A1|ALDH3A2|ALDH3B1|MAOA|ACY3|AMDHD1|FTCD|METTL2B|LCMT1|HAL|DDC|UROC1|HDC|METTL6|HEMK1|ALDH3B2	TRMT11|MAOB|ALDH1B1|ALDH2|ASPA|UROC1|ALDH3A1|FTCD|ALDH1A3|HDC|HAL|LCMT2|ALDH9A1|ALDH3A2|ALDH7A1|CNDP1|MAOA|ALDH3B1|METTL2B|HNMT|AMDHD1|HEMK1|LCMT1|ACY3|DDC|METTL6|ALDH3B2	ACY3|ASPA|ALDH1A3|TRMT11|HNMT|DDC|LCMT2|HDC|ALDH3B2|ALDH7A1|CNDP1|ALDH3A2|AMDHD1|MAOA|HAL|MAOB|ALDH1B1|ALDH9A1|UROC1|LCMT1|FTCD|ALDH3B1|ALDH2|HEMK1|METTL6|METTL2B	LCMT2|ALDH3B1|METTL6|ALDH1B1|METTL2B|ASPA|TRMT11|ALDH9A1|HEMK1|MAOB|ALDH3B2|LCMT1|HAL|MAOA|AMDHD1|ACY3|ALDH3A2|HNMT|ALDH1A3|HDC|ALDH7A1|CNDP1|ALDH2	TRMT11|ALDH1B1|MAOB|ALDH2|ALDH1A3|ALDH7A1|ALDH9A1|LCMT1|CNDP1|ALDH3A2|MAOA|ALDH3B1|HNMT|METTL2B	MAOB|ALDH1B1|ALDH1A3|ALDH2|ALDH9A1|ALDH3A2|ALDH7A1|CNDP1|ALDH3B1|MAOA|TRMT11|LCMT1|HNMT|METTL2B	MAOB|ALDH2|MAOA|ALDH1B1|ALDH3A2|ALDH9A1|ALDH1A3|ALDH3B1|ALDH7A1|CNDP1|HNMT|METTL2B|LCMT1|TRMT11	CNDP1|TRMT11|METTL2B|ALDH9A1|HNMT|MAOB|LCMT1|ALDH1B1|ALDH1A3|ALDH3B1|MAOA|ALDH7A1|ALDH2|ALDH3A2	CNDP1|METTL2B|ALDH9A1|TRMT11|ALDH1B1|HNMT|LCMT1|ALDH1A3|ALDH3B1|MAOA|ALDH3A2|MAOB|ALDH7A1|ALDH2	CNDP1|ALDH3B1|ALDH1B1|LCMT1|HNMT|TRMT11|METTL2B|ALDH1A3|ALDH9A1|MAOB|MAOA|ALDH3A2|ALDH2|ALDH7A1	ALDH9A1|MAOA|MAOB|ALDH7A1|ALDH3A2|ALDH1B1|ALDH2|ALDH3B1|METTL2B|ALDH1A3|LCMT1|TRMT11|CNDP1|HNMT	ALDH1A3|ALDH7A1|HNMT|TRMT11|MAOB|MAOA|CNDP1|ALDH9A1|ALDH1B1|ALDH3A2|METTL2B|ALDH3B1|ALDH2|LCMT1	NA	METTL2B	METTL2B	METTL2B	METTL2B	NA	NA	METTL2B	-2.7213		-2.3935				2.3464	2.5711			3.985		-2.1482	-2.085
KEGG_TYROSINE_METABOLISM	http://www.broadinstitute.org/gsea/msigdb/cards/KEGG_TYROSINE_METABOLISM	GSTZ1|LCMT2|ALDH3B1|METTL6|GOT2|TH|MIF|GOT1|PNMT|NAT6|COMT|METTL2B|ADH1B|TRMT11|HEMK1|ADH5|FAH|LCMT1|MAOB|ALDH3B2|DCT|IL4I1|TAT|AOX1|AOC3|TYRP1|ALDH3A1|ADH1C|MAOA|ALDH1A3|AOC2|DBH|HGD	TRMT11|ADH5|AOC3|MAOB|IL4I1|AOX1|ADH1B|DBH|AOC2|ALDH1A3|DCT|ADH1C|ALDH3B1|MAOA|NAT6|ALDH3A1|TAT|METTL2B|LCMT2|HEMK1|HPD|GOT1|TPO|GOT2|MIF|TYRP1|FAH|LCMT1|ADH4|COMT|PNMT|DDC|METTL6|GSTZ1|ALDH3B2|HGD	NAT6|HEMK1|LCMT1|IL4I1|GSTZ1|GOT1|ALDH3B2|MIF|AOC3|ALDH3B1|MAOB|HGD|GOT2|TPO|ALDH3A1|ADH1C|FAH|DBH|TAT|COMT|DCT|AOX1|HPD|ADH1B|AOC2|ADH5|MAOA|TH|ALDH1A3|PNMT|METTL2B|METTL6|LCMT2|TYRP1|TRMT11	TRMT11|IL4I1|ADH5|MAOB|ALDH3A1|AOC3|NAT6|LCMT2|ADH1B|AOX1|GOT2|AOC2|ALDH1A3|TAT|DCT|ALDH3B1|MAOA|DBH|MIF|METTL2B|ADH1C|LCMT1|DDC|COMT|ADH1A|HPD|TYRP1|TPO|GOT1|FAH|METTL6|PNMT|HEMK1|GSTZ1|ALDH3B2|HGD	TRMT11|ADH5|MAOB|IL4I1|AOX1|AOC3|AOC2|ALDH3A1|ADH1B|NAT6|ALDH1A3|ADH1C|LCMT2|DCT|MIF|TAT|MAOA|ALDH3B1|GOT1|METTL2B|DBH|TPO|GOT2|HEMK1|LCMT1|TYRP1|DDC|PNMT|COMT|FAH|METTL6|ALDH3B2|HGD|GSTZ1	AOC3|GOT2|ALDH1A3|TRMT11|HPD|ADH1C|ADH1B|TAT|MIF|AOC2|DDC|AOX1|LCMT2|ADH4|ADH5|GOT1|ALDH3B2|DCT|NAT6|PNMT|COMT|MAOA|TPO|MAOB|IL4I1|FAH|HGD|GSTZ1|LCMT1|ADH1A|ALDH3B1|HEMK1|METTL6|METTL2B|DBH	LCMT2|GSTZ1|ALDH3B1|METTL6|TH|GOT2|PNMT|METTL2B|NAT6|TRMT11|ADH5|MIF|HEMK1|MAOB|ADH1B|GOT1|ALDH3B2|COMT|FAH|LCMT1|TAT|IL4I1|AOX1|TPO|TYRP1|AOC3|DCT|MAOA|DBH|AOC2|ALDH1A3|HGD	TRMT11|ADH5|MAOB|ALDH1A3|GOT2|AOC3|LCMT1|MAOA|ALDH3B1|IL4I1|ADH1B|MIF|GOT1|ADH4|GSTZ1|ADH1C|AOX1|FAH|PNMT|METTL2B|HGD|COMT	MAOB|ADH5|ALDH1A3|GOT2|ADH1C|ADH4|ADH1B|AOX1|AOC3|ALDH3B1|MAOA|TRMT11|FAH|IL4I1|MIF|PNMT|HGD|LCMT1|GOT1|COMT|METTL2B|GSTZ1	MAOB|ADH5|GOT2|MAOA|AOC3|IL4I1|ALDH1A3|ALDH3B1|ADH1B|ADH1C|GSTZ1|ADH4|AOX1|METTL2B|FAH|LCMT1|PNMT|TRMT11|HGD|COMT|GOT1|MIF	GOT1|TRMT11|ADH5|GOT2|METTL2B|MAOB|LCMT1|GSTZ1|HGD|ALDH1A3|ALDH3B1|AOX1|FAH|MIF|MAOA|IL4I1|ADH4|AOC3|ADH1B|ADH1C|PNMT|COMT	GSTZ1|GOT2|GOT1|METTL2B|ADH5|TRMT11|PNMT|FAH|LCMT1|MIF|ALDH1A3|COMT|ADH4|ALDH3B1|IL4I1|AOC3|MAOA|MAOB|ADH1C|ADH1B|AOX1|HGD	MIF|ALDH3B1|FAH|COMT|LCMT1|GOT1|PNMT|ADH4|ADH1B|AOX1|TRMT11|METTL2B|HGD|IL4I1|ADH1C|ALDH1A3|GSTZ1|AOC3|GOT2|ADH5|MAOB|MAOA	ADH1C|ADH1B|AOC3|MAOA|GSTZ1|GOT2|MAOB|PNMT|ADH5|MIF|IL4I1|FAH|AOX1|ALDH3B1|METTL2B|ALDH1A3|LCMT1|TRMT11|GOT1|COMT|HGD	COMT|AOC3|ALDH1A3|ADH1C|GOT1|ADH1B|MIF|GOT2|ADH4|FAH|TRMT11|MAOB|MAOA|HGD|PNMT|GSTZ1|METTL2B|ALDH3B1|ADH5|IL4I1|AOX1|LCMT1	COMT	COMT|METTL2B	COMT|METTL2B	COMT|METTL2B	COMT|METTL2B	COMT	COMT	COMT|METTL2B	-4.8253	-2.5791	-3.783		2.2589		4.1587	-2.1088	-3.4091	-2.5575					3.2108
KEGG_PHENYLALANINE_METABOLISM	http://www.broadinstitute.org/gsea/msigdb/cards/KEGG_PHENYLALANINE_METABOLISM	ALDH3B1|GOT2|PAH|PRDX6|MIF|GOT1|NAT6|MAOB|ALDH3B2|IL4I1|TAT|AOC3|ALDH3A1|MAOA|ALDH1A3|AOC2	AOC3|PAH|MAOB|IL4I1|AOC2|ALDH1A3|ALDH3B1|MAOA|NAT6|ALDH3A1|TAT|HPD|GOT1|GOT2|MIF|DDC|PRDX6|ALDH3B2	NAT6|IL4I1|GOT1|ALDH3B2|MIF|AOC3|ALDH3B1|MAOB|GOT2|ALDH3A1|PRDX6|TAT|HPD|AOC2|PAH|MAOA|ALDH1A3	IL4I1|PAH|MAOB|ALDH3A1|AOC3|NAT6|GOT2|AOC2|ALDH1A3|TAT|ALDH3B1|MAOA|MIF|DDC|HPD|GOT1|PRDX6|ALDH3B2	PAH|MAOB|IL4I1|AOC3|AOC2|ALDH3A1|NAT6|ALDH1A3|MIF|TAT|MAOA|ALDH3B1|GOT1|GOT2|DDC|PRDX6|ALDH3B2	PRDX6|AOC3|GOT2|ALDH1A3|HPD|TAT|MIF|AOC2|DDC|GOT1|ALDH3B2|NAT6|MAOA|MAOB|IL4I1|ALDH3B1	ALDH3B1|PAH|GOT2|NAT6|PRDX6|MIF|MAOB|GOT1|ALDH3B2|TAT|IL4I1|AOC3|MAOA|AOC2|ALDH1A3	MAOB|ALDH1A3|GOT2|AOC3|MAOA|ALDH3B1|PRDX6|IL4I1|MIF|GOT1	MAOB|ALDH1A3|GOT2|AOC3|ALDH3B1|MAOA|IL4I1|MIF|GOT1|PRDX6	MAOB|GOT2|MAOA|AOC3|IL4I1|ALDH1A3|ALDH3B1|PRDX6|GOT1|MIF	GOT1|GOT2|MAOB|ALDH1A3|PRDX6|ALDH3B1|MIF|MAOA|IL4I1|AOC3	GOT2|GOT1|PRDX6|MIF|ALDH1A3|ALDH3B1|IL4I1|AOC3|MAOA|MAOB	MIF|PRDX6|ALDH3B1|GOT1|IL4I1|ALDH1A3|AOC3|GOT2|MAOB|MAOA	AOC3|MAOA|GOT2|MAOB|PRDX6|MIF|IL4I1|ALDH3B1|ALDH1A3|GOT1	AOC3|ALDH1A3|PRDX6|GOT1|MIF|GOT2|MAOB|MAOA|ALDH3B1|IL4I1	PRDX6	PRDX6	PRDX6	PRDX6	PRDX6	PRDX6	PRDX6	PRDX6	-2.5181			2.9857			5.288								3.2349
KEGG_TRYPTOPHAN_METABOLISM	http://www.broadinstitute.org/gsea/msigdb/cards/KEGG_TRYPTOPHAN_METABOLISM	AFMID|ALDH1B1|ASMT|ALDH9A1|INMT|OGDH|ACAT2|ECHS1|MAOB|HADH|KMO|EHHADH|WARS|IL4I1|TDO2|KYNU|AADAT|AOX1|IDO1|OGDHL|GCDH|CAT|MAOA|ACAT1|ALDH3A2|HAAO|WARS2|CYP1B1|TPH1|HADHA|IDO2|ALDH7A1|ALDH2	TPH1|IDO2|IDO1|ALDH1B1|MAOB|OGDH|HADH|IL4I1|AOX1|GCDH|CYP1B1|AADAT|AANAT|CAT|ALDH2|TDO2|WARS|EHHADH|HAAO|ALDH3A2|MAOA|INMT|KYNU|ALDH7A1|ALDH9A1|CYP1A1|AFMID|ACAT2|OGDHL|ASMT|WARS2|ACAT1|KMO|HADHA|ECHS1|DDC	OGDH|GCDH|IDO2|IL4I1|ASMT|ECHS1|WARS|MAOB|HAAO|IDO1|INMT|ALDH2|AFMID|ALDH1B1|HADH|ALDH9A1|AOX1|CYP1A1|HADHA|ACAT2|TDO2|WARS2|ALDH3A2|CAT|MAOA|KYNU|CYP1B1|OGDHL|KMO|ALDH7A1|ACAT1|AADAT|EHHADH|TPH1	OGDH|IL4I1|ALDH1B1|ALDH2|MAOB|CAT|IDO1|HADH|ASMT|GCDH|IDO2|WARS|CYP1B1|ALDH9A1|HAAO|AOX1|TDO2|AADAT|ACAT2|EHHADH|ALDH7A1|ALDH3A2|MAOA|KYNU|OGDHL|CYP1A1|DDC|AFMID|AANAT|WARS2|ECHS1|ACAT1|TPH1|KMO|INMT|HADHA	TPH1|MAOB|IDO2|HADH|IL4I1|GCDH|IDO1|OGDH|ALDH1B1|AOX1|ALDH2|AADAT|INMT|CAT|CYP1B1|TDO2|ALDH9A1|EHHADH|HAAO|ALDH3A2|ALDH7A1|WARS|OGDHL|ACAT2|MAOA|KYNU|AFMID|WARS2|ACAT1|DDC|KMO|ECHS1|ASMT|HADHA	CYP1A1|AADAT|TPH1|AFMID|ACAT1|CYP1B1|HADH|INMT|DDC|AOX1|EHHADH|ALDH7A1|KMO|KYNU|ALDH3A2|IDO2|WARS2|CAT|MAOA|MAOB|IL4I1|OGDH|ALDH1B1|ECHS1|ALDH9A1|ACAT2|TDO2|HAAO|HADHA|IDO1|ALDH2|WARS|OGDHL|GCDH|ASMT	AFMID|ALDH1B1|ALDH9A1|OGDH|INMT|ACAT2|MAOB|ASMT|TDO2|AADAT|HADH|KMO|EHHADH|IL4I1|AOX1|KYNU|ECHS1|WARS|HAAO|IDO1|CAT|CYP1B1|MAOA|GCDH|IDO2|OGDHL|WARS2|ACAT1|ALDH3A2|ALDH7A1|HADHA|ALDH2|TPH1	HADH|ALDH1B1|MAOB|ALDH2|OGDH|OGDHL|ALDH7A1|GCDH|HADHA|IDO1|CYP1B1|ALDH9A1|EHHADH|WARS|ACAT2|HAAO|ALDH3A2|MAOA|CAT|IL4I1|ACAT1|WARS2|KYNU|KMO|ECHS1|AOX1	MAOB|HADH|OGDH|OGDHL|ALDH1B1|CYP1B1|GCDH|IDO1|ALDH2|AOX1|ALDH9A1|ALDH3A2|ALDH7A1|HADHA|EHHADH|ACAT2|MAOA|WARS|KYNU|IL4I1|CAT|KMO|WARS2|ACAT1|HAAO|ECHS1|AFMID	MAOB|HADH|OGDH|OGDHL|ALDH2|IDO1|CYP1B1|MAOA|ALDH1B1|ALDH3A2|GCDH|IL4I1|ALDH9A1|EHHADH|HADHA|WARS|CAT|ALDH7A1|HAAO|KMO|ACAT2|KYNU|AADAT|AOX1|ACAT1|WARS2|ECHS1	OGDH|OGDHL|ALDH9A1|MAOB|ACAT2|ALDH1B1|HADHA|GCDH|WARS|IDO1|EHHADH|WARS2|AOX1|CAT|HAAO|ECHS1|HADH|MAOA|ALDH7A1|CYP1B1|ALDH2|KYNU|ALDH3A2|ACAT1|AADAT|IL4I1|KMO	CAT|OGDH|OGDHL|ALDH9A1|ALDH1B1|KMO|EHHADH|ACAT2|GCDH|IDO1|CYP1B1|KYNU|HADHA|HAAO|IL4I1|WARS|MAOA|AADAT|ALDH3A2|MAOB|AOX1|HADH|ACAT1|ECHS1|ALDH7A1|ALDH2|WARS2	CAT|IDO1|ACAT2|ALDH1B1|AOX1|KMO|CYP1B1|KYNU|WARS|EHHADH|IL4I1|HAAO|HADH|ALDH9A1|MAOB|MAOA|ALDH3A2|HADHA|OGDHL|WARS2|ACAT1|OGDH|GCDH|ALDH2|ECHS1|ALDH7A1	HADH|ALDH9A1|OGDH|OGDHL|MAOA|GCDH|HADHA|ACAT1|WARS2|MAOB|ALDH7A1|ALDH3A2|ALDH1B1|ALDH2|WARS|IL4I1|CYP1B1|IDO1|KMO|KYNU|AOX1|HAAO|CAT|ECHS1|EHHADH|AADAT|AFMID|ACAT2	HADH|ACAT1|WARS2|ECHS1|ALDH7A1|CAT|AADAT|KMO|CYP1B1|MAOB|MAOA|HAAO|KYNU|ALDH9A1|ALDH1B1|GCDH|IDO1|ALDH3A2|ACAT2|EHHADH|OGDHL|ALDH2|OGDH|IL4I1|AOX1|WARS|HADHA	AFMID|WARS	AFMID|WARS	WARS	WARS	WARS	AFMID|WARS	AFMID|WARS	WARS						-3.9965	2.8839	2.5315		2.2016			-4.8277	-4.1484
KEGG_BETA_ALANINE_METABOLISM	http://www.broadinstitute.org/gsea/msigdb/cards/KEGG_BETA_ALANINE_METABOLISM	MLYCD|ALDH1B1|ABAT|ALDH9A1|GAD1|DPYS|ECHS1|SMS|EHHADH|AOC3|HIBCH|SRM|ACADM|ALDH3A2|HADHA|DPYD|ALDH7A1|CNDP1|UPB1|AOC2|ALDH2	GAD1|AOC3|ALDH1B1|DPYD|DPYS|ALDH2|AOC2|ACADM|EHHADH|ALDH3A2|ALDH7A1|ALDH9A1|ABAT|UPB1|MLYCD|SMS|SRM|HIBCH|HADHA|CNDP1|ECHS1	SRM|MLYCD|ECHS1|AOC3|UPB1|ALDH2|ABAT|ALDH1B1|ALDH9A1|DPYS|HADHA|AOC2|ALDH3A2|GAD1|SMS|ALDH7A1|DPYD|ACADM|EHHADH|HIBCH|CNDP1	ALDH1B1|ALDH2|GAD1|AOC3|DPYD|ACADM|DPYS|ALDH9A1|AOC2|UPB1|MLYCD|SRM|HIBCH|EHHADH|ALDH7A1|ALDH3A2|SMS|ABAT|ECHS1|HADHA	GAD1|DPYS|ALDH1B1|AOC3|ALDH2|AOC2|DPYD|ALDH9A1|EHHADH|ACADM|ALDH3A2|ALDH7A1|UPB1|MLYCD|CNDP1|ABAT|HIBCH|SRM|SMS|ECHS1|HADHA	GAD1|AOC3|ACADM|AOC2|EHHADH|DPYS|ALDH7A1|CNDP1|UPB1|ALDH3A2|MLYCD|HIBCH|DPYD|ALDH1B1|ABAT|ECHS1|ALDH9A1|SMS|HADHA|ALDH2|SRM	MLYCD|ALDH1B1|ABAT|GAD1|ALDH9A1|SMS|EHHADH|ACADM|AOC3|ECHS1|HIBCH|SRM|ALDH3A2|AOC2|DPYD|ALDH7A1|HADHA|CNDP1|ALDH2	ALDH1B1|DPYD|ALDH2|ALDH7A1|HADHA|MLYCD|ACADM|AOC3|HIBCH|ALDH9A1|EHHADH|CNDP1|ALDH3A2|SRM|SMS|ECHS1|ABAT	ALDH1B1|DPYD|MLYCD|ALDH2|DPYS|ALDH9A1|ALDH3A2|AOC3|ALDH7A1|HADHA|ACADM|CNDP1|EHHADH|HIBCH|SMS|SRM|ABAT|ECHS1	MLYCD|ALDH2|DPYD|AOC3|ALDH1B1|ALDH3A2|HIBCH|ALDH9A1|EHHADH|HADHA|ACADM|ALDH7A1|CNDP1|SRM|ABAT|SMS|DPYS|ECHS1	SRM|CNDP1|DPYD|ALDH9A1|ABAT|DPYS|ACADM|ALDH1B1|HADHA|MLYCD|HIBCH|EHHADH|SMS|ECHS1|ALDH7A1|ALDH2|ALDH3A2|AOC3	ABAT|CNDP1|MLYCD|ALDH9A1|ALDH1B1|SMS|EHHADH|DPYS|HADHA|HIBCH|AOC3|ALDH3A2|DPYD|SRM|ACADM|ECHS1|ALDH7A1|ALDH2	CNDP1|MLYCD|ABAT|ALDH1B1|SMS|DPYD|EHHADH|ALDH9A1|AOC3|ALDH3A2|HADHA|ACADM|SRM|ALDH2|HIBCH|ECHS1|ALDH7A1	MLYCD|ALDH9A1|AOC3|HIBCH|SRM|HADHA|ACADM|ALDH7A1|ALDH3A2|ALDH1B1|ALDH2|ECHS1|EHHADH|ABAT|CNDP1|DPYD|SMS|DPYS	AOC3|ACADM|ECHS1|ALDH7A1|HIBCH|CNDP1|MLYCD|ALDH9A1|ALDH1B1|ALDH3A2|DPYD|SMS|EHHADH|ALDH2|ABAT|DPYS|HADHA|SRM	NA	NA	NA	NA	NA	NA	NA	NA					-2.7393	-2.6102	2.5296				3.7544		-3.0132	-3.9376
KEGG_SELENOAMINO_ACID_METABOLISM	http://www.broadinstitute.org/gsea/msigdb/cards/KEGG_SELENOAMINO_ACID_METABOLISM	LCMT2|METTL6|SEPHS2|MARS|GGT7|AHCYL2|METTL2B|AHCY|PAPSS2|TRMT11|HEMK1|LCMT1|GGT6|PAPSS1|SEPHS1|CTH|CBS|MAT1A|GGT1|MARS2|SCLY|GGT5|MAT2A|AHCYL1|MAT2B	PAPSS1|TRMT11|CBS|AHCYL2|GGT5|MARS2|SEPHS1|MAT2A|CTH|MAT2B|MAT1A|MARS|PAPSS2|GGT7|SCLY|AHCYL1|METTL2B|LCMT2|HEMK1|AHCY|GGT1|LCMT1|GGT6|SEPHS2|METTL6	GGT5|HEMK1|LCMT1|GGT1|GGT7|MARS|SCLY|AHCYL1|AHCYL2|GGT6|AHCY|CTH|MAT1A|SEPHS1|SEPHS2|PAPSS2|CBS|PAPSS1|MAT2A|METTL2B|METTL6|LCMT2|MAT2B|MARS2|TRMT11	PAPSS1|TRMT11|MARS2|CBS|SEPHS1|CTH|SCLY|MARS|MAT1A|LCMT2|GGT5|MAT2B|PAPSS2|AHCYL2|AHCYL1|MAT2A|GGT7|METTL2B|LCMT1|AHCY|GGT1|GGT6|METTL6|SEPHS2|HEMK1	PAPSS1|TRMT11|MARS2|CBS|AHCYL2|SEPHS1|GGT5|MAT2A|MARS|CTH|MAT1A|LCMT2|MAT2B|PAPSS2|AHCYL1|SCLY|GGT7|METTL2B|HEMK1|LCMT1|GGT6|AHCY|GGT1|SEPHS2|METTL6	PAPSS1|TRMT11|GGT1|SEPHS1|LCMT2|AHCYL2|MAT1A|SEPHS2|CTH|CBS|PAPSS2|AHCY|MAT2B|GGT7|GGT5|MARS|MAT2A|GGT6|MARS2|LCMT1|HEMK1|AHCYL1|METTL6|METTL2B|SCLY	LCMT2|METTL6|SEPHS2|GGT7|AHCYL2|METTL2B|MARS|TRMT11|AHCY|PAPSS2|HEMK1|GGT6|PAPSS1|CTH|LCMT1|MARS2|SEPHS1|MAT1A|CBS|GGT1|MAT2A|GGT5|SCLY|AHCYL1|MAT2B	PAPSS1|MAT2A|TRMT11|MAT1A|MAT2B|GGT5|PAPSS2|CTH|LCMT1|SEPHS1|AHCYL1|AHCYL2|AHCY|MARS|MARS2|SCLY|GGT7|METTL2B|SEPHS2|GGT1	PAPSS1|GGT5|MAT2A|MAT1A|MARS|PAPSS2|MARS2|CTH|AHCYL1|MAT2B|AHCYL2|AHCY|SEPHS1|TRMT11|GGT7|LCMT1|GGT1|SCLY|METTL2B|SEPHS2	PAPSS1|MAT2A|MARS|MAT1A|AHCY|PAPSS2|AHCYL2|AHCYL1|CTH|GGT5|MARS2|MAT2B|GGT7|GGT1|SEPHS1|METTL2B|LCMT1|TRMT11|SEPHS2|SCLY	TRMT11|METTL2B|CTH|MAT2A|SCLY|PAPSS1|AHCYL2|AHCY|AHCYL1|LCMT1|MAT1A|PAPSS2|MAT2B|MARS|GGT1|GGT7|MARS2|GGT5|SEPHS2|SEPHS1	AHCY|GGT7|PAPSS2|METTL2B|SEPHS2|MARS2|MARS|TRMT11|CTH|LCMT1|MAT1A|GGT1|PAPSS1|SEPHS1|AHCYL1|AHCYL2|GGT5|MAT2A|MAT2B|SCLY	GGT1|SEPHS1|GGT7|AHCY|LCMT1|GGT5|CTH|PAPSS2|PAPSS1|TRMT11|METTL2B|AHCYL2|SEPHS2|SCLY|MARS|AHCYL1|MARS2|MAT2B|MAT1A|MAT2A	PAPSS1|AHCYL2|MARS2|CTH|AHCYL1|MARS|SEPHS1|MAT1A|METTL2B|LCMT1|TRMT11|GGT1|GGT7|AHCY|SEPHS2|PAPSS2|MAT2A|GGT5|MAT2B|SCLY	SEPHS1|GGT1|AHCY|MAT2B|PAPSS1|SEPHS2|TRMT11|MAT1A|MARS2|CTH|METTL2B|GGT7|SCLY|PAPSS2|LCMT1|GGT5|AHCYL2|MARS|AHCYL1|MAT2A	AHCYL1|GGT7|MARS|MAT1A|SEPHS2	AHCYL1|GGT7|MARS|MAT1A|METTL2B|SEPHS1|SEPHS2	AHCYL1|GGT7|MARS|MAT1A|METTL2B|SCLY|SEPHS1|SEPHS2	AHCYL1|GGT7|MARS|MAT1A|METTL2B|SCLY|SEPHS1|SEPHS2	AHCYL1|GGT7|MARS|MAT1A|METTL2B|SCLY|SEPHS1|SEPHS2	AHCYL1|GGT7|MARS|MAT1A|SEPHS2	AHCYL1|GGT7|MARS|MAT1A|SCLY|SEPHS1|SEPHS2	AHCYL1|GGT7|MARS|MAT1A|METTL2B|SCLY|SEPHS1|SEPHS2	-1.9933			-2.476							3.5523	-3.5676
KEGG_GLUTATHIONE_METABOLISM	http://www.broadinstitute.org/gsea/msigdb/cards/KEGG_GLUTATHIONE_METABOLISM	GSTZ1|GSR|GSTA1|GCLC|GSTT2|GPX4|GSTA2|GGT7|GGCT|MGST2|MGST3|GSTM5|IDH2|GPX3|GPX7|ODC1|GPX1|GGT6|GSTO2|RRM2|PGD|RRM1|SMS|GSTM2|GSS|OPLAH|LAP3|GSTK1|TXNDC12|G6PD|GGT1|IDH1|GCLM|SRM|GSTM3|GPX2|GGT5|ANPEP|GSTA4|RRM2B|GSTP1|GSTM4|GSTO1|MGST1	LAP3|GSTT2|ANPEP|GCLC|GSTM5|GGT5|GSTA1|GSTM2|GSTP1|GPX3|RRM2B|GSTO1|RRM1|GCLM|GGT7|GPX7|GPX1|ODC1|RRM2|OPLAH|TXNDC12|G6PD|SMS|SRM|GSTK1|GSTM3|MGST3|GSTA4|IDH1|PGD|GSTM4|GSTT1|GGT1|GGCT|GPX4|GPX2|MGST2|GGT6|IDH2|GSS|GSR|GSTZ1|GSTO2|MGST1	GSTM4|GGT5|GSTM5|PGD|GSTM2|GPX7|GSTT2|GPX1|G6PD|GPX2|GPX4|SRM|GSTM3|GSTZ1|ANPEP|GSTK1|LAP3|GSTO1|GSTP1|GSS|GGT1|GGT7|GPX3|MGST3|GSTO2|IDH2|GSTA1|MGST1|GGT6|MGST2|GCLC|ODC1|RRM2|SMS|GSR|TXNDC12|GSTA4|GCLM|IDH1|OPLAH|RRM1|GGCT|RRM2B	LAP3|GSTA1|GCLC|ANPEP|GSTT2|GSTM5|GPX3|GGT5|GSTP1|RRM1|PGD|GSTM2|TXNDC12|ODC1|GCLM|SRM|RRM2|RRM2B|GGT7|G6PD|GPX1|SMS|OPLAH|GPX7|GSTA2|GSTK1|GSTA4|MGST3|IDH1|GGT1|GGCT|GSTO1|GSTM3|GSTT1|GGT6|GPX4|GSTM4|GSS|IDH2|GPX2|GSR|GSTO2|MGST2|GSTZ1|MGST1	LAP3|GSTT2|GSTA1|GSTM5|GCLC|GGT5|ANPEP|GSTM2|GSTP1|RRM1|GCLM|OPLAH|ODC1|RRM2|RRM2B|GPX3|GPX2|GGT7|TXNDC12|GPX7|G6PD|PGD|SRM|GSTM3|GSTK1|SMS|GSTT1|GSTM4|MGST3|GPX1|GSTA4|IDH1|GGT6|GGT1|GGCT|GSTO1|GPX4|GSTO2|IDH2|GSS|GSR|GSTZ1|MGST2|MGST1	MGST2|GSTT2|GCLC|GPX3|GSTO1|GSTA4|GGT1|GGCT|RRM2B|TXNDC12|GSTK1|GPX7|MGST1|GSTM5|IDH1|GSTO2|GSR|MGST3|ODC1|GGT7|GPX2|GGT5|GSTA1|LAP3|GSTZ1|GCLM|G6PD|GSTA2|GGT6|GSTM2|RRM1|ANPEP|GPX1|RRM2|GSTM3|SMS|GPX4|IDH2|OPLAH|PGD|GSTP1|SRM|GSTM4|GSS	GSR|GSTA1|GSTZ1|GCLC|GGT7|GGCT|GSTT2|GSTA2|GSTM5|MGST3|GPX4|MGST2|GPX7|IDH2|RRM2|ODC1|RRM1|GSTO2|GGT6|OPLAH|SMS|PGD|GSTM2|GPX3|GCLM|GSS|GPX1|LAP3|RRM2B|G6PD|TXNDC12|IDH1|GGT1|GPX2|GSTK1|GSTM3|ANPEP|SRM|GGT5|GSTA4|GSTP1|GSTM4|GSTO1|MGST1	LAP3|GPX7|GGT5|ANPEP|GSTM2|GSTM5|GSTM1|GSTP1|GSTM4|GSTO1|GSTA1|TXNDC12|GCLM|SRM|GSTK1|MGST3|GSS|GPX1|GSTZ1|MGST1|GPX4|SMS|GCLC|GSTT1|RRM1|OPLAH|PGD|RRM2|IDH1|RRM2B|G6PD|IDH2|GPX3|GSTM3|GGT7|GGCT|GSR|GGT1	GGT5|MGST3|ANPEP|GSTA1|LAP3|RRM2B|GSTM1|GSTP1|GCLC|GSTM2|RRM1|GCLM|GSTT1|GSTM4|TXNDC12|GSTM5|RRM2|GPX3|OPLAH|GSTM3|PGD|SMS|SRM|G6PD|MGST1|GSTK1|GGT7|GSS|IDH1|GPX7|IDH2|GGT1|GGCT|GPX4|GPX1|GSTO1|GSTZ1|GSR	GSTA1|GSTM4|ANPEP|GSTM1|LAP3|GSTM5|GSTP1|PGD|MGST3|GSTM2|RRM1|GGT5|GCLC|MGST1|GSTO1|TXNDC12|RRM2B|SRM|GCLM|GSTZ1|RRM2|GSTT1|GSTK1|GPX7|OPLAH|SMS|GGT7|GGT1|GSTM3|G6PD|GGCT|IDH2|IDH1|GPX1|GPX4|GSS|GPX3|GSR	GSTM4|GSTM1|GPX7|GSTM5|GSTM2|SRM|PGD|GSTM3|G6PD|GSTP1|GSR|ANPEP|GPX4|GSTZ1|LAP3|RRM1|IDH1|IDH2|GCLC|GSTO1|SMS|GSTK1|GGCT|GGT1|GGT7|TXNDC12|RRM2B|GPX1|GGT5|GCLM|GPX3|MGST1|MGST3|RRM2|GSS|GSTT1|OPLAH|GSTA1	GSR|GSTZ1|GSTA1|GSTM1|GGCT|GCLC|GSTM4|GSTM5|GPX3|GGT7|RRM1|MGST3|PGD|SMS|RRM2|GSTO1|RRM2B|OPLAH|GCLM|IDH2|GSTM2|GGT1|G6PD|ANPEP|GSTP1|GPX4|GPX7|GSTT1|GPX1|GSTM3|IDH1|TXNDC12|GSS|SRM|GGT5|GSTK1|MGST1|LAP3	GPX3|GCLC|GSTM4|GSTM5|RRM2B|GGT1|GSTM1|GGCT|GSTO1|GSR|GGT7|GSTM2|GCLM|GPX7|GSTA1|GSS|PGD|RRM1|GGT5|GPX1|GSTP1|ANPEP|RRM2|SMS|OPLAH|TXNDC12|G6PD|IDH2|GSTZ1|LAP3|GPX4|MGST3|GSTK1|GSTM3|IDH1|SRM|MGST1|GSTT1	GSTA1|PGD|SRM|MGST3|GSTZ1|GSTM3|GSTM5|IDH2|GSTM1|GSTM4|GSTP1|RRM1|ANPEP|GCLC|GSTM2|MGST1|OPLAH|RRM2|LAP3|GCLM|TXNDC12|RRM2B|GSTK1|IDH1|GSTT1|GPX7|G6PD|GGT1|GGT7|GGCT|SMS|GGT5|GSTO1|GPX4|GPX3|GPX1|GSS|GSR	GGT1|GGCT|GSTM1|GSTM4|TXNDC12|GSTM5|GPX7|IDH1|GPX1|LAP3|GSTO1|GPX3|GSTK1|GSR|GSTP1|MGST1|IDH2|GSS|GSTM2|GSTA1|GSTZ1|MGST3|GGT7|GCLC|G6PD|SMS|GCLM|RRM1|GSTM3|ANPEP|RRM2|SRM|GGT5|GSTT1|GPX4|PGD|OPLAH|RRM2B	G6PD|GGT7|GSS|GSTA1|GSTP1|IDH2|LAP3|OPLAH|RRM2	GSTA1|OPLAH|GSTP1|GGT7|RRM2|RRM2B|LAP3|GSS|G6PD|IDH2	G6PD|GGT7|GSS|GSTA1|IDH2|LAP3|OPLAH|RRM2	G6PD|GGT7|GSS|GSTA1|IDH2|LAP3|OPLAH|RRM2	G6PD|GGT7|GSS|GSTA1|IDH2|LAP3|OPLAH|RRM2	G6PD|GGT7|GSS|GSTA1|GSTP1|IDH2|LAP3|OPLAH|RRM2	GGT7|GSS|GSTP1|OPLAH|RRM2|RRM2B	G6PD|GGT7|GSS|GSTA1|IDH2|LAP3|OPLAH|RRM2	-6.3333	-5.3009	-6.5862	3.7878				-4.7843	-6.7895	-3.3636		-2.7299					-2.7242
KEGG_STARCH_AND_SUCROSE_METABOLISM	http://www.broadinstitute.org/gsea/msigdb/cards/KEGG_STARCH_AND_SUCROSE_METABOLISM	PYGB|GCK|GPI|GBE1|GYS2|GAA|UGT2B11|HK2|HK3|PYGL|AMY2B|ENPP1|UXS1|GUSB|AMY2A|UGT2B28|UGP2|PGM2|AMY1A|UGT2B10|ENPP3|PYGM|MGAM|AGL|GANC|PGM2L1|UGDH|UGT2B7|PGM1|GYS1|HK1|UGT1A6	PGM2|UXS1|GANC|MGAM|HK3|GBE1|PYGM|GAA|AMY2B|GPI|AMY1A|PYGL|GCK|PGM2L1|GUSB|AMY2A|GYS2|AGL|UGP2|HK2|PGM1|UGT2B7|PYGB|UGDH|ENPP1|ENPP3|HK1|GYS1	UGT1A6|PYGM|PYGB|GYS1|GAA|GPI|AMY2B|HK1|GUSB|HK3|GYS2|GCK|MGAM|PYGL|PGM1|UXS1|GANC|ENPP3|UGT2B15|AMY1A|ENPP1|PGM2L1|UGDH|HK2|UGP2|AGL|GBE1|PGM2	UXS1|PGM2|GPI|GCK|GBE1|GANC|GUSB|AMY1A|GAA|HK3|HK2|MGAM|PYGL|AMY2A|UGP2|PYGB|PGM1|GYS2|PYGM|PGM2L1|AMY2B|AGL|UGT2B7|UGDH|ENPP3|HK1|ENPP1|GYS1	UXS1|PGM2|GANC|MGAM|GPI|AMY1A|GCK|GBE1|AMY2B|GAA|GYS2|HK3|PYGL|AMY2A|HK2|PYGM|PGM2L1|GUSB|AGL|PYGB|PGM1|UGP2|ENPP3|UGDH|ENPP1|HK1|GYS1|UGT2B15	GBE1|AMY2B|PGM2|GAA|ENPP3|AMY2A|AGL|HK3|UGT2B11|UGT2B7|UGP2|UGT2B10|PYGM|UXS1|ENPP1|UGT2B15|UGT2B28|MGAM|HK2|PGM2L1|PYGL|GANC|GYS2|GYS1|UGT1A6|AMY1A|GCK|UGDH|PYGB|GUSB|GPI|HK1|PGM1	PYGB|GBE1|GPI|GCK|HK2|GAA|AMY2B|ENPP1|UGT2B11|PYGL|HK3|UGT2B10|MGAM|UGT2B28|UGP2|PGM2|UXS1|GUSB|AGL|AMY2A|ENPP3|PYGM|AMY1A|GANC|PGM2L1|UGDH|GYS1|HK1|PGM1|UGT1A6	UXS1|PGM2|PGM1|GPI|GBE1|ENPP1|PYGL|GANC|HK2|GUSB|GAA|HK3|UGP2|HK1|PYGM|AGL|UGDH|PYGB|ENPP3|PGM2L1|GYS1	UXS1|HK2|GPI|GBE1|PGM2|HK1|GANC|PYGM|GAA|PYGL|ENPP1|PYGB|AGL|HK3|PGM1|GUSB|PGM2L1|UGP2|ENPP3|GYS1|UGDH	UXS1|HK2|PGM2|GPI|GBE1|HK1|PYGM|PGM1|HK3|GANC|PYGL|PYGB|ENPP1|GUSB|AGL|PGM2L1|GAA|UGP2|GYS1|ENPP3|UGDH	PYGB|PYGM|GBE1|PGM2|PGM1|GAA|AGL|GANC|UGDH|GPI|HK1|PGM2L1|HK3|UGP2|PYGL|ENPP1|GUSB|GYS1|UXS1|HK2|ENPP3	PYGB|PYGM|GPI|GBE1|HK2|PYGL|ENPP1|AGL|GAA|PGM2L1|GANC|PGM2|HK3|UXS1|HK1|GUSB|GYS1|PGM1|UGP2|ENPP3|UGDH	PYGB|PYGM|GPI|GBE1|HK2|ENPP1|GAA|PYGL|HK3|PGM2L1|ENPP3|AGL|UGP2|HK1|GYS1|GUSB|PGM1|UXS1|GANC|PGM2|UGDH	PGM2|HK2|HK1|GYS1|GPI|PYGM|PYGB|PGM1|GBE1|UGP2|UXS1|HK3|PYGL|AGL|ENPP1|PGM2L1|ENPP3|GANC|GUSB|GAA|UGDH	GAA|ENPP3|UXS1|ENPP1|PGM2|GBE1|GUSB|UGP2|PGM1|AGL|HK3|PYGM|UGDH|GPI|PGM2L1|PYGL|PYGB|HK1|HK2|GYS1|GANC	GPI|GYS1|PGM1|PGM2|PGM2L1|UGDH|UGP2	ENPP1|GPI|GYS1|PGM1|PGM2|PGM2L1|UGDH|UGP2	AMY2A|ENPP1|GPI|GYS1|PGM1|PGM2|PGM2L1|UGDH|UGP2	AMY2A|ENPP1|GPI|GYS1|PGM1|PGM2|PGM2L1|UGDH|UGP2	AMY2A|ENPP1|GPI|GYS1|PGM1|PGM2|PGM2L1|UGDH|UGP2	GPI|GYS1|PGM1|PGM2|PGM2L1|UGDH|UGP2	AMY2A|ENPP1|GYS1|PGM1|PGM2|PGM2L1|UGDH|UGP2	AMY2A|ENPP1|GPI|GYS1|PGM1|PGM2|PGM2L1|UGDH|UGP2					-2.7799	-2.9361	2.9589			2.2216
KEGG_N_GLYCAN_BIOSYNTHESIS	http://www.broadinstitute.org/gsea/msigdb/cards/KEGG_N_GLYCAN_BIOSYNTHESIS	ALG8|ALG1|DAD1|MAN1B1|RPN2|FUT8|ALG13|TUSC3|ALG10|DPM3|ALG14|ALG3|B4GALT3|DOLPP1|DPM2|MGAT2|ALG2|RFT1|GANAB|ALG11|ALG5|B4GALT1|DPM1|ALG12|MAN2A2|STT3B|MGAT4A|ST6GAL1|B4GALT2|MGAT5|MAN2A1|MGAT4B|MAN1A2|ALG10B|RPN1|STT3A|ALG9|MOGS|DDOST|MAN1A1|DPAGT1|ALG6|MGAT1|MAN1C1|MGAT3|MGAT5B	MGAT3|MGAT5|MAN2A2|MAN2A1|ALG11|MAN1A2|GANAB|ALG10B|ALG10|DPM2|ALG12|ALG6|TUSC3|MAN1A1|ALG13|B4GALT2|ST6GAL1|MAN1C1|MGAT1|FUT8|ALG3|MGAT2|ALG1|DPM1|MGAT5B|DOLPP1|B4GALT3|MGAT4B|MOGS|RFT1|RPN2|ALG2|DPAGT1|ALG8|MGAT4A|B4GALT1|MAN1B1|STT3A|DAD1|RPN1|ALG14|ALG5|STT3B|DDOST|DPM3|ALG9	MGAT1|MAN1B1|MGAT3|MOGS|ALG12|DPM2|DPAGT1|ALG3|ALG1|GANAB|MGAT5|MAN1C1|DAD1|DOLPP1|MGAT4B|FUT8|ST6GAL1|MAN2A2|DDOST|RPN1|RPN2|ALG8|DPM3|ALG13|RFT1|ALG2|B4GALT2|B4GALT3|MGAT5B|ALG14|STT3A|TUSC3|ALG6|B4GALT1|ALG9|ALG5|ALG10|MGAT2|MAN2A1|ALG11|DPM1|MAN1A2|MAN1A1|STT3B|ALG10B|MGAT4A	MGAT3|GANAB|DDOST|DPM2|ALG8|MGAT5|MOGS|ALG6|ALG12|MAN2A2|ALG11|B4GALT3|RPN2|ALG2|DOLPP1|MAN1A2|MGAT2|MAN1B1|TUSC3|ALG10|ALG3|DPAGT1|B4GALT1|ALG1|DPM1|MGAT1|RFT1|B4GALT2|ALG10B|STT3A|RPN1|ST6GAL1|MGAT5B|MAN2A1|MGAT4B|MAN1A1|FUT8|MAN1C1|DAD1|ALG5|ALG13|DPM3|STT3B|ALG14|MGAT4A|ALG9	MGAT3|GANAB|MAN2A2|MGAT5|ALG11|DPM2|MAN1A2|ALG10B|ALG6|ALG10|ALG12|MAN2A1|TUSC3|ST6GAL1|ALG13|B4GALT2|ALG3|B4GALT3|DOLPP1|MGAT4B|ALG2|MOGS|DPAGT1|DPM1|RPN2|ALG8|MGAT2|ALG1|FUT8|RFT1|MAN1C1|STT3A|MAN1A1|MGAT5B|B4GALT1|MAN1B1|DAD1|MGAT1|RPN1|DPM3|MGAT4A|ALG14|ALG5|DDOST|STT3B|ALG9	ALG13|ALG8|ALG14|ALG9|MAN1A1|ALG10B|MAN1C1|ALG5|ALG10|DAD1|MGAT2|FUT8|DPM3|MGAT3|ALG6|RPN2|ST6GAL1|MGAT4A|ALG3|DPM1|RFT1|TUSC3|MAN1A2|DOLPP1|MAN2A2|MGAT5|DPM2|ALG11|ALG2|B4GALT2|STT3B|ALG1|MGAT5B|RPN1|MGAT1|B4GALT1|MAN2A1|STT3A|DPAGT1|ALG12|MAN1B1|B4GALT3|DDOST|MOGS|MGAT4B|GANAB	ALG1|ALG8|MGAT2|TUSC3|FUT8|MAN1B1|GANAB|ALG13|RPN2|ALG10|DAD1|B4GALT3|ALG14|ALG2|DOLPP1|DPM3|B4GALT1|DPM2|ALG3|MAN2A1|DPM1|RFT1|MGAT4A|ALG11|MAN2A2|ALG12|ALG10B|STT3B|MGAT5|MAN1A2|MGAT3|ALG5|B4GALT2|ST6GAL1|DDOST|MAN1A1|MGAT4B|MOGS|ALG6|MAN1C1|MGAT1|STT3A|RPN1|ALG9|DPAGT1|MGAT5B	DPM3|GANAB|MOGS|ALG9|ALG8|B4GALT3|RPN1|ALG5|ALG2|STT3A|ALG6|MAN1A2|MAN2A1|DDOST|MGAT5|MAN1B1|DPAGT1|DPM1|FUT8|ALG11|RPN2|MGAT1|DOLPP1|DAD1|MGAT2|RFT1|STT3B|ST6GAL1|B4GALT1|MAN1A1|ALG1|MAN2A2|ALG13	MGAT5|ALG8|DPM1|STT3A|ALG6|RFT1|MOGS|GANAB|RPN2|RPN1|DDOST|MGAT2|MAN2A2|ALG5|ALG2|ALG14|ALG9|ST6GAL1|DAD1|MAN1A2|ALG11|STT3B|DPM3|TUSC3|MAN2A1|B4GALT1|MAN1B1|B4GALT3|FUT8|MGAT1|MAN1A1|ALG1|ALG13	GANAB|DPM1|MOGS|DDOST|STT3A|RFT1|ALG12|RPN1|ALG11|RPN2|DPM3|MGAT5|B4GALT1|MGAT2|ALG5|STT3B|ALG9|ALG6|DAD1|ALG2|MAN1B1|B4GALT3|MAN1A2|DPAGT1|MAN2A2|FUT8|TUSC3|MGAT1|ALG14|MAN2A1|ALG1|DOLPP1|ST6GAL1|MAN1A1|ALG13	ALG13|MAN2A2|MAN2A1|GANAB|ALG2|RFT1|ST6GAL1|MAN1A1|DDOST|MOGS|ALG5|ALG14|DPM1|FUT8|ALG12|MAN1A2|RPN1|DPM3|MGAT5|STT3A|MGAT2|DPAGT1|RPN2|ALG1|ALG9|ALG11|DAD1|MGAT1|DOLPP1|STT3B|MAN1B1|ALG6|TUSC3|B4GALT1|B4GALT3	DOLPP1|MAN1A1|DPM1|MGAT5|ALG12|ALG1|MAN2A2|DPM3|MOGS|ALG2|ALG6|TUSC3|B4GALT1|RPN2|DAD1|FUT8|MAN2A1|STT3B|B4GALT3|GANAB|ALG13|ST6GAL1|ALG11|MGAT2|RFT1|STT3A|DDOST|MAN1A2|ALG5|DPAGT1|RPN1|MAN1B1|ALG9|MGAT1|ALG14	MAN1A1|B4GALT3|FUT8|ALG11|MGAT5|ALG9|MOGS|MGAT2|MAN2A2|MGAT1|MAN1A2|GANAB|MAN1B1|ALG2|ALG1|MAN2A1|B4GALT1|DOLPP1|STT3B|ALG8|ALG13|DPM1|RPN1|RFT1|DAD1|STT3A|ST6GAL1|RPN2|ALG6|ALG5|DDOST|DPM3|DPAGT1	ALG2|DPM1|ALG9|ALG8|GANAB|RPN1|ALG6|MOGS|STT3A|DPM3|DPAGT1|MGAT2|RFT1|ALG1|ALG12|MAN2A2|DDOST|RPN2|MGAT1|ALG5|MGAT5|DOLPP1|MAN1A2|B4GALT1|STT3B|DAD1|MAN1B1|FUT8|ALG11|ALG13|MAN2A1|TUSC3|B4GALT3|ST6GAL1|MAN1A1	ALG14|ALG13|ALG9|MGAT5|ALG6|RFT1|DPM3|ST6GAL1|RPN2|FUT8|B4GALT1|MAN1B1|MAN1A1|B4GALT3|ALG2|ALG5|DPAGT1|ALG12|DOLPP1|MAN1A2|STT3A|STT3B|DPM1|MAN2A2|RPN1|GANAB|DDOST|TUSC3|DAD1|ALG1|ALG11|MOGS|MAN2A1|MGAT1|MGAT2	ALG3|B4GALT1|MAN2A1|STT3B	ALG3|B4GALT1|MAN2A1|STT3B	ALG3|B4GALT1|MAN2A1|MGAT4A|STT3B	ALG3|B4GALT1|MAN2A1|MGAT4A|STT3B	ALG3|B4GALT1|MAN2A1|MGAT4A|STT3B	ALG3|B4GALT1|MAN2A1|STT3B	ALG3|B4GALT1|MAN2A1|MGAT4A|STT3B	ALG3|B4GALT1|MAN2A1|MGAT4A|STT3B	-6.0989	-2.2744	-6.6437					-6.4605	3.7977	3.2988	-4.5004			3.6198	-4.611
KEGG_OTHER_GLYCAN_DEGRADATION	http://www.broadinstitute.org/gsea/msigdb/cards/KEGG_OTHER_GLYCAN_DEGRADATION	NEU1|NEU4|HEXA|FUCA2|HEXB|GLB1|GBA|ENGASE|AGA|FUCA1|MAN2C1|MANBA|NEU3|MAN2B2|MAN2B1	NEU3|MAN2C1|MANBA|HEXA|HEXB|MAN2B2|MAN2B1|NEU4|FUCA1|FUCA2|NEU1|ENGASE|GLB1|GBA|AGA	MAN2B1|MAN2C1|NEU1|MANBA|ENGASE|FUCA1|MAN2B2|GLB1|HEXA|GBA|HEXB|FUCA2|NEU3|NEU4|AGA	NEU3|HEXA|MANBA|MAN2B1|NEU1|HEXB|MAN2B2|FUCA2|GLB1|MAN2C1|AGA|FUCA1|GBA|ENGASE	NEU3|MAN2C1|MANBA|HEXA|NEU4|MAN2B2|MAN2B1|ENGASE|NEU1|FUCA2|HEXB|GBA|FUCA1|AGA|GLB1	FUCA2|HEXB|AGA|MANBA|NEU4|GBA|FUCA1|NEU1|GLB1|MAN2B1|MAN2C1|MAN2B2|ENGASE|NEU3|HEXA	NEU1|NEU4|FUCA2|HEXA|ENGASE|HEXB|AGA|GLB1|NEU3|GBA|MANBA|MAN2B2|MAN2C1|FUCA1|MAN2B1	MANBA|HEXA|MAN2B1|FUCA1|FUCA2|GLB1|HEXB|AGA|MAN2B2|NEU1|ENGASE|GBA|MAN2C1	MANBA|MAN2B1|ENGASE|HEXA|MAN2C1|FUCA2|NEU1|FUCA1|AGA|MAN2B2|GBA|GLB1|HEXB	MANBA|HEXA|NEU1|MAN2C1|MAN2B1|FUCA2|ENGASE|GLB1|AGA|GBA|FUCA1|MAN2B2|HEXB	MANBA|MAN2B1|MAN2B2|NEU1|GLB1|HEXA|FUCA1|ENGASE|MAN2C1|HEXB|GBA|AGA|FUCA2	ENGASE|NEU1|HEXA|FUCA2|MAN2C1|GLB1|HEXB|MANBA|MAN2B2|GBA|AGA|FUCA1|MAN2B1	ENGASE|NEU1|HEXA|GLB1|MAN2C1|FUCA2|MANBA|HEXB|MAN2B2|GBA|AGA|MAN2B1|FUCA1	ENGASE|FUCA1|FUCA2|MANBA|AGA|NEU1|MAN2C1|MAN2B1|HEXA|MAN2B2|GBA|HEXB|GLB1	MANBA|GBA|AGA|HEXB|NEU1|MAN2B1|GLB1|FUCA1|FUCA2|HEXA|MAN2B2|ENGASE|MAN2C1	MAN2C1	MAN2C1	MAN2C1	MAN2C1	MAN2C1	MAN2C1	MAN2C1	MAN2C1			-2.9947	2.8311	4.3298	3.7736	2.4922		-2.7149	-2.3482	3.5731	-2.4554	3.5891	3.6512	5.3577
KEGG_O_GLYCAN_BIOSYNTHESIS	http://www.broadinstitute.org/gsea/msigdb/cards/KEGG_O_GLYCAN_BIOSYNTHESIS	GALNT2|GALNT1|GALNT6|GALNT13|GALNT4|GALNT7|GALNT5|C1GALT1C1|GCNT1|GALNTL6|GCNT3|ST6GALNAC1|B4GALT5|GALNT11|GALNT3|GALNT10|C1GALT1|GALNT12|GALNT14|ST3GAL2|WBSCR17|GCNT4|ST3GAL1	GALNT8|GALNT5|GALNT13|ST3GAL2|GALNT14|GALNT12|GCNT4|GALNT1|C1GALT1|GALNT4|WBSCR17|GCNT1|GALNT2|ST6GALNAC1|B4GALT5|GALNT11|C1GALT1C1|GALNT7|GCNT3|GALNT3|GALNT10|ST3GAL1|GALNT6|GALNTL6	GALNT6|ST3GAL2|GALNT8|WBSCR17|GALNT12|GALNT10|GALNT5|ST6GALNAC1|GALNT13|GALNT2|GCNT1|GCNT3|B4GALT5|GALNT14|C1GALT1|C1GALT1C1|GALNT3|ST3GAL1|GALNT7|GALNT4|GALNT1|GALNT11|GCNT4	GALNT13|ST3GAL2|GALNT14|GALNT2|GALNT12|GCNT1|GCNT4|GALNT5|C1GALT1|GCNT3|GALNT4|WBSCR17|C1GALT1C1|B4GALT5|GALNT3|GALNT1|ST6GALNAC1|GALNT11|ST3GAL1|GALNT7|GALNT10|GALNT8|GALNT6	GALNT13|GALNT14|GCNT4|ST3GAL2|GALNT8|GALNT5|GALNT4|C1GALT1|GALNT12|GCNT3|GALNT2|ST6GALNAC1|GALNT11|GCNT1|B4GALT5|GALNT1|WBSCR17|GALNT3|C1GALT1C1|GALNT7|ST3GAL1|GALNT10|GALNTL6|GALNT6	ST6GALNAC1|C1GALT1C1|GALNT8|GALNT12|GALNT1|GCNT3|GALNT13|GALNT4|GALNT3|GALNT10|GALNTL6|GALNT14|C1GALT1|GALNT7|GALNT11|WBSCR17|B4GALT5|GALNT5|GCNT1|ST3GAL2|GCNT4|GALNT6|ST3GAL1|GALNT2	GALNTL6|GALNT2|GALNT1|GALNT4|GALNT13|GALNT5|GALNT6|GALNT7|GCNT1|C1GALT1C1|GALNT11|B4GALT5|GCNT3|GALNT10|ST6GALNAC1|GALNT3|ST3GAL2|C1GALT1|GALNT12|WBSCR17|GCNT4|GALNT14|ST3GAL1	GALNT1|GALNT10|GALNT2|GALNT3|GALNT5|GALNT6|GALNT7|GCNT1|ST3GAL1	GALNT14|GALNT2|GALNT11|GCNT1|B4GALT5|GALNT1|GALNT5|GALNT13|GALNT3|GALNTL5|GALNT4|GALNT7|ST3GAL1|GALNT10|GALNT6	GALNT14|GCNT1|GALNT5|GALNT2|GALNT3|GALNT13|GALNT1|GALNT4|GALNT11|GALNTL5|GALNT10|ST3GAL1|GALNT7|GALNT6	GALNT6|GALNT5|GALNT14|GALNT10|GALNTL5|GALNT4|GALNT11|GALNT2|GALNT13|GALNT1|GALNT7|GALNT3|GCNT1|ST3GAL1	GALNTL5|GALNT7|GALNT5|GALNT4|GALNT2|GALNT6|GALNT13|GALNT10|GALNT1|GALNT3|GALNT11|GCNT1|ST3GAL1|GALNT14	GALNT1|GALNT10|GALNT2|GALNT3|GALNT5|GALNT6|GALNT7|GCNT1|ST3GAL1	GALNT3|GALNT11|GALNT2|GALNT1|B4GALT5|GALNT4|ST3GAL1|GALNT13|GALNT6|GALNT7|GALNT5|GALNT10	GALNTL5|ST3GAL1|GALNT13|GALNT3|GALNT1|GALNT2|GALNT5|GALNT7|GALNT6|GALNT10|GALNT4|GALNT11|GCNT1|GALNT14	GALNT7	GALNT2|GALNT7	GALNT7	GALNT7	GALNT7	NA	GALNT2|GALNT7	NA			-3.0473	-3.1139	2.6278	3.943					-2.7394	-4.0399			-3.7857
KEGG_AMINO_SUGAR_AND_NUCLEOTIDE_SUGAR_METABOLISM	http://www.broadinstitute.org/gsea/msigdb/cards/KEGG_AMINO_SUGAR_AND_NUCLEOTIDE_SUGAR_METABOLISM	PMM2|GNE|GALE|GNPNAT1|MPI|UAP1|HEXA|NANS|RENBP|GNPDA2|GMDS|CYB5R1|GCK|GALK2|GPI|HEXB|PGM3|NANP|CYB5R3|GMPPB|GALK1|GFPT1|FUK|PMM1|NPL|HK2|GALT|AMDHD2|HK3|UXS1|GNPDA1|UGP2|PGM2|GFPT2|TSTA3|NAGK|GMPPA|UGDH|PGM1|HK1|CMAS|CHIT1|FPGT	PGM2|UXS1|RENBP|GFPT2|GNE|NANP|HK3|NPL|CYB5R3|HEXA|FUK|GNPDA2|GALT|GPI|PMM1|GCK|GFPT1|AMDHD2|HEXB|GMDS|CHIT1|GNPDA1|PGM3|UGP2|GALK2|HK2|PGM1|GALK1|FPGT|UGDH|NAGK|GMPPB|GMPPA|GNPNAT1|MPI|HK1|TSTA3|PMM2|UAP1|NANS|CYB5R1|CMAS|GALE	PMM1|CYB5R3|NAGK|AMDHD2|NANS|MPI|RENBP|GMPPA|GALT|GMPPB|GALK1|GMDS|PMM2|GPI|FUK|CHIT1|GFPT2|CYB5R1|HK1|HK3|NPL|HEXA|GNPDA1|GCK|GALE|HEXB|TSTA3|PGM1|UXS1|PGM3|GALK2|UGDH|HK2|GNE|GNPDA2|GNPNAT1|UGP2|NANP|PGM2|UAP1|FPGT|GFPT1|CMAS	UXS1|PGM2|RENBP|GNE|HEXA|GPI|CYB5R3|GCK|GALT|PMM1|NANP|FUK|NPL|GFPT2|HK3|GFPT1|HK2|GMDS|PGM3|MPI|HEXB|UGP2|GALK1|AMDHD2|GNPDA1|NAGK|PGM1|GNPDA2|GALK2|CHIT1|GMPPB|PMM2|GMPPA|NANS|CMAS|GNPNAT1|FPGT|CYB5R1|UGDH|TSTA3|HK1|UAP1|GALE	UXS1|PGM2|RENBP|NANP|GNE|GPI|FUK|GCK|CYB5R3|PMM1|GALT|GFPT2|HEXA|HK3|HK2|GNPDA2|GFPT1|NPL|GMDS|GALK1|AMDHD2|PGM3|MPI|PGM1|GNPDA1|GALK2|UGP2|GMPPB|GMPPA|UGDH|HEXB|PMM2|UAP1|FPGT|GNPNAT1|TSTA3|HK1|NANS|CHIT1|NAGK|CYB5R1|CMAS|GALE	GNPDA2|HEXB|CMAS|PGM2|CHIT1|GALK2|HK3|FPGT|NPL|UGP2|UAP1|GALE|UXS1|GFPT2|NANP|HK2|GMDS|PGM3|GNE|GNPNAT1|CYB5R3|RENBP|MPI|GFPT1|GALK1|FUK|AMDHD2|GCK|UGDH|PMM1|TSTA3|NAGK|GPI|NANS|CYB5R1|GMPPA|GMPPB|GNPDA1|HK1|PGM1|PMM2|HEXA|GALT	GNE|GNPNAT1|PMM2|GALE|UAP1|GNPDA2|NANP|GFPT1|GMDS|RENBP|GALK2|HEXA|NANS|MPI|PGM3|HEXB|GPI|CYB5R1|GMPPB|GCK|FUK|HK2|GALT|CYB5R3|NPL|HK3|GALK1|PMM1|UGP2|PGM2|UXS1|GNPDA1|AMDHD2|GFPT2|TSTA3|UGDH|CMAS|GMPPA|FPGT|NAGK|HK1|PGM1	UXS1|PGM2|PGM1|GPI|CYB5R3|GNE|HEXA|GFPT2|PGM3|HK2|GMDS|HK3|PMM1|UGP2|GNPDA2|PMM2|NPL|GALK1|NAGK|CMAS|HEXB|HK1|FUK|GFPT1|GNPDA1|GALT|AMDHD2|UGDH|UAP1|MPI|GALK2|RENBP|GMPPB|NANS|TSTA3|GMPPA|CYB5R1|FPGT|GNPNAT1|GALE|NANP	UXS1|HK2|GNE|GPI|GFPT2|CYB5R3|FUK|PGM2|HK1|GMDS|GNPDA2|GFPT1|PGM3|GNPDA1|CMAS|HEXA|FPGT|NANP|HK3|PGM1|NAGK|PMM1|GALT|PMM2|CHIT1|RENBP|NPL|UAP1|CYB5R1|GALK1|AMDHD2|GMPPA|TSTA3|GMPPB|UGP2|GALK2|GNPNAT1|HEXB|NANS|MPI|UGDH|GALE	GNE|UXS1|HK2|PGM2|PGM3|GPI|GFPT2|CYB5R3|GFPT1|HK1|CMAS|FUK|GMDS|PGM1|HK3|GNPDA1|HEXA|NPL|NAGK|NANP|GNPDA2|RENBP|FPGT|UAP1|GALK2|CYB5R1|UGP2|MPI|PMM2|CHIT1|TSTA3|PMM1|GNPNAT1|GALK1|GALT|NANS|GMPPB|AMDHD2|HEXB|GMPPA|GALE|UGDH	PGM3|GMPPB|GMPPA|PMM1|GFPT2|PGM2|NANS|GNE|NAGK|CMAS|GNPDA2|MPI|PGM1|AMDHD2|HEXA|NPL|GNPDA1|GNPNAT1|NANP|GMDS|GALT|UAP1|HEXB|GALK2|CHIT1|GALK1|UGDH|GPI|PMM2|TSTA3|CYB5R1|HK1|GALE|FUK|HK3|GFPT1|UGP2|RENBP|CYB5R3|FPGT|UXS1|HK2	GNE|GALK2|GNPNAT1|PGM3|GPI|GFPT1|UAP1|GALE|HK2|NANP|GMDS|HEXA|MPI|GFPT2|FUK|NANS|GMPPB|CYB5R1|AMDHD2|HEXB|GNPDA2|GALT|CMAS|NPL|PMM2|GALK1|NAGK|RENBP|CHIT1|PMM1|PGM2|FPGT|HK3|UXS1|TSTA3|HK1|CYB5R3|GMPPA|PGM1|UGP2|GNPDA1|UGDH	NANP|GALK2|GNE|GPI|HEXA|GNPNAT1|HK2|GFPT2|UAP1|GMDS|MPI|GMPPA|GFPT1|FUK|GALE|CYB5R3|GNPDA2|NANS|HK3|HEXB|PGM3|GMPPB|PMM1|GALT|AMDHD2|GALK1|RENBP|PMM2|NPL|TSTA3|UGP2|HK1|NAGK|PGM1|CYB5R1|UXS1|FPGT|GNPDA1|CMAS|PGM2|UGDH	PGM2|HK2|GALK2|NANS|HK1|GPI|GFPT1|CMAS|UAP1|PGM1|GALK1|NANP|GMDS|CYB5R3|NPL|TSTA3|UGP2|FPGT|NAGK|UXS1|HK3|GNPDA2|PMM1|GNE|GNPDA1|FUK|GFPT2|RENBP|GALE|CHIT1|HEXA|GALT|PMM2|CYB5R1|HEXB|GMPPA|GNPNAT1|GMPPB|MPI|PGM3|AMDHD2|UGDH	HEXB|GMDS|PMM1|UXS1|HEXA|GALK2|NANP|NANS|PMM2|TSTA3|CYB5R3|MPI|PGM2|UAP1|PGM3|RENBP|AMDHD2|CHIT1|GNPDA2|GALE|UGP2|GNPNAT1|PGM1|GALK1|NPL|GALT|GNE|CMAS|HK3|UGDH|GNPDA1|GPI|FUK|HK1|FPGT|HK2|GFPT2|CYB5R1|GMPPA|GFPT1|GMPPB|NAGK	GFPT2|GPI|PGM2|PGM1|UGP2|GMDS|GFPT1|NANS|NAGK|PGM3|UGDH	GPI|PGM2|GFPT1|GMDS|UGP2|GFPT2|PGM3|PGM1|NAGK|UGDH|NANS	GPI|PGM2|PGM3|GFPT1|GMDS|GFPT2|UGP2|PGM1|NAGK|UGDH|NANS	PGM3|GFPT2|GMDS|PGM2|PGM1|NANS|NAGK|GFPT1|UGP2|GPI|UGDH	GPI|PGM3|NANS|GFPT1|PGM2|GFPT2|GMDS|UGP2|NAGK|PGM1|UGDH	NANS|PGM3|GPI|NAGK|GFPT1|GFPT2|UGP2|GMDS|UGDH|PGM1|PGM2	PGM2|GFPT1|GMDS|PGM1|UGP2|NANS|NAGK|GFPT2|UGDH|PGM3	GMDS|UGDH|NANS|PGM2|UGP2|GPI|NAGK|PGM1|GFPT2|PGM3|GFPT1	-2.6159		-3.462		3.8879	2.5239		-3.3439	-2.4989		4.7414		5.194	4.1236					3.8849		3.6596	4.2342
KEGG_GLYCOSAMINOGLYCAN_DEGRADATION	http://www.broadinstitute.org/gsea/msigdb/cards/KEGG_GLYCOSAMINOGLYCAN_DEGRADATION	HYAL1|HYAL2|HEXA|GALNS|GNS|HEXB|GLB1|NAGLU|IDS|SGSH|HYAL3|HGSNAT|IDUA|HYAL4|HS3ST3A1|GUSB|ARSB|HS3ST3B1|HPSE|HPSE2	HGSNAT|HPSE|NAGLU|ARSB|HYAL1|HS3ST3A1|HEXA|HS3ST3B1|IDS|HYAL2|GNS|IDUA|GALNS|HEXB|GUSB|SGSH|HPSE2|HYAL3|GLB1|HYAL4	NAGLU|IDUA|SGSH|HYAL1|HGSNAT|GALNS|GUSB|GLB1|HEXA|HS3ST3B1|HPSE|HPSE2|HYAL2|GNS|HYAL3|HS3ST3A1|HEXB|ARSB|IDS|HYAL4	NAGLU|HGSNAT|ARSB|HEXA|HPSE|HS3ST3A1|GUSB|HYAL3|HS3ST3B1|HYAL2|HEXB|GALNS|GLB1|GNS|HYAL1|HYAL4|IDUA|SGSH|IDS|HPSE2	HGSNAT|NAGLU|HPSE|ARSB|HS3ST3A1|HS3ST3B1|HEXA|HYAL1|IDS|IDUA|GUSB|HYAL3|HYAL2|GNS|HPSE2|GALNS|SGSH|HEXB|GLB1	HEXB|HPSE2|HYAL1|HYAL2|GNS|HPSE|GLB1|HYAL3|SGSH|NAGLU|ARSB|HS3ST3A1|IDS|GALNS|HS3ST3B1|HGSNAT|GUSB|IDUA|HEXA|HYAL4	HYAL2|GALNS|GNS|IDS|HEXA|HYAL1|HEXB|SGSH|HGSNAT|GLB1|NAGLU|IDUA|ARSB|HYAL3|HS3ST3A1|HYAL4|GUSB|HS3ST3B1|HPSE|HPSE2	NAGLU|HEXA|ARSB|GUSB|GLB1|HEXB|GNS|IDUA|IDS|GALNS|SGSH|HYAL2	NAGLU|HEXA|HYAL2|GUSB|IDS|IDUA|ARSB|GLB1|SGSH|GALNS|HEXB|GNS	NAGLU|HEXA|GUSB|HYAL2|GLB1|IDS|ARSB|IDUA|GALNS|HEXB|SGSH|GNS	IDS|IDUA|GLB1|HEXA|NAGLU|HEXB|GALNS|HYAL2|ARSB|GNS|GUSB|SGSH	NAGLU|HEXA|HYAL2|GLB1|HEXB|GALNS|IDS|ARSB|GNS|IDUA|GUSB|SGSH	NAGLU|HEXA|IDS|GLB1|ARSB|HYAL2|GNS|GALNS|HEXB|IDUA|GUSB|SGSH	NAGLU|HYAL2|GALNS|HEXA|SGSH|ARSB|HEXB|GUSB|IDS|IDUA|GLB1|GNS	NAGLU|HEXB|GALNS|GNS|GLB1|ARSB|SGSH|HEXA|IDS|GUSB|HYAL2|IDUA	NA	HGSNAT	HGSNAT	HGSNAT	HGSNAT	NA	HGSNAT	HGSNAT		3.4906		4.0102	2.5804	2.7049			-3.5787	-3.0107		-4.5624		3.1979	4.9125
KEGG_GLYCOSAMINOGLYCAN_BIOSYNTHESIS_CHONDROITIN_SULFATE	http://www.broadinstitute.org/gsea/msigdb/cards/KEGG_GLYCOSAMINOGLYCAN_BIOSYNTHESIS_CHONDROITIN_SULFATE	B3GAT3|UST|CHST12|CSGALNACT1|CHPF2|B3GALT6|CHST14|CHPF|CHST15|CHSY1|DSE|B4GALT7|CHST7|XYLT1|CHSY3|CHST3|XYLT2|CHST11|CSGALNACT2|B3GAT1	CHST3|UST|DSE|CHST15|CHSY3|CHST13|CSGALNACT2|CHST14|XYLT1|CSGALNACT1|CHST11|CHST7|CHSY1|CHPF2|B3GAT3|B3GALT6|CHST12|CHPF|XYLT2|B4GALT7|B3GAT1	CHST12|B3GAT3|CHPF|B4GALT7|CHST15|CHST7|CHPF2|B3GALT6|CHST14|CHST3|XYLT2|CHST13|CHST11|B3GAT1|XYLT1|CSGALNACT1|UST|CHSY3|CHSY1|DSE|CSGALNACT2	CHST14|CHST3|UST|DSE|CHSY3|CHST7|CHST12|B3GALT6|CHST11|B3GAT3|CHST15|CHST13|XYLT1|CSGALNACT2|CHPF2|CSGALNACT1|CHPF|CHSY1|B3GAT1|XYLT2|B4GALT7	CHST3|UST|CHST14|DSE|CHST15|CHSY3|CSGALNACT2|CHST7|CHST11|B3GAT3|XYLT1|CHST13|B3GALT6|CHPF2|CSGALNACT1|CHSY1|CHST12|XYLT2|CHPF|B3GAT1|B4GALT7	B3GAT1|CHST7|CSGALNACT1|CHSY1|DSE|CSGALNACT2|CHSY3|CHST13|CHST15|XYLT1|B3GAT3|CHST11|CHST14|XYLT2|CHST3|CHPF|B3GALT6|UST|CHST12|CHPF2|B4GALT7	UST|B3GAT3|CSGALNACT1|CHST12|CHPF2|CHST14|CHSY1|B3GALT6|CHPF|DSE|CHST15|CHSY3|XYLT1|CSGALNACT2|CHST3|CHST11|B4GALT7|XYLT2|CHST7|CHST13|B3GAT1	B3GALT6|B3GAT3|CHPF|CHPF2|CHST14|CHSY1|XYLT1|XYLT2	B3GALT6|B3GAT3|CHPF|CHPF2|CHST14|CHST3|CHSY1|XYLT1	CHST14|CHPF2|CHSY1|B3GALT6|B3GAT3|CHPF|XYLT1|CHST3|CSGALNACT2|XYLT2	CHPF|XYLT1|CHST14|CHPF2|CHSY1|CSGALNACT2|CHST3|XYLT2|B3GAT3|B3GALT6	CHST14|CHPF2|XYLT1|CHPF|CHSY1|B3GALT6|CHST3|CSGALNACT2|B3GAT3|XYLT2	B3GALT6|B3GAT3|CHPF|CHPF2|CHST14|CHSY1|XYLT1|XYLT2	XYLT1|CHSY1|B3GALT6|CSGALNACT2|CHPF2|CHST3|B3GAT3|CHST14|CHPF|XYLT2	CSGALNACT2|B3GAT3|CHST14|XYLT1|CHST3|CHSY1|XYLT2|CHPF|CHPF2|B3GALT6	NA	CHPF2|XYLT1	CHPF2|XYLT1	CHPF2|XYLT1	CHPF2|XYLT1	NA	CHPF2	CHPF2|XYLT1				2.6981									2.2301		-2.4682
KEGG_GLYCOSAMINOGLYCAN_BIOSYNTHESIS_KERATAN_SULFATE	http://www.broadinstitute.org/gsea/msigdb/cards/KEGG_GLYCOSAMINOGLYCAN_BIOSYNTHESIS_KERATAN_SULFATE	FUT8|B4GALT3|B4GALT4|B3GNT7|CHST4|B4GALT1|CHST6|B4GALT2|ST3GAL3|ST3GAL2|CHST2|B3GNT2|CHST1|ST3GAL1	CHST2|CHST4|ST3GAL2|CHST6|B3GNT7|ST3GAL3|B4GALT2|FUT8|B3GNT2|B4GALT3|CHST1|B4GALT1|ST3GAL1|B4GALT4	ST3GAL2|CHST2|CHST6|FUT8|ST3GAL3|B3GNT7|B4GALT2|B4GALT3|CHST1|B4GALT1|ST3GAL1|B4GALT4|B3GNT2	CHST4|CHST2|ST3GAL2|CHST6|B3GNT7|B4GALT3|ST3GAL3|B4GALT1|B4GALT2|B3GNT2|CHST1|FUT8|ST3GAL1|B4GALT4	CHST4|CHST2|CHST6|ST3GAL2|ST3GAL3|B3GNT7|B4GALT2|B4GALT3|CHST1|FUT8|B3GNT2|B4GALT1|ST3GAL1|B4GALT4	B3GNT2|B3GNT7|CHST1|FUT8|CHST2|CHST6|B4GALT2|ST3GAL2|B4GALT1|ST3GAL1|ST3GAL3|B4GALT3|B4GALT4	FUT8|B4GALT4|B4GALT3|B3GNT7|B4GALT1|CHST6|CHST4|ST3GAL2|B3GNT2|B4GALT2|ST3GAL3|CHST1|CHST2|ST3GAL1	B3GNT2|B4GALT1|B4GALT3|B4GALT4|FUT8|ST3GAL1	B3GNT2|B4GALT1|B4GALT3|B4GALT4|FUT8|ST3GAL1	B3GNT2|B4GALT1|B4GALT3|B4GALT4|FUT8|ST3GAL1	B3GNT2|B4GALT1|B4GALT3|B4GALT4|FUT8|ST3GAL1	B3GNT2|B4GALT1|B4GALT3|B4GALT4|FUT8|ST3GAL1	B3GNT2|B4GALT1|B4GALT3|B4GALT4|FUT8|ST3GAL1	B3GNT2|B4GALT1|B4GALT3|B4GALT4|FUT8|ST3GAL1	B3GNT2|B4GALT1|B4GALT3|B4GALT4|FUT8|ST3GAL1	B4GALT1	B4GALT1|ST3GAL3	B4GALT1|ST3GAL3	B4GALT1|ST3GAL3	B4GALT1|ST3GAL3	B4GALT1	B4GALT1	B4GALT1|ST3GAL3
KEGG_GLYCOSAMINOGLYCAN_BIOSYNTHESIS_HEPARAN_SULFATE	http://www.broadinstitute.org/gsea/msigdb/cards/KEGG_GLYCOSAMINOGLYCAN_BIOSYNTHESIS_HEPARAN_SULFATE	NDST3|NDST2|EXTL3|B3GAT3|EXT1|EXTL1|GLCE|B3GALT6|EXT2|HS3ST2|HS6ST3|HS6ST2|EXTL2|HS3ST3A1|B4GALT7|HS2ST1|XYLT1|HS3ST5|HS3ST3B1|HS3ST1|XYLT2|NDST1|B3GAT1|HS6ST1	EXTL3|NDST3|HS3ST1|HS6ST1|NDST2|GLCE|HS3ST3A1|HS3ST3B1|HS2ST1|XYLT1|EXTL2|EXT1|HS3ST5|HS6ST2|EXT2|HS3ST2|HS6ST3|B3GAT3|NDST1|B3GALT6|EXTL1|XYLT2|B4GALT7|B3GAT1	NDST2|B3GAT3|B4GALT7|NDST3|NDST1|B3GALT6|EXTL3|HS6ST1|HS3ST2|EXTL1|XYLT2|HS3ST3B1|HS3ST3A1|B3GAT1|HS3ST1|HS6ST3|XYLT1|HS6ST2|EXT2|GLCE|EXT1|HS2ST1|EXTL2	EXTL3|HS3ST1|NDST3|HS6ST1|EXT1|HS3ST3A1|EXT2|NDST2|GLCE|B3GALT6|HS3ST3B1|HS3ST5|B3GAT3|HS2ST1|HS6ST2|HS6ST3|HS3ST2|XYLT1|EXTL2|EXTL1|B3GAT1|XYLT2|NDST1|B4GALT7	EXTL3|NDST2|NDST3|HS6ST1|GLCE|HS3ST1|HS3ST3A1|HS3ST5|HS3ST3B1|HS2ST1|EXT1|B3GAT3|XYLT1|HS6ST3|EXT2|HS6ST2|B3GALT6|EXTL1|EXTL2|NDST1|XYLT2|B3GAT1|HS3ST2|B4GALT7	HS6ST2|NDST3|B3GAT1|HS2ST1|GLCE|HS6ST3|HS3ST1|XYLT1|HS3ST2|B3GAT3|EXTL1|EXTL2|HS6ST1|XYLT2|HS3ST3A1|NDST2|HS3ST3B1|B3GALT6|NDST1|EXT2|EXT1|B4GALT7|EXTL3	NDST3|NDST2|EXTL3|B3GAT3|EXT1|GLCE|EXTL1|B3GALT6|EXTL2|HS6ST3|EXT2|HS6ST2|HS3ST1|HS2ST1|HS3ST2|HS3ST3A1|XYLT1|HS3ST3B1|B4GALT7|XYLT2|NDST1|B3GAT1|HS6ST1	B3GALT6|B3GAT3|EXT2|EXTL2|HS6ST1|NDST1|XYLT1|XYLT2	B3GALT6|HS6ST1|GLCE|B3GAT3|HS6ST2|EXT2|HS2ST1|NDST1|XYLT1|EXTL2	EXT2|HS2ST1|GLCE|B3GALT6|HS6ST2|EXT1|B3GAT3|XYLT1|NDST1|XYLT2|HS6ST1|EXTL2	HS6ST2|XYLT1|HS6ST1|EXT1|EXTL2|GLCE|XYLT2|NDST1|B3GAT3|EXT2|HS2ST1|B3GALT6	HS6ST2|XYLT1|GLCE|EXT1|EXTL2|HS6ST1|B3GALT6|EXT2|B3GAT3|HS2ST1|XYLT2|NDST1	B3GALT6|B3GAT3|EXT2|EXTL2|HS6ST1|NDST1|XYLT1|XYLT2	XYLT1|HS6ST2|HS6ST1|B3GALT6|GLCE|HS2ST1|EXT1|NDST1|B3GAT3|EXTL2|EXT2|XYLT2	HS6ST2|NDST1|HS6ST1|GLCE|B3GAT3|XYLT1|HS2ST1|EXT1|XYLT2|B3GALT6|EXTL2|EXT2	GLCE	GLCE|XYLT1	GLCE|XYLT1	GLCE|XYLT1	GLCE|XYLT1	GLCE	GLCE	GLCE|XYLT1		2.7073									-2.7463
KEGG_GLYCEROLIPID_METABOLISM	http://www.broadinstitute.org/gsea/msigdb/cards/KEGG_GLYCEROLIPID_METABOLISM	DGKE|ALDH1B1|MBOAT2|AGPAT2|GLYCTK|ALDH9A1|LPL|AGK|GPAM|DGKG|AGPAT1|CEL|GPAT2|DGAT2|LIPC|DGKQ|DGKA|MBOAT1|LCLAT1|GK|MGLL|DGAT1|AKR1B1|DGKD|GLA|AKR1A1|DGKZ|ALDH3A2|DGKI|DGKH|AGPAT4|PNPLA3|ALDH7A1|AGPAT3|ALDH2|LIPG	LIPG|AGPAT4|DGKQ|DGKB|LPL|DGKZ|CEL|LIPC|DGKH|DGKI|ALDH1B1|DGKE|DGKG|DGAT2|ALDH2|AKR1B1|GPAM|GK|GPAT2|GLYCTK|PNPLA3|ALDH3A2|DGKA|ALDH7A1|ALDH9A1|MBOAT1|DGAT1|GLA|AGPAT1|AGK|LCLAT1|AKR1A1|AWAT2|MBOAT2|DGKD|MGLL|AGPAT2|AGPAT3	DGKQ|GLYCTK|DGKZ|AKR1B1|AGPAT1|AWAT2|GPAT2|DGKA|AGPAT4|CEL|DGAT1|GLA|AKR1A1|ALDH2|LPL|DGKE|LIPC|AGPAT2|ALDH1B1|ALDH9A1|AGPAT3|DGKD|ALDH3A2|DGKG|DGAT2|LIPG|PNPLA3|MBOAT1|DGKB|AGK|MGLL|ALDH7A1|GPAM|DGKI|GK|DGKH|LCLAT1|MBOAT2	LIPG|ALDH1B1|ALDH2|LPL|DGKQ|AGPAT4|DGKZ|DGAT2|CEL|LIPC|GPAT2|DGKG|DGKH|GK|PNPLA3|ALDH9A1|DGKE|AKR1B1|AGPAT1|ALDH7A1|DGKI|ALDH3A2|LCLAT1|GLA|DGKA|DGAT1|MBOAT1|AKR1A1|GLYCTK|GPAM|AGPAT2|DGKD|MGLL|AGK|AGPAT3|MBOAT2	LIPG|AGPAT4|DGKQ|DGKB|DGKZ|CEL|DGKH|DGKE|ALDH1B1|DGAT2|ALDH2|DGKG|LPL|DGKI|GPAT2|PNPLA3|DGKA|LIPC|ALDH9A1|GK|ALDH3A2|ALDH7A1|MBOAT1|DGAT1|AGK|GLA|LCLAT1|AGPAT1|GPAM|AKR1B1|DGKD|AKR1A1|GLYCTK|AGPAT2|MBOAT2|MGLL|AGPAT3	LPL|GPAM|GLA|LIPG|DGKB|DGKH|ALDH7A1|ALDH3A2|AGPAT1|DGKI|GLYCTK|AWAT2|CEL|AGK|LCLAT1|AGPAT2|GK|DGKG|DGKA|AKR1B1|AGPAT4|MBOAT2|ALDH1B1|MGLL|DGAT2|GPAT2|DGAT1|ALDH9A1|DGKE|MBOAT1|PNPLA3|AKR1A1|ALDH2|DGKD|DGKQ|LIPC|DGKZ|AGPAT3	DGKE|MBOAT2|ALDH1B1|GLYCTK|AGPAT2|ALDH9A1|LIPC|AGK|GPAT2|AGPAT1|LCLAT1|LPL|DGKI|DGKA|MGLL|MBOAT1|CEL|DGAT1|DGKQ|DGKH|DGKG|GK|GPAM|DGAT2|DGKD|AGPAT4|AKR1B1|GLA|DGKZ|AKR1A1|ALDH3A2|ALDH7A1|ALDH2|AGPAT3|LIPG	ALDH1B1|DGKZ|ALDH2|ALDH7A1|DGKH|LPL|ALDH9A1|AGK|DGKQ|ALDH3A2|GK|GLA|AGPAT1|AKR1B1|AGPAT2|GK2|AKR1A1|LCLAT1|MGLL|DGKD|DGKA|AGPAT3|MBOAT2	DGKH|ALDH1B1|DGKZ|ALDH2|LCLAT1|ALDH9A1|ALDH3A2|AGPAT1|ALDH7A1|GPAM|GK2|AGK|AGPAT2|GK|LPL|AGPAT3|DGKQ|MBOAT2|GLA|DGKD|DGKA|AKR1A1|AKR1B1|MGLL	AGPAT2|GK|ALDH2|AGPAT1|GK2|LCLAT1|ALDH1B1|ALDH3A2|DGKH|DGKZ|AGPAT3|ALDH9A1|LPL|AGK|ALDH7A1|DGKD|MBOAT2|AKR1B1|MGLL|GLA|AKR1A1|DGAT1|DGKA|DGKQ|DGKB	DGKZ|ALDH9A1|DGKA|DGKQ|ALDH1B1|GLA|AKR1B1|AGK|DGKB|DGKH|AKR1A1|DGKD|LPL|ALDH7A1|DGAT1|ALDH2|ALDH3A2|MGLL|GK|GK2|AGPAT1|AGPAT3|MBOAT2|LCLAT1|AGPAT2	MBOAT2|DGKH|GK2|ALDH9A1|AKR1B1|LPL|DGKD|ALDH1B1|DGKA|AGK|DGKQ|AGPAT1|AKR1A1|GK|AGPAT3|ALDH3A2|DGAT1|LCLAT1|GLA|DGKB|AGPAT2|ALDH7A1|MGLL|ALDH2|DGKZ	LPL|MBOAT2|DGKZ|DGKH|ALDH1B1|DGKQ|GK|DGKD|AGPAT2|AGPAT1|GK2|AGPAT3|AKR1B1|DGKA|LCLAT1|AKR1A1|ALDH9A1|ALDH3A2|GLA|MGLL|AGK|ALDH2|ALDH7A1	LPL|AGPAT2|ALDH9A1|AGK|AGPAT1|DGKH|GPAM|LCLAT1|ALDH7A1|ALDH3A2|AKR1A1|ALDH1B1|GLA|ALDH2|DGKQ|DGAT1|AGPAT3|DGKB|MBOAT2|DGKZ|AKR1B1|DGKA|GK|GK2|MGLL	MGLL|GLA|LPL|ALDH7A1|ALDH9A1|ALDH1B1|AGPAT2|AKR1B1|DGAT1|ALDH3A2|MBOAT2|ALDH2|DGKH|GK2|AGPAT1|AGPAT3|DGKA|AGK|LCLAT1|AKR1A1|DGKD|GK|DGKQ|DGKZ|DGKB	DGKH	NA	DGKH	DGKH	DGKH	DGKH	DGKH	DGKH						-3.34			-2.5194		-1.8181		-4.4398	-1.8318	-3.2908
KEGG_INOSITOL_PHOSPHATE_METABOLISM	http://www.broadinstitute.org/gsea/msigdb/cards/KEGG_INOSITOL_PHOSPHATE_METABOLISM	PIP5K1B|ALDH6A1|MIOX|MINPP1|INPP5A|PI4KB|PIP4K2C|ITPK1|CDIPT|PIP5K1A|ITPKA|PLCB4|PTEN|TPI1|PLCD3|IMPA2|PLCD4|ISYNA1|SYNJ2|INPPL1|PLCB3|PIK3C3|INPP5J|PLCD1|IPMK|INPP5K|INPP5E|PI4KA|PLCB1|PIP5K1C|IPPK|PLCB2|PIK3CA|PIK3C2A|IMPA1|INPP4B|PIP4K2A|OCRL|ITPKB|SYNJ1|PIP4K2B|PIK3C2B|PLCE1|INPP1|PLCG1|PIK3CD|PIKFYVE|PIK3CG|INPP5B|PIK3C2G|PLCG2|INPP4A|PIK3CB	PLCG2|PIK3CD|ITPKB|PLCE1|INPP5B|MIOX|PIP5K1C|INPP1|INPP4A|PIKFYVE|INPP5E|IMPA2|PLCB2|PIK3CB|SYNJ2|PIK3CG|PLCB4|PIK3C2A|SYNJ1|IMPA1|PI4KB|PI4KA|IPMK|PIK3CA|PLCD4|PLCG1|PTEN|PIK3C3|IPPK|PLCB1|PIP4K2A|PLCD3|INPP4B|PIK3C2B|PIP5K1A|PLCD1|CDIPT|MINPP1|ITPK1|INPP5K|INPPL1|ITPKA|ISYNA1|PLCB3|ALDH6A1|PIP4K2B|PIK3C2G|TPI1|PIP5K1B|OCRL|INPP5A|INPP5J|PIP4K2C	PLCG2|INPP5E|PIP5K1C|INPP1|PI4KA|PLCD1|PIK3CD|INPP5B|PLCB2|ITPKB|INPP5J|CDIPT|PI4KB|MIOX|ITPKA|PLCD3|INPPL1|ITPK1|ISYNA1|IMPA2|PLCB3|INPP5K|TPI1|PLCD4|PLCG1|PIP5K1B|PIK3C2B|PIP4K2A|INPP5A|IPPK|SYNJ2|PIK3CG|ALDH6A1|INPP4A|PIP4K2C|PLCB4|PLCE1|PIP4K2B|PIK3CA|MINPP1|PIK3C2G|INPP4B|PLCB1|SYNJ1|PIK3C3|IPMK|PTEN|PIKFYVE|PIP5K1A|PIK3CB|PIK3C2A|OCRL|IMPA1	ITPKB|PLCG2|PIK3CD|MIOX|PI4KB|PIK3CG|PIP5K1B|INPP1|INPP5B|IMPA2|PIP5K1C|PLCE1|PIP5K1A|CDIPT|SYNJ2|IMPA1|PLCB4|PIP4K2A|IPPK|PIKFYVE|INPP4A|PIK3CB|PLCB2|PI4KA|PLCD1|SYNJ1|INPP5K|INPP5E|IPMK|PIK3C3|ITPK1|PIK3C2A|ITPKA|PIK3CA|PIK3C2B|PLCD3|MINPP1|PLCB3|PLCB1|INPP4B|ISYNA1|PLCD4|PIP4K2B|OCRL|TPI1|ALDH6A1|PLCG1|INPPL1|PIK3C2G|PIP4K2C|INPP5A|PTEN|INPP5J	ITPKB|PLCG2|PIK3CD|INPP5B|MIOX|PLCE1|PIP5K1C|INPP1|INPP5E|PIK3CB|SYNJ2|PIK3CG|INPP4A|PIKFYVE|IMPA2|PLCB4|PI4KA|PI4KB|PIK3C2A|SYNJ1|IMPA1|IPPK|PLCB2|PLCD4|PIK3C2B|PIK3CA|PIK3C3|PIP5K1A|PLCG1|PIP5K1B|CDIPT|IPMK|PIP4K2A|INPP4B|INPP5K|ISYNA1|PLCD3|PLCB1|PTEN|PIK3C2G|PLCD1|ITPK1|ITPKA|PLCB3|MINPP1|INPPL1|PIP4K2B|TPI1|ALDH6A1|OCRL|INPP5J|PIP4K2C|INPP5A	OCRL|MINPP1|PIP5K1B|PIP4K2B|PIP4K2A|IMPA1|PLCB1|INPP4B|PLCE1|IPMK|IMPA2|PLCB4|PIK3CG|MIOX|INPP1|INPP5E|PIK3CB|PIK3C2A|ALDH6A1|PIKFYVE|PTEN|ITPKB|SYNJ1|PIK3CA|SYNJ2|INPP5A|TPI1|ITPK1|PIK3C2B|PLCB2|PLCG2|PI4KA|PIP4K2C|CDIPT|PLCD4|PIP5K1C|INPP5K|INPP4A|PIP5K1A|INPP5J|PLCD3|PIK3C2G|PIK3CD|PIK3C3|PLCD1|ITPKA|IPPK|PLCG1|ISYNA1|PLCB3|INPPL1|PI4KB|INPP5B	PIP5K1B|ALDH6A1|PIP5K1A|MINPP1|PI4KB|PIP4K2C|PLCB4|PTEN|INPP5A|ITPK1|MIOX|PLCD3|SYNJ2|INPPL1|PLCD4|ITPKA|IPMK|CDIPT|IMPA2|PLCB3|INPP5E|ISYNA1|PLCG1|PIK3C3|IMPA1|INPP5J|PIK3CA|PIP5K1C|IPPK|PIK3C2A|PLCB2|PLCB1|PIK3C2B|TPI1|INPP5K|PI4KA|SYNJ1|PLCD1|INPP4B|OCRL|PIKFYVE|ITPKB|PIP4K2B|PIP4K2A|PLCE1|PIK3CG|PIK3CD|INPP1|PLCG2|PIK3C2G|INPP5B|INPP4A|PIK3CB	ITPKB|PIP5K1A|PIP5K1C|PIK3CD|IMPA2|PLCG2|INPP1|SYNJ2|PLCB4|INPP5B|PIK3CB|PTEN|TPI1|IMPA1|PIK3CA|PIK3C3|PLCB1|PIKFYVE|SYNJ1|CDIPT|INPP4A|PLCB2|PI4KA|PIK3C2B|ISYNA1|PIP4K2A|MINPP1|PIK3C2A|PLCG1|INPP5A|PLCD1|PLCB3|INPPL1|PIK3CG|PI4KB|PIP4K2B|OCRL|ALDH6A1|ITPK1|INPP4B|INPP5K|PIP4K2C	PIK3C2A|PLCG2|PIK3CD|ITPKB|PIK3CB|PIP5K1C|SYNJ2|PIP5K1A|PIK3C3|IMPA2|SYNJ1|INPP5B|CDIPT|PIKFYVE|PIK3C2B|PIK3CG|INPP1|PI4KA|INPP4A|PI4KB|PLCB4|PIK3CA|OCRL|PLCB2|PLCB1|PLCG1|INPP5A|PTEN|PLCE1|IMPA1|PIP4K2A|INPP5K|INPPL1|ISYNA1|PLCD1|TPI1|ITPK1|PLCB3|INPP4B|PIP4K2B|MINPP1|ALDH6A1|PIP4K2C	PIP5K1A|PIK3CD|PIP5K1C|PIK3C2A|PLCG2|INPP5B|PIK3C3|IMPA2|SYNJ1|ITPKB|SYNJ2|PI4KA|PI4KB|PIK3CG|PLCB4|INPP4A|PIK3CB|INPP5K|IMPA1|OCRL|PIKFYVE|CDIPT|PLCB2|INPP1|PIK3C2B|TPI1|PIK3CA|INPPL1|PLCG1|PLCB1|PIP4K2A|INPP5A|PIP4K2B|ISYNA1|PLCB3|INPP4B|MINPP1|PLCD1|ITPK1|ALDH6A1|PTEN|PIP4K2C	PIP5K1A|PIP5K1C|PLCG2|ALDH6A1|INPP1|INPP4A|ITPK1|PIK3CD|SYNJ2|ITPKB|PTEN|PLCB2|INPPL1|PLCD1|SYNJ1|IMPA1|PIK3CG|PIK3CA|MINPP1|IMPA2|PIP4K2A|PI4KA|ISYNA1|PLCB1|TPI1|PIK3CB|PLCG1|INPP5K|PIKFYVE|PLCB4|PIK3C3|INPP5A|INPP4B|PIK3C2B|PIP4K2B|PIK3C2A|PLCB3|CDIPT|PIP4K2C|INPP5B|PI4KB|OCRL	PLCB4|MINPP1|ITPK1|ALDH6A1|INPP5A|PTEN|INPPL1|PIP5K1A|PIK3C2A|PLCB3|INPP4A|PIK3C2B|SYNJ2|PIK3C3|OCRL|SYNJ1|PLCD1|PIP4K2C|PI4KA|PLCG1|PIK3CB|PIK3CA|PIKFYVE|PI4KB|IMPA2|CDIPT|PLCB1|PLCB2|PLCG2|ITPKB|ISYNA1|INPP5B|PIK3CD|IMPA1|TPI1|INPP5K|PIP4K2A|INPP4B|INPP1|PIK3CG|PIP4K2B|PIP5K1C	PIP5K1A|INPP5A|PLCB4|MINPP1|ITPK1|IMPA1|PIK3C3|PLCG2|SYNJ2|INPPL1|PI4KA|SYNJ1|PIK3CA|INPP5B|PIP4K2A|OCRL|PLCD1|PLCB3|TPI1|PIK3CD|INPP4A|PIKFYVE|PLCB2|ISYNA1|PLCB1|CDIPT|PIK3C2A|INPP4B|PIP5K1C|PLCG1|IMPA2|INPP5K|PIP4K2C|INPP1|ALDH6A1|PIK3CB|PI4KB|PIK3C2B|PIP4K2B|PIK3CG|PTEN|ITPKB	ALDH6A1|ITPKB|PIK3CD|IMPA2|PLCB1|PI4KA|PLCB3|INPP5B|PIK3C3|PI4KB|ITPK1|ISYNA1|PLCG2|PLCB4|PIK3CB|PIKFYVE|INPPL1|SYNJ1|CDIPT|PIP5K1A|PIK3CA|SYNJ2|TPI1|PIK3CG|INPP4A|PLCB2|PIK3C2A|OCRL|INPP5A|PLCG1|PIK3C2B|PIP4K2A|PIP4K2B|PLCD1|INPP1|PLCE1|IMPA1|PIP5K1C|INPP5K|INPP4B|PIP4K2C|MINPP1|PTEN	PIP4K2B|ALDH6A1|TPI1|ITPKB|IMPA1|PIP4K2C|PLCB1|MINPP1|PLCB4|INPP5A|PIP4K2A|IMPA2|OCRL|INPP4B|PIP5K1A|INPP5K|SYNJ1|PLCD1|PIKFYVE|ITPK1|PIK3C2A|PIP5K1C|CDIPT|PLCG2|ISYNA1|PLCB2|INPP1|SYNJ2|PI4KA|PIK3C2B|PIK3CD|PTEN|INPP4A|PIK3CB|PLCB3|PIK3CA|INPP5B|PIK3C3|INPPL1|PI4KB|PLCG1|PIK3CG	ITPK1|ITPKB|PI4KB|PLCB2|INPP5E|PIK3C2A|PIKFYVE|PTEN|TPI1|PIK3CG|PI4KA|SYNJ1|PLCG1|PLCB3|MINPP1|PIP4K2B|INPP5J	ITPKB|PI4KB|PIK3C2A|PI4KA|PLCB2|PLCG1|SYNJ1|PIK3CG|SYNJ2|INPP5E|PIKFYVE|PLCB3|PIP5K1A|PTEN|PIP4K2B|MINPP1|TPI1|ITPK1|INPP5J	PI4KB|PIK3C2A|ITPKB|TPI1|PI4KA|SYNJ1|PIKFYVE|PLCB3|PLCG1|PIK3CG|PIP5K1A|PIP4K2B|INPP5E|PLCB2|PLCB1|SYNJ2|MINPP1|INPPL1|PTEN|INPP5J|ITPK1	PLCB2|INPP5E|INPP5J|PLCG1|PIP5K1A|TPI1|MINPP1|PLCB3|SYNJ1|PIK3C2A|ITPKB|PI4KB|PIKFYVE|PIK3CG|PIP4K2B|PI4KA|ITPK1|SYNJ2|PLCB1|INPPL1|PTEN	PLCB3|INPP5E|MINPP1|PTEN|PIK3C2A|INPP5J|PLCG1|PI4KB|PI4KA|PIK3CG|INPPL1|TPI1|PLCB1|PIP5K1A|PIP4K2B|PLCB2|ITPKB|PIKFYVE|SYNJ1|SYNJ2|ITPK1	ITPK1|MINPP1|PI4KB|PLCB3|PIKFYVE|PIK3C2A|PIK3CG|SYNJ1|TPI1|PIP4K2B|PI4KA|INPP5E|PLCB2|PTEN|ITPKB|PLCG1|INPP5J	ITPKB|PI4KB|PI4KA|PLCB1|PLCB3|PIK3CG|PLCB2|ITPK1|SYNJ2|SYNJ1|PIP4K2B|TPI1|PIKFYVE|INPPL1|PIP5K1A|PIK3C2A|PLCG1|MINPP1|INPP5J|INPP5E|PTEN	TPI1|PIP4K2B|INPPL1|PLCB1|ITPKB|INPP5E|PTEN|PLCB2|PIK3CG|MINPP1|SYNJ1|PIK3C2A|PLCB3|PI4KB|PI4KA|SYNJ2|PIKFYVE|PIP5K1A|INPP5J|ITPK1|PLCG1				2.2875				-2.6229	2.2894		3.0162		4.2893	3.2008	-2.7714								-2.7224
KEGG_GLYCOSYLPHOSPHATIDYLINOSITOL_GPI_ANCHOR_BIOSYNTHESIS	http://www.broadinstitute.org/gsea/msigdb/cards/KEGG_GLYCOSYLPHOSPHATIDYLINOSITOL_GPI_ANCHOR_BIOSYNTHESIS	PIGC|PIGM|PIGT|PIGH|PIGB|PIGG|PIGO|PIGL|PIGU|PIGY|DPM2|PIGW|PIGN|PIGX|PIGQ|PIGZ|GPAA1|PIGS|PIGA|PIGF|PIGV|PIGP|GPLD1|PGAP1|PIGK	PGAP1|PIGA|PIGG|GPLD1|PIGY|PIGZ|PIGN|DPM2|PIGK|PIGL|PIGW|PIGO|PIGV|GPAA1|PIGF|PIGS|PIGP|PIGT|PIGQ|PIGU|PIGX|PIGM|PIGB|PIGH|PIGC	PIGQ|PIGG|DPM2|PIGT|GPAA1|PIGH|PIGU|PIGS|PIGV|PIGO|PIGZ|GPLD1|PIGL|PIGB|PIGX|PIGY|PIGC|PIGF|PGAP1|PIGW|PIGP|PIGN|PIGM|PIGK|PIGA	PIGA|PIGY|PIGG|DPM2|PGAP1|PIGO|GPLD1|PIGN|PIGT|PIGS|GPAA1|PIGV|PIGW|PIGZ|PIGK|PIGF|PIGU|PIGP|PIGL|PIGQ|PIGM|PIGH|PIGX|PIGC|PIGB	PIGA|PGAP1|PIGG|PIGY|GPLD1|DPM2|PIGN|PIGZ|PIGO|GPAA1|PIGW|PIGV|PIGL|PIGT|PIGF|PIGS|PIGK|PIGQ|PIGP|PIGU|PIGM|PIGX|PIGH|PIGB|PIGC	PIGY|PIGB|PIGK|PIGH|PIGP|PIGF|PGAP1|PIGL|PIGA|GPLD1|GPAA1|PIGU|PIGO|PIGG|PIGN|PIGM|PIGZ|PIGC|DPM2|PIGW|PIGV|PIGX|PIGQ|PIGT|PIGS	PIGM|PIGC|PIGT|PIGG|PIGH|PIGL|PIGB|PIGU|PIGO|PIGY|PIGN|PIGW|PIGX|PIGZ|DPM2|PIGA|PIGQ|GPAA1|PIGS|PIGV|GPLD1|PGAP1|PIGF|PIGP|PIGK	GPAA1|GPLD1|PIGK|PIGO|PIGS|PIGT|PIGU|PIGX	GPAA1|GPLD1|PIGG|PIGK|PIGO|PIGS|PIGT|PIGX	GPAA1|GPLD1|PIGG|PIGK|PIGO|PIGS|PIGT|PIGU|PIGX	GPAA1|GPLD1|PIGG|PIGK|PIGO|PIGS|PIGT|PIGU|PIGX	GPAA1|GPLD1|PIGG|PIGK|PIGO|PIGS|PIGT|PIGU|PIGX	GPAA1|GPLD1|PIGK|PIGO|PIGS|PIGT|PIGU|PIGX	GPAA1|GPLD1|PIGG|PIGK|PIGO|PIGS|PIGT|PIGU|PIGX	GPAA1|GPLD1|PIGG|PIGK|PIGO|PIGS|PIGT|PIGU|PIGX	NA	NA	NA	NA	NA	NA	NA	NA	-2.6743		-2.3776		5.1206	4.9015
KEGG_GLYCEROPHOSPHOLIPID_METABOLISM	http://www.broadinstitute.org/gsea/msigdb/cards/KEGG_GLYCEROPHOSPHOLIPID_METABOLISM	JMJD7-PLA2G4B|CDS2|PLA2G5|PGS1|DGKE|PLA2G15|PCYT2|CRLS1|CDIPT|MBOAT2|AGPAT2|PLA2G10|CDS1|TAZ|GPD1|PLA2G12A|CHKB|LPCAT1|LCAT|GPAM|GNPAT|PEMT|DGKG|AGPAT1|GPAT2|LYPLA1|CHKA|PHOSPHO1|GPD2|DGKQ|DGKA|MBOAT1|LCLAT1|ACHE|LYPLA2|PLA2G2D|PLA2G2A|PCYT1A|PLA2G4B|MBOAT7|LPCAT3|DGKD|PLD1|PTDSS2|DGKZ|ETNK1|DGKI|LPGAT1|DGKH|AGPAT4|PISD|PLD2|PLA2G6|GPD1L|LPCAT2|PLA2G4A|CHPT1|PCYT1B|PTDSS1|AGPAT3|ETNK2|LPCAT4	CHKB|CHPT1|AGPAT4|DGKQ|DGKB|PLA2G4A|PCYT1B|DGKZ|JMJD7-PLA2G4B|CHKA|DGKH|LCAT|DGKI|GPD1|PHOSPHO1|PGS1|DGKE|PLA2G5|PLA2G6|DGKG|PLA2G12A|PLD2|LPCAT4|GPAM|PTDSS1|PLA2G2D|LPCAT2|ACHE|GPAT2|PLD1|PLA2G4B|DGKA|PTDSS2|PEMT|PLA2G4E|PCYT1A|CDS2|PISD|CDS1|ETNK1|LYPLA1|GPD2|TAZ|PLA2G15|MBOAT1|CDIPT|PLA2G2A|GNPAT|AGPAT1|PCYT2|LCLAT1|MBOAT2|DGKD|LYPLA2|MBOAT7|LPCAT3|CRLS1|PLA2G10|LPGAT1|AGPAT2|LPCAT1|GPD1L|ETNK…	JMJD7-PLA2G4B|DGKQ|LPCAT4|CHKB|DGKZ|TAZ|PLA2G4B|LCAT|CHKA|PLA2G15|AGPAT1|PLA2G6|PTDSS2|PLA2G2A|PLD2|CDIPT|GPAT2|PLA2G2D|DGKA|PHOSPHO1|PCYT2|PLA2G5|MBOAT7|ACHE|LYPLA2|PISD|PEMT|AGPAT4|GPD1|LPCAT3|PCYT1B|PGS1|DGKE|AGPAT2|CDS2|AGPAT3|DGKD|DGKG|PCYT1A|CHPT1|MBOAT1|PLA2G4A|ETNK2|DGKB|PLA2G4E|PLA2G10|LPCAT1|GPAM|PTDSS1|PLD1|DGKI|GPD1L|GNPAT|LPCAT2|CRLS1|PLA2G12A|DGKH|LYPLA1|LCLAT1|ETNK1|GPD2|CDS1|LPGAT…	CHPT1|PCYT1B|DGKQ|AGPAT4|DGKZ|PTDSS1|PLA2G4A|PGS1|CDIPT|GPD1|PLD2|CHKB|GPAT2|DGKG|PEMT|DGKH|LPCAT4|PLA2G2D|PLA2G6|PHOSPHO1|ACHE|DGKE|PLA2G5|PTDSS2|JMJD7-PLA2G4B|GNPAT|PLA2G12A|PISD|PLA2G2A|AGPAT1|LCAT|DGKI|LCLAT1|LYPLA1|PCYT1A|PLA2G15|CDS2|PCYT2|PLA2G4E|DGKA|TAZ|MBOAT1|GPAM|PLA2G10|GPD2|CDS1|LPCAT2|PLA2G4B|LYPLA2|ETNK1|PLD1|MBOAT7|AGPAT2|LPCAT3|DGKD|CHKA|LPCAT1|LPGAT1|CRLS1|AGPAT3|GPD1L|MBOAT2|ET…	CHPT1|CHKB|AGPAT4|DGKQ|PCYT1B|DGKB|DGKZ|DGKH|PGS1|PLA2G6|CHKA|DGKE|LCAT|PHOSPHO1|PLA2G12A|PLD2|PLA2G4A|JMJD7-PLA2G4B|DGKG|LPCAT4|DGKI|ACHE|PTDSS1|GPAT2|PLA2G2A|DGKA|GPD1|TAZ|CDIPT|CDS1|PLA2G2D|PTDSS2|PLA2G4B|LPCAT2|MBOAT1|PEMT|PISD|PCYT1A|LYPLA1|CDS2|PCYT2|GPD2|PLD1|ETNK1|GNPAT|PLA2G5|LCLAT1|AGPAT1|GPAM|PLA2G4E|PLA2G10|LYPLA2|DGKD|PLA2G15|MBOAT7|LPCAT3|CRLS1|AGPAT2|MBOAT2|LPGAT1|LPCAT1|GPD1L|ETNK…	CHPT1|PLA2G2A|PLA2G5|LPGAT1|JMJD7-PLA2G4B|GPAM|CRLS1|ETNK2|GPD1|LYPLA1|PEMT|DGKB|MBOAT7|PLA2G4B|PLA2G12A|ETNK1|DGKH|CHKA|PCYT2|CDS1|PLA2G6|PISD|AGPAT1|DGKI|GNPAT|TAZ|PLA2G10|LPCAT3|PLA2G4A|PGS1|LCLAT1|AGPAT2|PLA2G2D|PHOSPHO1|PLA2G15|DGKG|DGKA|PLA2G4E|AGPAT4|MBOAT2|CHKB|CDIPT|GPAT2|LPCAT2|ACHE|PTDSS1|LPCAT1|GPD2|LCAT|DGKE|MBOAT1|GPD1L|PLD1|DGKD|LYPLA2|PCYT1A|PLD2|LPCAT4|CDS2|DGKQ|PTDSS2|DGKZ|PCYT1…	JMJD7-PLA2G4B|CDS2|PLA2G5|PGS1|DGKE|CRLS1|MBOAT2|PCYT2|PLA2G15|CDS1|PLA2G12A|PLA2G10|PHOSPHO1|AGPAT2|CDIPT|LPCAT1|TAZ|GPD2|CHKB|GPAT2|GNPAT|GPD1|AGPAT1|LYPLA1|ETNK1|LCLAT1|LCAT|DGKI|DGKA|MBOAT1|ACHE|CHKA|PLA2G4B|DGKQ|DGKH|DGKG|LPGAT1|GPAM|DGKD|PCYT1A|MBOAT7|PEMT|LPCAT3|LYPLA2|LPCAT2|PLD1|PLA2G2A|AGPAT4|PLD2|PISD|GPD1L|PLA2G2D|DGKZ|PLA2G4A|PLA2G6|PTDSS2|PCYT1B|CHPT1|PTDSS1|LPCAT4|ETNK2|AGPAT3	DGKZ|DGKH|CHKB|GPD1|PLA2G4A|GPD2|PLA2G2A|CDIPT|DGKQ|PISD|GNPAT|CDS1|AGPAT1|PLA2G12A|PCYT1A|AGPAT2|LPCAT2|LCAT|PLA2G15|LPGAT1|PLD2|CDS2|PCYT2|LYPLA1|PLD1|LCLAT1|DGKD|LYPLA2|DGKA|LPCAT3|AGPAT3|JMJD7-PLA2G4B|MBOAT7|LPCAT1|MBOAT2|ETNK2|GPD1L	CHPT1|CDS1|GNPAT|CHKA|DGKH|CDIPT|PLA2G2A|PISD|PLA2G4A|PTDSS1|PLD2|DGKZ|CDS2|GPD2|LCLAT1|AGPAT1|GPAM|AGPAT2|CHKB|LPCAT3|LPCAT2|PLD1|LCAT|PGS1|PCYT2|AGPAT3|DGKQ|LPGAT1|ETNK2|GPD1|MBOAT2|PLA2G12A|DGKD|DGKA|MBOAT7|PCYT1A|LPCAT1|LYPLA1|PLA2G15|LYPLA2|JMJD7-PLA2G4B|GPD1L	GNPAT|CHPT1|PTDSS1|AGPAT2|AGPAT1|LCLAT1|PGS1|PLA2G4A|DGKH|CHKB|GPD2|CDS1|DGKZ|CDIPT|AGPAT3|GPD1|PLD2|LPGAT1|CDS2|LPCAT2|PISD|CHKA|JMJD7-PLA2G4B|DGKD|MBOAT2|PLD1|LYPLA1|LPCAT3|LPCAT1|PLA2G6|MBOAT7|PLA2G12A|LCAT|PCYT2|DGKA|DGKQ|DGKB|ETNK1|PLA2G15|PCYT1A|ETNK2|PLA2G2A|LYPLA2|GPD1L	PLA2G2A|DGKZ|CHKB|PCYT2|DGKA|PLA2G6|LCAT|DGKQ|GPD1L|PLA2G4A|DGKB|DGKH|JMJD7-PLA2G4B|PISD|DGKD|GPD2|CHKA|GPD1|PLA2G15|LPCAT2|PGS1|PCYT1A|LYPLA1|PLD2|CDIPT|ETNK1|PLD1|ETNK2|GNPAT|CDS2|PLA2G12A|LYPLA2|AGPAT1|LPCAT3|PTDSS1|CHPT1|AGPAT3|MBOAT2|LPGAT1|MBOAT7|LCLAT1|LPCAT1|CDS1|AGPAT2	ETNK1|PGS1|PCYT2|PLA2G15|LCAT|LYPLA1|CHKB|CDS2|MBOAT2|GPD2|CHKA|LPCAT1|DGKH|CDS1|GNPAT|PLA2G6|DGKD|PLA2G2A|DGKA|JMJD7-PLA2G4B|CDIPT|LPCAT2|LPCAT3|ETNK2|LPGAT1|DGKQ|PLA2G4A|PLD1|PLD2|PLA2G12A|AGPAT1|GPD1|AGPAT3|CHPT1|LCLAT1|GPD1L|MBOAT7|PISD|PTDSS1|DGKB|AGPAT2|PCYT1A|LYPLA2|DGKZ	LCAT|PLA2G4A|PLA2G2A|PLA2G15|LYPLA1|CDS1|MBOAT2|CHKB|DGKZ|DGKH|PCYT2|LPCAT2|LPGAT1|PISD|DGKQ|DGKD|PLD2|LPCAT1|CDIPT|AGPAT2|AGPAT1|AGPAT3|CDS2|GNPAT|DGKA|PLD1|LCLAT1|GPD1|MBOAT7|PLA2G12A|LPCAT3|JMJD7-PLA2G4B|PCYT1A|GPD2|LYPLA2|GPD1L|ETNK2	AGPAT2|GPD1|CHKA|AGPAT1|DGKH|PISD|PGS1|GPD2|GNPAT|GPAM|LCLAT1|LPCAT3|PTDSS1|CDIPT|PLA2G6|ETNK2|DGKQ|PCYT2|ETNK1|LYPLA2|AGPAT3|PLA2G4A|DGKB|CDS2|MBOAT2|DGKZ|MBOAT7|PCYT1A|LPCAT1|CHKB|PLA2G2A|CHPT1|LPGAT1|LYPLA1|PLA2G15|PLD1|PLD2|DGKA|LPCAT2|JMJD7-PLA2G4B|CDS1|PLA2G12A|GPD1L|LCAT	LYPLA1|PLA2G2A|PLA2G12A|GPD1|PLA2G15|LYPLA2|PLA2G4A|PLA2G6|PCYT1A|PISD|LPCAT3|PCYT2|LPGAT1|CHPT1|MBOAT7|AGPAT2|ETNK2|LPCAT2|PLD2|LCAT|CDS1|CHKA|GNPAT|PGS1|PLD1|LPCAT1|MBOAT2|CDIPT|DGKH|CDS2|AGPAT1|JMJD7-PLA2G4B|AGPAT3|DGKA|GPD2|LCLAT1|DGKD|PTDSS1|GPD1L|DGKQ|ETNK1|CHKB|DGKZ|DGKB	PTDSS1|LPCAT2|PLD2|PLA2G4A|CDS2|PISD|PTDSS2|CDS1|DGKH|PCYT1A|MBOAT7	PTDSS1|PLA2G4A|CDS1|CDS2|PISD|PTDSS2|PLD1|LPCAT2|MBOAT7|PCYT1A	PTDSS1|MBOAT7|PLD2|PLA2G4A|PTDSS2|CDS1|PISD|CDS2|LPCAT2|DGKH|PCYT1A	PLA2G4A|DGKH|PLD2|PCYT1A|PISD|LPCAT2|PTDSS2|CDS1|CDS2|PTDSS1|MBOAT7	MBOAT7|CDS2|DGKH|PLD2|CDS1|PTDSS2|PISD|PTDSS1|PLA2G4A|LPCAT2|PCYT1A	LPCAT2|CDS2|DGKH|CDS1|PLD2|PLA2G4A|PTDSS2|PISD|MBOAT7|PTDSS1|PCYT1A	PTDSS1|CDS2|PLA2G4A|PTDSS2|PLD2|DGKH|PCYT1A|PLD1|CDS1|LPCAT2	MBOAT7|PISD|LPCAT2|PCYT1A|PLA2G4A|CDS1|PTDSS1|PLD2|PTDSS2|CDS2|DGKH		-3.3391	-2.0398	2.0799				-7.1906	-2.1743	-1.9902	-5.4323	-3.1006		1.8367	-3.5585				-3.0422
KEGG_ETHER_LIPID_METABOLISM	http://www.broadinstitute.org/gsea/msigdb/cards/KEGG_ETHER_LIPID_METABOLISM	JMJD7-PLA2G4B|PLA2G5|PAFAH1B3|PAFAH2|PLA2G10|AGPS|PLA2G12A|LPCAT1|ENPP6|PLA2G2D|PLA2G2A|PLA2G4B|PAFAH1B1|PLD1|PAFAH1B2|ENPP2|PLD2|PLA2G6|PLA2G7|LPCAT2|PLA2G4A|CHPT1|LPCAT4	CHPT1|ENPP6|PLA2G4A|JMJD7-PLA2G4B|PLA2G7|ENPP2|PLA2G5|AGPS|PLA2G6|PLA2G12A|PLD2|LPCAT4|PAFAH1B1|PLA2G2D|LPCAT2|PLD1|PLA2G4B|PLA2G4E|PLA2G2A|PAFAH1B2|PAFAH2|PLA2G10|LPCAT1|PAFAH1B3	JMJD7-PLA2G4B|LPCAT4|PLA2G4B|PLA2G6|PLA2G2A|PLD2|PLA2G2D|PLA2G5|PAFAH1B3|PLA2G7|ENPP2|ENPP6|PAFAH2|CHPT1|PLA2G4A|PLA2G4E|PLA2G10|PAFAH1B1|LPCAT1|PAFAH1B2|PLD1|LPCAT2|PLA2G12A|AGPS	ENPP6|CHPT1|ENPP2|PLA2G4A|PLA2G7|AGPS|PLD2|LPCAT4|PLA2G2D|PLA2G6|PLA2G5|JMJD7-PLA2G4B|PLA2G12A|PLA2G2A|PLA2G4E|PAFAH1B1|PLA2G10|LPCAT2|PLA2G4B|PLD1|PAFAH1B2|PAFAH2|LPCAT1|PAFAH1B3	ENPP6|CHPT1|ENPP2|PLA2G6|PLA2G12A|PLD2|PLA2G4A|JMJD7-PLA2G4B|LPCAT4|PLA2G2A|PAFAH1B1|AGPS|PLA2G2D|PLA2G4B|PLA2G7|LPCAT2|PLD1|PLA2G5|PLA2G4E|PLA2G10|PAFAH1B2|PAFAH2|PAFAH1B3|LPCAT1	CHPT1|PLA2G2A|PLA2G5|JMJD7-PLA2G4B|PLA2G7|ENPP6|PLA2G4B|PLA2G12A|ENPP2|PLA2G6|PAFAH2|PLA2G10|PLA2G4A|PLA2G2D|PLA2G4E|PAFAH1B1|LPCAT2|LPCAT1|AGPS|PLD1|PLD2|PAFAH1B2|LPCAT4|PAFAH1B3	JMJD7-PLA2G4B|PLA2G5|PAFAH1B3|AGPS|PLA2G12A|PAFAH2|PLA2G10|LPCAT1|PAFAH1B1|PLA2G4B|PAFAH1B2|LPCAT2|PLD1|PLA2G2A|PLD2|PLA2G2D|PLA2G4A|ENPP2|PLA2G6|PLA2G7|CHPT1|LPCAT4	PAFAH1B1|ENPP2|PLA2G4A|PLA2G2A|PLA2G7|AGPS|PLA2G12A|LPCAT2|PAFAH1B2|PLD2|PLD1|PAFAH1B3|PAFAH2|JMJD7-PLA2G4B|LPCAT1	CHPT1|PAFAH1B1|PLA2G2A|PLA2G4A|ENPP2|PLD2|AGPS|LPCAT2|PLD1|PLA2G12A|PLA2G7|PAFAH1B2|PAFAH1B3|LPCAT1|PAFAH2|JMJD7-PLA2G4B	CHPT1|PAFAH1B1|AGPS|PLA2G4A|PLD2|ENPP2|PLA2G7|LPCAT2|PAFAH2|JMJD7-PLA2G4B|PLD1|LPCAT1|PLA2G6|PAFAH1B2|PLA2G12A|PAFAH1B3|PLA2G2A	PLA2G2A|ENPP2|PLA2G6|PAFAH1B1|PLA2G4A|PLA2G7|JMJD7-PLA2G4B|AGPS|PAFAH1B2|PAFAH1B3|LPCAT2|PAFAH2|PLD2|PLD1|PLA2G12A|CHPT1|LPCAT1	PAFAH2|AGPS|LPCAT1|PAFAH1B3|PLA2G6|PLA2G2A|JMJD7-PLA2G4B|LPCAT2|PLA2G4A|PLD1|PLD2|PLA2G12A|PAFAH1B1|ENPP2|PAFAH1B2|PLA2G7|CHPT1	PLA2G4A|PLA2G2A|LPCAT2|PAFAH1B3|PAFAH2|AGPS|PLA2G7|PLD2|LPCAT1|ENPP2|PAFAH1B2|PLD1|PLA2G12A|PAFAH1B1|JMJD7-PLA2G4B	PAFAH1B1|AGPS|PLA2G6|PAFAH1B3|PAFAH2|PLA2G4A|LPCAT1|PLA2G7|PLA2G2A|CHPT1|PLD1|PLD2|LPCAT2|PAFAH1B2|JMJD7-PLA2G4B|PLA2G12A|ENPP2	PLA2G2A|PAFAH1B2|PLA2G12A|PAFAH1B3|PLA2G4A|PLA2G6|CHPT1|ENPP2|LPCAT2|PLD2|PLD1|LPCAT1|JMJD7-PLA2G4B|PLA2G7|PAFAH2|AGPS|PAFAH1B1	LPCAT2|PAFAH1B3|PLA2G4A|PLD2	AGPS|LPCAT2|PAFAH1B3|PLA2G4A|PLD1	AGPS|LPCAT2|PAFAH1B3|PLA2G4A|PLD2	AGPS|LPCAT2|PAFAH1B3|PLA2G4A|PLD2	AGPS|LPCAT2|PAFAH1B3|PLA2G4A|PLD2	LPCAT2|PAFAH1B3|PLA2G4A|PLD2	AGPS|LPCAT2|PLA2G4A|PLD1|PLD2	AGPS|LPCAT2|PAFAH1B3|PLA2G4A|PLD2								-4.1824				-4.7371
KEGG_ARACHIDONIC_ACID_METABOLISM	http://www.broadinstitute.org/gsea/msigdb/cards/KEGG_ARACHIDONIC_ACID_METABOLISM	JMJD7-PLA2G4B|PLA2G5|GPX4|CYP2C8|EPHX2|GGT7|PLA2G10|PTGES2|LTA4H|PLA2G12A|CBR1|CBR3|GPX3|GPX7|GPX1|GGT6|LTC4S|TBXAS1|CYP2E1|PTGES|HPGDS|PTGS1|PLA2G2D|ALOX15B|ALOX5|PLA2G2A|GGT1|PLA2G4B|PTGIS|PTGDS|GPX2|GGT5|AKR1C3|CYP2U1|PLA2G6|PTGS2|ALOX12|PLA2G4A|CYP2J2	ALOX12|CYP4F3|PLA2G4A|PTGIS|JMJD7-PLA2G4B|CYP2U1|PTGS1|PLA2G5|PLA2G6|GGT5|TBXAS1|PLA2G12A|ALOX15|PTGS2|ALOX5|CYP2E1|PTGES|EPHX2|PTGDS|LTA4H|CBR1|PLA2G2D|CYP2C8|GPX3|HPGDS|PLA2G4B|PLA2G4E|AKR1C3|GGT7|GPX7|PTGES2|GPX1|ALOX15B|LTC4S|PLA2G2A|CBR3|CYP4A11|CYP4A22|CYP2C9|GGT1|PLA2G10|GPX4|GPX2|GGT6|CYP2J2	JMJD7-PLA2G4B|GGT5|PLA2G4B|GPX7|PLA2G6|PLA2G2A|EPHX2|GPX1|LTC4S|CYP2E1|GPX2|PTGDS|PLA2G2D|GPX4|TBXAS1|HPGDS|PTGIS|PLA2G5|PTGES2|PTGES|ALOX5|PTGS1|GGT1|GGT7|GPX3|ALOX15B|LTA4H|CBR3|AKR1C3|ALOX12|CYP2C8|CBR1|GGT6|PTGS2|PLA2G4A|PLA2G4E|PLA2G10|CYP2U1|CYP2J2|PLA2G12A	ALOX12|EPHX2|PLA2G4A|PTGIS|ALOX15|TBXAS1|PTGES|PTGS1|GPX3|CBR1|PTGS2|GGT5|LTA4H|CYP2U1|ALOX5|PLA2G2D|PLA2G6|PTGDS|PTGES2|PLA2G5|JMJD7-PLA2G4B|PLA2G12A|PLA2G2A|AKR1C3|GGT7|CBR3|CYP2C8|ALOX15B|PLA2G4E|GPX1|GPX7|PLA2G10|LTC4S|PLA2G4B|HPGDS|GGT1|GGT6|CYP2J2|GPX4|GPX2|CYP2E1|CYP4F3	ALOX12|PLA2G6|EPHX2|PTGIS|PLA2G12A|PTGS2|ALOX15|PLA2G4A|PTGES|JMJD7-PLA2G4B|PTGDS|GGT5|PTGS1|CYP4A22|CYP2C8|CYP2U1|CBR1|ALOX5|TBXAS1|LTC4S|PLA2G2A|PTGES2|CYP2E1|PLA2G2D|PLA2G4B|LTA4H|GPX3|GPX2|GGT7|AKR1C3|ALOX15B|HPGDS|PLA2G5|GPX7|PLA2G4E|CBR3|PLA2G10|GPX1|GGT6|GGT1|CYP2C9|CYP2J2|GPX4	CYP4F3|GPX3|PLA2G2A|PLA2G5|JMJD7-PLA2G4B|TBXAS1|AKR1C3|CYP2U1|GGT1|CYP2C8|CYP2E1|ALOX15B|PTGIS|PLA2G4B|PLA2G12A|CYP2J2|LTA4H|GPX7|HPGDS|LTC4S|PLA2G6|ALOX5|PTGS1|PTGES|PLA2G10|PLA2G4A|CBR3|PLA2G2D|CYP4A22|ALOX12|PTGS2|PLA2G4E|GGT7|GPX2|GGT5|PTGES2|PTGDS|GGT6|GPX1|GPX4|ALOX15|CYP2C9|CBR1|EPHX2	JMJD7-PLA2G4B|CYP4F3|PLA2G5|CYP2C8|GGT7|EPHX2|PLA2G12A|PLA2G10|PTGES2|GPX4|CBR1|GPX7|LTA4H|CBR3|CYP2E1|HPGDS|GGT6|TBXAS1|LTC4S|PTGS1|CYP2U1|PTGES|GPX3|ALOX5|PLA2G4B|GPX1|ALOX15B|GGT1|PTGS2|ALOX12|PTGIS|GPX2|PTGDS|PLA2G2A|PLA2G2D|PLA2G4A|GGT5|PLA2G6|AKR1C3|CYP2J2	GPX7|PTGES|GGT5|CBR1|PTGIS|PTGES2|PLA2G4A|PLA2G2A|AKR1C3|LTA4H|PTGS1|CBR3|TBXAS1|PTGDS|ALOX5|PLA2G12A|GPX1|GPX4|ALOX15B|EPHX2|GPX3|GGT7|JMJD7-PLA2G4B|GGT1	PTGES|GGT5|HPGDS|PTGIS|PLA2G2A|PLA2G4A|TBXAS1|CBR1|ALOX5|PTGES2|PTGS1|PTGDS|AKR1C3|EPHX2|CBR3|LTA4H|GPX3|PLA2G12A|ALOX15B|GGT7|GPX7|GGT1|JMJD7-PLA2G4B|GPX4|GPX1	PTGES|PLA2G4A|PTGES2|PTGIS|TBXAS1|ALOX5|LTA4H|CBR1|GGT5|EPHX2|PTGS1|AKR1C3|JMJD7-PLA2G4B|HPGDS|PLA2G6|GPX7|ALOX15B|CBR3|PTGDS|GGT7|GGT1|PLA2G12A|GPX1|GPX4|PLA2G2A|GPX3	GPX7|EPHX2|PLA2G2A|HPGDS|PLA2G6|PTGDS|CBR1|GPX4|PTGES2|PTGES|PLA2G4A|LTA4H|JMJD7-PLA2G4B|PTGIS|AKR1C3|ALOX15B|CBR3|GGT1|GGT7|ALOX5|TBXAS1|GPX1|GGT5|GPX3|PLA2G12A|PTGS1	EPHX2|GPX3|GGT7|LTA4H|HPGDS|PTGDS|PLA2G6|PLA2G2A|PTGES|JMJD7-PLA2G4B|CBR3|PTGES2|PLA2G4A|ALOX5|GGT1|PTGS1|PLA2G12A|CBR1|ALOX15B|GPX4|GPX7|TBXAS1|PTGIS|GPX1|AKR1C3|GGT5	GPX3|PLA2G4A|PLA2G2A|PTGDS|EPHX2|LTA4H|GGT1|PTGIS|GGT7|PTGES|TBXAS1|GPX7|PTGS1|GGT5|GPX1|ALOX5|CBR1|CBR3|ALOX15B|PTGES2|PLA2G12A|JMJD7-PLA2G4B|GPX4|AKR1C3	PTGES2|CBR1|EPHX2|PLA2G6|PTGIS|CBR3|TBXAS1|AKR1C3|ALOX15B|ALOX5|PTGS1|PLA2G4A|LTA4H|PTGES|PLA2G2A|GPX7|GGT1|GGT7|PTGDS|GGT5|JMJD7-PLA2G4B|PLA2G12A|GPX4|GPX3|GPX1	GGT1|AKR1C3|PLA2G2A|GPX7|PLA2G12A|GPX1|PTGES|CBR3|PLA2G4A|PLA2G6|HPGDS|ALOX15B|GPX3|PTGIS|PTGDS|PTGS1|ALOX5|TBXAS1|GGT7|LTA4H|PTGES2|JMJD7-PLA2G4B|GGT5|GPX4|CBR1|EPHX2	CBR1|GGT7|PLA2G4A	CBR1|GGT7|PLA2G4A	GGT7|PLA2G4A	GGT7|PLA2G4A	GGT7|PLA2G4A	CBR1|GGT7|PLA2G4A	CBR1|GGT7|PLA2G4A	GGT7|PLA2G4A				5.6361			4.4889			-2.2167		-4.1651		3.417
KEGG_LINOLEIC_ACID_METABOLISM	http://www.broadinstitute.org/gsea/msigdb/cards/KEGG_LINOLEIC_ACID_METABOLISM	JMJD7-PLA2G4B|PLA2G5|CYP3A5|CYP2C8|PLA2G10|PLA2G12A|CYP2E1|PLA2G2D|PLA2G2A|PLA2G4B|PLA2G6|CYP3A4|PLA2G4A|AKR1B10|CYP2J2	CYP3A7|PLA2G4A|JMJD7-PLA2G4B|PLA2G5|PLA2G6|PLA2G12A|ALOX15|CYP2E1|PLA2G2D|CYP3A5|CYP2C8|PLA2G4B|PLA2G4E|CYP3A4|PLA2G2A|AKR1B10|CYP2C9|PLA2G10|CYP2J2	JMJD7-PLA2G4B|PLA2G4B|PLA2G6|PLA2G2A|CYP2E1|PLA2G2D|PLA2G5|CYP3A5|CYP2C8|PLA2G4A|AKR1B10|CYP3A4|PLA2G4E|PLA2G10|CYP2J2|PLA2G12A	PLA2G4A|ALOX15|PLA2G2D|PLA2G6|PLA2G5|JMJD7-PLA2G4B|PLA2G12A|PLA2G2A|CYP3A4|CYP2C8|PLA2G4E|PLA2G10|PLA2G4B|CYP3A7|CYP2J2|CYP3A5|AKR1B10|CYP2E1	CYP3A7|PLA2G6|PLA2G12A|ALOX15|PLA2G4A|CYP3A4|JMJD7-PLA2G4B|CYP2C8|PLA2G2A|CYP2E1|PLA2G2D|CYP3A5|PLA2G4B|PLA2G5|PLA2G4E|PLA2G10|CYP2C9|CYP2J2|AKR1B10	PLA2G2A|PLA2G5|CYP3A5|JMJD7-PLA2G4B|AKR1B10|CYP2C8|CYP2E1|PLA2G4B|PLA2G12A|CYP2J2|PLA2G6|PLA2G10|PLA2G4A|PLA2G2D|PLA2G4E|ALOX15|CYP2C9	JMJD7-PLA2G4B|PLA2G5|CYP3A5|CYP2C8|PLA2G12A|PLA2G10|CYP2E1|PLA2G4B|CYP3A7|PLA2G2A|PLA2G2D|PLA2G4A|PLA2G6|AKR1B10|CYP2J2	AKR1B10|JMJD7-PLA2G4B|PLA2G12A|PLA2G2A|PLA2G4A	AKR1B10|JMJD7-PLA2G4B|PLA2G12A|PLA2G2A|PLA2G4A	AKR1B10|JMJD7-PLA2G4B|PLA2G12A|PLA2G2A|PLA2G4A|PLA2G6	AKR1B10|JMJD7-PLA2G4B|PLA2G12A|PLA2G2A|PLA2G4A|PLA2G6	AKR1B10|JMJD7-PLA2G4B|PLA2G12A|PLA2G2A|PLA2G4A|PLA2G6	AKR1B10|JMJD7-PLA2G4B|PLA2G12A|PLA2G2A|PLA2G4A	AKR1B10|JMJD7-PLA2G4B|PLA2G12A|PLA2G2A|PLA2G4A|PLA2G6	AKR1B10|JMJD7-PLA2G4B|PLA2G12A|PLA2G2A|PLA2G4A|PLA2G6	PLA2G4A	PLA2G4A	PLA2G4A	PLA2G4A	PLA2G4A	PLA2G4A	PLA2G4A	PLA2G4A		-2.9086		2.1262			3.9117
KEGG_ALPHA_LINOLENIC_ACID_METABOLISM	http://www.broadinstitute.org/gsea/msigdb/cards/KEGG_ALPHA_LINOLENIC_ACID_METABOLISM	JMJD7-PLA2G4B|PLA2G5|FADS2|PLA2G10|PLA2G12A|ACOX1|PLA2G2D|PLA2G2A|PLA2G4B|ACOX3|PLA2G6|PLA2G4A	PLA2G4A|JMJD7-PLA2G4B|PLA2G5|PLA2G6|PLA2G12A|PLA2G2D|FADS2|PLA2G4B|PLA2G4E|ACOX1|PLA2G2A|ACOX3|PLA2G10	JMJD7-PLA2G4B|PLA2G4B|PLA2G6|PLA2G2A|ACOX3|PLA2G2D|ACOX1|PLA2G5|FADS2|PLA2G4A|PLA2G4E|PLA2G10|PLA2G12A	PLA2G4A|FADS2|PLA2G2D|PLA2G6|PLA2G5|JMJD7-PLA2G4B|PLA2G12A|ACOX1|PLA2G2A|PLA2G4E|PLA2G10|PLA2G4B|ACOX3	PLA2G6|PLA2G12A|PLA2G4A|JMJD7-PLA2G4B|FADS2|PLA2G2A|PLA2G2D|PLA2G4B|ACOX1|ACOX3|PLA2G5|PLA2G4E|PLA2G10	PLA2G2A|PLA2G5|JMJD7-PLA2G4B|ACOX1|PLA2G4B|PLA2G12A|PLA2G6|PLA2G10|PLA2G4A|PLA2G2D|PLA2G4E|FADS2|ACOX3	JMJD7-PLA2G4B|PLA2G5|FADS2|ACOX1|PLA2G12A|PLA2G10|PLA2G4B|ACOX3|PLA2G2A|PLA2G2D|PLA2G4A|PLA2G6	ACOX1|ACOX3|FADS2|JMJD7-PLA2G4B|PLA2G12A|PLA2G2A|PLA2G4A	ACOX1|ACOX3|FADS2|JMJD7-PLA2G4B|PLA2G12A|PLA2G2A|PLA2G4A	ACOX1|ACOX3|FADS2|JMJD7-PLA2G4B|PLA2G12A|PLA2G2A|PLA2G4A|PLA2G6	ACOX1|ACOX3|FADS2|JMJD7-PLA2G4B|PLA2G12A|PLA2G2A|PLA2G4A|PLA2G6	ACOX1|ACOX3|FADS2|JMJD7-PLA2G4B|PLA2G12A|PLA2G2A|PLA2G4A|PLA2G6	ACOX1|ACOX3|FADS2|JMJD7-PLA2G4B|PLA2G12A|PLA2G2A|PLA2G4A	ACOX1|ACOX3|FADS2|JMJD7-PLA2G4B|PLA2G12A|PLA2G2A|PLA2G4A|PLA2G6	ACOX1|ACOX3|FADS2|JMJD7-PLA2G4B|PLA2G12A|PLA2G2A|PLA2G4A|PLA2G6	PLA2G4A	PLA2G4A	PLA2G4A	PLA2G4A	PLA2G4A	PLA2G4A	PLA2G4A	PLA2G4A				3.2671			3.4264
KEGG_SPHINGOLIPID_METABOLISM	http://www.broadinstitute.org/gsea/msigdb/cards/KEGG_SPHINGOLIPID_METABOLISM	NEU1|NEU4|ACER2|SGPL1|GALC|ASAH1|SMPD1|SPTLC2|SMPD2|SMPD3|GLB1|GBA|KDSR|SPTLC1|ACER3|UGCG|CERK|DEGS2|SPHK1|NEU3|SPHK2|SGPP1|SMPD4|ARSA|DEGS1|SGPP2|GLA|SGMS2|GAL3ST1|B4GALT6|SGMS1|UGT8|ASAH2	UGT8|SPHK2|SMPD4|SGMS2|B4GALT6|NEU3|ARSA|GALC|SPHK1|ACER2|SGPL1|ASAH2|KDSR|SGPP1|SMPD3|SPTLC1|CERK|ASAH1|NEU4|GAL3ST1|UGCG|GLA|NEU1|SMPD1|ACER3|SGMS1|GLB1|GBA|SGPP2|SMPD2|SPTLC2|DEGS1|DEGS2	ARSA|SPHK2|SMPD1|SMPD3|DEGS2|NEU1|GAL3ST1|SPHK1|SMPD4|GLB1|SMPD2|GLA|GBA|UGCG|ACER1|UGT8|SGPL1|CERK|KDSR|NEU3|GALC|NEU4|SPTLC2|ACER3|SGMS1|SGPP2|ASAH1|ASAH2|B4GALT6|SGMS2|SGPP1|SPTLC1|DEGS1|ACER2	UGT8|SPHK2|B4GALT6|NEU3|ARSA|SMPD4|SPHK1|SPTLC1|SGMS2|GALC|SGPP2|NEU1|GLB1|SGPP1|KDSR|ASAH2|SMPD1|GLA|ACER2|CERK|GAL3ST1|ASAH1|SMPD3|SMPD2|SGPL1|UGCG|GBA|SGMS1|ACER3|DEGS1|SPTLC2|DEGS2	UGT8|SPHK2|SMPD4|B4GALT6|NEU3|ARSA|SGMS2|ASAH2|SPHK1|ACER2|GALC|KDSR|CERK|SMPD3|SGPL1|SPTLC1|NEU4|SGPP2|SGPP1|GLA|UGCG|NEU1|SMPD2|SMPD1|ACER3|GBA|SGMS1|ASAH1|SPTLC2|GLB1|DEGS2|DEGS1	SGPP2|B4GALT6|SGPP1|GLA|UGT8|SGMS2|SGMS1|ASAH2|NEU4|GAL3ST1|ASAH1|GBA|SPHK2|ACER2|NEU1|KDSR|DEGS2|SMPD4|ARSA|GLB1|SMPD2|SPHK1|SMPD1|ACER3|SMPD3|ACER1|GALC|UGCG|SPTLC1|DEGS1|SPTLC2|SGPL1|NEU3|CERK	NEU1|NEU4|ACER2|SGPL1|SMPD3|GALC|ASAH1|SPTLC2|SMPD1|KDSR|SPTLC1|SMPD2|UGCG|ACER3|GLB1|NEU3|GBA|SGPP1|CERK|SPHK1|SMPD4|SGMS2|DEGS2|ARSA|SPHK2|UGT8|DEGS1|SGPP2|B4GALT6|GLA|ASAH2|SGMS1	SGPP1|SMPD4|ARSA|SGPL1|GLB1|GALC|GLA|SPTLC1|KDSR|NEU1|GBA|DEGS1|SPTLC2|SMPD1|ASAH1	UGT8|SMPD4|KDSR|SPTLC1|SGPL1|SGPP1|ARSA|CERK|GALC|SPTLC2|SPHK1|DEGS1|NEU1|GLA|GBA|GLB1|SMPD1|ASAH1	UGT8|SPTLC1|SMPD4|KDSR|SGPL1|SGPP1|DEGS1|GALC|NEU1|SPHK1|ARSA|SPTLC2|SMPD1|GLA|GLB1|GBA|ASAH1	ARSA|NEU1|GLB1|GALC|GLA|SMPD1|UGT8|SPHK1|GBA|SGPP1|SPTLC2|SGPL1|KDSR|SMPD4|SPTLC1|DEGS1|ASAH1	NEU1|SMPD1|SPTLC2|GALC|GLB1|SPHK1|SGPL1|SPTLC1|ASAH1|GBA|SGPP1|ARSA|KDSR|SMPD4|UGT8|DEGS1|GLA	SMPD1|NEU1|SGPP1|GLB1|SPTLC2|GALC|SGPL1|SMPD4|KDSR|DEGS1|SPTLC1|GBA|ASAH1|ARSA|GLA	SMPD4|SPTLC1|SGPL1|KDSR|GLA|ASAH1|SPTLC2|ARSA|GALC|NEU1|SPHK1|SGPP1|SMPD1|GBA|CERK|DEGS1|GLB1	ARSA|GBA|NEU1|ASAH1|GLB1|GLA|SMPD1|SMPD4|SGPP1|GALC|DEGS1|SPHK1|SGPL1|KDSR|SPTLC2|SPTLC1|UGT8	SGPP1	ACER3|SGPP1	ACER3|SGPP1	ACER3|SGPP1	ACER3|SGPP1	SGPP1	SGPP1	ACER3|SGPP1					2.2844	3.6353	3.7243	-3.739			-1.9999	-2.1909		3.3376	2.2833
KEGG_GLYCOSPHINGOLIPID_BIOSYNTHESIS_LACTO_AND_NEOLACTO_SERIES	http://www.broadinstitute.org/gsea/msigdb/cards/KEGG_GLYCOSPHINGOLIPID_BIOSYNTHESIS_LACTO_AND_NEOLACTO_SERIES	FUT6|FUT9|FUT4|B4GALT3|B4GALT4|FUT1|GCNT2|B3GNT4|FUT2|FUT3|B4GALT1|B3GNT3|B3GALT5|ST3GAL4|B4GALT2|B3GALT2|ST3GAL3|FUT7|B3GNT2|ST8SIA1|ST3GAL6|B3GNT5|ABO	FUT6|GCNT2|ABO|ST3GAL6|FUT4|FUT9|ST8SIA1|B3GALT2|FUT1|FUT2|FUT7|B3GNT5|B3GALT5|FUT3|ST3GAL3|B4GALT2|B3GNT2|B3GNT3|B3GNT4|B4GALT3|B4GALT1|ST3GAL4|B4GALT4	FUT7|B3GNT4|B3GALT5|ST3GAL4|FUT6|ST3GAL3|ST8SIA1|GCNT2|FUT4|B3GALT2|FUT1|B4GALT2|B4GALT3|FUT9|FUT2|B3GNT3|B4GALT1|ST3GAL6|ABO|FUT3|B3GNT5|B4GALT4|B3GNT2	FUT6|GCNT2|FUT4|ST8SIA1|FUT9|ABO|FUT7|FUT1|ST3GAL6|B3GALT2|FUT2|B3GNT3|B4GALT3|B3GALT5|B3GNT5|FUT3|ST3GAL3|B4GALT1|B4GALT2|B3GNT2|B3GNT4|ST3GAL4|B4GALT4	FUT6|GCNT2|ABO|FUT4|ST3GAL6|FUT9|ST8SIA1|FUT1|FUT2|B3GALT5|FUT7|B3GALT2|B3GNT5|FUT3|ST3GAL3|B3GNT3|B4GALT2|B4GALT3|B3GNT4|B3GNT2|B4GALT1|ST3GAL4|B4GALT4	FUT9|B3GNT2|B3GALT2|B3GALT5|ST3GAL6|FUT3|ST8SIA1|B3GNT4|FUT6|B3GNT3|GCNT2|B3GNT5|B4GALT2|FUT1|ABO|B4GALT1|ST3GAL3|ST3GAL4|FUT2|FUT7|B4GALT3|B4GALT4|FUT4	FUT6|FUT9|B4GALT4|FUT1|FUT4|B4GALT3|B3GALT5|FUT2|B4GALT1|GCNT2|B3GNT4|FUT3|B3GNT3|ABO|FUT7|B3GNT2|ST3GAL4|B4GALT2|ST3GAL3|B3GALT2|ST3GAL6|B3GNT5|ST8SIA1	B3GNT2|B4GALT1|B4GALT3|B4GALT4|ST3GAL4	B3GNT2|B4GALT1|B4GALT3|B4GALT4|ST3GAL4	B3GNT2|B4GALT1|B4GALT3|B4GALT4|ST3GAL4	B3GNT2|B4GALT1|B4GALT3|B4GALT4|ST3GAL4	B3GNT2|B4GALT1|B4GALT3|B4GALT4|ST3GAL4	B3GNT2|B4GALT1|B4GALT3|B4GALT4|ST3GAL4	B3GNT2|B4GALT1|B4GALT3|B4GALT4|ST3GAL4	B3GNT2|B4GALT1|B4GALT3|B4GALT4|ST3GAL4	B4GALT1	B4GALT1|ST3GAL3	B4GALT1|ST3GAL3	B4GALT1|ST3GAL3	B4GALT1|ST3GAL3	B4GALT1	B4GALT1	B4GALT1|ST3GAL3	2.3894	3.7586	2.3141				-3.0347
KEGG_GLYCOSPHINGOLIPID_BIOSYNTHESIS_GLOBO_SERIES	http://www.broadinstitute.org/gsea/msigdb/cards/KEGG_GLYCOSPHINGOLIPID_BIOSYNTHESIS_GLOBO_SERIES	FUT9|NAGA|HEXA|HEXB|FUT1|B3GALNT1|FUT2|B3GALT5|A4GALT|ST3GAL2|GBGT1|GLA|ST8SIA1|ST3GAL1	GBGT1|A4GALT|FUT9|ST3GAL2|ST8SIA1|FUT1|HEXA|FUT2|B3GALT5|B3GALNT1|NAGA|HEXB|GLA|ST3GAL1	NAGA|ST3GAL2|A4GALT|B3GALT5|GBGT1|HEXA|GLA|ST8SIA1|HEXB|FUT1|FUT9|FUT2|B3GALNT1|ST3GAL1	ST8SIA1|FUT9|A4GALT|HEXA|NAGA|ST3GAL2|GBGT1|FUT1|FUT2|B3GALT5|HEXB|B3GALNT1|GLA|ST3GAL1	GBGT1|A4GALT|FUT9|ST8SIA1|FUT1|FUT2|ST3GAL2|B3GALT5|HEXA|NAGA|B3GALNT1|GLA|HEXB|ST3GAL1	FUT9|HEXB|GLA|B3GALT5|B3GALNT1|ST8SIA1|A4GALT|GBGT1|FUT1|ST3GAL2|ST3GAL1|NAGA|FUT2|HEXA	FUT9|NAGA|B3GALNT1|HEXA|FUT1|HEXB|B3GALT5|FUT2|A4GALT|ST3GAL2|GLA|GBGT1|ST8SIA1|ST3GAL1	GLA|HEXA|HEXB|NAGA|ST3GAL1	GLA|HEXA|HEXB|NAGA|ST3GAL1	GLA|HEXA|HEXB|NAGA|ST3GAL1	GLA|HEXA|HEXB|NAGA|ST3GAL1	GLA|HEXA|HEXB|NAGA|ST3GAL1	GLA|HEXA|HEXB|NAGA|ST3GAL1	GLA|HEXA|HEXB|NAGA|ST3GAL1	GLA|HEXA|HEXB|NAGA|ST3GAL1	NA	NA	NA	NA	NA	NA	NA	NA	3.1626	4.3998	2.2677
KEGG_GLYCOSPHINGOLIPID_BIOSYNTHESIS_GANGLIO_SERIES	http://www.broadinstitute.org/gsea/msigdb/cards/KEGG_GLYCOSPHINGOLIPID_BIOSYNTHESIS_GANGLIO_SERIES	ST6GALNAC4|B3GALT4|HEXA|HEXB|GLB1|ST6GALNAC5|ST3GAL5|B4GALNT1|ST6GALNAC6|ST8SIA5|ST3GAL2|SLC33A1|ST8SIA1|ST6GALNAC3|ST3GAL1	ST6GALNAC5|B4GALNT1|ST6GALNAC3|ST3GAL2|ST8SIA1|HEXA|ST8SIA5|HEXB|ST3GAL5|ST6GALNAC4|SLC33A1|ST6GALNAC6|B3GALT4|GLB1|ST3GAL1	ST3GAL2|ST6GALNAC6|ST6GALNAC4|ST3GAL5|B3GALT4|ST8SIA5|GLB1|HEXA|ST8SIA1|B4GALNT1|HEXB|ST6GALNAC5|SLC33A1|ST3GAL1|ST6GALNAC3	ST6GALNAC3|ST8SIA1|HEXA|ST3GAL2|B4GALNT1|ST6GALNAC5|HEXB|ST6GALNAC4|GLB1|ST8SIA5|ST3GAL5|B3GALT4|SLC33A1|ST3GAL1|ST6GALNAC6	B4GALNT1|ST6GALNAC3|ST8SIA1|ST6GALNAC5|ST3GAL2|HEXA|ST8SIA5|SLC33A1|ST6GALNAC4|ST3GAL5|HEXB|B3GALT4|ST3GAL1|GLB1|ST6GALNAC6	HEXB|ST6GALNAC3|ST8SIA5|GLB1|ST8SIA1|SLC33A1|ST3GAL5|B4GALNT1|ST3GAL2|ST3GAL1|ST6GALNAC4|HEXA|B3GALT4|ST6GALNAC5|ST6GALNAC6	ST6GALNAC4|ST6GALNAC5|B3GALT4|HEXA|HEXB|GLB1|ST3GAL5|B4GALNT1|ST3GAL2|ST8SIA5|ST6GALNAC6|SLC33A1|ST6GALNAC3|ST8SIA1|ST3GAL1	GLB1|HEXA|HEXB|SLC33A1|ST3GAL1	GLB1|HEXA|HEXB|SLC33A1|ST3GAL1	GLB1|HEXA|HEXB|SLC33A1|ST3GAL1	GLB1|HEXA|HEXB|SLC33A1|ST3GAL1	GLB1|HEXA|HEXB|SLC33A1|ST3GAL1	GLB1|HEXA|HEXB|SLC33A1|ST3GAL1	GLB1|HEXA|HEXB|SLC33A1|ST3GAL1	GLB1|HEXA|HEXB|SLC33A1|ST3GAL1	NA	NA	NA	NA	NA	NA	NA	NA		2.1706					-2.4242
KEGG_PYRUVATE_METABOLISM	http://www.broadinstitute.org/gsea/msigdb/cards/KEGG_PYRUVATE_METABOLISM	PDHB|ACSS1|HAGH|ACACB|LDHC|ALDH1B1|HAGHL|ME1|PCK2|ACYP2|ME2|GLO1|DLD|ALDH9A1|LDHA|GRHPR|ACAT2|ACSS2|MDH2|ME3|PC|LDHD|LDHAL6B|AKR1B1|ACACA|PCK1|PDHA1|DLAT|MDH1|ACAT1|ALDH3A2|ALDH7A1|LDHB|ACYP1|ALDH2	LDHAL6A|ME2|PCK1|ACACB|LDHC|ALDH1B1|LDHAL6B|ACYP1|ME3|ALDH2|AKR1B1|LDHB|ACYP2|PC|ALDH3A2|HAGHL|ME1|ALDH7A1|ACSS1|ALDH9A1|PDHA1|LDHA|GRHPR|ACAT2|HAGH|ACACA|PDHB|LDHD|ACAT1|PCK2|DLAT|MDH1|MDH2|DLD|GLO1|ACSS2	ACACB|PC|AKR1B1|ME3|PCK2|MDH2|GRHPR|ACSS2|ALDH2|ACSS1|PCK1|HAGH|GLO1|ALDH1B1|LDHD|ALDH9A1|PKLR|LDHB|HAGHL|LDHAL6B|ACAT2|ACYP1|PDHA1|ME1|ALDH3A2|ACACA|ACYP2|LDHC|LDHA|ALDH7A1|LDHAL6A|ACAT1|PDHB|ME2|DLAT|MDH1|DLD	LDHC|ME2|ALDH1B1|ALDH2|ACYP2|ACYP1|PCK1|LDHAL6A|ME1|LDHB|PC|ACSS1|ALDH9A1|GRHPR|AKR1B1|LDHA|MDH1|PDHA1|ACAT2|ALDH7A1|ALDH3A2|ACACB|HAGHL|ME3|PCK2|DLAT|ACACA|HAGH|MDH2|GLO1|PDHB|ACAT1|LDHAL6B|DLD|LDHD|ACSS2	LDHAL6A|LDHC|ACYP1|ME2|ALDH1B1|ALDH2|LDHAL6B|ACACB|LDHB|ME3|ACYP2|PC|PCK1|ACSS1|ALDH9A1|HAGHL|ALDH3A2|ALDH7A1|LDHA|ACAT2|PDHA1|ME1|GRHPR|HAGH|ACACA|AKR1B1|MDH2|PKLR|PDHB|DLAT|PCK2|ACAT1|GLO1|MDH1|DLD|LDHD|ACSS2	ACACA|LDHC|ACAT1|ACYP2|MDH1|DLD|DLAT|LDHA|LDHAL6A|ME2|ALDH7A1|PKLR|PCK1|ACYP1|ACACB|ALDH3A2|LDHD|HAGH|ME3|GLO1|PC|PDHB|AKR1B1|ALDH1B1|LDHAL6B|ALDH9A1|LDHB|MDH2|PDHA1|ME1|GRHPR|ACAT2|HAGHL|PCK2|ALDH2|ACSS1|ACSS2	ACACB|PDHB|ACSS1|ALDH1B1|ME1|LDHC|HAGH|ME2|GLO1|ALDH9A1|PCK2|HAGHL|LDHAL6B|LDHA|GRHPR|DLD|ACAT2|ACYP2|ME3|ACSS2|DLAT|PCK1|PC|ACACA|LDHD|MDH2|PDHA1|ACAT1|AKR1B1|MDH1|ALDH3A2|LDHAL6A|ACYP1|LDHB|ALDH7A1|ALDH2	ALDH1B1|PDHA2|ME2|ALDH2|LDHA|ME3|ALDH7A1|PDHA1|LDHB|PC|PDHB|ALDH9A1|DLAT|ACAT2|ACYP2|GRHPR|ALDH3A2|MDH2|ACYP1|ACSS1|ACAT1|AKR1B1|ME1|GLO1|PCK1|DLD|LDHD|PCK2|PKLR|MDH1|ACSS2|ACACA|ACACB|HAGH	LDHA|LDHB|ALDH1B1|ME3|ME2|PDHA2|ACYP2|ALDH2|PDHA1|ACSS1|ALDH9A1|ALDH3A2|ALDH7A1|PC|PKLR|ACAT2|GLO1|PDHB|DLAT|GRHPR|ACACB|ACYP1|ME1|MDH2|ACACA|ACAT1|ACSS2|PCK2|PCK1|LDHD|DLD|HAGH|MDH1|AKR1B1	ME2|LDHA|ME3|ALDH2|LDHB|PC|ALDH1B1|ALDH3A2|ACSS1|PDHA1|ALDH9A1|DLAT|PDHA2|GRHPR|ME1|ALDH7A1|GLO1|ACAT2|PCK1|AKR1B1|PDHB|ACACB|PKLR|PCK2|ACSS2|ACACA|ACYP2|ACYP1|MDH2|ACAT1|LDHD|MDH1|DLD|HAGH	ME3|ALDH9A1|GLO1|PC|LDHB|PDHA2|ACAT2|LDHA|ALDH1B1|ME2|PDHA1|ACSS1|AKR1B1|ME1|PCK1|GRHPR|PCK2|ACSS2|PDHB|PKLR|ALDH7A1|DLAT|ACYP1|ALDH2|ALDH3A2|MDH1|ACYP2|ACAT1|LDHD|ACACA|DLD|MDH2|ACACB|HAGH	LDHA|ACSS1|ME1|ME3|HAGH|PC|PKLR|PDHA2|ACSS2|ALDH9A1|AKR1B1|ALDH1B1|ME2|PCK1|ACYP2|PCK2|ACACA|LDHB|ACAT2|GRHPR|PDHA1|ACACB|GLO1|LDHD|ACYP1|ALDH3A2|MDH1|DLAT|PDHB|MDH2|ACAT1|DLD|ALDH7A1|ALDH2	LDHA|PKLR|HAGH|ACYP1|LDHB|ACSS1|ACAT2|ACSS2|ALDH1B1|GLO1|ME1|MDH1|ME3|ACACA|LDHD|AKR1B1|ACYP2|ACACB|ME2|PCK1|PCK2|DLAT|PDHA2|GRHPR|PC|ALDH9A1|ALDH3A2|DLD|ACAT1|MDH2|PDHA1|PDHB|ALDH2|ALDH7A1	PC|ME2|ALDH9A1|MDH2|MDH1|ACSS1|LDHB|DLD|PCK1|DLAT|PDHA2|ACAT1|ACYP1|ME3|ACACB|PDHA1|ALDH7A1|ALDH3A2|ACYP2|ALDH1B1|ALDH2|PCK2|GRHPR|PDHB|ACACA|ACSS2|LDHD|AKR1B1|ME1|LDHA|PKLR|GLO1|HAGH|ACAT2	ACACB|ACACA|ACAT1|GLO1|MDH2|DLD|ACYP2|DLAT|HAGH|ALDH7A1|GRHPR|PDHB|ME3|PDHA1|LDHD|MDH1|PC|PCK1|PDHA2|ALDH9A1|ALDH1B1|AKR1B1|ACYP1|ALDH3A2|ME1|ACAT2|LDHA|PCK2|ALDH2|ME2|PKLR|ACSS2|LDHB|ACSS1	ACACA|ACACB|ACSS2|LDHA|MDH1|MDH2|PCK2|PDHA1	ACACA|ACSS2|LDHA|MDH1|MDH2|PCK2|PDHA1	ACACA|ACACB|ACSS2|LDHA|MDH1|MDH2|PCK2|PDHA1	ACACA|ACACB|ACSS2|LDHA|MDH1|MDH2|PCK2|PDHA1	ACACA|ACACB|ACSS2|LDHA|MDH1|MDH2|PCK2|PDHA1	ACACA|ACACB|ACSS2|LDHA|MDH1|MDH2|PCK2|PDHA1	ACACA|ACACB|ACSS2|LDHA|MDH1|MDH2|PCK2|PDHA1	ACACA|ACACB|ACSS2|LDHA|MDH1|MDH2|PCK2|PDHA1	-2.3466		-3.3577		1.9807		3.0674		-4.3596			1.8591		-1.9907	3.215
KEGG_GLYOXYLATE_AND_DICARBOXYLATE_METABOLISM	http://www.broadinstitute.org/gsea/msigdb/cards/KEGG_GLYOXYLATE_AND_DICARBOXYLATE_METABOLISM	AFMID|PGP|GLYCTK|MTHFD1|ACO1|CS|GRHPR|MDH2|HYI|MTHFD2|MTHFD2L|MDH1|ACO2|MTHFD1L	MTHFD1|MTHFD1L|ACO2|HAO2|MTHFD2L|GLYCTK|PGP|MTHFD2|ACO1|GRHPR|HYI|AFMID|CS|MDH1|MDH2	GLYCTK|ACO2|HAO2|MTHFD1|ACO1|PGP|CS|MDH2|GRHPR|AFMID|HYI|MTHFD1L|MTHFD2L|MTHFD2|MDH1	MTHFD1|ACO1|ACO2|MTHFD1L|MTHFD2L|MTHFD2|GRHPR|MDH1|PGP|CS|HYI|GLYCTK|AFMID|MDH2	MTHFD1|MTHFD1L|ACO2|MTHFD2L|HAO2|MTHFD2|ACO1|PGP|CS|HYI|GRHPR|AFMID|MDH2|GLYCTK|MDH1	MTHFD2L|AFMID|MDH1|MTHFD1|CS|ACO1|MTHFD1L|GLYCTK|PGP|ACO2|MTHFD2|MDH2|GRHPR|HYI|HAO2	AFMID|GLYCTK|CS|PGP|MTHFD2|GRHPR|ACO1|HYI|MTHFD1|MDH2|MTHFD2L|ACO2|MDH1|MTHFD1L	ACO2|MTHFD1L|MTHFD1|MTHFD2L|ACO1|CS|MTHFD2|GRHPR|MDH2|PGP|HYI|MDH1	MTHFD1L|ACO2|CS|MTHFD2L|MTHFD2|ACO1|MTHFD1|HYI|GRHPR|MDH2|PGP|AFMID|MDH1	MTHFD1L|ACO2|MTHFD1|CS|ACO1|MTHFD2L|PGP|MTHFD2|GRHPR|HYI|MDH2|MDH1	ACO2|ACO1|MTHFD1|CS|GRHPR|HYI|MTHFD1L|MDH1|PGP|MDH2|MTHFD2|MTHFD2L	ACO1|CS|PGP|MTHFD1L|GRHPR|MTHFD2|HYI|MTHFD2L|MTHFD1|MDH1|MDH2|ACO2	HYI|MDH1|PGP|MTHFD1|MTHFD2L|ACO1|GRHPR|MTHFD2|MTHFD1L|CS|MDH2|ACO2	MTHFD1|MTHFD1L|ACO2|MDH2|MDH1|MTHFD2L|CS|MTHFD2|ACO1|GRHPR|PGP|HYI|AFMID	PGP|MDH2|ACO2|MTHFD2L|GRHPR|MTHFD2|MTHFD1|ACO1|MDH1|MTHFD1L|CS|HYI	AFMID|MDH1|MDH2	AFMID|MDH1|MDH2	MDH1|MDH2	MDH1|MDH2	MDH1|MDH2	AFMID|MDH1|MDH2	AFMID|MDH1|MDH2	MDH1|MDH2		2.8498			2.3616		2.8367		-2.0771			1.9471	-3.472	-2.7422	3.3635
KEGG_PROPANOATE_METABOLISM	http://www.broadinstitute.org/gsea/msigdb/cards/KEGG_PROPANOATE_METABOLISM	ALDH6A1|MLYCD|ACSS1|ACACB|LDHC|ALDH1B1|ABAT|SUCLG2|ALDH9A1|LDHA|ACAT2|ACSS2|ECHS1|PCCA|MUT|EHHADH|MCEE|ACSS3|LDHAL6B|SUCLG1|ACACA|PCCB|HIBCH|SUCLA2|ACADM|ACAT1|ALDH3A2|HADHA|ALDH7A1|LDHB|ALDH2	LDHAL6A|ACACB|LDHC|ALDH1B1|LDHAL6B|ALDH2|LDHB|ACADM|EHHADH|ALDH3A2|MUT|SUCLG2|SUCLA2|ALDH7A1|ACSS1|ALDH9A1|ABAT|ACSS3|LDHA|MLYCD|ACAT2|PCCA|HIBCH|ALDH6A1|SUCLG1|ACACA|ACAT1|HADHA|ECHS1|MCEE|PCCB|ACSS2	ACACB|MLYCD|ECHS1|ACSS2|ALDH2|ACSS1|PCCB|ABAT|ALDH1B1|ALDH9A1|LDHB|SUCLG1|ALDH6A1|LDHAL6B|HADHA|ACAT2|ALDH3A2|PCCA|ACACA|LDHC|LDHA|ALDH7A1|LDHAL6A|ACAT1|MCEE|MUT|ACADM|SUCLG2|EHHADH|HIBCH|ACSS3|SUCLA2	LDHC|ALDH1B1|ALDH2|LDHAL6A|LDHB|ACADM|ACSS1|ALDH9A1|SUCLA2|SUCLG1|MUT|LDHA|MLYCD|SUCLG2|ACAT2|HIBCH|EHHADH|ALDH7A1|ALDH3A2|ACACB|ACSS3|ACACA|PCCA|ABAT|ALDH6A1|ECHS1|ACAT1|PCCB|LDHAL6B|MCEE|HADHA|ACSS2	LDHAL6A|LDHC|ALDH1B1|ALDH2|LDHAL6B|ACACB|LDHB|ACSS1|ALDH9A1|EHHADH|ACADM|MUT|ALDH3A2|ALDH7A1|LDHA|ACAT2|MLYCD|SUCLA2|ACSS3|ABAT|HIBCH|SUCLG1|SUCLG2|ACACA|PCCA|ALDH6A1|ACAT1|PCCB|ECHS1|HADHA|ACSS2|MCEE	ACACA|LDHC|MCEE|ACAT1|ACADM|LDHA|EHHADH|LDHAL6A|SUCLG1|ALDH7A1|SUCLA2|ACACB|ALDH3A2|ALDH6A1|MUT|PCCA|MLYCD|HIBCH|ALDH1B1|ABAT|ECHS1|LDHAL6B|SUCLG2|ALDH9A1|LDHB|PCCB|ACAT2|HADHA|ALDH2|ACSS3|ACSS1|ACSS2	ALDH6A1|MLYCD|ACACB|ACSS1|ALDH1B1|ABAT|LDHC|ALDH9A1|SUCLG2|LDHAL6B|LDHA|ACAT2|MUT|PCCA|ACSS2|MCEE|ACACA|EHHADH|ACSS3|ACADM|ECHS1|HIBCH|SUCLG1|SUCLA2|PCCB|ACAT1|ALDH3A2|LDHAL6A|LDHB|ALDH7A1|HADHA|ALDH2	ALDH1B1|SUCLG2|ALDH2|LDHA|ALDH7A1|LDHB|HADHA|MLYCD|SUCLA2|ACADM|PCCA|SUCLG1|HIBCH|ALDH9A1|PCCB|EHHADH|MUT|ACAT2|ACSS3|ALDH3A2|ACSS1|ACAT1|ECHS1|ABAT|ALDH6A1|ACSS2|MCEE|ACACA|ACACB	LDHA|PCCA|LDHB|ALDH1B1|MLYCD|ACSS3|SUCLA2|ALDH2|ACSS1|ALDH9A1|ALDH3A2|ALDH7A1|HADHA|ACADM|MUT|EHHADH|PCCB|ACAT2|HIBCH|SUCLG2|MCEE|ABAT|ACACB|ACACA|ACAT1|ACSS2|ALDH6A1|SUCLG1|ECHS1	MLYCD|PCCA|LDHA|SUCLA2|ALDH2|LDHB|ALDH1B1|ALDH3A2|ACSS1|ACSS3|HIBCH|ALDH9A1|EHHADH|HADHA|ACADM|MUT|SUCLG2|ALDH7A1|ACAT2|PCCB|ACACB|ACSS2|ACACA|ABAT|SUCLG1|ACAT1|ECHS1|MCEE|ALDH6A1	ALDH6A1|PCCA|ALDH9A1|ABAT|LDHB|ACADM|PCCB|ACAT2|LDHA|ALDH1B1|HADHA|SUCLA2|ACSS1|MCEE|MLYCD|HIBCH|MUT|SUCLG2|ACSS3|EHHADH|ACSS2|ECHS1|ALDH7A1|ALDH2|ALDH3A2|ACAT1|SUCLG1|ACACA|ACACB	LDHA|ACSS1|ALDH6A1|ABAT|PCCA|MLYCD|ACSS2|ALDH9A1|ACSS3|ALDH1B1|PCCB|MUT|EHHADH|ACACA|LDHB|ACAT2|HADHA|ACACB|HIBCH|ALDH3A2|ACADM|SUCLA2|MCEE|SUCLG2|ACAT1|ECHS1|ALDH7A1|ALDH2|SUCLG1	LDHA|LDHB|ACSS1|ACAT2|MLYCD|ABAT|ACSS2|ALDH1B1|ACACA|ACACB|EHHADH|ALDH6A1|PCCA|ACSS3|ALDH9A1|ALDH3A2|MUT|HADHA|ACADM|ACAT1|MCEE|PCCB|SUCLG1|ALDH2|SUCLG2|HIBCH|ECHS1|ALDH7A1|SUCLA2	ALDH6A1|MLYCD|SUCLA2|ALDH9A1|HIBCH|ACSS1|LDHB|MUT|HADHA|ACAT1|ACADM|ACACB|PCCA|SUCLG1|ALDH7A1|ALDH3A2|ACSS3|SUCLG2|ALDH1B1|ALDH2|MCEE|ACACA|ACSS2|ECHS1|LDHA|PCCB|EHHADH|ABAT|ACAT2	ACACB|ACACA|ACAT1|ALDH6A1|SUCLG2|MCEE|SUCLG1|ACADM|ECHS1|ALDH7A1|PCCB|HIBCH|MLYCD|ALDH9A1|ALDH1B1|ALDH3A2|ACAT2|PCCA|LDHA|MUT|EHHADH|ALDH2|ABAT|ACSS3|HADHA|ACSS2|LDHB|SUCLA2|ACSS1	ACACA|ACACB|ACSS2|LDHA	ACACA|ACSS2|LDHA	ACACA|ACACB|ACSS2|LDHA	ACACA|ACACB|ACSS2|LDHA	ACACA|ACACB|ACSS2|LDHA	ACACA|ACACB|ACSS2|LDHA	ACACA|ACACB|ACSS2|LDHA	ACACA|ACACB|ACSS2|LDHA	-3.215		-3.6499	-2.8259			2.4393		-2.2063		2.4681	2.5833	-2.1909	-4.59	2.4167
[truncated: 1,165 more rows]

## Sheet: Annotations
Outlier Z-scores and single-sample GSEA (ssGSEA) normalized enrichment scores.
Supplemental Table 7A
Patient IDs	Unique patient identifier
GeneSymbol	Refseq gene symbol
Core ID	Unique identifier of the OCT embedded core needle biopsy that was processed using BioTExt for proteogenomics analysis.
[truncated: 9 more rows]
