# Supplementary material for: Microscaled proteogenomic methods for precision oncology
Source: Nat Commun. 2020 Jan 27;11:532. doi: 10.1038/s41467-020-14381-2 (PMC6985126; doi:10.1038/s41467-020-14381-2)
Supplement: Supplementary file 11 — Supplementary Data 8 [file 41467_2020_14381_MOESM11_ESM.xlsx]

## Sheet: Supplementary Table 8
GeneID	Gene_Symbol	total	HER2	breast cancer	Resistance
1	A1BG	15	0	0	0
2	A2M	217	1	1	0
3	A2MP1	5	0	1	0
13	AADAC	18	0	0	0
14	AAMP	13	0	1	0
15	AANAT	29	0	1	0
16	AARS	25	0	0	0
18	ABAT	23	0	1	1
19	ABCA1	655	0	2	1
20	ABCA2	27	0	0	0
21	ABCA3	70	0	1	1
22	ABCB7	20	0	0	0
23	ABCF1	22	0	0	0
24	ABCA4	196	0	0	0
25	ABL1	752	2	14	4
26	AOC1	42	0	0	0
27	ABL2	69	0	5	1
28	ABO	235	1	2	0
29	ABR	16	0	0	0
30	ACAA1	23	0	0	0
31	ACACA	70	1	7	0
32	ACACB	56	0	0	0
33	ACADL	17	0	0	0
34	ACADM	83	0	0	0
35	ACADS	40	0	0	0
36	ACADSB	14	0	0	0
37	ACADVL	49	0	0	0
38	ACAT1	69	0	1	1
39	ACAT2	27	0	0	0
40	ASIC2	32	0	1	0
41	ASIC1	72	0	2	0
43	ACHE	185	0	2	0
47	ACLY	65	0	2	0
48	ACO1	66	0	0	0
49	ACR	29	0	0	0
50	ACO2	33	0	1	1
51	ACOX1	28	0	1	0
52	ACP1	105	0	3	1
53	ACP2	25	0	0	0
54	ACP5	75	0	7	6
55	ACPP	81	0	1	0
56	ACRV1	10	0	0	0
58	ACTA1	329	0	3	0
59	ACTA2	197	0	1	0
60	ACTB	403	0	9	0
70	ACTC1	152	0	2	0
71	ACTG1	186	0	1	0
72	ACTG2	75	0	0	0
81	ACTN4	156	1	7	1
86	ACTL6A	59	0	0	0
87	ACTN1	148	1	3	0
88	ACTN2	92	0	1	0
89	ACTN3	165	0	2	0
90	ACVR1	123	0	2	0
91	ACVR1B	70	0	1	0
92	ACVR2A	100	0	4	0
93	ACVR2B	64	0	1	0
94	ACVRL1	142	0	2	0
95	ACY1	37	0	2	0
97	ACYP1	8	0	0	0
98	ACYP2	28	0	1	1
100	ADA	208	0	0	0
101	ADAM8	49	0	3	0
102	ADAM10	270	4	9	4
103	ADAR	209	0	2	0
104	ADARB1	63	0	0	0
105	ADARB2	15	0	0	0
107	ADCY1	37	0	0	0
108	ADCY2	28	0	0	0
109	ADCY3	44	0	0	0
111	ADCY5	64	0	0	0
112	ADCY6	45	0	0	0
113	ADCY7	31	0	0	0
115	ADCY9	32	0	0	0
116	ADCYAP1	117	0	2	0
117	ADCYAP1R1	69	0	2	0
118	ADD1	189	0	0	0
119	ADD2	40	0	0	0
120	ADD3	22	0	0	0
124	ADH1A	36	1	1	1
125	ADH1B	341	0	7	0
126	ADH1C	195	0	9	0
127	ADH4	49	0	0	0
128	ADH5	50	0	0	0
132	ADK	28	0	1	0
133	ADM	324	0	7	0
134	ADORA1	103	0	0	0
135	ADORA2A	294	0	1	0
136	ADORA2B	101	0	2	1
140	ADORA3	78	0	3	0
141	ADPRH	5	0	0	0
146	ADRA1D	47	0	0	0
147	ADRA1B	60	1	1	1
148	ADRA1A	109	0	0	0
150	ADRA2A	199	1	3	0
151	ADRA2B	116	0	1	0
152	ADRA2C	88	1	1	1
153	ADRB1	336	0	0	0
154	ADRB2	952	3	10	2
155	ADRB3	319	0	4	1
158	ADSL	29	0	0	0
159	ADSS	11	0	0	0
160	AP2A1	86	0	1	0
161	AP2A2	69	0	2	0
162	AP1B1	62	0	1	0
163	AP2B1	80	0	0	0
164	AP1G1	73	0	0	0
165	AEBP1	14	0	0	0
166	AES	34	0	1	1
172	AFG3L1P	5	0	0	0
174	AFP	272	0	3	0
175	AGA	43	0	0	0
176	ACAN	127	0	0	0
177	AGER	772	2	15	2
178	AGL	47	0	0	0
181	AGRP	56	0	0	0
183	AGT	982	0	4	1
185	AGTR1	851	0	19	1
187	APLNR	74	0	0	0
191	AHCY	57	0	0	0
196	AHR	472	4	68	11
199	AIF1	70	0	4	1
203	AK1	29	0	0	0
204	AK2	18	0	0	0
205	AK4	14	0	0	0
207	AKT1	2875	40	257	76
208	AKT2	288	0	25	7
210	ALAD	108	0	1	0
211	ALAS1	29	0	0	0
213	ALB	477	0	1	0
214	ALCAM	127	1	20	4
215	ABCD1	110	0	0	0
216	ALDH1A1	263	16	59	17
217	ALDH2	556	0	5	0
218	ALDH3A1	46	0	3	1
219	ALDH1B1	29	0	0	0
220	ALDH1A3	46	0	5	0
221	ALDH3B1	13	0	0	0
222	ALDH3B2	5	0	0	0
223	ALDH9A1	13	0	0	0
224	ALDH3A2	41	0	0	0
225	ABCD2	19	0	0	0
226	ALDOA	87	1	2	0
229	ALDOB	53	0	0	0
230	ALDOC	23	0	1	1
231	AKR1B1	147	0	2	0
238	ALK	549	2	9	2
239	ALOX12	118	1	8	0
240	ALOX5	245	0	4	0
241	ALOX5AP	128	0	2	0
245	ALOX12P2	3	0	0	0
246	ALOX15	168	0	3	1
247	ALOX15B	38	0	1	1
249	ALPL	211	0	1	1
257	ALX3	7	0	0	0
259	AMBP	98	0	0	0
262	AMD1	38	0	1	0
267	AMFR	100	0	2	2
268	AMH	302	0	4	0
269	AMHR2	56	0	2	0
270	AMPD1	81	0	0	0
271	AMPD2	16	0	0	0
272	AMPD3	19	0	0	0
273	AMPH	61	0	4	0
274	BIN1	151	0	5	1
275	AMT	21	0	0	0
276	AMY1A	67	0	0	0
279	AMY2A	41	0	0	0
280	AMY2B	20	0	0	0
283	ANG	176	0	5	0
284	ANGPT1	277	0	6	0
285	ANGPT2	383	1	11	2
286	ANK1	85	0	0	0
287	ANK2	69	0	0	0
288	ANK3	94	0	0	0
290	ANPEP	121	0	1	0
301	ANXA1	242	4	23	2
302	ANXA2	381	2	25	7
304	ANXA2P2	4	0	0	0
306	ANXA3	49	0	4	0
307	ANXA4	56	0	3	2
308	ANXA5	168	1	1	0
309	ANXA6	77	1	6	0
310	ANXA7	44	1	2	0
311	ANXA11	41	0	0	0
312	ANXA13	11	0	1	1
313	AOAH	10	0	0	0
314	AOC2	7	0	0	0
316	AOX1	28	0	0	0
317	APAF1	149	0	4	0
319	APOF	16	0	0	0
320	APBA1	46	0	0	0
321	APBA2	41	0	0	0
322	APBB1	95	0	2	2
323	APBB2	18	0	0	0
324	APC	740	2	24	1
327	APEH	22	0	0	0
328	APEX1	513	0	28	5
329	BIRC2	229	0	8	1
330	BIRC3	229	1	6	2
332	BIRC5	1100	12	84	22
333	APLP1	43	0	0	0
334	APLP2	63	0	1	0
335	APOA1	875	0	4	1
338	APOB	726	0	1	0
341	APOC1	162	0	1	0
342	APOC1P1	5	0	1	0
343	AQP8	55	0	0	0
344	APOC2	104	0	0	0
347	APOD	71	0	3	1
348	APOE	4055	1	17	2
351	APP	2397	0	2	2
353	APRT	42	0	0	0
358	AQP1	273	0	3	0
360	AQP3	149	1	4	0
361	AQP4	256	0	0	0
362	AQP5	125	1	5	0
363	AQP6	7	0	0	0
364	AQP7	52	0	0	0
366	AQP9	80	0	0	0
367	AR	2124	24	165	29
368	ABCC6	112	0	0	0
369	ARAF	51	0	0	0
372	ARCN1	30	0	1	0
374	AREG	154	1	21	4
375	ARF1	168	1	9	1
377	ARF3	34	0	0	0
378	ARF4	34	0	1	0
379	ARL4D	11	0	1	0
381	ARF5	31	0	0	0
382	ARF6	195	2	11	1
383	ARG1	133	0	2	0
384	ARG2	65	0	1	0
392	ARHGAP1	63	0	1	0
393	ARHGAP4	20	0	1	0
394	ARHGAP5	25	0	2	0
395	ARHGAP6	8	0	0	0
396	ARHGDIA	118	1	8	3
397	ARHGDIB	68	0	5	0
398	ARHGDIG	11	0	0	0
400	ARL1	24	0	0	0
402	ARL2	27	0	2	0
403	ARL3	26	0	0	0
405	ARNT	187	0	10	2
406	ARNTL	131	0	1	0
408	ARRB1	209	0	3	0
409	ARRB2	275	0	10	1
410	ARSA	98	0	0	0
411	ARSB	54	0	0	0
414	ARSD	8	0	0	0
415	ARSE	17	0	0	0
419	ART3	11	0	1	0
420	ART4	20	0	0	0
421	ARVCF	26	0	0	0
427	ASAH1	62	0	3	2
429	ASCL1	85	0	1	0
430	ASCL2	26	0	0	0
432	ASGR1	53	0	0	0
433	ASGR2	36	0	0	0
434	ASIP	35	0	1	0
435	ASL	32	0	2	0
438	ASMT	26	0	0	0
439	ASNA1	28	0	2	0
440	ASNS	47	0	0	0
443	ASPA	36	0	0	0
444	ASPH	40	0	1	0
445	ASS1	78	0	1	0
460	ASTN1	5	0	0	0
466	ATF1	71	0	4	1
467	ATF3	190	0	5	0
468	ATF4	209	1	5	2
471	ATIC	40	0	0	0
472	ATM	1131	4	175	21
475	ATOX1	65	0	1	0
476	ATP1A1	152	0	1	0
477	ATP1A2	109	0	0	0
478	ATP1A3	73	0	0	0
479	ATP12A	20	0	0	0
480	ATP1A4	15	0	0	0
481	ATP1B1	77	0	1	1
482	ATP1B2	34	0	2	0
483	ATP1B3	24	0	0	0
487	ATP2A1	55	0	0	0
488	ATP2A2	184	0	2	1
489	ATP2A3	37	0	0	0
490	ATP2B1	73	0	1	0
491	ATP2B2	51	2	6	0
492	ATP2B3	25	0	0	0
493	ATP2B4	86	0	4	0
501	ALDH7A1	43	0	0	0
523	ATP6V1A	30	0	1	1
525	ATP6V1B1	48	0	0	0
526	ATP6V1B2	31	0	0	0
527	ATP6V0C	38	0	2	1
528	ATP6V1C1	22	0	1	0
529	ATP6V1E1	34	0	0	0
533	ATP6V0B	19	0	0	0
534	ATP6V1G2	19	0	0	0
535	ATP6V0A1	26	0	1	0
537	ATP6AP1	23	0	0	0
538	ATP7A	149	0	1	1
540	ATP7B	276	0	0	0
545	ATR	442	0	24	1
546	ATRX	190	0	2	0
549	AUH	14	0	0	0
550	AUP1	19	0	0	0
552	AVPR1A	73	0	1	0
554	AVPR2	131	0	1	0
558	AXL	229	0	25	9
563	AZGP1	89	0	4	0
566	AZU1	52	0	0	0
567	B2M	345	0	6	0
570	BAAT	15	0	0	0
571	BACH1	77	0	13	2
572	BAD	247	1	13	7
573	BAG1	138	3	16	9
575	ADGRB1	32	0	1	0
576	ADGRB2	14	0	1	0
577	ADGRB3	12	0	0	0
578	BAK1	280	1	8	3
580	BARD1	185	1	79	4
581	BAX	906	0	32	6
582	BBS1	54	0	0	0
583	BBS2	35	0	0	0
585	BBS4	36	0	0	0
586	BCAT1	31	0	3	1
587	BCAT2	18	0	0	0
590	BCHE	214	0	2	0
593	BCKDHA	49	0	0	0
594	BCKDHB	31	0	0	0
596	BCL2	1766	14	135	38
597	BCL2A1	75	0	1	0
598	BCL2L1	628	0	22	7
599	BCL2L2	79	0	2	1
602	BCL3	103	0	2	1
604	BCL6	310	1	11	2
605	BCL7A	13	0	0	0
607	BCL9	35	1	2	1
613	BCR	377	0	1	1
617	BCS1L	24	0	0	0
622	BDH1	10	0	0	0
623	BDKRB1	87	0	3	0
624	BDKRB2	194	0	1	0
627	BDNF	1777	1	10	3
631	BFSP1	14	0	0	0
632	BGLAP	216	0	1	0
633	BGN	103	0	0	0
635	BHMT	70	0	3	1
636	BICD1	29	0	0	0
637	BID	209	1	10	3
638	BIK	65	1	11	6
640	BLK	80	0	0	0
641	BLM	236	1	16	3
642	BLMH	40	0	0	0
644	BLVRA	34	0	0	0
645	BLVRB	17	0	1	0
646	BNC1	24	0	0	0
648	BMI1	435	1	42	9
649	BMP1	73	0	0	0
650	BMP2	570	0	9	1
651	BMP3	25	0	0	0
652	BMP4	383	0	14	1
653	BMP5	31	0	1	0
654	BMP6	117	0	11	2
655	BMP7	233	0	8	1
656	BMP8B	12	0	0	0
657	BMPR1A	136	0	2	0
658	BMPR1B	99	0	5	1
659	BMPR2	237	0	2	1
660	BMX	56	0	4	1
662	BNIP1	13	0	0	0
663	BNIP2	18	0	0	0
664	BNIP3	127	1	11	3
665	BNIP3L	31	0	1	0
666	BOK	22	0	3	0
669	BPGM	15	0	0	0
670	BPHL	10	0	1	0
671	BPI	49	0	0	0
672	BRCA1	2602	61	1581	187
673	BRAF	1909	1	5	0
675	BRCA2	1598	30	993	113
676	BRDT	14	0	0	0
976	ADGRE5	49	0	3	0
1173	AP2M1	114	0	0	0
1174	AP1S1	37	0	0	0
1175	AP2S1	38	0	0	0
1176	AP3S1	15	0	0	0
1238	ACKR2	48	0	1	0
1244	ABCC2	276	0	23	21
1386	ATF2	214	0	10	1
1388	ATF6B	20	0	0	0
1636	ACE	2412	0	20	3
1645	AKR1C1	59	0	5	1
1646	AKR1C2	60	0	4	0
1820	ARID3A	27	0	0	0
1822	ATN1	68	0	1	0
2015	ADGRE1	9	0	0	0
2180	ACSL1	33	0	2	0
2181	ACSL3	35	0	0	0
2182	ACSL4	50	1	7	1
2186	BPTF	38	0	0	0
2334	AFF2	34	0	0	0
2532	ACKR1	122	0	1	0
2583	B4GALNT1	19	0	1	0
2647	BLOC1S1	19	0	1	0
2683	B4GALT1	65	0	1	0
2909	ARHGAP35	46	0	1	0
2972	BRF1	35	0	0	0
3267	AGFG1	37	0	1	0
3268	AGFG2	8	0	0	0
3730	ANOS1	69	0	0	0
3899	AFF3	24	0	3	0
3983	ABLIM1	18	0	1	0
4059	BCAM	59	0	2	1
4185	ADAM11	7	0	2	0
4207	BORCS8-MEF2B	7	0	0	0
4287	ATXN3	223	0	1	0
4299	AFF1	65	0	0	0
4301	AFDN	70	0	3	0
4329	ALDH6A1	7	0	0	0
4363	ABCC1	308	0	28	28
5205	ATP8B1	61	0	0	0
5243	ABCB1	2073	5	173	139
5244	ABCB4	116	0	1	0
5825	ABCD3	40	0	0	0
5826	ABCD4	17	0	0	0
5832	ALDH18A1	24	0	0	0
5926	ARID4A	21	0	5	0
6046	BRD2	56	0	0	0
6059	ABCE1	46	0	0	0
6296	ACSM3	21	0	0	0
6310	ATXN1	116	0	1	0
6311	ATXN2	155	0	0	0
6314	ATXN7	78	0	2	0
6718	AKR1D1	25	0	0	0
6790	AURKA	578	3	73	18
6795	AURKC	44	0	2	0
6833	ABCC8	214	0	0	0
6868	ADAM17	360	4	16	4
7439	BEST1	140	0	1	0
7840	ALMS1	55	0	0	0
7915	ALDH5A1	38	0	0	0
7917	BAG6	99	0	0	0
7920	ABHD16A	11	0	0	0
7965	AIMP2	51	0	0	0
7984	ARHGEF5	25	0	3	0
8019	BRD3	24	0	0	0
8038	ADAM12	173	4	24	6
8086	AAAS	39	0	0	0
8092	ALX1	16	0	1	0
8120	AP3B2	19	0	0	0
8125	ANP32A	57	0	1	0
8165	AKAP1	36	0	0	0
8227	AKAP17A	5	0	0	0
8289	ARID1A	174	1	8	1
8309	ACOX2	10	0	1	0
8310	ACOX3	7	0	0	0
8312	AXIN1	197	0	7	0
8313	AXIN2	110	0	12	0
8314	BAP1	179	0	16	2
8315	BRAP	38	0	9	0
8412	BCAR3	23	0	18	18
8416	ANXA9	10	0	0	0
8419	BFSP2	14	0	0	0
8424	BBOX1	10	0	0	0
8455	ATRN	16	0	0	0
8537	BCAS1	7	0	4	1
8538	BARX2	9	0	2	0
8539	API5	29	0	3	0
8540	AGPS	29	0	1	0
8542	APOL1	142	0	0	0
8546	AP3B1	42	0	0	0
8548	BLZF1	14	0	0	0
8553	BHLHE40	77	0	2	0
8574	AKR7A2	15	0	0	0
8623	ASMTL	1	0	0	0
8639	AOC3	76	0	0	0
8644	AKR1C3	125	0	14	2
8647	ABCB11	108	0	1	1
8659	ALDH4A1	14	0	0	0
8678	BECN1	423	1	27	2
8702	B4GALT4	13	0	0	0
8703	B4GALT3	17	0	0	0
8704	B4GALT2	17	0	0	0
8705	B3GALT4	13	0	0	0
8706	B3GALNT1	21	0	0	0
8707	B3GALT2	10	0	0	0
8714	ABCC3	88	2	9	8
8728	ADAM19	39	0	0	0
8745	ADAM23	24	0	1	0
8747	ADAM21	2	0	0	0
8748	ADAM20	3	0	0	0
8751	ADAM15	67	1	6	0
8754	ADAM9	86	0	5	1
8759	ADAM1A	3	0	0	0
8815	BANF1	88	0	1	0
8846	ALKBH1	16	0	0	0
8853	ASAP2	17	0	2	0
8854	ALDH1A2	34	0	0	0
8862	APLN	202	0	2	0
8874	ARHGEF7	95	0	7	0
8905	AP1S2	33	0	0	0
8906	AP1G2	33	0	0	0
8907	AP1M1	73	0	0	0
8915	BCL10	148	0	0	0
8938	BAIAP3	6	0	0	0
8943	AP3D1	46	0	0	0
8992	ATP6V0E1	19	0	0	0
9031	BAZ1B	32	0	1	0
9048	ARTN	32	1	1	1
9049	AIP	111	0	2	0
9068	ANGPTL1	17	0	2	0
9070	ASH2L	89	0	3	0
9114	ATP6V0D1	27	0	0	0
9131	AIFM1	199	0	7	1
9138	ARHGEF1	54	0	1	0
9140	ATG12	37	1	1	1
9179	AP4M1	16	0	0	0
9181	ARHGEF2	58	0	3	0
9212	AURKB	339	1	10	2
9255	AIMP1	85	0	1	0
9274	BCL7C	8	0	0	0
9275	BCL7B	14	0	0	0
9289	ADGRG1	45	0	0	0
9296	ATP6V1F	17	0	0	0
9311	ASIC3	35	0	1	0
9331	B4GALT6	10	0	0	0
9334	B4GALT5	14	0	0	0
9370	ADIPOQ	1973	0	38	6
9411	ARHGAP29	17	0	1	0
9429	ABCG2	703	7	254	248
9447	AIM2	69	0	2	0
9459	ARHGEF6	42	0	1	0
9465	AKAP7	12	0	0	0
9472	AKAP6	25	0	0	0
9474	ATG5	122	0	1	0
9495	AKAP5	60	0	0	0
9507	ADAMTS4	100	0	1	0
9508	ADAMTS3	24	0	1	0
9509	ADAMTS2	20	0	0	0
9510	ADAMTS1	83	0	4	0
9529	BAG5	25	0	0	0
9530	BAG4	23	0	2	1
9531	BAG3	157	0	6	3
9532	BAG2	43	0	0	0
9546	APBA3	19	0	0	0
9550	ATP6V1G1	23	0	0	0
9564	BCAR1	210	4	34	25
9582	APOBEC3B	111	3	23	4
9590	AKAP12	68	0	2	0
9619	ABCG1	124	0	1	0
9625	AATK	14	0	0	0
9639	ARHGEF10	13	0	0	0
9716	AQR	11	0	1	0
9719	ADAMTSL2	8	0	0	0
9743	ARHGAP32	17	0	0	0
9744	ACAP1	19	0	0	0
9774	BCLAF1	43	0	0	0
9776	ATG13	31	0	0	0
9790	BMS1	9	0	0	0
9823	ARMCX2	5	0	0	0
9824	ARHGAP11A	9	0	2	0
9826	ARHGEF11	46	0	0	0
9828	ARHGEF17	13	0	0	0
9870	AREL1	6	0	0	0
9907	AP5Z1	5	0	0	0
9912	ARHGAP44	7	0	0	0
9914	ATP2C2	14	0	3	0
9915	ARNT2	23	0	2	0
9938	ARHGAP25	5	0	0	0
9949	AMMECR1	7	0	0	0
10000	AKT3	164	0	13	4
10005	ACOT8	23	0	0	0
10006	ABI1	67	0	3	1
10017	BCL2L10	35	0	1	0
10018	BCL2L11	413	2	23	7
10053	AP1M2	32	0	0	0
10057	ABCC5	51	0	4	3
10058	ABCB6	44	0	0	0
10060	ABCC9	60	0	0	0
10061	ABCF2	18	0	0	0
10079	ATP9A	4	0	0	0
10092	ARPC5	13	0	0	0
10093	ARPC4	21	0	0	0
10094	ARPC3	18	0	1	1
10095	ARPC1B	25	0	1	0
10096	ACTR3	84	0	3	0
10097	ACTR2	83	0	1	0
10109	ARPC2	37	0	1	0
10120	ACTR1B	7	0	0	0
10121	ACTR1A	32	0	0	0
10123	ARL4C	12	0	0	0
10124	ARL4A	9	0	0	0
10134	BCAP31	63	0	3	0
10139	ARFRP1	13	0	0	0
10142	AKAP9	70	0	2	0
10149	ADGRG2	9	0	1	0
10152	ABI2	25	0	0	0
10157	AASS	7	0	0	0
10159	ATP6AP2	66	0	0	0
10189	ALYREF	75	0	5	0
10195	ALG3	10	0	0	0
10218	ANGPTL7	13	0	1	0
10239	AP3S2	13	0	0	0
10257	ABCC4	153	0	11	8
10270	AKAP8	30	0	1	0
10282	BET1	8	0	0	0
10286	BCAS2	19	0	5	0
10295	BCKDK	14	0	0	0
10297	APC2	18	0	1	0
10307	APBB3	7	0	0	0
10317	B3GALT5	28	0	0	0
10327	AKR1A1	25	0	0	0
10331	B3GNT3	8	0	0	0
10347	ABCA7	50	0	0	0
10349	ABCA10	5	0	0	0
10350	ABCA9	3	0	0	0
10351	ABCA8	12	0	0	0
10380	BPNT1	1	0	0	0
10393	ANAPC10	40	0	0	0
10396	ATP8A1	13	0	0	0
10409	BASP1	27	0	1	1
10425	ARIH2	17	0	0	0
10449	ACAA2	14	0	1	1
10458	BAIAP2	60	0	0	0
10513	APPBP2	15	0	2	0
10533	ATG7	67	0	4	2
10538	BATF	22	0	0	0
10541	ANP32B	27	0	0	0
10550	ARL6IP5	46	0	1	0
10551	AGR2	97	1	17	8
10552	ARPC1A	9	0	0	0
10554	AGPAT1	16	0	0	0
10555	AGPAT2	28	0	0	0
10564	ARFGEF2	36	0	0	0
10565	ARFGEF1	36	0	1	0
10566	AKAP3	18	0	2	0
10598	AHSA1	32	0	0	0
10620	ARID3B	14	0	2	0
10677	AVIL	6	0	0	0
10678	B3GNT2	17	0	0	0
10717	AP4B1	11	0	1	0
10768	AHCYL1	30	0	0	0
10776	ARPP19	15	0	1	1
10840	ALDH1L1	40	0	1	1
10863	ADAM28	36	0	0	0
10865	ARID5A	5	0	0	0
10902	BRD8	24	0	0	0
10904	BLCAP	18	0	2	1
10930	APOBEC2	11	0	0	0
10939	AFG3L2	25	0	0	0
10947	AP3M2	8	0	0	0
10965	ACOT2	8	0	0	0
10973	ASCC3	9	0	0	0
10974	ADIRF	6	0	0	0
11016	ATF7	32	0	1	0
11033	ADAP1	26	0	0	0
11041	B4GAT1	9	0	0	0
11047	ADRM1	62	0	1	0
11057	ABHD2	9	0	0	0
11093	ADAMTS13	400	0	0	0
11095	ADAMTS8	13	0	1	1
11096	ADAMTS5	84	0	1	0
11101	ATE1	10	0	3	0
11154	AP4S1	6	0	0	0
11173	ADAMTS7	26	0	0	0
11174	ADAMTS6	14	0	1	0
11176	BAZ2A	17	0	0	0
11177	BAZ1A	26	0	0	0
11194	ABCB8	14	0	0	0
11214	AKAP13	59	0	4	2
11215	AKAP11	17	0	0	0
11216	AKAP10	32	0	1	1
11217	AKAP2	14	0	1	0
11273	ATXN2L	21	0	0	0
11285	B4GALT7	17	0	0	0
11332	ACOT7	9	0	0	0
22809	ATF5	49	0	3	0
22848	AAK1	20	0	0	0
22850	ADNP2	4	0	0	0
22852	ANKRD26	14	0	0	0
22859	ADGRL1	12	0	0	0
22863	ATG14	41	0	0	0
22881	ANKRD6	13	0	1	0
22885	ABLIM3	9	0	0	0
22893	BAHD1	6	0	0	0
22899	ARHGEF15	8	0	0	0
22901	ARSG	7	0	0	0
22926	ATF6	124	0	0	0
22977	AKR7A3	2	0	0	0
22985	ACIN1	34	0	1	0
23080	AVL9	3	0	0	0
23092	ARHGAP26	24	0	0	0
23120	ATP10B	4	0	0	0
23130	ATG2A	8	0	0	0
23141	ANKLE2	8	0	0	0
23192	ATG4B	34	1	1	1
23200	ATP11B	8	0	0	0
23204	ARL6IP1	12	0	0	0
23205	ACSBG1	8	0	0	0
23229	ARHGEF9	22	0	0	0
23237	ARC	24	0	0	0
23243	ANKRD28	14	0	0	0
23245	ASTN2	19	0	0	0
23246	BOP1	20	0	0	0
23250	ATP11A	8	0	0	0
23253	ANKRD12	6	0	0	0
23266	ADGRL2	15	0	2	0
23284	ADGRL3	27	0	1	0
23287	AGTPBP1	7	0	0	0
23294	ANKS1A	22	0	0	0
23299	BICD2	26	0	0	0
23300	ATMIN	18	0	0	0
23305	ACSL6	20	0	0	0
23357	ANGEL1	3	0	0	0
23365	ARHGEF12	53	0	1	0
23370	ARHGEF18	16	0	0	0
23382	AHCYL2	7	0	0	0
23394	ADNP	27	0	0	0
23400	ATP13A2	84	0	0	0
23431	AP4E1	9	0	0	0
23452	ANGPTL2	48	0	1	0
23456	ABCB10	15	0	0	0
23457	ABCB9	21	0	0	0
23460	ABCA6	7	0	0	0
23461	ABCA5	14	0	0	0
23476	BRD4	195	0	8	0
23526	ARHGAP45	24	0	1	0
23527	ACAP2	9	0	0	0
23536	ADAT1	3	0	0	0
23545	ATP6V0A2	34	0	2	0
23568	ARL2BP	20	0	0	0
23597	ACOT9	8	0	0	0
23600	AMACR	97	0	2	1
23621	BACE1	340	0	0	0
23647	ARFIP2	14	0	0	0
23743	BHMT2	19	0	0	0
23774	BRD1	28	0	0	0
23779	ARHGAP8	15	0	1	0
23780	APOL2	8	0	0	0
23783	ANKRD62P1-PARP4P3	5	0	3	0
23786	BCL2L13	18	0	1	0
25805	BAMBI	26	0	0	0
25814	ATXN10	38	0	0	0
25820	ARIH1	23	0	0	0
25825	BACE2	54	0	3	1
25841	ABTB2	3	0	0	0
25842	ASF1A	61	0	1	1
25847	ANAPC13	13	0	0	0
25852	ARMC8	12	0	2	0
25864	ABHD14A	1	0	0	0
25890	ABI3BP	10	0	0	0
25906	ANAPC15	9	0	0	0
25909	AHCTF1	6	0	0	0
25923	ATL3	7	0	0	0
25960	ADGRA2	14	0	1	0
25980	AAR2	4	0	0	0
26027	ACOT11	5	0	0	0
26033	ATRNL1	3	0	0	0
26053	AUTS2	36	0	1	0
26057	ANKRD17	16	1	1	0
26060	APPL1	64	0	3	0
26084	ARHGEF26	13	0	1	0
26090	ABHD12	12	0	0	0
26154	ABCA12	35	0	0	0
26225	ARL5A	6	0	0	0
26229	B3GAT3	16	0	0	0
26258	BLOC1S6	21	0	0	0
26286	ARFGAP3	10	0	0	0
26287	ANKRD2	22	0	0	0
26289	AK5	6	0	0	0
26523	AGO1	76	0	2	0
26574	AATF	42	0	3	0
26985	AP3M1	31	0	1	0
26993	AKAP8L	25	0	0	0
27018	BEX3	16	0	1	0
27032	ATP2C1	75	0	3	0
27034	ACAD8	9	0	0	0
27063	ANKRD1	34	0	0	0
27077	B9D1	6	0	0	0
27087	B3GAT1	52	0	0	0
27106	ARRDC2	2	0	0	0
27113	BBC3	186	2	10	2
27125	AFF4	37	0	0	0
27161	AGO2	251	0	7	2
27236	ARFIP1	7	0	0	0
27237	ARHGEF16	11	0	1	0
27241	BBS9	24	0	0	0
27245	AHDC1	5	0	0	0
27299	ADAMDEC1	9	0	0	0
27301	APEX2	9	0	0	0
27319	BHLHE22	5	0	0	0
27329	ANGPTL3	74	0	0	0
27350	APOBEC3C	82	0	3	0
28971	AAMDC	2	0	0	0
28976	ACAD9	19	0	0	0
28990	ASTE1	2	0	0	0
29028	ATAD2	29	0	6	2
29086	BABAM1	24	1	10	1
29117	BRD7	48	0	3	0
29123	ANKRD11	22	1	3	0
29760	BLNK	49	0	0	0
29777	ABT1	5	0	0	0
29880	ALG5	1	0	0	0
29882	ANAPC2	59	0	1	1
29929	ALG6	17	0	0	0
29945	ANAPC4	60	0	1	0
29974	A1CF	21	0	1	0
29994	BAZ2B	10	0	0	0
30817	ADGRE2	28	0	1	0
50617	ATP6V0A4	39	0	2	0
50636	ANO7	13	0	0	0
50649	ARHGEF4	21	0	0	0
50650	ARHGEF3	21	0	0	0
50807	ASAP1	43	0	7	1
50808	AK3	8	0	0	0
51005	AMDHD2	1	0	0	0
51008	ASCC1	8	0	1	0
51027	BOLA1	5	0	0	0
51062	ATL1	72	0	0	0
51074	APIP	10	0	0	0
51094	ADIPOR1	190	0	12	3
51099	ABHD5	38	0	0	0
51104	ABHD17B	1	0	0	0
51107	APH1A	54	0	0	0
51129	ANGPTL4	160	0	5	0
51130	ASB3	7	0	0	0
51166	AADAT	13	0	0	0
51205	ACP6	5	0	0	0
51225	ABI3	8	0	0	0
51239	ANKRD39	1	0	0	0
51272	BET1L	14	0	0	0
51281	ANKMY1	2	0	0	0
51283	BFAR	7	0	0	0
51309	ARMCX1	7	0	1	0
51321	AMZ2	2	0	0	0
51326	ARL17A	0	0	0	0
51329	ARL6IP4	6	0	0	0
51374	ATRAID	7	0	0	0
51378	ANGPT4	20	0	0	0
51382	ATP6V1D	19	0	0	0
51390	AIG1	5	0	0	0
51411	BIN2	4	0	1	0
51421	AMOTL2	22	0	1	0
51433	ANAPC5	47	0	0	0
51434	ANAPC7	58	0	1	0
51479	ANKFY1	13	0	0	0
51529	ANAPC11	72	0	0	0
51554	ACKR4	18	0	2	0
51566	ARMCX3	8	0	0	0
51582	AZIN1	20	0	1	0
51606	ATP6V1H	28	0	0	0
51665	ASB1	8	0	0	0
51666	ASB4	6	0	0	0
51676	ASB2	22	0	0	0
51703	ACSL5	28	0	1	0
51742	ARID4B	15	0	4	0
51761	ATP8A2	14	0	1	1
51816	ADA2	27	0	0	0
53335	BCL11A	103	0	2	0
53616	ADAM22	26	0	2	2
53630	BCO1	32	0	0	0
53947	A4GALT	28	0	0	0
54443	ANLN	36	2	4	1
54454	ATAD2B	5	0	0	0
54467	ANKIB1	0	0	0	0
54470	ARMCX6	2	0	0	0
54507	ADAMTSL4	21	0	0	0
54518	APBB1IP	21	0	0	0
54522	ANKRD16	1	0	1	0
54529	ASNSD1	1	0	0	0
54622	ARL15	10	0	0	0
54784	ALKBH4	4	0	0	0
54785	BORCS6	3	0	0	0
54796	BNC2	24	0	0	0
54806	AHI1	53	0	0	0
54812	AFTPH	4	0	0	0
54828	BCAS3	15	0	7	2
54829	ASPN	66	0	2	0
54840	APTX	62	0	0	0
54841	BIVM	4	0	0	0
54848	ARHGEF38	4	0	0	0
54851	ANKRD49	7	0	0	0
54880	BCOR	60	0	1	0
54882	ANKHD1	12	0	0	0
54890	ALKBH5	11	0	2	0
54936	ADPRHL2	7	0	0	0
54971	BANP	31	0	15	1
54988	ACSM5	3	0	0	0
54998	AURKAIP1	14	0	1	0
55024	BANK1	41	0	0	0
55054	ATG16L1	156	0	1	0
55082	ARGLU1	1	0	1	0
55102	ATG2B	8	0	1	0
55107	ANO1	135	2	6	2
55109	AGGF1	16	0	0	0
55114	ARHGAP17	8	0	0	0
55122	AKIRIN2	7	0	0	0
55129	ANO10	20	0	0	0
55130	ARMC4	4	0	0	0
55139	ANKZF1	6	0	0	0
55156	ARMC1	2	0	0	0
55160	ARHGEF10L	4	0	0	0
55198	APPL2	18	0	1	0
55207	ARL8B	16	0	0	0
55210	ATAD3A	38	0	1	0
55212	BBS7	23	0	0	0
55252	ASXL2	18	0	2	0
55256	ADI1	11	0	0	0
55289	ACOXL	13	0	0	0
55317	AP5S1	2	0	0	0
55324	ABCF3	7	0	0	0
55326	AGPAT5	5	0	0	0
55330	BLOC1S4	9	0	0	0
55331	ACER3	7	0	0	0
55347	ABHD10	7	0	0	0
55435	AP1AR	6	0	0	0
55509	BATF3	12	0	0	0
55515	ASIC4	4	0	0	0
55589	BMP2K	10	0	1	0
55608	ANKRD10	0	0	0	0
55616	ASAP3	10	0	0	0
55626	AMBRA1	33	0	0	0
55653	BCAS4	1	0	1	0
55701	ARHGEF40	2	0	0	0
55723	ASF1B	33	0	1	0
55729	ATF7IP	23	0	1	0
55738	ARFGAP1	28	0	0	0
55745	AP5M1	3	0	0	0
55750	AGK	30	0	2	0
55803	ADAP2	13	0	0	0
55811	ADCY10	35	0	0	0
55814	BDP1	14	0	0	0
55843	ARHGAP15	11	0	0	0
55856	ACOT13	10	0	1	0
55859	BEX1	15	0	0	0
55860	ACTR10	1	0	0	0
55870	ASH1L	23	0	0	0
55902	ACSS2	18	0	0	0
55908	ANGPTL8	65	0	0	0
55909	BIN3	3	0	0	0
55911	APOBR	6	0	0	0
55937	APOM	97	0	0	0
55966	AJAP1	19	1	1	0
55971	BAIAP2L1	22	0	0	0
55973	BCAP29	9	0	1	1
56033	BARX1	6	0	0	0
56052	ALG1	14	0	0	0
56172	ANKH	52	0	0	0
56271	BEX4	5	0	0	0
56311	ANKRD7	2	0	0	0
56624	ASAH2	21	0	0	0
56647	BCCIP	34	0	6	1
56672	AKIP1	13	0	5	0
56894	AGPAT3	9	0	0	0
56895	AGPAT4	4	0	0	0
56898	BDH2	10	0	0	0
56899	ANKS1B	29	0	0	0
56938	ARNTL2	27	0	0	0
56970	ATXN7L3	9	0	1	0
56985	ADPRM	2	0	0	0
56987	BBX	3	0	0	0
56999	ADAMTS9	62	0	0	0
57007	ACKR3	172	0	13	2
57016	AKR1B10	77	1	6	0
57037	ANKMY2	1	0	0	0
57085	AGTRAP	18	0	0	0
57099	AVEN	14	0	0	0
57101	ANO2	15	0	1	0
57130	ATP13A1	2	0	0	0
57136	APMAP	10	0	0	0
57143	ADCK1	3	0	0	0
57168	ASPHD2	0	0	0	0
57180	ACTR3B	8	0	0	0
57182	ANKRD50	5	0	0	0
57188	ADAMTSL3	12	0	0	0
57194	ATP10A	15	0	0	0
57198	ATP8B2	8	0	0	0
57205	ATP10D	7	0	0	0
57211	ADGRG6	28	0	0	0
57221	ARFGEF3	6	0	4	1
57379	AICDA	221	0	2	0
57406	ABHD6	7	0	0	0
57412	AS3MT	72	0	0	0
57448	BIRC6	41	0	2	0
57463	AMIGO1	4	0	0	0
57491	AHRR	51	0	1	0
57492	ARID1B	68	0	2	0
57505	AARS2	9	0	0	0
57514	ARHGAP31	17	0	2	0
57538	ALPK3	8	0	0	0
57561	ARRDC3	19	0	4	1
57569	ARHGAP20	8	0	1	0
57584	ARHGAP21	15	0	0	0
57596	BEGAIN	5	0	0	0
57597	BAHCC1	1	0	0	0
57636	ARHGAP23	5	0	0	0
57673	BEND3	9	0	0	0
57679	ALS2	42	0	0	0
57719	ANO8	6	0	0	0
57730	ANKRD36B	0	0	0	0
57763	ANKRA2	9	0	0	0
58489	ABHD17C	3	0	0	0
58504	ARHGAP22	8	0	0	0
58527	ABRACL	3	0	0	0
59272	ACE2	229	0	1	0
59344	ALOXE3	19	0	0	0
60312	AFAP1	13	0	1	0
60370	AVPI1	2	0	0	0
60468	BACH2	63	0	0	0
60489	APOBEC3G	559	0	2	0
60496	AASDHPPT	5	0	0	0
60509	AGBL5	9	0	0	0
60529	ALX4	29	0	1	0
60673	ATG101	9	0	0	0
63035	BCORL1	13	0	1	0
63827	BCAN	16	0	1	0
63874	ABHD4	2	0	0	0
63915	BLOC1S5	10	0	0	0
63926	ANKEF1	2	0	0	0
63982	ANO3	19	0	1	0
64123	ADGRL4	11	0	0	0
64137	ABCG4	19	0	0	0
64225	ATL2	8	0	0	0
64283	ARHGEF28	15	0	0	0
64333	ARHGAP9	6	0	0	0
64343	AZI2	13	0	0	0
64400	AKTIP	17	0	0	0
64411	ARAP3	14	0	0	0
64422	ATG3	27	0	0	0
64431	ACTR6	7	0	0	0
64577	ALDH8A1	2	0	0	0
64682	ANAPC1	71	0	3	0
64746	ACBD3	26	0	0	0
64756	ATPAF1	6	0	0	0
64782	AEN	4	0	0	0
64801	ARV1	7	0	0	0
64853	AIDA	1	0	0	0
64860	ARMCX5	3	0	0	0
64919	BCL11B	54	0	0	0
65057	ACD	59	0	1	0
65980	BRD9	8	0	1	0
65985	AACS	5	0	0	0
66037	BOLL	18	0	0	0
79000	AUNIP	2	0	0	0
79026	AHNAK	47	0	2	0
79053	ALG8	12	0	0	0
79058	ASPSCR1	20	0	0	0
79065	ATG9A	26	1	2	1
79087	ALG12	7	0	0	0
79135	APOO	12	0	0	0
79184	BRCC3	42	0	10	1
79365	BHLHE41	47	0	5	0
79369	B3GNT4	3	0	0	0
79370	BCL2L14	15	1	3	2
79444	BIRC7	110	0	3	0
79572	ATP13A3	3	0	0	0
79575	ABHD8	2	0	1	0
79602	ADIPOR2	125	0	5	0
79611	ACSS3	4	0	0	0
79624	ARMT1	5	0	2	1
79637	ARMC7	1	0	0	0
79642	ARSJ	4	0	0	0
79647	AKIRIN1	2	0	0	0
79656	BEND5	3	0	0	0
79658	ARHGAP10	10	0	1	0
79719	AAGAB	16	0	0	0
79722	ANKRD55	11	0	0	0
79738	BBS10	24	0	0	0
79747	ADGB	3	0	0	0
79754	ASB13	4	0	0	0
79777	ACBD4	5	0	0	0
79796	ALG9	9	0	1	0
79798	ARMC5	15	0	0	0
79814	AGMAT	12	0	0	0
79822	ARHGAP28	3	0	0	0
79841	AGBL2	7	0	1	1
79866	BORA	18	1	4	1
79868	ALG13	19	0	0	0
79870	BAALC	34	0	0	0
79895	ATP8B4	8	0	0	0
79913	ACTR5	12	0	1	0
79915	ATAD5	20	0	1	0
79924	ADM2	40	0	0	0
79963	ABCA11P	0	0	0	0
79969	ATAT1	18	0	0	0
79992	AGPAT4-IT1	1	0	0	0
79998	ANKRD53	1	0	0	0
80035	ANP32A-IT1	0	0	0	0
80063	ATF7IP2	2	0	0	0
80094	BIN3-IT1	0	0	0	0
80114	BICC1	14	0	0	0
80115	BAIAP2L2	2	0	0	0
80117	ARL14	4	0	0	0
80127	BBOF1	1	0	0	0
80150	ASRGL1	10	0	1	0
80161	ASMTL-AS1	0	0	0	0
80167	ABHD18	0	0	0	0
80210	ARMC9	6	0	0	0
80216	ALPK1	14	0	2	0
80221	ACSF2	2	0	0	0
80325	ABTB1	6	0	0	0
80332	ADAM33	122	0	1	1
80341	BPIFB2	7	0	0	0
80709	AKNA	9	0	0	0
80724	ACAD10	8	0	1	0
80728	ARHGAP39	5	0	0	0
80755	AARSD1	4	0	1	0
80776	B9D2	10	0	0	0
80816	ASXL3	16	0	2	0
80823	BHLHB9	3	0	0	0
80830	APOL6	9	0	0	0
80832	APOL4	6	0	0	0
80833	APOL3	9	0	0	0
81569	ACTL8	2	0	0	0
81573	ANKRD13C	4	0	0	0
81575	APOLD1	1	0	0	0
81611	ANP32E	12	1	1	0
81616	ACSBG2	3	0	0	0
81792	ADAMTS12	18	0	0	0
81794	ADAMTS10	15	0	0	0
81873	ARPC5L	4	0	0	0
81926	ABHD17A	2	0	0	0
83440	ADPGK	9	0	0	0
83451	ABHD11	5	0	0	0
83464	APH1B	22	0	0	0
83478	ARHGAP24	24	0	4	1
83543	AIF1L	2	0	0	0
83592	AKR1E2	6	0	0	0
83596	BCL2L12	51	0	11	2
83607	AMMECR1L	1	0	0	0
83734	ATG10	14	0	1	0
83787	ARMC10	4	0	0	0
83854	ANGPTL6	15	0	0	0
83858	ATAD3B	16	0	1	0
83875	BCO2	14	0	0	0
84002	B3GNT5	4	0	0	0
84059	ADGRV1	40	0	0	0
84071	ARMC2	5	0	0	0
84079	ANKRD27	11	0	0	0
84100	ARL6	28	0	0	0
84126	ATRIP	60	0	2	0
84129	ACAD11	8	0	0	0
84159	ARID5B	60	0	0	0
84164	ASCC2	7	0	1	0
84168	ANTXR1	44	0	3	1
84210	ANKRD20A1	1	0	0	0
84239	ATP13A4	1	0	0	0
84266	ALKBH7	3	0	0	0
84320	ACBD6	3	0	0	0
84334	APOPT1	5	0	0	0
84335	AKT1S1	40	0	2	0
84364	ARFGAP2	11	0	1	0
84448	ABLIM2	2	0	0	0
84517	ACTRT3	4	0	0	0
84519	ACRBP	8	0	0	0
84532	ACSS1	10	0	0	0
84632	AFAP1L2	19	0	1	1
84658	ADGRE3	6	0	0	0
84680	ACCS	1	0	0	0
84696	ABHD1	2	0	0	0
84707	BEX2	17	0	6	1
84740	AFAP1-AS1	29	0	1	1
84752	B3GNT9	0	0	0	0
84830	ADTRP	11	0	0	0
84832	ANKRD36BP1	1	0	0	0
84836	ABHD14B	3	0	0	0
84837	ARHGAP5-AS1	0	0	0	0
84852	ATP1A1-AS1	0	0	0	0
84871	AGBL4	4	0	0	0
84873	ADGRG7	4	0	0	0
84883	AIFM2	12	0	0	0
84890	ADO	6	0	1	0
84896	ATAD1	6	0	0	0
84904	ARHGEF39	1	0	0	0
84913	ATOH8	11	0	0	0
84920	ALG10	7	0	0	0
84938	ATG4C	9	1	1	0
84945	ABHD13	1	0	0	0
84962	AJUBA	32	0	0	0
84964	ALKBH6	1	0	0	0
84971	ATG4D	7	0	1	0
84986	ARHGAP19	3	0	0	0
85003	BFSP2-AS1	0	0	0	0
85026	ARRDC1-AS1	0	0	0	0
85320	ABCC11	43	1	10	3
85365	ALG2	35	0	1	0
88455	ANKRD13A	10	0	1	0
89839	ARHGAP11B	3	0	0	0
89845	ABCC10	24	1	1	1
89849	ATG16L2	9	0	0	0
90423	ATP6V1E2	9	0	0	0
90427	BMF	32	0	1	1
90586	AOC4P	6	0	0	0
90806	ANGEL2	3	0	0	0
90956	ADCK2	1	0	0	0
91056	AP5B1	4	0	0	0
91074	ANKRD30A	15	0	10	2
91272	BOD1	4	0	0	0
91369	ANKRD40	1	0	0	0
91419	ATP23	4	0	1	1
91452	ACBD5	10	0	0	0
91526	ANKRD44	9	0	0	0
91647	ATPAF2	6	0	0	0
91653	BOC	12	0	0	0
91703	ACY3	4	0	0	0
91801	ALKBH8	7	0	0	0
91947	ARRDC4	8	0	0	0
92270	ATP6AP1L	2	0	0	0
92482	BBIP1	6	0	0	0
92558	BICDL1	4	0	0	0
92591	ASB16	2	0	0	0
92714	ARRDC1	7	0	0	0
92747	BPIFB1	13	0	0	0
92949	ADAMTSL1	10	0	0	0
93010	B3GNT7	5	0	0	0
93436	ARMC6	3	0	0	0
93663	ARHGAP18	15	0	1	1
93973	ACTR8	12	0	0	0
94134	ARHGAP12	8	0	0	0
94160	ABCC12	6	0	1	0
96610	BMS1P20	11	0	0	0
113146	AHNAK2	7	0	0	0
113179	ADAT3	6	0	0	0
113451	AZIN2	15	0	0	0
113622	ADPRHL1	2	0	0	0
114041	B3GALT5-AS1	2	0	0	0
115201	ATG4A	17	0	1	1
115557	ARHGEF25	22	0	0	0
115701	ALPK2	5	0	0	0
115703	ARHGAP33	10	0	0	0
115761	ARL11	18	0	6	0
116071	BATF2	20	0	1	0
116236	ABHD15	0	0	0	0
116285	ACSM1	8	0	1	0
116969	ART5	3	0	0	0
116983	ACAP3	1	0	0	0
116984	ARAP2	10	0	0	0
116985	ARAP1	22	0	1	0
116986	AGAP2	45	0	0	0
116987	AGAP1	16	0	0	0
116988	AGAP3	7	0	0	0
118426	BORCS5	3	0	0	0
118429	ANTXR2	48	0	1	0
118932	ANKRD22	1	0	0	0
119016	AGAP4	1	0	0	0
119032	BORCS7	7	0	0	0
119385	AGAP11	2	0	0	0
119504	ANAPC16	13	0	0	0
120534	ARL14EP	2	0	0	0
121536	AEBP2	10	0	1	0
121549	ASCL4	5	0	0	0
121601	ANO4	7	0	1	0
121642	ALKBH2	23	0	1	0
122416	ANKRD9	1	0	0	0
122481	AK7	5	0	0	0
122622	ADSSL1	7	0	0	0
122970	ACOT4	8	0	0	0
124149	ANKRD26P1	0	0	0	0
124401	ANKS3	4	0	0	0
124872	B4GALNT2	10	0	0	0
124930	ANKRD13B	2	0	0	0
125061	AFMID	1	0	0	0
125981	ACER1	6	0	0	0
126133	ALDH16A1	3	0	1	0
126549	ANKLE1	9	0	5	0
126792	B3GALT6	5	0	0	0
126859	AXDND1	2	0	0	0
127002	ATXN7L2	2	0	0	0
127829	ARL8A	5	0	0	0
128272	ARHGEF19	6	0	0	0
129138	ANKRD54	4	0	0	0
129880	BBS5	20	0	0	0
130340	AP1S3	24	0	0	0
130399	ACVR1C	20	0	1	0
130540	ALS2CR12	6	0	1	0
132946	ARL9	1	0	0	0
132949	AASDH	5	0	0	0
134265	AFAP1L1	5	0	0	0
134637	ADAT2	3	0	1	0
137735	ABRA	10	0	0	0
137872	ADHFE1	7	0	0	0
138649	ANKRD19P	0	0	0	0
139285	AMER1	41	0	0	0
139322	APOOL	7	0	0	0
140459	ASB6	6	0	0	0
140460	ASB7	5	0	0	0
140461	ASB8	4	0	0	0
140462	ASB9	13	0	0	0
140564	APOBEC3D	44	0	0	0
140701	ABHD16B	0	0	0	0
140766	ADAMTS14	16	0	0	0
142686	ASB14	2	0	0	0
143872	ARHGAP42	8	0	0	0
144193	AMDHD1	1	0	0	0
144233	BCDIN3D	12	0	3	0
144245	ALG10B	4	0	0	0
144453	BEST3	7	0	0	0
144568	A2ML1	12	0	0	0
144571	A2M-AS1	0	0	0	0
145173	B3GLCT	16	0	0	0
145447	ABHD12B	0	0	0	0
146227	BEAN1	9	0	0	0
146439	BICDL2	0	0	0	0
146712	B3GNTL1	1	0	0	0
146880	ARHGAP27P1	2	0	0	0
147463	ANKRD29	1	0	0	0
147495	APCDD1	13	0	0	0
148229	ATP8B3	3	0	0	0
148741	ANKRD35	2	0	0	0
148789	B3GALNT2	5	0	1	0
149428	BNIPL	8	0	0	0
150209	AIFM3	9	0	0	0
150709	ANKAR	2	0	0	0
151188	ARL6IP6	2	0	0	0
151516	ASPRV1	5	0	0	0
153642	ARSK	3	0	0	0
154664	ABCA13	9	0	0	0
154743	BMT2	3	0	0	0
154796	AMOT	64	0	6	0
154810	AMOTL1	23	0	2	0
155066	ATP6V0E2	4	0	0	0
155185	AMZ1	2	0	0	0
155465	AGR3	13	0	3	1
157567	ANKRD46	6	0	1	0
158067	AK8	6	0	0	0
158381	ATP8B5P	2	0	0	0
158763	ARHGAP36	3	0	0	0
158835	AWAT2	5	0	0	0
160428	ALDH1L2	4	0	0	0
161823	ADAL	3	0	0	0
161931	ADAD2	0	0	0	0
162282	ANKFN1	3	0	0	0
164284	APCDD1L	2	0	0	0
164668	APOBEC3H	68	0	1	0
165082	ADGRF3	7	0	0	0
166379	BBS12	12	0	0	0
166647	ADGRA3	8	0	0	0
168620	BHLHA15	14	0	0	0
168667	BMPER	17	0	0	0
170302	ARX	78	0	0	0
170487	ACTL10	0	0	0	0
170689	ADAMTS15	11	0	3	1
170690	ADAMTS16	13	0	1	0
170691	ADAMTS17	12	0	1	0
170692	ADAMTS18	21	0	2	1
170961	ANKRD24	1	0	0	0
171019	ADAMTS19	6	0	0	0
171022	ABHD11-AS1	5	0	0	0
171023	ASXL1	104	0	1	0
171586	ABHD3	4	0	0	0
192669	AGO3	21	0	0	0
192670	AGO4	25	0	0	0
196394	AMN1	1	0	0	0
196527	ANO6	25	0	0	0
196528	ARID2	32	0	0	0
196883	ADCY4	18	0	0	0
197322	ACSF3	11	0	0	0
199800	ADM5	1	0	0	0
199857	ALG14	8	0	0	0
200315	APOBEC3A	84	0	8	0
200316	APOBEC3F	179	0	0	0
200420	ALMS1P1	2	0	0	0
200539	ANKRD23	4	0	0	0
200558	APLF	20	0	0	0
200810	ALG1L	1	0	0	0
200894	ARL13B	24	0	0	0
201176	ARHGAP27	5	0	0	0
201283	AMZ2P1	0	0	0	0
201651	AADACP1	0	0	0	0
203054	ADCK5	1	0	0	0
203102	ADAM32	1	0	0	0
203286	ANKS6	10	0	0	0
203859	ANO5	34	0	0	0
219293	ATAD3C	2	0	0	0
219681	ARMC3	2	0	0	0
220202	ATOH7	24	0	0	0
221079	ARL5B	8	0	0	0
221120	ALKBH3	23	0	1	0
221188	ADGRG5	6	0	0	0
221264	AK9	5	0	0	0
221336	BEND6	1	0	0	0
221393	ADGRF4	5	0	0	0
221395	ADGRF5	9	0	1	1
221442	ADCY10P1	0	0	0	0
221481	ARMC12	0	0	0	0
221927	BRAT1	14	0	0	0
222255	ATXN7L1	3	0	0	0
222389	BEND7	2	0	0	0
222487	ADGRG3	7	0	0	0
222611	ADGRF2	6	0	0	0
245972	ATP6V0D2	13	0	0	0
245973	ATP6V1C2	13	0	0	0
246181	AKR7L	3	0	0	0
246269	AFG1L	7	0	1	0
253650	ANKRD18A	3	0	0	0
253935	ANGPTL5	5	0	0	0
253982	ASPHD1	1	0	0	0
254268	AKNAD1	3	0	0	0
255239	ANKK1	120	0	0	0
255877	BCL6B	13	0	0	0
256006	ANKRD31	2	0	0	0
257106	ARHGAP30	2	0	0	0
259173	ALS2CL	4	0	0	0
259266	ASPM	65	0	2	0
259282	BOD1L1	3	0	0	0
266675	BEST4	6	0	0	0
266977	ADGRF1	11	0	0	0
282679	AQP11	31	0	0	0
282991	BLOC1S2	14	0	0	0
283149	BCL9L	15	0	2	0
283358	B4GALNT3	9	0	0	0
283373	ANKRD52	6	0	0	0
283383	ADGRD1	12	0	0	0
283693	ACTG1P17	0	0	0	0
284615	ANKRD34A	0	0	0	0
284837	AATBC	1	0	0	0
285016	ALKAL2	3	0	0	0
285116	AHCTF1P1	0	0	0	0
285407	ALG1L9P	0	0	0	0
285598	ARL10	1	0	0	0
285973	ATG9B	13	0	1	0
286076	BREA2	0	0	0	0
286410	ATP11C	10	0	0	0
317760	ADAM20P1	1	0	0	0
326342	ADGRE4P	6	0	0	0
338440	ANO9	13	0	1	1
338692	ANKRD13D	4	0	1	0
338699	ANKRD42	2	0	0	0
338707	B4GALNT4	5	0	1	0
338758	ATP2B1-AS1	0	0	0	0
339201	ASB16-AS1	1	0	0	0
339231	ARL16	1	0	0	0
339366	ADAMTSL5	4	0	0	0
339416	ANKRD45	0	0	0	0
340075	ARSI	4	0	0	0
340120	ANKRD34B	1	0	0	0
340273	ABCB5	44	0	1	0
340351	AGBL3	3	0	0	0
340485	ACER2	6	0	0	0
340542	BEX5	3	0	0	0
342371	ATXN1L	4	0	0	0
343578	ARHGAP40	0	0	0	0
344905	ATP13A5	5	0	0	0
345651	ACTBL2	19	0	3	0
347527	ARSH	1	0	0	0
347902	AMIGO2	6	0	0	0
348094	ANKDD1A	1	0	0	0
348110	ARPIN	7	0	2	1
353322	ANKRD37	2	0	0	0
353500	BMP8A	11	0	0	0
374569	ASPG	4	0	0	0
374860	ANKRD30B	1	0	1	0
374868	ATP9B	6	0	0	0
374907	B3GNT8	11	0	0	0
375248	ANKRD36	1	0	0	0
375790	AGRN	46	0	1	0
386724	AMIGO3	3	0	0	0
388552	BLOC1S3	13	0	0	0
388962	BOLA3	8	0	0	0
389206	BEND4	1	0	0	0
389289	ANXA2R	8	0	0	0
389337	ARHGEF37	1	0	0	0
392636	AGMO	9	0	0	0
400892	BCRP2	1	0	0	0
400986	ANKRD36C	1	0	0	0
400997	ACOXL-AS1	1	0	0	0
401138	AMTN	7	0	0	0
401431	ATP6V0E2-AS1	0	0	0	0
404734	ANKHD1-EIF4EBP3	2	0	0	0
414149	ACBD7	0	0	0	0
414189	AGAP6	0	0	0	0
414224	AGAP12P	0	0	0	0
414763	BMS1P18	0	0	0	0
431705	ASTL	5	0	0	0
440138	ALG11	5	0	0	0
440482	ANKRD20A5P	0	0	0	0
440603	BCL2L15	5	0	1	0
441282	AKR1B15	6	0	0	0
441376	AARD	2	0	0	0
441425	ANKRD20A3	0	0	0	0
441430	ANKRD20A2	0	0	0	0
441432	AQP7P3	1	0	0	0
441869	ANKRD65	1	0	0	0
445328	ARHGEF35	1	0	0	0
497258	BDNF-AS	9	0	0	0
503538	A1BG-AS1	0	0	0	0
503640	ARGFXP2	1	0	0	0
552889	ATXN7L3B	3	0	1	0
552900	BOLA2	11	0	0	0
574406	ADAMTSL4-AS1	0	0	0	0
641371	ACOT1	3	0	0	0
641372	ACOT6	3	0	0	0
642517	AGAP9	0	0	0	0
644165	BCRP3	1	0	0	0
645432	ARRDC5	2	0	0	0
645676	ASH1L-AS1	0	0	0	0
645784	ANKRD36BP2	0	0	0	0
646023	ADORA2A-AS1	1	0	0	0
646282	AZGP1P1	2	0	0	0
646450	ARIH2OS	0	0	0	0
647219	ASCL5	0	0	0	0
648740	ACTG1P4	2	0	0	0
650655	ABCA17P	3	0	0	0
651746	ANKRD33B	1	0	0	0
653145	ANXA8	19	0	1	0
653190	ABCC6P1	2	0	0	0
653268	AGAP7P	0	0	0	0
653308	ASAH2B	1	0	0	0
653857	ACTR3C	2	0	0	0
654483	BOLA2B	7	0	0	0
728034	BMS1P14	0	0	0	0
728113	ANXA8L1	8	0	0	0
728377	ARHGEF34P	1	0	0	0
728619	ASB9P1	0	0	0	0
728747	ANKRD20A4	0	0	0	0
728780	ANKDD1B	1	0	0	0
729092	AGAP5	0	0	0	0
729096	BMS1P4	1	0	0	0
729522	AACSP1	0	0	0	0
729991	BORCS8	2	0	0	0
730013	ABCC6P2	3	0	0	0
100128640	ACVR2B-AS1	0	0	0	0
100129716	ARRDC3-AS1	0	0	0	0
100130776	AGAP2-AS1	4	0	0	0
100130887	ATE1-AS1	0	0	0	0
100131244	ANKRD63	0	0	0	0
100131755	ARMCX4	5	0	0	0
100271715	ARHGEF33	0	0	0	0
100286844	BCDIN3D-AS1	0	0	0	0
100287559	ADPGK-AS1	1	0	0	0
100287722	AP4B1-AS1	0	0	0	0
100288974	BMS1P21	0	0	0	0
100289092	ATP2A1-AS1	0	0	0	0
100310846	ANKRD61	4	0	0	0
100505854	APTR	2	0	0	0
100506013	APELA	9	0	0	0
100506084	ARL17B	1	0	0	0
100506713	ALOX12-AS1	0	0	0	0
100506749	AGAP1-IT1	0	0	0	0
100506753	AZIN1-AS1	1	0	0	0
100507098	ADAMTS9-AS2	9	0	0	0
100507117	ASAP1-IT2	0	0	0	0
100507171	BOLA3-AS1	0	0	0	0
100507524	ARHGEF26-AS1	0	0	0	0
100507582	BHLHE40-AS1	0	0	0	0
100526693	ARPC4-TTLL3	0	0	0	0
100526836	BLOC1S5-TXNDC5	1	0	0	0
100528022	BLOC1S1-RDH5	1	0	0	0
100529063	BCL2L2-PABPN1	0	0	0	0
100532737	ATP6V1G2-DDX39B	3	0	0	0
100533990	APOC4-APOC2	2	0	0	0
100874238	ARHGEF7-AS2	0	0	0	0
100874374	ARHGEF38-IT1	0	0	0	0
100874392	ANKRD20A12P	0	0	0	0
101101776	BMS1P17	0	0	0	0
101669762	BLACAT1	5	0	0	0
101927631	ADNP-AS1	0	0	0	0
101927726	BEAN1-AS1	0	0	0	0
101927750	ATP6V1B1-AS1	0	0	0	0
101929335	ADAMTS9-AS1	1	0	0	0
101929639	B4GALT1-AS1	3	0	0	0
102157402	AK6	11	0	0	0
103021294	ABALON	0	0	0	0
105221694	BISPR	1	0	0	0
105378553	AS-PTPRE	0	0	0	0
106144532	ARF4-AS1	0	0	0	0
106480334	BMS1P22	0	0	0	0
107161151	AOX3P-AOX2P	1	0	0	0
107282092	BOLA2-SMG1P6	0	0	0	0
109286553	ARHGAP27P1-BPTFP1-KPNA2P3	0	0	0	0
595	CCND1	1361	16	190	29
629	CFB	155	0	0	0
634	CEACAM1	207	0	15	1
682	BSG	459	2	34	13
683	BST1	41	0	0	0
684	BST2	324	0	7	2
685	BTC	37	1	1	0
686	BTD	38	0	0	0
689	BTF3	18	0	0	0
694	BTG1	43	0	4	1
695	BTK	263	0	3	0
696	BTN1A1	18	0	1	0
699	BUB1	105	0	9	1
701	BUB1B	191	2	10	0
705	BYSL	17	0	0	0
708	C1QBP	146	1	9	3
712	C1QA	127	0	2	0
713	C1QB	60	0	0	0
714	C1QC	55	0	0	0
715	C1R	43	0	0	0
716	C1S	50	0	0	0
717	C2	99	0	0	0
718	C3	518	0	2	1
719	C3AR1	48	0	0	0
720	C4A	142	0	0	0
721	C4B	161	0	0	0
722	C4BPA	65	1	2	0
725	C4BPB	30	0	0	0
726	CAPN5	23	0	0	0
727	C5	207	0	1	0
728	C5AR1	122	0	2	0
729	C6	35	0	0	0
730	C7	48	0	0	0
733	C8G	20	0	0	0
760	CA2	174	0	3	0
761	CA3	40	0	0	0
762	CA4	41	0	0	0
767	CA8	31	0	0	0
768	CA9	253	3	30	9
770	CA11	9	0	0	0
771	CA12	42	0	4	1
773	CACNA1A	220	0	1	0
774	CACNA1B	45	0	1	0
775	CACNA1C	262	0	0	0
776	CACNA1D	73	0	1	0
777	CACNA1E	44	0	0	0
778	CACNA1F	60	0	0	0
781	CACNA2D1	42	0	0	0
782	CACNB1	19	0	0	0
783	CACNB2	54	0	0	0
784	CACNB3	15	0	0	0
785	CACNB4	31	0	1	0
786	CACNG1	9	0	0	0
790	CAD	51	0	2	0
793	CALB1	41	0	0	0
794	CALB2	78	0	0	0
799	CALCR	81	0	0	0
800	CALD1	54	0	3	1
801	CALM1	409	0	7	1
805	CALM2	127	0	0	0
808	CALM3	153	0	0	0
810	CALML3	17	0	2	0
811	CALR	386	1	5	0
813	CALU	40	0	0	0
814	CAMK4	67	0	0	0
815	CAMK2A	153	0	1	0
816	CAMK2B	59	0	1	0
817	CAMK2D	60	0	2	0
818	CAMK2G	121	0	2	0
819	CAMLG	23	0	1	0
820	CAMP	278	0	3	0
821	CANX	184	1	2	0
822	CAPG	35	0	4	1
823	CAPN1	168	3	7	2
824	CAPN2	116	1	3	0
825	CAPN3	108	0	0	0
826	CAPNS1	42	0	2	0
827	CAPN6	11	0	0	0
828	CAPS	9	0	0	0
829	CAPZA1	47	1	2	0
830	CAPZA2	16	0	0	0
831	CAST	85	1	3	0
832	CAPZB	39	0	0	0
833	CARS	17	0	0	0
834	CASP1	250	0	2	1
835	CASP2	139	0	4	0
836	CASP3	1057	3	37	10
837	CASP4	61	0	1	0
838	CASP5	45	0	0	0
839	CASP6	124	0	3	2
840	CASP7	193	0	3	1
841	CASP8	770	4	60	4
842	CASP9	363	0	15	2
843	CASP10	115	0	7	0
844	CASQ1	28	0	0	0
845	CASQ2	59	0	0	0
847	CAT	324	0	17	3
857	CAV1	841	6	70	17
858	CAV2	81	0	4	0
863	CBFA2T3	40	0	4	0
865	CBFB	105	0	1	0
867	CBL	613	4	17	6
868	CBLB	118	0	8	4
869	CBLN1	11	0	0	0
873	CBR1	64	0	5	0
874	CBR3	29	1	5	0
875	CBS	312	0	5	2
881	CCIN	2	0	0	0
885	CCK	112	0	0	0
890	CCNA2	275	2	14	4
891	CCNB1	393	3	25	3
892	CCNC	49	0	2	0
894	CCND2	164	1	14	1
896	CCND3	150	2	10	1
898	CCNE1	393	4	55	7
899	CCNF	28	0	0	0
900	CCNG1	37	0	1	0
901	CCNG2	34	2	5	2
902	CCNH	111	0	3	1
904	CCNT1	312	0	0	0
905	CCNT2	27	0	0	0
908	CCT6A	43	0	0	0
909	CD1A	92	0	2	0
910	CD1B	46	0	0	0
911	CD1C	53	0	0	0
912	CD1D	168	0	2	0
913	CD1E	31	0	0	0
914	CD2	97	1	1	0
915	CD3D	101	1	1	1
916	CD3E	131	0	0	0
917	CD3G	104	2	2	1
919	CD247	219	0	0	0
920	CD4	1948	2	5	0
921	CD5	87	0	0	0
923	CD6	50	0	0	0
924	CD7	37	0	1	0
925	CD8A	127	0	1	0
926	CD8B	37	0	0	0
928	CD9	192	0	7	0
929	CD14	668	1	3	1
930	CD19	109	0	0	0
933	CD22	66	0	0	0
939	CD27	98	0	1	0
940	CD28	341	0	4	0
941	CD80	184	0	1	0
942	CD86	194	0	0	0
945	CD33	81	0	0	0
947	CD34	299	0	3	0
948	CD36	376	0	5	0
951	CD37	22	0	0	0
952	CD38	224	0	0	0
958	CD40	519	0	4	1
959	CD40LG	478	0	4	1
960	CD44	1031	20	122	38
961	CD47	153	0	6	1
962	CD48	48	0	0	0
963	CD53	34	0	0	0
965	CD58	71	0	0	0
966	CD59	180	1	4	1
967	CD63	175	0	4	1
968	CD68	67	0	1	0
969	CD69	73	0	1	0
970	CD70	78	0	2	0
971	CD72	24	0	0	0
972	CD74	147	1	9	0
973	CD79A	61	0	0	0
974	CD79B	58	0	0	0
975	CD81	226	0	2	0
977	CD151	126	1	9	0
978	CDA	81	0	1	1
983	CDK1	716	2	31	4
984	CDK11B	60	0	4	0
988	CDC5L	62	0	1	0
990	CDC6	123	0	0	0
991	CDC20	237	0	7	1
993	CDC25A	154	1	13	0
994	CDC25B	108	0	3	0
995	CDC25C	181	0	8	1
996	CDC27	174	0	7	1
997	CDC34	147	0	2	0
998	CDC42	546	2	25	1
999	CDH1	1741	23	194	25
1000	CDH2	280	0	14	5
1001	CDH3	107	3	22	2
1002	CDH4	32	0	1	0
1003	CDH5	213	0	11	1
1004	CDH6	18	0	1	0
1006	CDH8	17	0	1	0
1009	CDH11	62	0	8	0
1010	CDH12	18	0	1	0
1012	CDH13	168	2	10	1
1013	CDH15	15	0	1	0
1015	CDH17	48	0	1	0
1017	CDK2	690	3	37	10
1018	CDK3	30	0	3	2
1019	CDK4	439	5	40	6
1020	CDK5	288	0	3	1
1021	CDK6	251	4	27	6
1022	CDK7	146	0	8	1
1024	CDK8	105	0	6	1
1025	CDK9	380	0	5	1
1026	CDKN1A	1488	5	118	21
1027	CDKN1B	903	9	74	20
1028	CDKN1C	168	2	8	0
1029	CDKN2A	2132	8	83	9
1030	CDKN2B	366	0	7	0
1031	CDKN2C	66	0	5	0
1032	CDKN2D	51	0	4	0
1033	CDKN3	46	0	3	1
1036	CDO1	28	0	4	1
1038	CDR1	9	0	0	0
1039	CDR2	19	1	1	0
1040	CDS1	9	0	1	0
1041	CDSN	65	0	0	0
1043	CD52	33	0	0	0
1044	CDX1	42	0	1	0
1047	CLGN	12	0	0	0
1048	CEACAM5	207	4	13	2
1050	CEBPA	423	0	6	0
1051	CEBPB	395	1	19	2
1052	CEBPD	77	0	7	1
1053	CEBPE	63	0	0	0
1054	CEBPG	27	0	0	0
1056	CEL	70	0	0	0
1058	CENPA	113	0	4	0
1059	CENPB	42	0	1	0
1060	CENPC	41	0	0	0
1062	CENPE	67	1	2	1
1063	CENPF	64	0	4	0
1066	CES1	91	0	1	1
1069	CETN2	56	0	1	0
1070	CETN3	14	0	0	0
1071	CETP	587	0	0	0
1072	CFL1	214	0	13	0
1073	CFL2	40	0	1	0
1080	CFTR	1512	0	2	0
1081	CGA	150	0	4	0
1084	CEACAM3	35	0	1	0
1087	CEACAM7	28	0	0	0
1089	CEACAM4	3	0	0	0
1101	CHAD	7	0	0	0
1105	CHD1	48	0	3	0
1106	CHD2	21	0	0	0
1107	CHD3	67	0	6	1
1108	CHD4	101	0	7	1
1111	CHEK1	422	0	22	3
1113	CHGA	225	0	1	0
1114	CHGB	50	0	0	0
1116	CHI3L1	329	2	11	1
1117	CHI3L2	10	0	0	0
1118	CHIT1	109	0	0	0
1119	CHKA	52	0	7	2
1120	CHKB	23	1	1	0
1121	CHM	69	0	0	0
1122	CHML	13	0	0	0
1123	CHN1	29	0	0	0
1124	CHN2	35	1	3	0
1128	CHRM1	102	0	1	0
1131	CHRM3	148	0	0	0
1132	CHRM4	34	0	0	0
1133	CHRM5	21	0	0	0
1134	CHRNA1	58	0	0	0
1136	CHRNA3	198	0	1	0
1137	CHRNA4	178	0	0	0
1138	CHRNA5	202	0	0	0
1139	CHRNA7	258	0	1	0
1140	CHRNB1	25	0	0	0
1141	CHRNB2	108	0	0	0
1143	CHRNB4	117	0	0	0
1145	CHRNE	46	0	0	0
1146	CHRNG	21	0	0	0
1147	CHUK	422	0	13	2
1149	CIDEA	27	0	0	0
1152	CKB	79	0	1	1
1153	CIRBP	41	0	3	0
1154	CISH	55	0	2	1
1158	CKM	89	0	0	0
1159	CKMT1B	26	0	1	0
1160	CKMT2	20	0	0	0
1163	CKS1B	68	0	5	2
1164	CKS2	28	1	5	2
1180	CLCN1	108	0	0	0
1181	CLCN2	41	0	0	0
1182	CLCN3	49	0	1	0
1183	CLCN4	18	0	0	0
1184	CLCN5	80	0	0	0
1185	CLCN6	18	0	0	0
1186	CLCN7	46	0	0	0
1187	CLCNKA	18	0	0	0
1188	CLCNKB	47	0	0	0
1191	CLU	435	0	14	8
1192	CLIC1	76	1	4	0
1193	CLIC2	17	0	0	0
1195	CLK1	34	0	0	0
1196	CLK2	25	0	1	0
1198	CLK3	8	0	0	0
1201	CLN3	85	0	0	0
1203	CLN5	34	0	0	0
1207	CLNS1A	32	0	2	0
1209	CLPTM1	12	0	0	0
1211	CLTA	46	0	0	0
1212	CLTB	35	0	0	0
1213	CLTC	203	0	3	0
1215	CMA1	105	0	0	0
1230	CCR1	125	0	0	0
1232	CCR3	163	1	1	0
1233	CCR4	75	0	1	0
1234	CCR5	1445	1	13	1
1235	CCR6	152	0	1	0
1236	CCR7	249	2	20	1
1237	CCR8	47	0	0	0
1240	CMKLR1	46	0	0	0
1258	CNGB1	26	0	0	0
1259	CNGA1	21	0	0	0
1261	CNGA3	50	0	0	0
1262	CNGA4	4	0	0	0
1264	CNN1	35	0	1	0
1265	CNN2	13	0	1	0
1266	CNN3	19	0	0	0
1267	CNP	54	0	0	0
1268	CNR1	411	0	2	0
1269	CNR2	186	1	3	2
1270	CNTF	82	0	0	0
1271	CNTFR	32	0	0	0
1272	CNTN1	48	0	1	0
1364	CLDN4	131	2	8	2
1365	CLDN3	90	1	2	0
1366	CLDN7	89	1	4	1
1604	CD55	196	2	6	3
1620	BRINP1	33	0	10	0
1675	CFD	35	0	0	0
1951	CELSR3	15	0	0	0
1952	CELSR2	44	0	0	0
2055	CLN8	23	0	0	0
2491	CENPI	14	0	0	0
2826	CCR10	26	0	0	0
3075	CFH	714	0	0	0
3078	CFHR1	69	0	1	0
3426	CFI	99	0	1	1
3732	CD82	178	0	9	0
4064	CD180	22	0	0	0
4076	CAPRIN1	27	0	2	0
4166	CHST6	47	0	0	0
4179	CD46	185	0	4	1
4261	CIITA	195	0	1	0
4267	CD99	99	0	3	0
4345	CD200	96	0	2	0
4435	CITED1	23	0	3	0
4680	CEACAM6	93	4	7	2
4848	CNOT2	18	0	2	0
4849	CNOT3	24	0	1	0
4850	CNOT4	13	0	0	0
5010	CLDN11	34	0	0	0
5067	CNTN3	10	0	0	0
5119	CHMP1A	30	0	0	0
5127	CDK16	32	0	0	0
5128	CDK17	10	0	1	0
5129	CDK18	13	0	0	0
5199	CFP	55	0	0	0
5218	CDK14	32	0	4	0
6249	CLIP1	58	0	3	0
6320	CLEC11A	19	0	0	0
6347	CCL2	1262	3	32	6
6348	CCL3	251	0	2	1
6349	CCL3L1	59	0	0	0
6351	CCL4	191	0	3	2
6352	CCL5	642	2	27	3
6354	CCL7	74	0	1	0
6355	CCL8	51	0	1	0
6356	CCL11	167	0	0	0
6357	CCL13	41	0	0	0
6358	CCL14	19	0	1	0
6359	CCL15	44	0	0	0
6360	CCL16	25	0	1	0
6361	CCL17	123	0	0	0
6362	CCL18	97	0	9	1
6363	CCL19	77	0	2	1
6364	CCL20	195	0	2	0
6366	CCL21	140	0	7	0
6367	CCL22	98	1	5	0
6368	CCL23	36	0	0	0
6370	CCL25	38	0	2	0
6650	CAPN15	6	0	0	0
6792	CDKL5	72	0	0	0
6900	CNTN2	34	0	0	0
7122	CLDN5	95	0	2	1
7123	CLEC3B	27	0	0	0
7203	CCT3	58	0	2	0
7461	CLIP2	14	0	0	0
7555	CNBP	44	0	0	0
7832	BTG2	86	2	11	1
7862	BRPF1	15	0	0	0
8030	CCDC6	34	0	0	0
8099	CDK2AP1	36	0	0	0
8192	CLPP	18	0	0	0
8208	CHAF1B	40	0	1	0
8218	CLTCL1	24	0	0	0
8317	CDC7	69	1	2	0
8318	CDC45	47	0	1	0
8418	CMAHP	14	0	0	0
8476	CDC42BPA	31	0	1	0
8483	CILP	19	0	0	0
8506	CNTNAP1	15	0	1	0
8534	CHST1	17	0	1	0
8535	CBX4	61	0	2	0
8536	CAMK1	45	0	0	0
8545	CGGBP1	16	0	0	0
8555	CDC14B	21	0	0	0
8556	CDC14A	32	0	0	0
8558	CDK10	27	0	9	5
8573	CASK	84	0	0	0
8618	CADPS	16	0	1	0
8621	CDK13	18	0	0	0
8646	CHRD	19	0	0	0
8697	CDC23	52	0	2	0
8760	CDS2	7	0	0	0
8763	CD164	26	0	0	0
8812	CCNK	15	0	0	0
8814	CDKL1	9	0	1	0
8824	CES2	47	0	1	1
8832	CD84	28	0	0	0
8837	CFLAR	326	1	14	6
8851	CDK5R1	85	0	1	0
8872	CDC123	40	0	0	0
8881	CDC16	66	0	2	0
8896	BUD31	6	0	0	0
8900	CCNA1	120	0	4	1
8911	CACNA1I	22	0	0	0
[truncated: 16,852 more rows]

## Sheet: Column annotations
DP1 PubCrawler publication count results for identified gene products. Publications associated with more than 100 genes were filtered out.
Supplementary Table S8
GeneID	Entrez GeneID
Gene_Symbol	Entrez GeneSymbol
total	total publications associated with the gene
breast cancer	filtered for "breast cancer"
HER2	filtered for "HER2 OR transtuzumab OR Herceptin OR pertuzumab OR Perjeta OR lapatinib OR Tykerb" AND "breast cancer"
Resistance	filtered for "recur OR resist" AND "breast cancer"
